# Supplementary material for: A nine–consensus–prognostic –gene–based prognostic signature, recognizing the dichotomized subgroups of gastric cancer patients with different clinical outcomes and therapeutic strategies
Source: Front Genet. 2022 Sep 26;13:909175. doi: 10.3389/fgene.2022.909175 (PMC9550166; doi:10.3389/fgene.2022.909175)
Supplement: Supplementary file 1 [file Table2.XLSX]

## Sheet: GO_high_risk enrichment score
ID	setSize	enrichmentScore	NES	pvalue	p.adjust	qvalues	rank	leading_edge	core_enrichment
GO_AXON_DEVELOPMENT	478	0.522776	1.87628	0.001	0.0114273	0.00756832	2513	tags=34%, list=17%, signal=29%	APOD/NEXN/MYH10/CDH11/SLIT2/NDN/RGMA/NRXN3/TNC/THY1/APOE/EPHA3/SPP1/MAP1B/DPYSL2/BOC/ISL1/JAM3/PALLD/IRS2/FGF13/LAMA2/FN1/TSPAN2/TNN/SEMA3C/EGR2/RHOBTB3/ROBO1/CSF1R/VLDLR/DOK5/TUBB2B/UCHL1/SEMA6A/FEZ1/CXCR4/ZEB2/BMPR1B/NOG/NRP1/CHN1/PTPRM/DBN1/AUTS2/ISL2/SLITRK5/MAP2/LRP1/CNTN4/BMPR2/DCLK1/CXCL12/PTCH1/MAP1A/NRP2/EPHA7/HOXA2/CRABP2/APBB1/CDH2/MYOT/PLXNC1/NTN1/PDLIM7/SEMA4C/NRCAM/GPC1/LAMB2/PTN/HC…
GO_CIRCULATORY_SYSTEM_PROCESS	492	0.518238	1.85934	0.001	0.0114273	0.00756832	2297	tags=31%, list=15%, signal=27%	DES/PLN/AGT/COMP/HTR2B/CASQ2/HSPB7/SERPING1/SLIT2/GJA1/OLR1/RGS4/FXYD6/KCNMA1/MEOX2/COL1A2/KCNMB1/NOX4/FLNA/ACTA2/ELN/APOE/PDE3A/AKAP12/EDNRA/CPA3/RGS2/TACR2/CAV1/KCNJ8/TRPC1/PTGS2/ATP1A2/TAC1/AGTR1/FGF13/CORIN/SCN4B/HEG1/TPM1/POPDC2/ACTC1/ITGA1/WWTR1/C3AR1/RENBP/HOXB2/GJC1/CXCR4/NR2F2/PTPRM/VIP/PCSK5/CXCL10/ANK2/CACNA2D3/YAP1/SGCD/FXYD1/BMPR2/VEGFC/ATP2B4/OXTR/KCNE4/CXCL12/CLIC2/VEGFB/PTP4A3/PRK…
GO_ENDOCYTOSIS	489	0.46647	1.67393	0.001	0.0114273	0.00756832	2735	tags=30%, list=18%, signal=25%	SFRP4/GREM1/C3/RAB31/HTR2B/SPARC/CLIP3/DKK1/STON1/THBS1/COLEC12/APOE/EPHA3/GHR/DPYSL2/TREM2/CAV1/CD14/PRKD1/SGIP1/MFGE8/FCGR1B/FCER1G/RHOBTB3/CD163/AIF1/APOC1/DNM1/SCARF2/DAB2/VLDLR/WASF1/RAMP1/FNBP1/SYT11/GPC3/AXL/LILRB1/MSR1/EHD2/ANK2/HIP1/SELE/CALCRL/CCL19/CAV2/SUSD2/SERPINE1/ITGAM/LRP1/ITGB2/ABCA1/FCGR2B/RHOQ/MRC1/ANGPT1/RHOJ/PPT1/PDLIM7/LRRK2/ELMO1/NTF3/CD81/LDLRAD3/WIPF1/LOXL4/MAGI2/LRP3/IL…
GO_MORPHOGENESIS_OF_AN_EPITHELIUM	500	0.479156	1.7193	0.001	0.0114273	0.00756832	1866	tags=26%, list=12%, signal=24%	GREM1/SFRP2/SULF1/CTHRC1/DACT1/AGT/RSPO3/FRZB/SLIT2/ALDH1A3/GJA1/DKK1/PKD2/TGFB1I1/FLNA/HOXA5/TNC/COL5A1/FOXF1/EDNRA/HAND2/COL4A1/ANKRD6/TWIST1/ROR2/SALL4/PRICKLE1/SFRP1/FZD7/PRICKLE2/OSR1/CLIC4/FZD2/SEMA3C/PLEKHA4/SNAI2/DAB2/PHLDB2/CSF1R/TCF21/GPC3/HOXB2/LEF1/ENG/FGF2/FOXF2/TGM2/CXCR4/ZEB2/NOG/NRP1/GPC6/IGFBP5/CXCL10/FAT4/RHOB/YAP1/VEGFC/PDPN/MEF2C/FGF7/DCHS1/PTCH1/FZD1/EPHA7/WNT2B/FGF10/SIX2/SO…
GO_NEGATIVE_REGULATION_OF_PROTEIN_MODIFICATION_PROCESS	490	0.397134	1.42513	0.001	0.0114273	0.00756832	3380	tags=32%, list=23%, signal=26%	GREM1/SFRP2/DACT1/PPP1R14A/SLIT2/IGFBP3/FBLN1/DKK1/RGS4/BEX4/EMILIN1/THY1/APOE/TIMP3/NXN/RGS2/CAV1/TWIST1/MYOCD/SFRP1/HEG1/LMO3/PKIG/WWTR1/CDKN2B/PMEPA1/PID1/PPP1R14C/UCHL1/SEMA6A/PRKAR2B/ENG/NR2F2/NOG/CDKN1C/GADD45B/FXYD1/HSPB1/RASSF2/MYADM/PRNP/PRKAA2/TLR4/ATP2B4/ANGPT1/DUSP5/CEBPA/PPP1R1A/CDKN2A/LRRK2/PTN/PKIA/CD109/NTF3/LATS2/ILK/FRY/HGF/SAMSN1/P2RX7/SIRPA/BMP4/SH2B3/SOX4/SOCS5/FABP4/CRTAP/RG…
GO_POSITIVE_REGULATION_OF_CELL_DEVELOPMENT	483	0.460639	1.65336	0.001	0.0114273	0.00756832	3479	tags=39%, list=23%, signal=31%	DPYSL3/AGT/TIMP2/SERPINF1/SLIT2/DKK1/HEYL/FLNA/TYROBP/APOE/EPHA3/PDE3A/MAP1B/RGS2/TREM2/SERPINE2/PRKD1/ROR2/TCF4/STMN2/KIT/FN1/SEMA3C/NEGR1/ROBO1/NAP1L2/LIMS2/VLDLR/IGF1/TUBB2B/PCP4/SEMA6A/S100A9/FEZ1/CXCR4/ZEB2/NRP1/DBN1/TLR2/CNTN1/LRP1/BMPR2/VEGFC/MYADM/MEF2C/TNFSF11/IL6/CX3CR1/NAP1L1/CXCL12/FZD1/CRABP2/APBB1/OBSL1/SMARCD3/PLXNC1/NTN1/NRCAM/PTN/MYOC/HCLS1/EDN1/MMD/FZD4/PDE5A/ILK/HGF/MAP6/GDPD5/…
GO_POSITIVE_REGULATION_OF_LOCOMOTION	486	0.546683	1.96254	0.001	0.0114273	0.00756832	3235	tags=47%, list=22%, signal=38%	THBS4/SMOC2/MYLK/AGT/GPNMB/SLIT2/SPARC/NOX4/FLNA/THBS1/THY1/PDGFC/RARRES2/FOXF1/AKAP12/DDR2/PDGFRB/TREM2/TACR2/CAV1/TWIST1/TNFAIP6/PRKD1/ROR2/PTGS2/SCG2/IRS2/SRPX2/TAC1/KIT/FN1/JAM2/SEMA3C/AIF1/C3AR1/SNAI2/RDX/DAB2/CSF1R/IGF1/COL1A1/TUBB2B/IL1R1/CLDN1/MCAM/LEF1/SEMA6A/FGF2/CXCR4/ITGAV/C5AR1/NRP1/IGFBP5/CXCL10/LAMB1/CCL19/RHOB/CAV2/PLA2G7/PDGFRA/SERPINE1/LRP1/BMPR2/HSPB1/VEGFC/PDPN/MYADM/AMOTL1/IL…
GO_REGULATION_OF_CELL_ACTIVATION	487	0.486031	1.7444	0.001	0.0114273	0.00756832	2934	tags=36%, list=20%, signal=30%	GPNMB/INHBA/LGALS1/LRRC32/THBS1/EMILIN1/TYROBP/THY1/FGL2/APOE/FOXF1/CCL2/PDGFRB/TREM2/CAV1/SERPINE2/IRS2/SFRP1/TAC1/MNDA/TNFSF4/FCER1G/HLA-DPA1/TWSG1/AIF1/IL33/IGF1/SYT11/AXL/LILRB1/VSIG4/TNFSF13B/CCL19/PDGFRA/ITGAM/ITGB2/CD86/PDPN/DTX1/PRNP/MEF2C/CYGB/TNFSF11/TLR4/IL6/THBD/FCGR2B/BST1/PRKG1/FGF10/HAVCR2/CD300LF/SLC7A2/CEBPB/CEBPA/GAS6/LRRK2/VCAM1/LILRB2/LST1/HLX/PDE5A/CD81/HLA-DMB/PLA2G2A/SLAMF8…
GO_REGULATION_OF_TRANSMEMBRANE_TRANSPORT	483	0.431674	1.5494	0.001	0.0114273	0.00756832	3055	tags=30%, list=20%, signal=25%	FHL1/PLN/AGT/C3/CASQ2/GJA1/CLIP3/RGS4/FXYD6/GEM/KCNMA1/PKD2/KCNMB1/FLNA/THBS1/THY1/CCL2/EDNRA/RGS2/TREM2/CAV1/KCNJ8/TWIST1/KCNS3/TRPC1/SORBS1/ATP1A2/IRS2/OSR1/SCN7A/SCN4B/CLIC4/ABCB1/IGF1/PID1/JPH2/GPC3/IRS1/PEA15/CXCL10/ANK2/CLIC5/RRAD/CACNA2D3/FXYD1/PRNP/MEF2C/ATP2B4/STOM/HSPA2/NALCN/KCNE4/RHOQ/CLIC2/KCND2/CACNA2D1/DRD1/EDN1/KCNH2/KCND1/F2R/CYBB/P2RX7/CACNB2/MYO5A/CXCL9/SESTD1/KCNA5/GAL/CTTNBP2…
GO_REGULATION_OF_VESICLE_MEDIATED_TRANSPORT	489	0.40463	1.45201	0.001	0.0114273	0.00756832	3131	tags=29%, list=21%, signal=24%	SFRP4/GREM1/C3/RAB31/GAS1/CLIP3/PFN2/DKK1/STON1/APOE/EPHA3/FOXF1/CCL2/TREM2/CAV1/CD14/PRKD1/SGIP1/MFGE8/FCER1G/APOC1/RDX/DNM1/DAB2/SYT11/GPC3/AXL/LILRB1/ITGAV/NRP1/EHD2/HIP1/TLR2/SELE/CCL19/SERPINE1/ITGAM/LRP1/ITGB2/FCGR2B/ANGPT1/MSN/CDH2/CD300LF/PPT1/GAS6/LRRK2/DRD1/HTR2A/BVES/NTF3/CACNB2/MAGI2/SIRPA/BACE1/GAB2/PCDH17/PRRT2/RAB8B/SPHK1/MERTK/C4BPA/CDH13/DOCK2/HMOX1/ANXA1/HCK/MIB1/CD300A/GNAI2/CL…
GO_SENSORY_ORGAN_DEVELOPMENT	496	0.477368	1.71204	0.001	0.0114273	0.00756832	2243	tags=25%, list=15%, signal=22%	CTHRC1/COL8A1/CRYAB/MYH10/CYP1B1/EFEMP1/FRZB/SERPINF1/SPARC/CHRDL1/ALDH1A3/PRRX1/INHBA/COL11A1/COL5A2/MAFB/MFAP2/COL8A2/THY1/COL5A1/C1QB/FBN1/PDGFRB/HAND2/COL4A1/TGFB3/TWIST1/ROR2/BNC2/MEIS1/KIT/OSR1/CLIC4/FZD2/TMOD1/RBP4/TWSG1/VIM/LEF1/FOXF2/ZEB2/BMPR1B/NOG/NRP1/PTPRM/FAT4/CDKN1C/NES/SALL2/PDGFRA/FJX1/BMPR2/FOXP2/ATP2B4/KERA/DCHS1/HOXA2/WNT2B/FGF10/RHOJ/SH3PXD2B/SIX2/SMARCD3/NTN1/CEBPA/LAMB2/TGF…
GO_SMALL_GTPASE_MEDIATED_SIGNAL_TRANSDUCTION	487	0.439627	1.57785	0.001	0.0114273	0.00756832	3062	tags=34%, list=20%, signal=28%	RAB31/TIMP2/RERG/SLIT2/COL3A1/COL1A2/APOE/PDGFRB/A2M/RAB23/F2RL2/PRKD1/IRS2/CDC42EP3/AGTR1/HEG1/ARHGEF17/RHOBTB3/KANK2/AIF1/RDX/ROBO1/WASF1/IGF1/FGF2/RASL12/NRP1/CHN1/RAB9B/AUTS2/RRAD/RAB32/RHOB/KCTD10/PDPN/ABCA1/MRAS/GPR65/SYDE1/RHOQ/DOCK11/ARHGEF6/DIRAS3/DOCK10/RRAS/DEPDC7/RGL1/FGF10/RHOJ/PECAM1/NTN1/DLC1/CDKN2A/MYOC/ELMO1/ARHGEF10/SIPA1L2/FGD1/NOTCH2/F2R/NGFR/TGFB2/ARHGAP10/TRIO/PLEKHG1/RAB8B/…
GO_WOUND_HEALING	489	0.506461	1.81743	0.001	0.0114273	0.00756832	2096	tags=30%, list=14%, signal=26%	APOD/FAP/MYL9/SMOC2/MYLK/COMP/MYH10/TIMP1/SERPING1/SPARC/FBLN1/GJA1/COL3A1/PROS1/COL1A2/FLNA/THBS1/TNC/DCN/COL5A1/APOE/ZFPM2/PDGFRB/A2M/CSRP1/CAV1/F2RL2/TGFB3/SERPINE2/LOX/FZD7/PLAT/TFPI2/FN1/FCER1G/TPM1/SGCA/PHLDB2/IGF1/COL1A1/SYT11/CLDN1/AXL/MCAM/F13A1/PRKAR2B/FGF2/ENTPD1/CXCR4/NOG/ITGA9/EHD2/DCBLD2/PDGFRA/SERPINE1/TFPI/YAP1/HSPB1/ANXA6/PDPN/TLR4/IL6/THBD/CLDN3/VWF/DOCK11/PRKG1/POSTN/FGF10/ITPR…
GO_CELL_CELL_SIGNALING_BY_WNT	456	0.482457	1.72756	0.001001	0.0114273	0.00756832	2539	tags=27%, list=17%, signal=23%	SFRP4/GREM1/SFRP2/SULF1/CTHRC1/DACT1/RSPO3/CPE/FRZB/FERMT2/DKK1/PKD2/TGFB1I1/SHISA2/APOE/NXN/DKK3/DACT3/CAV1/ANKRD6/ISL1/ROR2/BARX1/IGFBP6/PRICKLE1/SFRP1/FZD7/IGFBP4/PRICKLE2/TNN/BICC1/FZD2/WWTR1/PLEKHA4/SNAI2/DIXDC1/DAB2/GLI1/DAAM2/COL1A1/SULF2/GPC3/LEF1/ZEB2/NOG/GPC6/TLR2/RBMS3/YAP1/LRP1/HIC1/PRKAA2/AMOTL1/TCF7L1/FZD1/WNT2B/FGF10/CDH2/RSPO2/DKK2/MCC/MARK1/LRRK2/MDFIC/WNT2/MYOC/FZD4/LATS2/ILK/SP…
GO_DIVALENT_INORGANIC_CATION_HOMEOSTASIS	446	0.39038	1.39754	0.001001	0.0114273	0.00756832	2339	tags=25%, list=16%, signal=21%	PLN/AGT/HTR2B/CASQ2/GJA1/SLC24A3/PKD2/THY1/APOE/EDNRA/CAV1/F2RL2/TRPC1/ATP1A2/TAC1/FPR3/AGTR1/CCL8/C3AR1/JPH2/FGF2/S100A9/TGM2/CXCR4/ITGAV/C5AR1/CXCL10/ANK2/CCL19/PDGFRA/LRP1/SGCD/ANXA6/SV2A/PRNP/TNFSF11/PTGFR/ATP2B4/FPR1/OXTR/GPR65/CX3CR1/CXCL12/CLIC2/PTGER3/SYNPO/ITPR1/DMPK/ADCY5/CACNA2D1/DRD1/EDN1/HTR2A/CCR5/F2R/P2RX7/CACNB2/BNIP3/MYO5A/ANXA5/SNX10/CXCL9/S100A8/KCNA5/CD4/C19orf12/WFS1/STC1/CDH…
GO_POSITIVE_REGULATION_OF_MAPK_CASCADE	456	0.46128	1.65173	0.001001	0.0114273	0.00756832	3009	tags=35%, list=20%, signal=29%	HTR2B/TIMP2/GPNMB/IGFBP3/DKK1/NOX4/THBS1/PDGFC/APOE/CCL2/AKAP12/NRK/PDGFRB/GHR/HAND2/TREM2/ANKRD6/TGFB3/ROR2/FZD7/IGFBP4/KIT/CCL8/ITGA1/ROBO1/CSF1R/DOK5/IGF1/FGF2/CXCR4/ZEB2/PEA15/C5AR1/NRP1/GADD45B/CCL19/CAV2/PDGFRA/LRP1/RASSF2/TNFSF11/TLR4/FPR1/IL6/TPD52L1/FCGR2B/ANGPT1/FGF10/HAVCR2/DUSP5/CDH2/SEMA4C/CARTPT/TGFBR1/GAS6/LRRK2/MDFIC/EDN1/HTR2A/NTF3/FZD4/PDE5A/CD81/ILK/CCL4/NOTCH2/HGF/PLA2G2A/F2R/…
GO_REGULATION_OF_BODY_FLUID_LEVELS	444	0.405532	1.45095	0.001001	0.0114273	0.00756832	2336	tags=25%, list=16%, signal=21%	FAP/MYL9/COMP/SERPING1/FBLN1/GJA1/COL3A1/PROS1/COL1A2/FLNA/THBS1/APOE/ZFPM2/A2M/CSRP1/CAV1/F2RL2/SERPINE2/TAC1/PLAT/TFPI2/FCER1G/HEG1/CDO1/AQP1/COL1A1/CLDN1/AXL/F13A1/PRKAR2B/ENTPD1/EHD2/VIP/PDGFRA/SERPINE1/TFPI/HSPB1/PDPN/PAM/TLR4/OXTR/IL6/THBD/VWF/DOCK11/PRKG1/FGF10/ITPR1/AKR1B1/ADCY5/NPR3/GAS6/EDN1/TLN1/ILK/F2R/PLAU/P2RX7/ANXA5/SH2B3/ADCY4/MERTK/SERPINB2/WFS1/SLC29A1/ADCY9/F8/SELP/F10/CD34/PAP…
GO_REGULATION_OF_CYTOSKELETON_ORGANIZATION	442	0.432066	1.5455	0.001001	0.0114273	0.00756832	3076	tags=34%, list=21%, signal=28%	LMOD1/NEXN/SYNPO2/SLIT2/CLIP3/PFN2/RGS4/NOX4/FLNA/ELN/EPHA3/PDGFRB/MAP1B/JAM3/TGFB3/SFRP1/STMN2/TAC1/CDC42EP3/FGF13/CFL2/CLIC4/GNAI1/TPM1/TMOD1/RHOBTB3/RDX/DIXDC1/FHOD3/PHLDB2/CSF1R/WASF1/S100A9/FSCN1/NRP1/SPIRE1/DBN1/NES/RHOB/PDGFRA/MAP2/LRP1/PAM/MYADM/PRKAA2/MEF2C/GPR65/NAV3/SYDE1/RHOQ/CXCL12/MAP1A/BST1/SYNPO/RHOJ/SH3PXD2B/PLEKHH2/MAP9/DLC1/MAGEL2/TGFBR1/MYOC/HCLS1/EDN1/ARHGEF10/NTF3/ILK/AFAP1/…
GO_REGULATION_OF_PROTEIN_SERINE_THREONINE_KINASE_ACTIVITY	444	0.401566	1.43676	0.001001	0.0114273	0.00756832	3337	tags=34%, list=22%, signal=28%	SFRP2/HTR2B/DKK1/RGS4/PKD2/NOX4/THBS1/THY1/PDGFC/APOE/NRK/PDGFRB/GHR/RGS2/CAV1/TGFB3/ROR2/MYOCD/SFRP1/KIT/HEG1/PKIG/ITGA1/CDKN2B/ROBO1/CSF1R/IGF1/UCHL1/PRKAR2B/FGF2/CXCR4/ZEB2/PEA15/NR2F2/CCND2/C5AR1/CXCL10/CDKN1C/GADD45B/CCL19/HSPB1/TNFSF11/TLR4/ATP2B4/FPR1/TPD52L1/DIRAS3/FGF10/DUSP5/CEBPA/CARTPT/TGFBR1/CDKN2A/HERC5/LRRK2/MDFIC/EDN1/HTR2A/PKIA/NTF3/FZD4/PDE5A/LATS2/CD81/ILK/HGF/F2R/P2RX7/BMP4/MA…
GO_LEUKOCYTE_DIFFERENTIATION	470	0.385912	1.38339	0.001002	0.0114273	0.00756832	3465	tags=35%, list=23%, signal=28%	INHBA/LGALS1/MAFB/TYROBP/FGL2/FSTL3/FBN1/TREM2/ROR2/C1QC/SFRP1/FZD7/KIT/TNFSF4/TSPAN2/FCER1G/CSF1R/GPC3/AXL/LEF1/LILRB1/TLR2/CCL19/RASSF2/CD86/DTX1/MEF2C/TNFSF11/TLR4/SH3PXD2A/IL6/FCGR2B/DOCK11/DOCK10/RSAD2/RRAS/IFI16/CEBPB/CEBPA/TMEM176A/CARTPT/GAS6/VCAM1/HCLS1/FAM20C/OSTM1/CD109/LILRB2/HLX/CD81/NOTCH2/SLAMF8/L3MBTL3/BMP4/GAB2/SOX4/SNX10/SOCS5/NLRP3/HLA-DOA/MERTK/LRRC17/GLI2/LILRB3/CD4/BCL6/HOXA…
GO_NEGATIVE_REGULATION_OF_IMMUNE_SYSTEM_PROCESS	392	0.481711	1.72086	0.001002	0.0114273	0.00756832	2053	tags=27%, list=14%, signal=24%	GREM1/APOD/SERPING1/GPNMB/SLIT2/INHBA/COL3A1/LRRC32/MAFB/THBS1/HOXA5/EMILIN1/TYROBP/THY1/FGL2/FOXF1/CCL2/FSTL3/FBN1/HTRA1/A2M/LY96/CD14/TGFB3/C1QC/SFRP1/MEIS1/MNDA/TNFSF4/FCER1G/TWSG1/IL33/SYT11/AXL/LILRB1/VSIG4/CD86/DTX1/PRNP/TLR4/FCGR2B/IL17D/CXCL12/ANGPT1/HAVCR2/CD300LF/IFI16/CEBPB/TMEM176A/CARTPT/LILRB2/LST1/HLX/PDE5A/FCRLB/PLA2G2A/SLAMF8/SAMSN1/TGFB2/BMP4/NBL1/CD200/SOCS5/HLA-DOA/MERTK/LRRC1…
GO_NEGATIVE_REGULATION_OF_PHOSPHORUS_METABOLIC_PROCESS	464	0.402877	1.44302	0.001002	0.0114273	0.00756832	2414	tags=24%, list=16%, signal=21%	GREM1/SFRP2/DACT1/PPP1R14A/SLIT2/IGFBP3/FBLN1/INHBA/DKK1/RGS4/EMILIN1/THY1/APOE/TIMP3/RGS2/NUPR1/CAV1/TWIST1/MYOCD/IRS2/SFRP1/HEG1/LMO3/PKIG/WWTR1/CDKN2B/APOC1/PMEPA1/PID1/PPP1R14C/UCHL1/SEMA6A/PRKAR2B/ENG/NR2F2/NOG/CDKN1C/GADD45B/CDA/HSPB1/RASSF2/MYADM/PRNP/TLR4/ANGPT1/DUSP5/CEBPA/PPP1R1A/CCDC8/CDKN2A/LRRK2/PTN/PKIA/CD109/NTF3/LATS2/ILK/HGF/SAMSN1/P2RX7/TGFB2/SIRPA/BMP4/SH2B3/SOCS5/FABP4/RGN/CTD…
GO_PATTERN_SPECIFICATION_PROCESS	394	0.486635	1.73832	0.001002	0.0114273	0.00756832	2625	tags=30%, list=18%, signal=26%	GREM1/SFRP2/C3/DKK1/HEYL/PKD2/MEOX2/MAFB/HOXA5/FOXF1/HAND2/ISL1/HOXA4/ROR2/BARX1/SFRP1/C1QA/OSR1/BICC1/SEMA3C/EGR2/ROBO1/GLI1/DAAM2/HES4/GPC3/HOXB2/LEF1/ENG/ZEB2/BMPR1B/NR2F2/NOG/NRP1/PCSK5/PBX3/GREM2/CHRD/ITGAM/BMPR2/MEF2C/DCHS1/PTCH1/NRP2/HOXA2/WNT2B/FGF10/HOXA3/SIX2/SOX18/SMARCD3/PBX1/HEY1/MICAL2/TGFBR1/WNT2/MEOX1/EDN1/FOXC2/NOTCH2/CDX1/CHSY1/BMP4/TSHZ1/NBL1/SEMA3A/GLI2/CC2D2A/PCDH8/STC1/HOXA7…
GO_POSITIVE_REGULATION_OF_CELLULAR_COMPONENT_BIOGENESIS	437	0.38848	1.38881	0.001002	0.0114273	0.00756832	3186	tags=30%, list=21%, signal=25%	THBS2/DPYSL3/LMOD1/AGT/SYNPO2/PFN2/NOX4/FLNA/EMILIN1/THY1/COL16A1/MAP1B/CAV1/TGFB3/LRRN1/SRPX2/SFRP1/TAC1/CDC42EP3/KIT/AMIGO2/TPM1/PHLDB2/WASF1/CLDN1/DZIP1/FSCN1/NRP1/SPIRE1/AUTS2/SLITRK5/CCL19/PALM/TLR4/ABCA1/OXTR/GPR65/NAV3/CLDN3/RHOQ/DOCK11/SYNPO/SH3PXD2B/MSN/MAGEL2/TGFBR1/MYOC/EDN1/ARHGEF10/P2RX7/EVL/LDB2/GSN/WNT11/CDH5/TGFB1/MAP4K4/SWAP70/ULK1/HCK/LRRN3/CCL26/JMY/CLSTN2/NTRK2/GMFG/LIMCH1/CLE…
GO_POSITIVE_REGULATION_OF_NERVOUS_SYSTEM_DEVELOPMENT	466	0.474562	1.701	0.001002	0.0114273	0.00756832	3479	tags=39%, list=23%, signal=31%	THBS2/DPYSL3/AGT/TIMP2/SERPINF1/SLIT2/DKK1/HEYL/FLNA/APOE/EPHA3/MAP1B/RGS2/TREM2/SERPINE2/PRKD1/ROR2/TCF4/WASF3/LRRN1/SRPX2/STMN2/KIT/FN1/AMIGO2/NEGR1/ROBO1/NAP1L2/GLI1/VLDLR/TUBB2B/PCP4/SEMA6A/S100A9/FEZ1/CXCR4/ZEB2/NRP1/DBN1/TLR2/SLITRK5/CNTN1/LRP1/BMPR2/VEGFC/MEF2C/OXTR/IL6/CX3CR1/NAP1L1/CXCL12/FZD1/CRABP2/APBB1/OBSL1/SMARCD3/PLXNC1/NTN1/NRCAM/PTN/HCLS1/MMD/FZD4/ITGAX/ILK/HGF/MAP6/GDPD5/NGFR/M…
GO_POSITIVE_REGULATION_OF_SECRETION	390	0.403954	1.44298	0.001002	0.0114273	0.00756832	2360	tags=26%, list=16%, signal=23%	AGT/MYH10/HTR2B/GJA1/INHBA/SPP1/AKAP12/TREM2/TACR2/ISL1/CD14/TGFB3/TWIST1/IRS2/TAC1/TRIM6/TNFSF4/FCER1G/CLEC5A/RBP4/AIF1/IL33/AQP1/CSF1R/IGF1/INHBB/LPL/GRP/VIP/TLR2/CCL19/ITGAM/LRP1/ITGB2/VEGFC/TNFSF11/TLR4/OXTR/IL6/TLR1/CXCL12/POSTN/HAVCR2/APBB1/C1QTNF4/CARTPT/LRRK2/EDN1/C1QTNF3/F2R/P2RX7/CACNB2/TGFB2/GAB2/PRRT2/SOX4/RAB8B/NLRP3/S100A8/GAL/MYOM1/RETN/TGFB1/CADM1/PANX1/TSLP/TNFRSF4/CD34/TLR8/NLRP…
GO_REGULATION_OF_ANATOMICAL_STRUCTURE_SIZE	434	0.452285	1.61766	0.001002	0.0114273	0.00756832	2894	tags=32%, list=19%, signal=27%	LMOD1/AGT/COMP/HTR2B/SLIT2/GJA1/PFN2/KCNMA1/KCNMB1/ACTA2/ELN/APOE/SPP1/EDNRA/MAP1B/DPYSL2/RGS2/CAV1/PTGS2/ATP1A2/CDC42EP3/AGTR1/FGF13/CFL2/FN1/TMOD1/SEMA3C/ITGA1/RDX/FHOD3/AQP1/WASF1/SEMA6A/NRP1/PTPRM/VIP/SPIRE1/DBN1/MAP2/LRP1/BMPR2/MYADM/OXTR/CXCL12/EPHA7/PRKG1/CRABP2/MSN/PLEKHH2/NTN1/SEMA4C/NRCAM/MAGEL2/LRRK2/DRD1/HCLS1/EDN1/HTR2A/ULK2/ILK/FOXC2/RTN4/F2R/P2RX7/EVL/GSN/L1CAM/OLFM1/SEMA3A/KCNA5/P…
GO_REGULATION_OF_CELL_MORPHOGENESIS	436	0.506619	1.81096	0.001002	0.0114273	0.00756832	3046	tags=38%, list=20%, signal=31%	MYH10/SLIT2/SPARC/FERMT2/FBLN1/FLNA/THY1/APOE/SPP1/CCL2/MAP1B/DPYSL2/SDC2/WASF3/PLEKHO1/CDC42EP3/KIT/FGF13/FN1/TPM1/SEMA3C/RHOBTB3/RDX/ROBO1/LIMS2/EPB41L3/ITGA7/CSF1R/TUBB2B/CHRNA3/SEMA6A/CXCR4/ZEB2/NRP1/CHN1/DBN1/RHOB/PALM/MAP2/LRP1/BMPR2/ITGB2/PDPN/MYADM/PARVA/CLDN3/WTIP/RHOQ/CXCL12/EPHA7/POSTN/RHOJ/CRABP2/MSN/CDH2/OBSL1/PLXNC1/NTN1/SEMA4C/NRCAM/DLC1/LRRK2/PTN/MYOC/HCLS1/ULK2/BVES/LST1/FGD1/FZD…
GO_REGULATION_OF_NEURON_PROJECTION_DEVELOPMENT	440	0.491289	1.75707	0.001002	0.0114273	0.00756832	3331	tags=39%, list=22%, signal=31%	SFRP2/DPYSL3/SPOCK1/AGT/SERPINF1/SLIT2/PRRX1/DKK1/LGALS1/RGMA/THY1/APOE/EPHA3/SPP1/MAP1B/DPYSL2/RGS2/SDC2/PRKD1/ROR2/SFRP1/STMN2/FGF13/FN1/SEMA3C/PMP22/NEGR1/ROBO1/VLDLR/NR2F1/TUBB2B/VIM/CHRNA3/SEMA6A/S100A9/FEZ1/CXCR4/ZEB2/NRP1/CHN1/DBN1/CNTN1/MAP2/LRP1/BMPR2/MEF2C/CXCL12/FZD1/EPHA7/CRABP2/APBB1/CDH2/OBSL1/PLXNC1/NTN1/SEMA4C/NRCAM/MARK1/LRRK2/PTN/HCLS1/ULK2/FZD4/ILK/HGF/RTN4/MAP6/NGFR/MAGI2/UST/…
GO_SKELETAL_SYSTEM_DEVELOPMENT	469	0.583442	2.09116	0.001002	0.0114273	0.00756832	2290	tags=35%, list=15%, signal=30%	SFRP4/COL10A1/GREM1/MGP/SFRP2/SULF1/COMP/VCAN/CDH11/TIMP1/CTSK/BGN/EFEMP1/FRZB/MATN3/SPARC/TGFBI/GJA1/COL6A3/PRRX1/LUM/COL3A1/COL1A2/COL11A1/COL5A2/HOXA5/TYROBP/PDGFC/CHRDL2/PRELP/FBN1/TMEM119/TNFRSF11B/HAND2/COL6A2/RAB23/TGFB3/HOXA4/TWIST1/ROR2/LOX/SFRP1/MEIS1/KIT/OSR1/COL14A1/RBP4/SERPINH1/SNAI2/COL12A1/IGF1/COL1A1/SULF2/HOXB2/COL6A1/PTHLH/ENG/FGF2/LILRB1/BMPR1B/EVC/NOG/PLS3/PCSK5/CSGALNACT1/FA…
GO_POSITIVE_REGULATION_OF_CELL_ADHESION	369	0.490426	1.74782	0.00100301	0.0114273	0.00756832	2757	tags=36%, list=18%, signal=30%	SFRP2/COL8A1/SMOC2/CCDC80/LGALS1/FLNA/ECM2/EMILIN1/THY1/FBLN2/FOXF1/CCL2/FSTL3/COL16A1/CAV1/SFRP1/ABI3BP/TNFSF4/FN1/TPM1/HLA-DPA1/AIF1/LIMS2/IGF1/LILRB1/TGM2/ITGAV/NRP1/TNFSF13B/CCL19/CHRD/ITGB2/CD86/PDPN/MYADM/TNFSF11/IL6/CXCL12/APBB1IP/ANGPT1/HAVCR2/ZFHX3/VCAM1/PTN/MYOC/ITGA5/LILRB2/HLX/CD81/ILK/HLA-DMB/FOXC2/EGFLAM/EBI3/PODXL/TGFB2/SIRPA/MAP3K8/KIFAP3/NID1/SOCS5/NLRP3/GLI2/CD4/PAK3/BCL6/CDH13/…
GO_RAS_PROTEIN_SIGNAL_TRANSDUCTION	387	0.435764	1.55458	0.00100301	0.0114273	0.00756832	3062	tags=32%, list=20%, signal=26%	RAB31/TIMP2/RERG/COL3A1/COL1A2/APOE/PDGFRB/RAB23/F2RL2/PRKD1/IRS2/CDC42EP3/AGTR1/HEG1/ARHGEF17/RHOBTB3/KANK2/AIF1/RDX/ROBO1/WASF1/IGF1/FGF2/RASL12/NRP1/RAB9B/AUTS2/RAB32/RHOB/KCTD10/PDPN/ABCA1/MRAS/GPR65/RHOQ/ARHGEF6/RRAS/FGF10/RHOJ/PECAM1/NTN1/DLC1/CDKN2A/MYOC/ELMO1/ARHGEF10/FGD1/NOTCH2/F2R/NGFR/TGFB2/TRIO/PLEKHG1/RAB8B/BCL6/CDH13/RAB6B/RND3/FGD5/ITPKB/MAP4K4/ARHGEF4/NISCH/VANGL2/IQSEC1/FGD6/FAR…
GO_REGULATION_OF_GTPASE_ACTIVITY	368	0.416456	1.48401	0.00100301	0.0114273	0.00756832	3014	tags=34%, list=20%, signal=28%	HTR2B/SLIT2/RGS4/THY1/EPHA3/CCL2/RGS2/SFRP1/CCL8/RDX/NRP1/CHN1/RGS5/CCL19/CAV2/TBC1D19/GPR65/SYDE1/DOCK11/ARHGEF6/DOCK10/RGS1/PRKG1/TBC1D9/BNIP2/PLXNC1/DLC1/LRRK2/BVES/ARHGEF10/SIPA1L2/FGD1/NTF3/CCL4/GPSM1/F2R/RGS18/ARHGAP10/ARHGAP23/BCL6/PLXND1/WNT11/FGD5/DVL3/DOCK4/RGN/DOCK2/MAP4K4/CORO1C/TBC1D2B/CCL26/IQSEC1/ADPRH/FGD6/SEC23A/NTRK2/CCL21/CCL5/WNT5A/RAB11FIP2/RASIP1/PREX1/PICALM/GNB5/ARL2/ITGB1…
GO_SECOND_MESSENGER_MEDIATED_SIGNALING	368	0.461146	1.64326	0.00100301	0.0114273	0.00756832	2339	tags=28%, list=16%, signal=24%	PLN/AGT/HTR2B/CASQ2/PKD2/RCAN2/THBS1/APOE/PDE3A/RGS2/TREM2/TMEM100/ATP1A2/AGTR1/GNAI1/AQP1/IGF1/RAMP1/JPH2/PDE9A/PTHLH/PRKAR2B/CXCR4/VIP/CXCL10/ANK2/SELE/CALCRL/SGCD/PRNP/TNFSF11/PTGFR/ATP2B4/FPR1/ABCA1/GPR65/CX3CR1/CLIC2/PTGER3/BST1/PRKG1/ITPR1/DMPK/ADCY5/GNAL/HOMER3/LRRK2/DRD1/VCAM1/EDN1/PDE5A/CCR5/CCL4/P2RX7/LMCD1/ARRDC3/MYO5A/CXCL9/ADCY4/SPHK1/CD4/RAMP2/GAL/CDH13/NCALD/ADCY9/RGN/CMKLR1/SLC8A1…
GO_T_CELL_ACTIVATION	423	0.405914	1.45165	0.00100301	0.0114273	0.00756832	3131	tags=32%, list=21%, signal=26%	GPNMB/LGALS1/LRRC32/MAFB/THY1/FGL2/CCL2/CAV1/FZD7/KIT/TNFSF4/FCER1G/HLA-DPA1/TWSG1/AIF1/IGF1/LEF1/LILRB1/VSIG4/TNFSF13B/CLEC4A/CCL19/CD86/DTX1/PRNP/TNFSF11/IL6/FCGR2B/APBB1IP/RSAD2/HAVCR2/MSN/CEBPB/VCAM1/LILRB2/HLX/PDE5A/CD81/HLA-DMB/PLA2G2A/P2RX7/EBI3/SIRPA/BMP4/MAP3K8/GSN/SOX4/SOCS5/NLRP3/HLA-DOA/GLI2/CD4/PAK3/BCL6/ITPKB/ZFP36L1/GLI3/RUNX2/DOCK2/ANXA1/DPP4/SMAD7/SATB1/NEDD4/TNFRSF4/IL7R/ZBTB16/…
GO_CELL_GROWTH	417	0.465098	1.66255	0.00100402	0.0114273	0.00756832	2094	tags=24%, list=14%, signal=21%	GREM1/SFRP2/FHL1/CRYAB/SPOCK1/AGT/RERG/FRZB/SLIT2/IGFBP3/GJA1/NDN/INHBA/IGFBP7/RGS4/FBLN5/APOE/SPP1/MAP1B/DPYSL2/RGS2/DACT3/SERPINE2/MYOCD/SFRP1/AGTR1/IGFBP4/FGF13/FN1/SEMA3C/EPB41L3/IGF1/LEF1/SEMA6A/S100A9/CXCR4/ZEB2/NRP1/DCBLD2/IGFBP5/DBN1/AUTS2/MAP2/LRP1/CDA/BMPR2/DCLK1/CXCL12/NRP2/EPHA7/POSTN/CRABP2/APBB1/PPT1/NTN1/LTBP4/SEMA4C/NRCAM/SORBS2/LAMB2/TGFBR1/CDKN2A/HCLS1/EDN1/ULK2/SEMA5B/ILK/SLIT3…
GO_CELL_SUBSTRATE_ADHESION	309	0.594885	2.1098	0.00100402	0.0114273	0.00756832	2336	tags=40%, list=16%, signal=34%	GREM1/APOD/COL8A1/SMOC2/SPOCK1/SGCE/FERMT2/FBLN1/ITGBL1/EPDR1/COL3A1/CCDC80/FBLN5/LGALS1/ANTXR1/TGFB1I1/FLNA/THBS1/ECM2/EMILIN1/THY1/EPHA3/FBLN2/FOXF1/COL16A1/NID2/JAM3/SORBS1/SFRP1/ABI3BP/FZD7/LAMC1/FN1/TNN/ITGA1/LIMS2/PHLDB2/ITGA7/COL1A1/AXL/ITGAV/ACTN1/NRP1/LAMB1/SERPINE1/LRP1/ITGB2/PDPN/MYADM/THBS3/PARVA/FREM1/ITGA11/VWF/BST1/POSTN/ANGPT1/PECAM1/DLC1/LAMB2/CDKN2A/GAS6/VCAM1/PTN/MYOC/ITGA5/ZYX…
GO_EMBRYONIC_ORGAN_DEVELOPMENT	400	0.492653	1.75944	0.00100402	0.0114273	0.00756832	2660	tags=32%, list=18%, signal=27%	CTHRC1/RBPMS2/RSPO3/EFEMP1/FRZB/ALDH1A3/PRRX1/PKD2/COL11A1/MAFB/MFAP2/HOXA5/PDGFC/RARRES2/FOXF1/ZFPM2/FBN1/NRK/HAND2/TGFB3/HOXA4/TWIST1/ROR2/KIT/OSR1/FZD2/RBP4/GLI1/TUBB2B/TCF21/HOXB2/LEF1/ENG/FOXF2/NR2F2/NOG/PCSK5/CDKN1C/NES/PDGFRA/YAP1/MEF2C/PTCH1/ID3/HOXA2/FGF10/HOXA3/SIX2/SOX18/PBX1/NTN1/CEBPB/CEBPA/HEY1/MICAL2/TGFBR1/WNT2/EDN1/HLX/FOXC2/NOTCH2/ITGA8/TGFB2/BMP4/TSHZ1/SH2B3/FGF9/GLI2/CC2D2A/CH…
GO_GLAND_DEVELOPMENT	401	0.389493	1.39123	0.00100402	0.0114273	0.00756832	2131	tags=23%, list=14%, signal=20%	SULF1/FRZB/SERPINF1/ALDH1A3/PKD2/MAFB/HOXA5/TNC/FOXF1/FSTL3/LBH/HAND2/DKK3/CAV1/ISL1/TGFB3/SERPINE2/IRS2/SFRP1/CDO1/SEMA3C/TWSG1/TGFBR3/SNAI2/ROBO1/LIMS2/GLI1/CSF1R/TCF21/CLDN1/SULF2/LEF1/TGM2/NOG/NRP1/IGFBP5/CDKN1C/PDGFRA/PAM/TNFSF11/OXTR/FGF7/PTCH1/FGF10/HOXA3/MSN/PBX1/NTN1/CEBPB/CEBPA/ID4/TGFBR1/WNT2/PTN/HLX/NOTCH2/HGF/RTN4/TGFB2/BMP4/PGR/SEMA3A/GLI2/PLXND1/WNT11/ARID5B/SLC29A1/NTN4/GLI3/RGN/H…
GO_LEUKOCYTE_CELL_CELL_ADHESION	307	0.452118	1.60338	0.00100402	0.0114273	0.00756832	2757	tags=34%, list=18%, signal=28%	GPNMB/LGALS1/LRRC32/THY1/FGL2/CCL2/CAV1/TNFSF4/JAM2/HLA-DPA1/TWSG1/AIF1/IGF1/S100A9/LILRB1/VSIG4/CERCAM/TNFSF13B/SELE/CCL19/ITGB2/CD86/DTX1/PRNP/TNFSF11/IL6/CX3CR1/FCGR2B/CXCL12/HAVCR2/MSN/PECAM1/CEBPB/VCAM1/ITGA5/LILRB2/HLX/PDE5A/CD81/HLA-DMB/PLA2G2A/EBI3/SIRPA/BMP4/MAP3K8/SOCS5/NLRP3/S100A8/GLI2/CD4/PAK3/BCL6/ITPKB/GLI3/ANXA1/DPP4/SMAD7/SELP/IL7R/ZBTB16/TGFBR2/CD276/DUSP3/PAG1/CD300A/PIK3CA/ITG…
GO_LEUKOCYTE_MIGRATION	386	0.490211	1.74825	0.00100402	0.0114273	0.00756832	2286	tags=34%, list=15%, signal=30%	THBS4/GREM1/APOD/SLIT2/OLR1/PROS1/COL1A2/THBS1/EMILIN1/THY1/RARRES2/CCL2/CH25H/TREM2/SDC2/CAV1/JAM3/ROR2/SCG2/KIT/FN1/FCER1G/CCL8/JAM2/GYPC/ITGA1/AIF1/C3AR1/IL33/COL1A1/IL1R1/S100A9/CXCR4/ITGAV/ITGA9/C5AR1/CXCL10/SELE/CCL19/PLA2G7/SERPINE1/ITGAM/ITGB2/VEGFC/TNFSF11/IL6/THBD/CX3CR1/CXCL12/BST1/VEGFB/ANGPT1/MSN/PECAM1/GPC1/CD99L2/GAS6/VCAM1/PTN/ITGA5/EDN1/ITGAX/CD81/CCR5/CCL4/SLAMF8/TGFB2/SIRPA/TRE…
GO_MUSCLE_CELL_DIFFERENTIATION	309	0.549879	1.95018	0.00100402	0.0114273	0.00756832	2807	tags=39%, list=19%, signal=32%	GREM1/MYH11/LMOD1/RBPMS2/AGT/COMP/MYH10/CASQ2/FLNC/PGM5/DKK1/RGS4/NOX4/FOXF1/TMEM119/PDGFRB/RGS2/BOC/CSRP1/MYOCD/LOX/FZD7/PLEKHO1/KIT/CFL2/CCL8/TPM1/TMOD1/POPDC2/ACTC1/FHOD3/RBM24/IGF1/UCHL1/ENG/PRDM6/ALPK3/EHD2/IGFBP5/CXCL10/ANK2/CAV2/PDGFRA/SGCD/MEF2C/FGF10/DMPK/CDH2/BNIP2/QKI/OBSL1/SMARCD3/SYNE1/SEMA4C/HEY1/SORBS2/EDN1/BVES/CD81/ITGA8/BMP4/CXCL9/FGF9/RAMP2/MYOM1/ACVR1/TGFB1/SLC8A1/LDB3/DMD/CDO…
GO_MUSCLE_SYSTEM_PROCESS	404	0.55907	1.99772	0.00100402	0.0114273	0.00756832	2338	tags=32%, list=16%, signal=28%	CNN1/SULF1/DES/MYH11/ACTG2/MYL9/LMOD1/PLN/CRYAB/MYLK/AGT/COMP/HTR2B/CASQ2/GJA1/TPM2/HSPB6/RGS4/SMPX/KCNMA1/CALD1/SSPN/FLNA/ACTA2/EDNRA/HAND2/RGS2/TACR2/CAV1/FBXO32/KCNJ8/SMTN/MYOCD/PTGS2/SORBS1/ATP1A2/KIT/FGF13/SCN7A/SCN4B/TPM1/TMOD1/ACTC1/ITGA1/AIF1/SGCA/IGF1/VIM/CHRNA3/PDE9A/SULF2/GJC1/CXCR4/PPP1R12B/IGFBP5/ANK2/CALCRL/SGCD/FXYD1/ANXA6/MEF2C/ATP2B4/OXTR/KCNE4/CLIC2/PTGER3/VEGFB/PRKG1/DMPK/MYOT/…
GO_NEGATIVE_REGULATION_OF_HYDROLASE_ACTIVITY	371	0.43071	1.53424	0.00100402	0.0114273	0.00756832	2000	tags=21%, list=13%, signal=19%	SFRP2/CST1/PLN/CRYAB/SPOCK1/AGT/C3/PPP1R14A/TIMP1/SERPING1/TIMP2/RARRES1/SERPINF1/SLIT2/COL6A3/PROS1/THBS1/TIMP3/A2M/CNN3/CST2/RGS2/SERPINE2/PTGS2/LXN/TFPI2/IFIT1/SERPINH1/APOC1/RDX/PAPLN/AQP1/RENBP/PPP1R14C/GPC3/LEF1/ITIH3/CST6/SERPINE1/TFPI/MAP2/LRP1/CST4/PRNP/ITIH5/IFI16/PPP1R1A/CCDC8/GAS6/LRRK2/PTN/CD109/CRIM1/GPSM1/HGF/NGFR/PCSK1N/TGFB2/WFDC1/SERPINB2/WNT9A/RGN/ANXA1/PHACTR3/GNAI2/FARP1/SPIN…
GO_NEGATIVE_REGULATION_OF_INTRACELLULAR_SIGNAL_TRANSDUCTION	414	0.383347	1.37075	0.00100402	0.0114273	0.00756832	3337	tags=30%, list=22%, signal=24%	SFRP2/DACT1/CASQ2/TIMP2/SLIT2/FBLN1/RGS4/PKD2/THBS1/EMILIN1/APOE/PDE3A/TIMP3/RGS2/CAV1/TWIST1/SERPINE2/PTGS2/SFRP1/HEG1/LMO3/SNAI2/PHLDA3/UCHL1/SEMA6A/WWC3/KCTD10/HSPB1/RASSF2/MYADM/PRNP/PRKAA2/TLR4/ATP2B4/WTIP/CXCL12/CLIC2/ITPR1/DUSP5/DLC1/HOMER3/LRRK2/MYOC/C1QTNF3/P2RX7/ARRDC3/MAGI2/SESN3/TGFB2/SIRPA/BMP4/SH2B3/NLRP3/BCL6/WFS1/PIK3IP1/LITAF/OPTN/DUSP3/CAMK2N1/SNAI1/CD300A/GNAI2/PDE2A/RASIP1/SPR…
GO_NEGATIVE_REGULATION_OF_PHOSPHORYLATION	378	0.414815	1.47802	0.00100402	0.0114273	0.00756832	2925	tags=29%, list=20%, signal=24%	GREM1/SFRP2/DACT1/SLIT2/IGFBP3/FBLN1/INHBA/DKK1/RGS4/EMILIN1/THY1/APOE/TIMP3/RGS2/NUPR1/CAV1/TWIST1/MYOCD/IRS2/SFRP1/HEG1/LMO3/PKIG/WWTR1/CDKN2B/PMEPA1/PID1/UCHL1/SEMA6A/PRKAR2B/ENG/NR2F2/NOG/CDKN1C/GADD45B/HSPB1/RASSF2/MYADM/PRNP/TLR4/ANGPT1/DUSP5/CEBPA/CDKN2A/LRRK2/PKIA/CD109/NTF3/LATS2/ILK/HGF/SAMSN1/P2RX7/SIRPA/BMP4/SH2B3/SOCS5/FABP4/RGN/CTDSP2/PTPN13/TGFB1/SMAD7/ADARB1/SH3BP5/CORO1C/PIK3IP1/…
GO_NEGATIVE_REGULATION_OF_TRANSPORT	413	0.455644	1.62974	0.00100402	0.0114273	0.00756832	2053	tags=25%, list=14%, signal=22%	SFRP4/APOD/PLN/CRYAB/CASQ2/GJA1/INHBA/RGS4/GEM/PKD2/LRRC32/THBS1/APOE/EPHA3/FOXF1/MAP1B/RGS2/RAB23/TACR2/CAV1/TWIST1/SERPINE2/PRKD1/PTGS2/ATP1A2/IRS2/SFRP1/OSR1/FN1/PKIG/APOC1/IL33/PID1/SYT11/INHBB/IRS1/LILRB1/PEA15/ITGAV/VIP/TLR2/RRAD/MAOB/OXTR/KCNE4/FCGR2B/RSAD2/CLIC2/PTGER3/ANGPT1/CD300LF/CARTPT/GAS6/LRRK2/MDFIC/EDN1/HTR2A/PKIA/SRGN/LILRB2/C1QTNF3/KCNH2/F2R/SIRPA/ANXA5/CD200/PRRT2/NLRP3/SESTD1…
GO_POSITIVE_REGULATION_OF_CYTOKINE_PRODUCTION	402	0.425251	1.51951	0.00100402	0.0114273	0.00756832	2332	tags=25%, list=16%, signal=22%	SULF1/AGT/C3/HTR2B/CYP1B1/LUM/THBS1/TYROBP/AKAP12/LY96/TREM2/ISL1/CD14/TWIST1/PTGS2/TRIM6/MNDA/TNFSF4/FCER1G/HEG1/CLEC5A/HLA-DPA1/AIF1/C3AR1/IL33/CSF1R/IL1R1/SULF2/ZBTB20/TLR7/LILRB1/LPL/C5AR1/TLR2/CCL19/SERPINE1/LRP1/HSPB1/CD86/TLR4/IL6/TLR1/IL17D/RSAD2/POSTN/HAVCR2/IFI16/CEBPB/C1QTNF4/LRRK2/LILRB2/C1QTNF3/CD81/HGF/F2R/CYBB/P2RX7/EBI3/CD200/SPHK1/NLRP3/CD4/WNT11/HMOX1/ANXA1/TGFB1/CADM1/PANX1/TSL…
GO_REGULATION_OF_ION_TRANSMEMBRANE_TRANSPORT	413	0.427578	1.52936	0.00100402	0.0114273	0.00756832	2991	tags=28%, list=20%, signal=23%	FHL1/PLN/AGT/CASQ2/RGS4/FXYD6/GEM/KCNMA1/PKD2/KCNMB1/FLNA/THBS1/THY1/CCL2/RGS2/TREM2/CAV1/KCNJ8/TWIST1/KCNS3/TRPC1/ATP1A2/IRS2/OSR1/SCN7A/SCN4B/CLIC4/ABCB1/JPH2/CXCL10/ANK2/CLIC5/RRAD/CACNA2D3/FXYD1/PRNP/MEF2C/ATP2B4/STOM/HSPA2/NALCN/KCNE4/CLIC2/KCND2/CACNA2D1/DRD1/KCNH2/KCND1/F2R/CYBB/P2RX7/CACNB2/MYO5A/CXCL9/SESTD1/KCNA5/GAL/KCNN2/SHANK3/RGN/SLC8A1/SLMAP/NEDD4/DMD/RYR2/PLCG1/KCNJ2/CACNA1C/DPP10…
GO_REGULATION_OF_LYMPHOCYTE_ACTIVATION	384	0.443086	1.58003	0.00100402	0.0114273	0.00756832	2934	tags=32%, list=20%, signal=26%	GPNMB/INHBA/LGALS1/LRRC32/TYROBP/THY1/FGL2/CCL2/CAV1/IRS2/SFRP1/TAC1/MNDA/TNFSF4/HLA-DPA1/TWSG1/AIF1/IGF1/AXL/LILRB1/VSIG4/TNFSF13B/CCL19/CD86/DTX1/PRNP/MEF2C/TNFSF11/TLR4/IL6/FCGR2B/BST1/FGF10/HAVCR2/CEBPB/GAS6/VCAM1/LILRB2/LST1/HLX/PDE5A/CD81/HLA-DMB/PLA2G2A/SLAMF8/SAMSN1/EBI3/SIRPA/BMP4/MAP3K8/GSN/SOCS5/NLRP3/HLA-DOA/MERTK/GLI2/CD4/PAK3/GAL/BCL6/ITPKB/ZFP36L1/GLI3/ANXA1/TGFB1/DPP4/SMAD7/SLC39A…
GO_REGULATION_OF_TRANS_SYNAPTIC_SIGNALING	399	0.440094	1.57159	0.00100402	0.0114273	0.00756832	3104	tags=31%, list=21%, signal=25%	AGT/CDH11/PFN2/DKK1/RGS4/TYROBP/APOE/CCL2/BCHE/AKAP12/MAP1B/TACR2/SERPINE2/ROR2/PTGS2/ATP1A2/SLC1A3/TSHZ3/TAC1/KIT/PLAT/LAMA2/GNAI1/EGR2/DNM1/TUBB2B/CHRNA3/SYT11/SNCAIP/PRKAR2B/DBN1/CNTN4/PRNP/MEF2C/OXTR/CX3CR1/MAP1A/SYNPO/DMPK/CDH2/LRRK2/DRD1/PTN/EDN1/HTR2A/SRGN/LILRB2/NTF3/F2R/CACNB2/BACE1/PCDH17/PRRT2/SORCS2/LZTS1/SHANK3/NPTX1/RETN/SSH1/NISCH/NTNG2/PLCG1/GNAI2/NLGN4X/CLSTN2/NTRK2/PLCL1/NPTX2/I…
GO_REGULATION_OF_WNT_SIGNALING_PATHWAY	318	0.523837	1.85956	0.00100402	0.0114273	0.00756832	2539	tags=30%, list=17%, signal=26%	SFRP4/GREM1/SFRP2/SULF1/CTHRC1/DACT1/RSPO3/FRZB/DKK1/SHISA2/APOE/NXN/DKK3/DACT3/CAV1/ANKRD6/ISL1/ROR2/BARX1/IGFBP6/PRICKLE1/SFRP1/FZD7/IGFBP4/TNN/BICC1/WWTR1/PLEKHA4/SNAI2/DIXDC1/DAB2/GLI1/DAAM2/COL1A1/SULF2/GPC3/LEF1/ZEB2/NOG/TLR2/RBMS3/YAP1/LRP1/HIC1/TCF7L1/FZD1/FGF10/CDH2/RSPO2/DKK2/MCC/LRRK2/MDFIC/LATS2/ILK/SPIN1/NKD2/SOX7/TBL1X/SOX4/CDH3/FGF9/WNT11/DVL3/SOX17/GLI3/RNF146/NPHP3/VANGL2/MACF1/L…
GO_REPRODUCTIVE_SYSTEM_DEVELOPMENT	399	0.41597	1.48545	0.00100402	0.0114273	0.00756832	1927	tags=22%, list=13%, signal=20%	SFRP2/SULF1/RSPO3/SERPINF1/SLIT2/GJA1/INHBA/PKD2/PTGIS/FLNA/TNC/DCN/SPP1/ZFPM2/FSTL3/NRK/PDGFRB/HTRA1/LDOC1/NUPR1/SERPINE2/ROR2/MYOCD/PTGS2/SFRP1/KIT/OSR1/RBP4/RHOBTB3/GLI1/TCF21/AXL/INHBB/LEF1/FOXF2/BMPR1B/NR2F2/NOG/CDKN1C/PDGFRA/BMPR2/ADAMTS1/PTCH1/WNT2B/FGF10/CEBPB/CEBPA/HEY1/ID4/TGFBR1/WNT2/PTN/FZD4/MAMLD1/SLIT3/NOTCH2/TGFB2/BMP4/PGR/FGF9/MERTK/SEMA3A/GLI2/ARID5B/VASH1/STC1/ZFP36L1/RETN/GLI3/…
GO_UROGENITAL_SYSTEM_DEVELOPMENT	307	0.51662	1.83213	0.00100402	0.0114273	0.00756832	2660	tags=38%, list=18%, signal=32%	GREM1/SULF1/AGT/SERPINF1/SLIT2/HEYL/PKD2/ACTA2/TNC/DCN/FOXF1/FSTL3/FBN1/PDGFRB/COL4A1/GLIS2/MYOCD/SFRP1/AGTR1/OSR1/RBP4/KANK2/WWTR1/GLI1/NOTCH3/TCF21/SULF2/GPC3/FGF2/NOG/NRP1/PCSK5/FAT4/CDKN1C/PDGFRA/YAP1/MEF2C/ADAMTS1/DCHS1/PTCH1/ID3/EPHA7/WNT2B/ANGPT1/FGF10/SIX2/AKR1B1/PECAM1/PBX1/ID4/LAMB2/TGFBR1/LRRK2/ENPEP/ILK/FOXC2/NOTCH2/ITGA8/PODXL/MAGI2/TGFB2/BMP4/MAGED1/NID1/NFIA/SOX4/GLI2/WNT11/ARID5B/…
GO_DIVALENT_INORGANIC_CATION_TRANSPORT	418	0.414299	1.48019	0.00100503	0.0114273	0.00756832	2338	tags=26%, list=16%, signal=22%	PLN/MYLK/AGT/HTR2B/CASQ2/GJA1/RGS4/SLC24A3/GEM/PKD2/THY1/CCL2/PDGFRB/CAV1/TRPC1/PTGS2/ATP1A2/CCL8/RAMP1/JPH2/FGF2/LILRB1/CXCR4/ITGAV/CXCL10/ANK2/RRAD/CALCRL/CCL19/CACNA2D3/ANXA6/PRNP/ATP2B4/HSPA2/NALCN/TUSC3/CXCL12/CLIC2/ITPR1/HOMER3/GAS6/CACNA2D1/DRD1/HTR2A/LILRB2/GJA4/CCR5/CCL4/F2R/P2RX7/CACNB2/MYO5A/ANXA5/CXCL9/SESTD1/CD4/RAMP2/CACHD1/WFS1/STC1/RGN/SLC39A10/SLC8A1/PANX1/CCR1/DMD/RYR2/PLCG1/TRP…
GO_REGULATION_OF_CELLULAR_COMPONENT_SIZE	311	0.424819	1.50611	0.00100503	0.0114273	0.00756832	2894	tags=32%, list=19%, signal=26%	LMOD1/SLIT2/PFN2/KCNMA1/ELN/APOE/SPP1/MAP1B/DPYSL2/CDC42EP3/FGF13/CFL2/FN1/TMOD1/SEMA3C/RDX/FHOD3/AQP1/WASF1/SEMA6A/NRP1/SPIRE1/DBN1/MAP2/LRP1/BMPR2/MYADM/CXCL12/EPHA7/CRABP2/MSN/PLEKHH2/NTN1/SEMA4C/NRCAM/MAGEL2/HCLS1/EDN1/ULK2/ILK/RTN4/P2RX7/EVL/GSN/L1CAM/OLFM1/SEMA3A/PAK3/SHANK3/SWAP70/DSTN/HCK/IL7R/RB1CC1/CCL26/MACF1/ISLR2/JMY/TRPV2/ESAM/SEMA3E/GMFG/CCL21/SEMA3G/FCHSD2/WNT5A/PREX1/PICALM/ICAM1…
GO_REGULATION_OF_CYTOSOLIC_CALCIUM_ION_CONCENTRATION	312	0.451489	1.60159	0.00100503	0.0114273	0.00756832	2935	tags=33%, list=20%, signal=27%	PLN/AGT/HTR2B/CASQ2/GJA1/PKD2/THY1/EDNRA/CAV1/F2RL2/TRPC1/ATP1A2/TAC1/FPR3/AGTR1/C3AR1/JPH2/FGF2/TGM2/CXCR4/ITGAV/C5AR1/CXCL10/ANK2/CCL19/PDGFRA/LRP1/PRNP/PTGFR/ATP2B4/FPR1/OXTR/GPR65/CX3CR1/CLIC2/PTGER3/SYNPO/ITPR1/ADCY5/CACNA2D1/DRD1/EDN1/HTR2A/CCR5/F2R/P2RX7/CACNB2/MYO5A/CXCL9/KCNA5/CD4/CMKLR1/SWAP70/SLC8A1/BOK/CCR1/DMD/RYR2/PLCG1/CACNA1C/LPAR4/PLCL1/CCL21/WNT5A/EDNRB/RAMP3/FYN/RASA3/PTGER1/NP…
GO_REGULATION_OF_PEPTIDASE_ACTIVITY	380	0.40501	1.44322	0.00100503	0.0114273	0.00756832	1970	tags=20%, list=13%, signal=18%	SFRP2/CST1/CRYAB/SPOCK1/AGT/C3/TIMP1/SERPING1/TIMP2/RARRES1/SERPINF1/FBLN1/COL6A3/PROS1/ANTXR1/THBS1/TIMP3/PCOLCE/A2M/CST2/CAV1/SERPINE2/PTGS2/LXN/TFPI2/FN1/SERPINH1/ROBO1/PAPLN/AQP1/RENBP/GPC3/LEF1/S100A9/ITIH3/RCN3/CST6/HIP1/SERPINE1/TFPI/LRP1/CST4/PRNP/CLDN3/EPHA7/ITIH5/IFI16/DLC1/GAS6/CD109/CRIM1/HGF/F2R/NGFR/PCSK1N/SOX7/GSN/NLRP3/S100A8/WFDC1/SERPINB2/PCOLCE2/WNT9A/BOK/NLRP2/SPINK4/CLEC7A/NO…
GO_SYNAPSE_ORGANIZATION	364	0.516454	1.83951	0.00100503	0.0114273	0.00756832	2747	tags=35%, list=18%, signal=29%	THBS2/SPARCL1/C3/MYH10/PCDHB5/SPARC/PFN2/DKK1/TUBA1A/TNC/C1QB/APOE/PCDHB2/MAP1B/TREM2/NRXN2/COL4A1/PDZRN3/C1QC/WASF3/LRRN1/SRPX2/GLRB/C1QA/AMIGO2/ACTN1/C5AR1/NRP1/GPC6/DBN1/PCDHB4/TLR2/SLITRK5/PALM/ITGAM/PRNP/MEF2C/OXTR/CX3CR1/FCGR2B/COL4A5/DOCK10/NRP2/FZD1/SYNPO/EPHA7/DMPK/CDH2/MYOT/NTN1/NRCAM/LAMB2/LRRK2/PCDHB14/DRD1/PTN/HCLS1/SRGN/LILRB2/F2R/GAP43/CACNB2/MAGI2/IL10RA/MYO5A/PCDHB16/L1CAM/PCDH17…
GO_EPITHELIAL_TUBE_MORPHOGENESIS	302	0.529644	1.8735	0.00100604	0.0114273	0.00756832	2591	tags=37%, list=17%, signal=32%	GREM1/SFRP2/CTHRC1/AGT/SLIT2/PKD2/HOXA5/TNC/FOXF1/EDNRA/HAND2/COL4A1/TWIST1/SALL4/PRICKLE1/SFRP1/OSR1/CLIC4/FZD2/CSF1R/TCF21/GPC3/LEF1/ENG/FGF2/CXCR4/ZEB2/NOG/NRP1/CXCL10/FAT4/RHOB/YAP1/MEF2C/DCHS1/PTCH1/FZD1/EPHA7/WNT2B/FGF10/SIX2/SOX18/RSPO2/PBX1/NTN1/SEMA4C/DLC1/MICAL2/WNT2/EDN1/ITGAX/ILK/FOXC2/NOTCH2/PODXL/TGFB2/BMP4/PGR/MAGED1/SOX4/GLI2/CC2D2A/PLXND1/WNT11/FOXD1/DVL3/SOX17/ACVRL1/GLI3/ACVR1/…
GO_REGIONALIZATION	314	0.517877	1.83762	0.00100604	0.0114273	0.00756832	2563	tags=32%, list=17%, signal=27%	GREM1/SFRP2/C3/DKK1/HEYL/MEOX2/MAFB/HOXA5/FOXF1/ISL1/HOXA4/ROR2/BARX1/SFRP1/C1QA/OSR1/SEMA3C/EGR2/ROBO1/GLI1/HES4/GPC3/HOXB2/LEF1/ZEB2/BMPR1B/NR2F2/NOG/NRP1/PCSK5/PBX3/GREM2/CHRD/ITGAM/BMPR2/MEF2C/PTCH1/NRP2/HOXA2/WNT2B/FGF10/HOXA3/SIX2/SMARCD3/PBX1/HEY1/TGFBR1/WNT2/MEOX1/EDN1/FOXC2/NOTCH2/CDX1/CHSY1/BMP4/TSHZ1/NBL1/SEMA3A/GLI2/PCDH8/HOXA7/HOXB4/FOXD1/DYNC2H1/SOX17/GLI3/ACVR1/HOXB3/ARL13B/VANGL2/…
GO_REGULATION_OF_CELL_CELL_ADHESION	362	0.435881	1.55165	0.00100604	0.0114273	0.00756832	2553	tags=31%, list=17%, signal=26%	GPNMB/LGALS1/LRRC32/THY1/FGL2/CCL2/FSTL3/CAV1/SERPINE2/TNFSF4/HLA-DPA1/TWSG1/AIF1/SNAI2/RDX/IGF1/LEF1/LILRB1/VSIG4/TNFSF13B/CCL19/ITGB2/CD86/PDPN/DTX1/MYADM/PRNP/TNFSF11/IL6/FCGR2B/CXCL12/EPHA7/PRKG1/HAVCR2/CEBPB/VCAM1/LILRB2/HLX/PDE5A/CD81/HLA-DMB/PLA2G2A/EBI3/PODXL/SIRPA/BMP4/MAP3K8/KIFAP3/SH2B3/SOCS5/NLRP3/GLI2/CD4/PAK3/BCL6/PCDH8/ITPKB/GLI3/ANXA1/TGFB1/DPP4/SMAD7/SWAP70/IL7R/ZBTB16/TGFBR2/CD2…
GO_RESPONSE_TO_ACID_CHEMICAL	305	0.447185	1.58304	0.00100604	0.0114273	0.00756832	3305	tags=38%, list=22%, signal=30%	SERPINF1/SPARC/GJA1/DKK1/IGFBP7/COL3A1/PKD2/COL1A2/KCNMB1/COL5A2/TNC/PDGFC/EPHA3/BCHE/PDGFRB/COL16A1/RRAGD/COL4A1/PTGS2/SFRP1/FZD7/GLRB/TNFSF4/OSR1/CDO1/RBP4/TGFBR3/AQP1/COL1A1/PID1/CLDN1/COL6A1/IRS1/LPL/FABP3/TLR2/CCL19/PDGFRA/YAP1/PRKAA2/PTGFR/ATP2B4/ABCA1/PTCH1/ID3/MMP2/HOXA2/AKR1B1/CEBPB/COL18A1/WNT2/PTN/EDN1/PDK4/FZD4/CYBB/SESN3/GSN/WNT11/WNT9A/TIE1/FOLR2/RRAGB/NTRK2/TEAD2/CCL21/WNT5A/ICAM1/…
GO_RESPONSE_TO_MOLECULE_OF_BACTERIAL_ORIGIN	302	0.452094	1.59918	0.00100604	0.0114273	0.00756832	2286	tags=28%, list=15%, signal=24%	SPARC/GJA1/GGT5/PLSCR4/DCN/CCL2/AKAP12/LDOC1/LY96/TREM2/CD14/PTGS2/FMO1/TAC1/TRIM6/TNFSF4/LOXL1/VIM/CLDN1/AXL/LILRB1/C5AR1/CXCL10/TLR2/SELE/SERPINE1/TFPI/MAOB/CD86/MEF2C/TLR4/PTGFR/ABCA1/PENK/IL6/THBD/CX3CR1/FCGR2B/TLR1/MRC1/FGF10/HAVCR2/GNG12/CEBPB/VCAM1/EDN1/LILRB2/LY86/CCR5/F2R/P2RX7/SIRPA/IL10RA/CXCL9/NLRP3/S100A8/CXCL6/CSF2RB/TGFB1/SELP/HCK/LITAF/NOD2/CCL5/WNT5A/EDNRB/PDE4B/ICAM1/TNFRSF1B/PT…
GO_TRANSMEMBRANE_RECEPTOR_PROTEIN_SERINE_THREONINE_KINASE_SIGNALING_PATHWAY	302	0.559573	1.97937	0.00100604	0.0114273	0.00756832	2030	tags=31%, list=14%, signal=28%	SFRP4/GREM1/SFRP2/SULF1/ASPN/RBPMS2/COMP/CHRDL1/FERMT2/INHBA/DKK1/COL3A1/COL1A2/RGMA/LRRC32/TGFB1I1/FSTL1/THBS1/EMILIN1/LTBP1/FSTL3/FBN1/HTRA1/DKK3/ZNF423/CILP/CAV1/TGFB3/ROR2/MYOCD/TMEM100/LOX/SFRP1/SMAD9/TWSG1/TGFBR3/WWTR1/CDKN2B/DAB2/PMEPA1/VIM/GPC3/INHBB/LEF1/ENG/BMPR1B/NOG/CDKN1C/GREM2/FMOD/CAV2/CHRD/BMPR2/LTBP3/FZD1/FGF10/HTRA3/LTBP4/RASL11B/TGFBR1/RBPMS/ZYX/VASN/CD109/ILK/ADAMTSL2/NOTCH2/I…
GO_AMEBOIDAL_TYPE_CELL_MIGRATION	356	0.551765	1.96222	0.00100705	0.0114273	0.00756832	2345	tags=37%, list=16%, signal=32%	GREM1/FAP/SMOC2/AGT/TIMP1/HTR2B/CYP1B1/SERPINF1/SLIT2/SPARC/GJA1/PFN2/MEOX2/TGFB1I1/THBS1/DCN/APOE/AKAP12/DDR2/HAND2/ISL1/TWIST1/PRKD1/PTGS2/SCG2/TNS1/SRPX2/TAC1/KIT/FN1/SEMA3C/KANK2/ROBO1/GPC3/SEMA6A/FGF2/ZEB2/NR2F2/NRP1/PTPRM/CLEC14A/RHOB/BMPR2/ITGB2/HSPB1/VEGFC/MEF2C/AMOTL1/CYGB/FGF7/SYDE1/NRP2/PTP4A3/ANGPT1/FGF10/RHOJ/SOX18/AKT3/PECAM1/SEMA4C/MCC/TGFBR1/PTN/EDN1/ILK/FOXC2/RTN4/EVL/TGFB2/AMOTL…
GO_COAGULATION	297	0.473951	1.67497	0.00100705	0.0114273	0.00756832	2336	tags=28%, list=16%, signal=24%	FAP/MYL9/COMP/SERPING1/FBLN1/COL3A1/PROS1/COL1A2/FLNA/THBS1/APOE/ZFPM2/A2M/CSRP1/CAV1/F2RL2/SERPINE2/PLAT/TFPI2/FCER1G/COL1A1/AXL/F13A1/PRKAR2B/ENTPD1/EHD2/PDGFRA/SERPINE1/TFPI/HSPB1/PDPN/TLR4/IL6/THBD/VWF/DOCK11/PRKG1/ITPR1/GAS6/EDN1/TLN1/ILK/F2R/PLAU/P2RX7/ANXA5/SH2B3/MERTK/SERPINB2/F8/SELP/F10/CD34/PAPSS2/PEAR1/PHF21A/VCL/PIK3CA/F5/PRCP/GATA3/PRKCH/LCP2/PIK3R1/FYN/CD36/MYH9/STXBP1/PROCR/GNA14/…
GO_EPITHELIAL_CELL_PROLIFERATION	349	0.528547	1.87964	0.00100705	0.0114273	0.00756832	2235	tags=34%, list=15%, signal=29%	THBS4/SFRP2/SULF1/COL8A1/FAP/HTR2B/SERPINF1/SPARC/IGFBP3/GJA1/THBS1/COL8A2/HOXA5/APOE/CCL2/HTRA1/NUPR1/CAV1/ISL1/TWIST1/PRKD1/SCG2/SFRP1/FZD7/AGTR1/IGFBP4/LAMC1/KIT/OSR1/TGFBR3/CDKN2B/SNAI2/ROBO1/LIMS2/GLI1/IGF1/CLDN1/SULF2/GPC3/FGF2/NR2F2/NOG/C5AR1/NRP1/PTPRM/VIP/IGFBP5/LAMB1/CDKN1C/CAV2/YAP1/BMPR2/VEGFC/FOXP2/MEF2C/TNFSF11/TLR4/FGF7/CXCL12/PTCH1/NRP2/VEGFB/FGF10/AKT3/CEBPB/MCC/TGFBR1/KLF9/WNT2/…
GO_MUSCLE_CONTRACTION	322	0.586217	2.0781	0.00100705	0.0114273	0.00756832	2336	tags=34%, list=16%, signal=29%	CNN1/SULF1/DES/MYH11/ACTG2/MYL9/LMOD1/PLN/CRYAB/MYLK/AGT/COMP/HTR2B/CASQ2/GJA1/TPM2/HSPB6/SMPX/KCNMA1/CALD1/SSPN/FLNA/ACTA2/EDNRA/RGS2/TACR2/CAV1/KCNJ8/SMTN/MYOCD/PTGS2/SORBS1/ATP1A2/KIT/FGF13/SCN7A/SCN4B/TPM1/TMOD1/ACTC1/ITGA1/SGCA/VIM/CHRNA3/SULF2/GJC1/CXCR4/PPP1R12B/ANK2/CALCRL/SGCD/FXYD1/ANXA6/ATP2B4/OXTR/KCNE4/CLIC2/PTGER3/VEGFB/PRKG1/DMPK/MYOT/CACNA2D1/DRD1/EDN1/HTR2A/CTNNA3/PDE5A/TLN1/KCNH…
GO_MUSCLE_TISSUE_DEVELOPMENT	345	0.566848	2.01507	0.00100705	0.0114273	0.00756832	2660	tags=36%, list=18%, signal=30%	GREM1/MYH11/PLN/MYLK/AGT/MYH10/GJA1/PGM5/DKK1/RGS4/COL3A1/HEYL/PKD2/MEOX2/COL11A1/NOX4/ELN/DCN/ZFPM2/PDGFRB/RGS2/NUPR1/CSRP1/CAV1/ISL1/TWIST1/MYOCD/LOX/MEIS1/FZD7/OSR1/CFL2/SVIL/HEG1/TPM1/SEMA3C/EGR2/POPDC2/ACTC1/RBP4/TGFBR3/FHOD3/GLI1/RBM24/IGF1/TCF21/JPH2/GJC1/LEF1/ENG/FGF2/NR2F2/ASB2/NOG/ALPK3/IGFBP5/CAV2/PDGFRA/YAP1/SGCD/FOXP2/MEF2C/OBSL1/MSC/GPC1/SORBS2/TGFBR1/WNT2/EDN1/BVES/HLX/FOXC2/HLF/IT…
GO_PEPTIDYL_TYROSINE_MODIFICATION	340	0.449665	1.59863	0.00100705	0.0114273	0.00756832	2286	tags=24%, list=15%, signal=20%	THBS4/GREM1/SFRP2/AGT/EFEMP1/NOX4/THY1/PDGFC/EPHA3/DDR2/PDGFRB/GHR/TREM2/CAV1/ISL1/ROR2/SFRP1/KIT/CSF1R/TPST1/IGF1/AXL/NRP1/CNTN1/PDGFRA/ITGB2/PRNP/IL6/FGF7/BST1/EPHA7/ANGPT1/FGF10/PECAM1/GAS6/ITGA5/HCLS1/HTR2A/NTF3/CD81/HGF/SAMSN1/CTF1/CSPG4/SH2B3/SOCS5/MERTK/CD4/ACVR1/TGFB1/SH3BP5/TIE1/TSLP/HCK/SLA/CD300A/NTRK2/TEK/CCL5/ROR1/EPHA4/ICAM1/KITLG/FYN/CD36/ENPP2/CRLF1/ERRFI1/DUSP22/FES/IL6ST/FGFR1/R…
GO_POST_TRANSLATIONAL_PROTEIN_MODIFICATION	322	0.453318	1.60698	0.00100705	0.0114273	0.00756832	1732	tags=17%, list=12%, signal=15%	SPARCL1/C3/VCAN/TIMP1/MATN3/IGFBP3/CHRDL1/IGFBP7/ASB5/LGALS1/FSTL1/MXRA8/FBXL22/TNC/LTBP1/APOE/SPP1/FSTL3/FBN1/SDC2/FBXO32/MFGE8/SCG2/IGFBP4/LAMC1/FN1/GPC3/ASB2/PRSS23/IGFBP5/LAMB1/FBXL7/KLHL13/SPSB1/KLHL5/PENK/IL6/CDH2/OBSL1/LAMB2/CCDC8/GAS6/CALU/FAM20C/BMP4/SOCS5/WFS1/CRTAP/FBXO17/KLHL3/ZBTB16/KLHL21/STC2/F5
GO_REGULATION_OF_DEVELOPMENTAL_GROWTH	301	0.47907	1.69327	0.00100705	0.0114273	0.00756832	3235	tags=37%, list=22%, signal=29%	SFRP2/GJA1/RGS4/APOE/SPP1/ZFPM2/NRK/MAP1B/GHR/DPYSL2/RGS2/SFRP1/MEIS1/FGF13/FN1/SEMA3C/RBP4/TGFBR3/GLI1/IGF1/SEMA6A/FGF2/FOXS1/CXCR4/NOG/NRP1/DBN1/WWC3/YAP1/MAP2/LRP1/BMPR2/MEF2C/CXCL12/PTCH1/EPHA7/NPY1R/SH3PXD2B/CRABP2/NTN1/SEMA4C/NRCAM/TGFBR1/WNT2/HCLS1/EDN1/ULK2/HLX/LATS2/ILK/FOXC2/RTN4/BMP4/L1CAM/OLFM1/FGF9/SEMA3A/AR/MACF1/TGFBR2/ISLR2/BASP1/TRPV2/PIK3CA/STC2/SEMA3E/HEY2/SEMA3G/WNT5A/PIM1/KCN…
GO_REGULATION_OF_MAP_KINASE_ACTIVITY	299	0.454407	1.60592	0.00100705	0.0114273	0.00756832	3366	tags=38%, list=22%, signal=30%	SFRP2/HTR2B/DKK1/RGS4/NOX4/THBS1/PDGFC/APOE/NRK/PDGFRB/GHR/RGS2/CAV1/TGFB3/ROR2/SFRP1/KIT/ITGA1/ROBO1/IGF1/UCHL1/FGF2/CXCR4/ZEB2/PEA15/C5AR1/GADD45B/CCL19/TNFSF11/TLR4/FPR1/TPD52L1/FGF10/DUSP5/CARTPT/TGFBR1/LRRK2/MDFIC/EDN1/HTR2A/NTF3/FZD4/PDE5A/CD81/ILK/HGF/F2R/P2RX7/BMP4/MAP3K8/CSPG4/MAGED1/SH2B3/PAK3/DVL3/TGFB1/VANGL2/DUSP3/MUC20/CD300A/NOD2/MAP3K12/NOD1/WNT5A/SPRED1/EPHA4/KITLG/SORL1/MAPK10/M…
GO_EXTRACELLULAR_STRUCTURE_ORGANIZATION	336	0.665153	2.36214	0.00100807	0.0114273	0.00756832	1485	tags=38%, list=10%, signal=35%	COL10A1/GREM1/SFRP2/SULF1/COL8A1/MYH11/FAP/AEBP1/SMOC2/MFAP4/AGT/COMP/VCAN/TIMP1/CYP1B1/TIMP2/CTSK/BGN/MATN3/SPARC/TGFBI/FBLN1/MMP7/COL6A3/LUM/COL3A1/CCDC80/FBLN5/COL1A2/MFAP5/ANTXR1/COL11A1/COL5A2/THBS1/MFAP2/ECM2/COL8A2/TNC/EMILIN1/ELN/EFEMP2/DCN/COL5A1/FBLN2/FOXF1/SPP1/FBN1/TNFRSF11B/COL4A2/DDR2/HTRA1/COL16A1/A2M/COL6A2/COL15A1/CAV1/NID2/COL4A1/JAM3/LOX/ABI3BP/PLOD2/LAMC1/COL14A1/LAMA2/FN1/JAM…
GO_FOREBRAIN_DEVELOPMENT	346	0.414979	1.47468	0.00100807	0.0114273	0.00756832	3462	tags=34%, list=23%, signal=27%	MYH10/SLIT2/ALDH1A3/INHBA/DKK1/COL3A1/FLNA/TYROBP/ISL1/FGF13/TWSG1/DIXDC1/ROBO1/GLI1/AQP1/CSF1R/NOTCH3/AXL/LEF1/FEZ1/CXCR4/ZEB2/NR2F2/NOG/NRP1/PTCHD1/LAMB1/FAT4/SLITRK5/TACC1/CHRD/ITGAM/LRP1/FOXP2/DCLK1/ATP2B4/OXTR/CXCL12/NRP2/PRKG1/WNT2B/FGF10/CDH2/GNG12/DLC1/ID4/LRRK2/DRD1/PTN/HOOK3/RTN4/GDPD5/BNIP3/BMP4/SEMA3A/GLI2/C12orf57/DYNC2H1/SHANK3/GLI3/SLC8A1/ARL13B/CDON/SKI/NTRK2/WNT5A/FYN/ETS1/GNAO1/…
GO_MUSCLE_ORGAN_DEVELOPMENT	342	0.584599	2.07775	0.00100807	0.0114273	0.00756832	2501	tags=35%, list=17%, signal=30%	GREM1/TAGLN/FHL1/CRYAB/MYLK/SGCE/GJA1/COL6A3/DKK1/RGS4/COL3A1/HEYL/MEOX2/COL11A1/ELN/DCN/ZFPM2/RGS2/NUPR1/CAV1/ISL1/TWIST1/SMTN/MYOCD/LOX/MEIS1/FZD7/ITGB1BP2/MKX/CFL2/SVIL/LAMA2/HEG1/FZD2/TPM1/EGR2/POPDC2/ACTC1/RBP4/TGFBR3/SGCA/ITGA7/GLI1/RBM24/IGF1/TCF21/JPH2/LEF1/ENG/FGF2/EVC/NR2F2/ASB2/NOG/CXCL10/CAV2/YAP1/SGCD/FOXP2/MEF2C/MRAS/ITGA11/FZD1/ID3/MSC/GPC1/FHL3/ZFHX3/TGFBR1/WNT2/EDN1/BVES/HLX/FOXC…
GO_NEGATIVE_REGULATION_OF_CELL_DEVELOPMENT	286	0.498883	1.7602	0.00100807	0.0114273	0.00756832	2356	tags=30%, list=16%, signal=26%	DPYSL3/SPOCK1/FRZB/SLIT2/FBLN1/DKK1/RGS4/COL3A1/LGALS1/RGMA/THY1/APOE/SPP1/FBN1/RGS2/ISL1/STMN2/MEIS1/FGF13/TNN/SEMA3C/PMP22/DIXDC1/DAAM2/NR2F1/NOTCH3/IGF1/HES4/VIM/PTHLH/SEMA6A/LILRB1/NOG/NRP1/ISL2/MAP2/LRP1/CNTN4/DTX1/IL6/ID3/EPHA7/HOXA2/POSTN/PBX1/NTN1/SEMA4C/HEY1/ID4/LRRK2/PTN/ULK2/ZHX2/HOOK3/RTN4/NGFR/SEMA3A/GLI3/MYLIP/TRAK2/CORO1C/MIB1/SKI/SEMA3E/ITM2C/SEMA3G/WNT5A/EDNRB/EPHA4/NPR2/ZNF365/S…
GO_NEGATIVE_REGULATION_OF_PROTEOLYSIS	293	0.421217	1.48668	0.00100807	0.0114273	0.00756832	1221	tags=16%, list=8%, signal=15%	SFRP2/CST1/CRYAB/SPOCK1/AGT/C3/TIMP1/SERPING1/TIMP2/RARRES1/SERPINF1/GAS1/COL6A3/PROS1/THBS1/TIMP3/A2M/CST2/SERPINE2/PTGS2/LXN/PLAT/TFPI2/SERPINH1/PAPLN/AQP1/RENBP/GPC3/LEF1/ITIH3/CST6/SERPINE1/TFPI/LRP1/CST4/PRNP/MAP1A/ITIH5/IFI16/GAS6/LRRK2/CD109/CRIM1/HGF/NGFR/PCSK1N
GO_NEGATIVE_REGULATION_OF_RESPONSE_TO_EXTERNAL_STIMULUS	326	0.489094	1.73602	0.00100807	0.0114273	0.00756832	2033	tags=26%, list=14%, signal=23%	GREM1/APOD/FAP/SERPING1/SERPINF1/SLIT2/GJA1/PROS1/RGMA/PTGIS/THBS1/FGL2/APOE/FOXF1/SPP1/CCL2/HTRA1/A2M/ISL1/SERPINE2/TNFAIP6/PLAT/SEMA3C/KANK2/AIF1/SNAI2/ROBO1/PHLDB2/IGF1/SYT11/SEMA6A/FGF2/LILRB1/NRP1/VSIG4/CALCRL/PDGFRA/SERPINE1/TFPI/THBD/FCGR2B/PRKG1/HAVCR2/IFI16/SEMA4C/CARTPT/DRD1/EDN1/CD109/C1QTNF3/HGF/SLAMF8/PLAU/SIRPA/BACE1/NBL1/ANXA5/CD200/SH2B3/SOCS5/NLRP3/SEMA3A/WFDC1/SERPINB2/CDH5/CD34…
GO_OSSIFICATION	342	0.606501	2.15559	0.00100807	0.0114273	0.00756832	2515	tags=40%, list=17%, signal=34%	GREM1/MGP/SFRP2/CTHRC1/ASPN/OMD/COMP/VCAN/CDH11/MN1/GPNMB/CTSK/SPARC/IGFBP3/CHRDL1/DKK1/COL1A2/COL11A1/COL5A2/TNC/CHRDL2/SPP1/FSTL3/TMEM119/DDR2/HAND2/CLEC11A/TGFB3/TWIST1/PRKD1/ROR2/PTGS2/LOX/SFRP1/TAC1/OSR1/TNN/CLEC5A/EGR2/TWSG1/WWTR1/SNAI2/GLI1/IGF1/COL1A1/GPC3/COL6A1/LEF1/PTHLH/BMPR1B/NOG/IGFBP5/CSGALNACT1/FAT4/CHRD/BMPR2/RASSF2/MEF2C/TNFSF11/THBS3/PENK/IL6/DCHS1/ITGA11/LTBP3/PTCH1/FZD1/ID3/M…
GO_POSITIVE_REGULATION_OF_CELL_ACTIVATION	296	0.477021	1.68458	0.00100807	0.0114273	0.00756832	2085	tags=29%, list=14%, signal=26%	LGALS1/THBS1/TYROBP/THY1/CCL2/PDGFRB/TREM2/CAV1/IRS2/TAC1/TNFSF4/FCER1G/HLA-DPA1/AIF1/IL33/IGF1/AXL/LILRB1/TNFSF13B/CCL19/ITGAM/ITGB2/CD86/PDPN/MEF2C/TNFSF11/TLR4/IL6/BST1/FGF10/HAVCR2/CEBPA/GAS6/LRRK2/VCAM1/LILRB2/HLX/CD81/HLA-DMB/EBI3/SIRPA/MAP3K8/GAB2/SOCS5/NLRP3/GLI2/CD4/PAK3/BCL6/ITPKB/GLI3/ANXA1/TGFB1/DPP4/SLC39A10/SELP/TSLP/TNFRSF4/IL7R/ZBTB16/TGFBR2/CD276/CTSC/PIK3CA/NOD2/HLA-DPB1/CLEC7A/…
GO_POSITIVE_REGULATION_OF_CELL_PROJECTION_ORGANIZATION	334	0.48348	1.71591	0.00100807	0.0114273	0.00756832	3311	tags=39%, list=22%, signal=31%	DPYSL3/AGT/SERPINF1/SLIT2/APOE/EPHA3/MAP1B/RGS2/TGFB3/PRKD1/ROR2/STMN2/CDC42EP3/KIT/FN1/NEGR1/ROBO1/VLDLR/TUBB2B/S100A9/DZIP1/FSCN1/FEZ1/CXCR4/ZEB2/NRP1/DBN1/AUTS2/CCL19/CNTN1/PALM/LRP1/BMPR2/NAV3/RHOQ/DOCK11/CXCL12/FZD1/CRABP2/APBB1/OBSL1/PLXNC1/NTN1/TGFBR1/PTN/HCLS1/FZD4/ILK/HGF/MAP6/P2RX7/NGFR/MAGI2/L1CAM/RAB8B/PAK3/PLXND1/SHANK3/DVL3/CORO1C/MACF1/ISLR2/TRPV2/NTRK2/ARSB/CAMK1D/CCL21/CAMK1/NDRG…
GO_POSITIVE_REGULATION_OF_NEURON_DIFFERENTIATION	326	0.497057	1.76428	0.00100807	0.0114273	0.00756832	3533	tags=42%, list=24%, signal=33%	DPYSL3/AGT/TIMP2/SERPINF1/SLIT2/DKK1/HEYL/APOE/EPHA3/MAP1B/RGS2/PRKD1/ROR2/TCF4/STMN2/FN1/NEGR1/ROBO1/NAP1L2/VLDLR/TUBB2B/PCP4/S100A9/FEZ1/CXCR4/ZEB2/NRP1/DBN1/CNTN1/LRP1/BMPR2/MEF2C/CXCL12/FZD1/CRABP2/APBB1/OBSL1/PLXNC1/NTN1/NRCAM/PTN/HCLS1/MMD/FZD4/ILK/HGF/MAP6/GDPD5/NGFR/MAGI2/BMP4/NBL1/L1CAM/GLI2/PAK3/BCL6/PLXND1/SHANK3/DVL3/MACF1/ISLR2/TRPV2/CDON/NTRK2/ARSB/CAMK1D/CAMK1/NDRG4/WNT5A/SKIL/ROR1…
GO_REGULATION_OF_INFLAMMATORY_RESPONSE	296	0.458287	1.61842	0.00100807	0.0114273	0.00756832	2256	tags=30%, list=15%, signal=26%	APOD/AGT/C3/SERPINF1/PTGIS/APOE/FOXF1/TREM2/NUPR1/ISL1/TNFAIP6/PTGS2/TAC1/AGTR1/TNFSF4/FCER1G/IL33/IGF1/IL1R1/SYT11/S100A9/TLR7/TGM2/LPL/TLR2/SELE/CALCRL/PLA2G7/SERPINE1/TNFSF11/TLR4/IL6/OSMR/FCGR2B/IL17D/PTGER3/BST1/SLC7A2/CEBPB/CEBPA/LRRK2/ZYX/C1QTNF3/CD81/HGF/PLA2G2A/SLAMF8/SIRPA/CD200/SOCS5/SPHK1/NLRP3/S100A8/WFDC1/BCL6/FABP4/CDH5/ANXA1/ADAMTS12/TSLP/HCK/CTSC/LRFN5/NOD2/PDE2A/CLEC7A/GATA3/TEK…
GO_REGULATION_OF_METAL_ION_TRANSPORT	337	0.477992	1.69722	0.00100807	0.0114273	0.00756832	2338	tags=29%, list=16%, signal=25%	FHL1/PLN/MYLK/AGT/CASQ2/GJA1/RGS4/FXYD6/GEM/PKD2/KCNMB1/FLNA/THY1/CCL2/PDGFRB/TREM2/CAV1/SERPINE2/TRPC1/PTGS2/ATP1A2/OSR1/SCN4B/JPH2/LILRB1/CXCR4/VIP/CXCL10/ANK2/RRAD/CNTN1/FXYD1/PRNP/ATP2B4/STOM/HSPA2/KCNE4/CXCL12/CLIC2/DMPK/HOMER3/CACNA2D1/DRD1/HTR2A/LILRB2/KCNH2/CCL4/F2R/P2RX7/CACNB2/MYO5A/CXCL9/SESTD1/KCNA5/CD4/GAL/WFS1/STC1/KCNN2/RGN/SLC8A1/SLMAP/NEDD4/CCR1/DMD/RYR2/PLCG1/TRPV2/STC2/GNAI2/KC…
GO_REGULATION_OF_SMALL_GTPASE_MEDIATED_SIGNAL_TRANSDUCTION	284	0.449862	1.58622	0.00100807	0.0114273	0.00756832	2893	tags=35%, list=19%, signal=29%	TIMP2/SLIT2/COL3A1/APOE/PDGFRB/A2M/F2RL2/IRS2/HEG1/ARHGEF17/KANK2/RDX/ROBO1/IGF1/NRP1/CHN1/AUTS2/RHOB/KCTD10/ABCA1/GPR65/SYDE1/RHOQ/ARHGEF6/DEPDC7/FGF10/RHOJ/DLC1/MYOC/ARHGEF10/SIPA1L2/FGD1/NOTCH2/F2R/TGFB2/ARHGAP10/TRIO/PLEKHG1/ARHGAP23/BCL6/FGD5/ITPKB/MAP4K4/ARHGEF4/CDON/IQSEC1/FGD6/FARP1/LPAR4/RASIP1/PREX1/ITGB1/KITLG/RASA3/ARHGAP1/ITSN1/VAV1/ARHGAP6/RELN/MYO9A/PSD/STARD8/ARHGAP30/STARD13/ARHG…
GO_REGULATION_OF_SUPRAMOLECULAR_FIBER_ORGANIZATION	284	0.490524	1.7296	0.00100807	0.0114273	0.00756832	2950	tags=37%, list=20%, signal=30%	AEBP1/LMOD1/CRYAB/SYNPO2/SLIT2/CLIP3/PFN2/RGS4/NOX4/FLNA/EMILIN1/ELN/APOE/MAP1B/TGFB3/SFRP1/STMN2/TAC1/CDC42EP3/FGF13/CFL2/TPM1/TMOD1/RDX/FHOD3/PHLDB2/WASF1/NRP1/SPIRE1/DBN1/MAP2/MYADM/MEF2C/GPR65/NAV3/CXCL12/MAP1A/SYNPO/SH3PXD2B/PLEKHH2/DLC1/MAGEL2/TGFBR1/MYOC/HCLS1/EDN1/ARHGEF10/EVL/GSN/PAK3/WNT11/CDH5/SHANK3/SWAP70/DSTN/HCK/CCL26/JMY/ESAM/GMFG/LIMCH1/CCL21/FCHSD2/PREX1/ARL2/PIK3R1/ICAM1/GPX1/C…
GO_SENSORY_SYSTEM_DEVELOPMENT	343	0.498128	1.77078	0.00100807	0.0114273	0.00756832	2344	tags=27%, list=16%, signal=23%	COL8A1/CRYAB/C3/MYH10/CYP1B1/EFEMP1/SERPINF1/CHRDL1/ALDH1A3/INHBA/COL5A2/MFAP2/COL8A2/THY1/COL5A1/FBN1/PDGFRB/COL4A1/ISL1/TWIST1/MEIS1/C1QA/CLIC4/TMOD1/RBP4/TWSG1/VIM/FOXF2/ZEB2/BMPR1B/NRP1/PTPRM/CDKN1C/NES/SALL2/PDGFRA/ITGAM/FJX1/BMPR2/FOXP2/ATP2B4/KERA/WNT2B/FGF10/RHOJ/SH3PXD2B/SMARCD3/LAMB2/TGFBR1/WNT2/PTN/MAF/FZD4/FOXC2/ZHX2/NOTCH2/TGFB2/BMP4/FGF9/MERTK/SEMA3A/CC2D2A/MYOM1/C12orf57/WNT9A/ACVR…
GO_ACTIN_FILAMENT_ORGANIZATION	332	0.483643	1.71537	0.00100908	0.0114273	0.00756832	2894	tags=36%, list=19%, signal=30%	DPYSL3/PDLIM3/LMOD1/SYNPO2/SLIT2/TPM2/PFN2/RGS4/NOX4/FLNA/CAP2/ELN/TGFB3/SORBS1/WASF3/SFRP1/TAC1/CDC42EP3/CFL2/TPM1/TMOD1/ACTC1/RHOBTB3/AIF1/RDX/FHOD3/PHLDB2/WASF1/FSCN1/ACTN1/PLS3/NRP1/SPIRE1/DBN1/HIP1/RHOB/MYADM/GPR65/RHOQ/CXCL12/SYNPO/RHOJ/SH3PXD2B/PLEKHH2/DLC1/EFS/MICAL2/SORBS2/MAGEL2/TGFBR1/MYOC/HCLS1/ZYX/ARHGEF10/MYO1B/ESPNL/EVL/WIPF1/GSN/SHROOM4/PAK3/WNT11/MYOM1/RND3/ENAH/ITGB5/SHANK3/FMN2…
GO_CANONICAL_WNT_SIGNALING_PATHWAY	292	0.516085	1.82192	0.00100908	0.0114273	0.00756832	2027	tags=26%, list=14%, signal=23%	SFRP4/GREM1/SFRP2/CTHRC1/DACT1/RSPO3/FRZB/DKK1/APOE/DKK3/DACT3/CAV1/ANKRD6/ISL1/ROR2/IGFBP6/PRICKLE1/SFRP1/FZD7/IGFBP4/TNN/BICC1/FZD2/WWTR1/PLEKHA4/SNAI2/DIXDC1/DAB2/GLI1/DAAM2/COL1A1/SULF2/GPC3/LEF1/NOG/RBMS3/YAP1/TCF7L1/FZD1/WNT2B/FGF10/CDH2/RSPO2/DKK2/MCC/LRRK2/WNT2/FZD4/LATS2/ILK/NKD2/SOX7/NID1/TBL1X/SOX4/CDH3/FGF9/WNT11/DVL3/WNT9A/SOX17/GLI3/PYGO1/RNF146/NPHP3/LGR6/MITF/TMEM88/GATA3/WNT5A/ZN…
GO_NEGATIVE_REGULATION_OF_LOCOMOTION	281	0.587145	2.06601	0.00100908	0.0114273	0.00756832	2654	tags=41%, list=18%, signal=34%	GREM1/APOD/SFRP2/SULF1/DPYSL3/TIMP1/CYP1B1/SERPINF1/SLIT2/IGFBP3/FBLN1/GJA1/PFN2/COL3A1/MEOX2/PODN/THBS1/EMILIN1/THY1/DCN/APOE/CCL2/MYOCD/SFRP1/CLIC4/TNN/TPM1/SEMA3C/AIF1/IL33/ROBO1/PHLDB2/SEMA6A/ENG/FGF2/NR2F2/NOG/NRP1/PTPRM/IGFBP5/RHOB/SERPINE1/CHRD/LRP1/MEF2C/CYGB/NAV3/CX3CR1/CXCL12/RRAS/PRKG1/SEMA4C/DLC1/MID2/MCC/PTN/ILK/SLAMF8/EVL/ARRDC3/MAGI2/NBL1/FOXO3/CD200/SEMA3A/HAS1/WNT11/VASH1/MMRN2/A…
GO_REGULATION_OF_ACTIN_FILAMENT_BASED_PROCESS	328	0.505128	1.79189	0.00100908	0.0114273	0.00756832	2894	tags=38%, list=19%, signal=32%	LMOD1/PLN/SYNPO2/SLIT2/PFN2/RGS4/NOX4/FLNA/FRMD6/ELN/EPHA3/PDGFRB/CAV1/JAM3/TGFB3/ATP1A2/SFRP1/TAC1/CDC42EP3/FGF13/CFL2/TPM1/TMOD1/RHOBTB3/RDX/DIXDC1/FHOD3/PHLDB2/CSF1R/WASF1/FSCN1/NRP1/SPIRE1/DBN1/ANK2/RHOB/PDGFRA/LRP1/PDPN/PAM/MYADM/MEF2C/GPR65/RHOQ/CXCL12/BST1/SYNPO/RHOJ/SH3PXD2B/PLEKHH2/DLC1/MAGEL2/TGFBR1/MYOC/HCLS1/EDN1/CTNNA3/ARHGEF10/NTF3/ILK/NOTCH2/EVL/GSN/PAK3/WNT11/RND3/STC1/SHANK3/SWAP…
GO_REGULATION_OF_CATION_TRANSMEMBRANE_TRANSPORT	291	0.452693	1.59797	0.00100908	0.0114273	0.00756832	2274	tags=26%, list=15%, signal=22%	FHL1/PLN/AGT/CASQ2/RGS4/FXYD6/GEM/PKD2/KCNMB1/FLNA/THY1/CCL2/RGS2/TREM2/CAV1/TWIST1/TRPC1/ATP1A2/OSR1/SCN4B/JPH2/CXCL10/ANK2/RRAD/FXYD1/PRNP/MEF2C/ATP2B4/STOM/HSPA2/KCNE4/CLIC2/CACNA2D1/DRD1/KCNH2/F2R/CACNB2/MYO5A/CXCL9/SESTD1/GAL/KCNN2/SHANK3/RGN/SLC8A1/SLMAP/NEDD4/DMD/RYR2/PLCG1/KCNJ2/CACNA1C/DPP10/GNB5/PDE4B/RAMP3/FYN/CX3CL1/DAPK1/AHNAK/CACNB3/ISCU/DYSF/NLGN1/EHD3/PIK3CG/RELN/DLG4/SCN3B/CRHBP/…
GO_REGULATION_OF_T_CELL_ACTIVATION	288	0.42352	1.49405	0.00100908	0.0114273	0.00756832	2757	tags=30%, list=18%, signal=25%	GPNMB/LGALS1/LRRC32/THY1/FGL2/CCL2/CAV1/TNFSF4/HLA-DPA1/TWSG1/AIF1/IGF1/LILRB1/VSIG4/TNFSF13B/CCL19/CD86/DTX1/PRNP/TNFSF11/IL6/FCGR2B/HAVCR2/CEBPB/VCAM1/LILRB2/HLX/PDE5A/CD81/HLA-DMB/PLA2G2A/EBI3/SIRPA/BMP4/MAP3K8/GSN/SOCS5/NLRP3/HLA-DOA/GLI2/CD4/PAK3/BCL6/ITPKB/GLI3/ANXA1/DPP4/SMAD7/IL7R/ZBTB16/TGFBR2/CD276/DUSP3/PAG1/CD300A/PIK3CA/NOD2/HLA-DPB1/CCL21/GATA3/CCL5/ICOS/PIK3R1/FYN/TNFRSF1B/NCKAP1L/…
GO_EMBRYONIC_ORGAN_MORPHOGENESIS	272	0.513923	1.80454	0.0010101	0.0114273	0.00756832	2660	tags=33%, list=18%, signal=28%	CTHRC1/RBPMS2/EFEMP1/FRZB/ALDH1A3/PRRX1/PKD2/COL11A1/MAFB/MFAP2/HOXA5/FOXF1/FBN1/HAND2/TGFB3/HOXA4/TWIST1/ROR2/OSR1/FZD2/RBP4/GLI1/TCF21/HOXB2/ENG/FOXF2/NOG/PDGFRA/YAP1/MEF2C/HOXA2/FGF10/HOXA3/SIX2/SOX18/NTN1/MICAL2/TGFBR1/EDN1/HLX/FOXC2/NOTCH2/ITGA8/BMP4/TSHZ1/FGF9/GLI2/CHST11/WNT11/HOXA1/HOXA7/HOXB4/WNT9A/SOX17/GLI3/RUNX2/ACVR1/HOXB3/ARL13B/NPHP3/VANGL2/TGFBR2/RYR2/MIB1/TEAD2/HOXB7/GATA3/NDRG4/…
GO_NEGATIVE_REGULATION_OF_NERVOUS_SYSTEM_DEVELOPMENT	271	0.483373	1.69728	0.0010101	0.0114273	0.00756832	2356	tags=29%, list=16%, signal=25%	DPYSL3/SPOCK1/SLIT2/DKK1/COL3A1/LGALS1/RGMA/THY1/APOE/SPP1/ISL1/STMN2/MEIS1/FGF13/TNN/SEMA3C/PMP22/DIXDC1/DAAM2/NR2F1/NOTCH3/HES4/VIM/SEMA6A/NOG/NRP1/ISL2/TLR2/MAP2/LRP1/CNTN4/DTX1/IL6/ID3/EPHA7/HOXA2/PBX1/NTN1/SEMA4C/HEY1/ID4/LRRK2/PTN/ULK2/ZHX2/HOOK3/RTN4/NGFR/SEMA3A/GLI3/MYLIP/TRAK2/MIB1/GPR161/CTSC/SKI/SEMA3E/ITM2C/SEMA3G/WNT5A/EDNRB/EPHA4/TULP3/ZNF365/SORL1/CX3CL1/MTMR2/PTPRG/ADCYAP1/NLGN1/T…
GO_REGULATION_OF_CELL_MORPHOGENESIS_INVOLVED_IN_DIFFERENTIATION	275	0.490907	1.72522	0.0010101	0.0114273	0.00756832	2978	tags=36%, list=20%, signal=29%	SLIT2/FBLN1/FLNA/THY1/APOE/SPP1/MAP1B/DPYSL2/SDC2/FGF13/FN1/SEMA3C/ROBO1/LIMS2/TUBB2B/CHRNA3/SEMA6A/ZEB2/NRP1/CHN1/DBN1/MAP2/LRP1/BMPR2/PDPN/MYADM/CXCL12/EPHA7/POSTN/CRABP2/CDH2/OBSL1/PLXNC1/NTN1/SEMA4C/NRCAM/LRRK2/MYOC/HCLS1/ULK2/ILK/RTN4/MAP6/NGFR/UST/L1CAM/OLFM1/SEMA3A/PAK3/LZTS1/PLXND1/SHANK3/TRAK2/CORO1C/NEDD4/MACF1/ISLR2/TRPV2/NTRK2/SEMA3E/SEMA3G/WNT5A/SKIL/PREX1/EPHA4/BHLHB9/CAPRIN2/PLXNA1…
GO_REGULATION_OF_VASCULATURE_DEVELOPMENT	278	0.577347	2.03042	0.0010101	0.0114273	0.00756832	2790	tags=43%, list=19%, signal=35%	THBS4/GREM1/SFRP2/SULF1/THBS2/SMOC2/AGT/C3/CYP1B1/GPNMB/SERPINF1/SPARC/HSPB6/MEOX2/PTGIS/THBS1/HOXA5/EMILIN1/DCN/COL4A2/ISL1/TWIST1/PRKD1/MYOCD/PTGS2/TMEM100/SRPX2/SFRP1/AGTR1/KIT/C3AR1/AQP1/SEMA6A/ENG/FGF2/CXCR4/C5AR1/NRP1/PTPRM/CXCL10/RHOB/SERPINE1/ITGB2/HSPB1/VEGFC/IL6/CX3CR1/RRAS/VEGFB/RHOJ/AKT3/HEY1/PTN/ITGA5/ITGAX/FOXC2/HGF/CYBB/NGFR/TGFB2/BMP4/SPHK1/FGF9/RAMP2/PLXND1/VASH1/MMRN2/CDH5/ACVRL…
GO_LEUKOCYTE_PROLIFERATION	276	0.445569	1.56613	0.00101112	0.0114273	0.00756832	2696	tags=31%, list=18%, signal=26%	GREM1/GPNMB/LRRC32/TYROBP/TREM2/IRS2/TAC1/MNDA/KIT/TNFSF4/HLA-DPA1/TWSG1/AIF1/IL33/CSF1R/IGF1/LEF1/LILRB1/VSIG4/TNFSF13B/CCL19/CD86/PRNP/MEF2C/TNFSF11/TLR4/IL6/FCGR2B/BST1/FGF10/HAVCR2/MSN/CEBPB/NPR3/VCAM1/LILRB2/LST1/PDE5A/CD81/HLA-DMB/PLA2G2A/P2RX7/EBI3/BMP4/CD4/GAL/BCL6/DOCK2/ANXA1/SLC39A10/SATB1/TNFRSF4/IL7R/TGFBR2/CD276/CD300A/HLA-DPB1/CCL5/FLT3LG/KITLG/FYN/TNFRSF1B/CX3CL1/NCKAP1L/TNFAIP3/GP…
GO_RENAL_SYSTEM_DEVELOPMENT	273	0.541931	1.90204	0.00101112	0.0114273	0.00756832	2735	tags=41%, list=18%, signal=34%	GREM1/SULF1/AGT/SERPINF1/SLIT2/HEYL/PKD2/ACTA2/DCN/FOXF1/FSTL3/FBN1/PDGFRB/COL4A1/GLIS2/MYOCD/SFRP1/AGTR1/OSR1/RBP4/KANK2/WWTR1/NOTCH3/TCF21/SULF2/GPC3/FGF2/NOG/NRP1/PCSK5/FAT4/CDKN1C/PDGFRA/YAP1/MEF2C/ADAMTS1/DCHS1/PTCH1/ID3/EPHA7/WNT2B/ANGPT1/FGF10/SIX2/AKR1B1/PECAM1/PBX1/LAMB2/TGFBR1/LRRK2/ENPEP/ILK/FOXC2/NOTCH2/ITGA8/PODXL/MAGI2/TGFB2/BMP4/MAGED1/NID1/NFIA/SOX4/GLI2/WNT11/ARID5B/WFS1/FOXD1/SO…
GO_CELL_JUNCTION_ORGANIZATION	266	0.539725	1.89445	0.00101215	0.0114273	0.00756832	2733	tags=41%, list=18%, signal=34%	GREM1/APOD/AGT/CDH11/FLNC/FERMT2/GJA1/FLNA/THBS1/THY1/EPHA3/COL16A1/GPBAR1/CAV1/JAM3/TGFB3/SORBS1/TNS1/SFRP1/CNTNAP1/LAMC1/FN1/HEG1/SNAI2/RDX/LIMS2/EPB41L3/PHLDB2/CSF1R/CLDN1/GJC1/FSCN1/ACTN1/NRP1/ANK2/LRP1/CLDN3/RASSF8/CDH2/PECAM1/DLC1/TGFBR1/MYOC/ITGA5/GJA4/TLN1/ILK/F2R/TGFB2/CDH3/RAB8B/RAMP2/DST/CDH13/WNT11/CDH19/CDH5/KIFC3/ACVRL1/TGFB1/SMAD7/MAP4K4/CADM1/CORO1C/GPM6B/MACF1/DUSP3/NFASC/PIP5K1C…
GO_COGNITION	267	0.471846	1.65568	0.00101215	0.0114273	0.00756832	3223	tags=36%, list=22%, signal=29%	AGT/SERPINF1/DKK1/NRXN3/APOE/BCHE/NRXN2/TACR2/PTGS2/ATP1A2/TAC1/KIT/FGF13/EGR2/VLDLR/SYT11/PRKAR2B/C5AR1/VIP/PTCHD1/CBR3/TLR2/FOXP2/PRNP/MEF2C/OXTR/CX3CR1/TUSC3/MAP1A/SYNPO/PPT1/ATXN1/CEBPB/DRD1/PTN/ITGA5/HTR2A/LILRB2/NTF3/ITGA8/SHROOM4/PJA2/C12orf57/HOXA1/SHANK3/HLA-DRA/ST3GAL4/GPR155/NLGN4X/NTRK2/NPTX2/NDRG4/PICALM/ITGB1/S100B/FYN/BHLHB9/PTPRZ1/NPTN/MEIS2/KCNK2/CHL1/NTAN1/RELN/DLG4/CRHBP/CLDN5/…
GO_REGULATION_OF_BLOOD_CIRCULATION	264	0.473809	1.66233	0.00101215	0.0114273	0.00756832	2275	tags=28%, list=15%, signal=24%	DES/PLN/AGT/CASQ2/HSPB7/GJA1/RGS4/FXYD6/FLNA/RGS2/CAV1/TRPC1/PTGS2/ATP1A2/TAC1/AGTR1/FGF13/CORIN/SCN4B/TPM1/POPDC2/GJC1/ANK2/CACNA2D3/FXYD1/BMPR2/ATP2B4/OXTR/KCNE4/CLIC2/ITPR1/KCND2/DMPK/CACNA2D1/EDN1/HTR2A/CTNNA3/BVES/PDE5A/KCNH2/KCND1/F2R/CACNB2/TGFB2/SEMA3A/KCNA5/ADORA3/STC1/KCNN2/DOCK4/SMAD7/SLC8A1/DMD/RYR2/KCNJ2/CACNA1C/HEY2/TMEM65/PDE4B/ICAM1/NPR2/GNAO1/ABCC9/CACNB3/KCNMB4/EHD3/PTAFR/PIK3CG…
GO_TISSUE_MIGRATION	265	0.570826	2.0041	0.00101215	0.0114273	0.00756832	2345	tags=39%, list=16%, signal=33%	GREM1/ACTG2/FAP/SMOC2/AGT/CYP1B1/SERPINF1/SLIT2/SPARC/PFN2/MEOX2/TGFB1I1/THBS1/ACTA2/DCN/APOE/FOXF1/PRKD1/PTGS2/SCG2/SRPX2/TAC1/KIT/ACTC1/KANK2/ROBO1/FGF2/ZEB2/NR2F2/NRP1/PTPRM/CLEC14A/RHOB/BMPR2/ITGB2/HSPB1/VEGFC/MEF2C/AMOTL1/FGF7/NRP2/PTP4A3/ANGPT1/FGF10/RHOJ/SOX18/AKT3/PECAM1/MCC/TGFBR1/PTN/EDN1/FOXC2/RTN4/EVL/TGFB2/BMP4/SEMA3A/PLXND1/CDH13/VASH1/MMRN2/STC1/ACVRL1/HMOX1/ANXA1/TGFB1/DPP4/MAP4K4…
GO_ERK1_AND_ERK2_CASCADE	261	0.466414	1.63532	0.00101317	0.0114273	0.00756832	2296	tags=29%, list=15%, signal=25%	AGT/HTR2B/GPNMB/FBLN1/NOX4/EMILIN1/PDGFC/APOE/CCL2/TIMP3/AKAP12/PDGFRB/HAND2/TREM2/FN1/FAM83D/CCL8/LMO3/CSF1R/IGF1/SEMA6A/FGF2/ITGAV/C5AR1/NRP1/CCL19/PDGFRA/LRP1/TNFSF11/TLR4/OXTR/RRAS/EPHA7/ANGPT1/FGF10/HAVCR2/GAS6/HTR2A/CCL4/NOTCH2/PLA2G2A/F2R/SIRPA/BMP4/CD4/ZFP36L1/TGFB1/CCR1/CCL26/DUSP3/CAMK2N1/GNAI2/NOD2/MAP3K12/CCL21/NOD1/NDRG4/TEK/CCL5/SPRED1/RAMP3/ICAM1/NPTN/CX3CL1/CD36/ERRFI1/ADCYAP1/GBP…
GO_HEART_PROCESS	261	0.494831	1.73496	0.00101317	0.0114273	0.00756832	2275	tags=30%, list=15%, signal=26%	DES/PLN/AGT/CASQ2/HSPB7/GJA1/RGS4/FXYD6/NOX4/FLNA/RGS2/CAV1/KCNJ8/TRPC1/ATP1A2/TAC1/FGF13/CORIN/SCN4B/TPM1/POPDC2/ACTC1/WWTR1/GJC1/CXCR4/ANK2/CACNA2D3/YAP1/SGCD/FXYD1/ATP2B4/KCNE4/CLIC2/VEGFB/ITPR1/KCND2/DMPK/CACNA2D1/EDN1/CTNNA3/BVES/PDE5A/KCNH2/KCND1/CACNB2/TGFB2/SEMA3A/KCNA5/ADORA3/STC1/KCNN2/SMAD7/SLC8A1/DMD/RYR2/PIK3CA/GNAI2/KCNJ2/CACNA1C/HEY2/TNNC1/TMEM65/PDE4B/RAMP3/NPR2/GPX1/FYN/GNAO1/ABC…
GO_NEURON_PROJECTION_GUIDANCE	258	0.547702	1.92023	0.00101317	0.0114273	0.00756832	2119	tags=34%, list=14%, signal=29%	NEXN/MYH10/SLIT2/NRXN3/EPHA3/DPYSL2/BOC/ISL1/PALLD/IRS2/LAMA2/SEMA3C/EGR2/RHOBTB3/ROBO1/CSF1R/VLDLR/DOK5/TUBB2B/SEMA6A/FEZ1/CXCR4/BMPR1B/NOG/NRP1/CHN1/PTPRM/ISL2/LRP1/CNTN4/BMPR2/CXCL12/PTCH1/NRP2/EPHA7/HOXA2/MYOT/PLXNC1/NTN1/PDLIM7/SEMA4C/NRCAM/GPC1/LAMB2/SEMA5B/SLIT3/EGFLAM/DOK6/GAP43/EVL/TRIO/L1CAM/GAB2/VSTM2L/NRTN/SEMA3A/GLI2/PLXND1/KLF7/ENAH/FOXD1/SHANK3/NTN4/GLI3/GFRA1/VANGL2/NFASC/LGR6/PLC…
GO_RECEPTOR_MEDIATED_ENDOCYTOSIS	233	0.51044	1.7856	0.00101317	0.0114273	0.00756832	1944	tags=26%, list=13%, signal=23%	SFRP4/GREM1/C3/RAB31/HTR2B/SPARC/DKK1/COLEC12/APOE/CAV1/CD14/SGIP1/FCGR1B/FCER1G/CD163/APOC1/DNM1/DAB2/VLDLR/WASF1/RAMP1/SYT11/LILRB1/MSR1/HIP1/SELE/CALCRL/CCL19/CAV2/SERPINE1/ITGAM/LRP1/ITGB2/FCGR2B/MRC1/ANGPT1/PPT1/PDLIM7/NTF3/CD81/LDLRAD3/MAGI2/LRP3/RAMP2/NEDD4/STAB1/FOLR2/TGFBR2/PIP5K1C/ITGA4/CCL21/FCHSD2/MX2/HSPG2/PICALM/ITGB1/RAMP3/SORL1/PLA2R1/CD36/MTMR2
GO_REGULATION_OF_PEPTIDYL_TYROSINE_PHOSPHORYLATION	233	0.489399	1.712	0.00101317	0.0114273	0.00756832	2177	tags=26%, list=15%, signal=23%	THBS4/GREM1/SFRP2/AGT/NOX4/THY1/PDGFC/GHR/TREM2/CAV1/ISL1/SFRP1/KIT/CSF1R/IGF1/NRP1/CNTN1/ITGB2/PRNP/IL6/FGF7/BST1/EPHA7/ANGPT1/FGF10/PECAM1/GAS6/ITGA5/HCLS1/HTR2A/NTF3/CD81/HGF/SAMSN1/CTF1/CSPG4/SH2B3/SOCS5/CD4/ACVR1/TGFB1/SH3BP5/TSLP/CD300A/NTRK2/CCL5/EPHA4/ICAM1/KITLG/FYN/CD36/ENPP2/CRLF1/ERRFI1/DUSP22/IL6ST/RELN/DLG4/PDGFD/PTPRC/EREG
GO_POSITIVE_REGULATION_OF_CELL_CELL_ADHESION	236	0.437832	1.5307	0.0010142	0.0114273	0.00756832	2757	tags=33%, list=18%, signal=28%	LGALS1/THY1/CCL2/FSTL3/CAV1/TNFSF4/HLA-DPA1/AIF1/IGF1/LILRB1/TNFSF13B/CCL19/ITGB2/CD86/PDPN/TNFSF11/IL6/HAVCR2/VCAM1/LILRB2/HLX/CD81/HLA-DMB/EBI3/PODXL/SIRPA/MAP3K8/KIFAP3/SOCS5/NLRP3/GLI2/CD4/PAK3/BCL6/ITPKB/GLI3/ANXA1/DPP4/SMAD7/IL7R/ZBTB16/TGFBR2/CD276/PIK3CA/ITGA4/CEACAM6/NOD2/HLA-DPB1/CCL21/GATA3/CCL5/WNT5A/ICOS/NFAT5/PIK3R1/ICAM1/FYN/ADAM19/ETS1/CX3CL1/NCKAP1L/VAV1/RUNX3/GPAM/ZMIZ1/IL6ST/PT…
GO_REGULATION_OF_ANIMAL_ORGAN_MORPHOGENESIS	238	0.560448	1.96159	0.0010142	0.0114273	0.00756832	1837	tags=28%, list=12%, signal=25%	GREM1/SFRP2/SULF1/CTHRC1/ASPN/DACT1/AGT/RSPO3/DKK1/TNFRSF11B/HAND2/ANKRD6/ISL1/TWIST1/ROR2/PRICKLE1/SFRP1/FZD7/PRICKLE2/FZD2/SEMA3C/PLEKHA4/SNAI2/ROBO1/LIMS2/DAB2/GLI1/SULF2/GPC3/ENG/NOG/GPC6/BMPR2/FOXP2/FGF7/FZD1/WNT2B/FGF10/SIX2/RSPO2/TGFBR1/WNT2/PTN/EDN1/FZD4/FOXC2/HGF/MAGI2/TGFB2/BMP4/MAGED1/WNT11/DVL3/NTN4/RUNX2/ACVR1/NPHP3/VANGL2/AR/TGFBR2/CD34/BASP1/HOXB7/GATA3/WNT5A/ROR1
GO_GLIOGENESIS	254	0.449727	1.57585	0.00101523	0.0114273	0.00756832	2515	tags=31%, list=17%, signal=26%	NDN/MXRA8/CCL2/TREM2/SERPINE2/ROR2/WASF3/CNTNAP1/C1QA/LAMA2/TSPAN2/EGR2/IL33/DAAM2/CSF1R/VIM/LEF1/CXCR4/NOG/C5AR1/LAMB1/TLR2/LRP1/DTX1/TLR4/PENK/IL6/CX3CR1/FGF10/CDH2/GPC1/ID4/LAMB2/DRD1/PTN/MYOC/ARHGEF10/ILK/RTN4/GAP43/TGFB2/BNIP3/GSN/CSPG4/SOX4/S100A8/GLI3/ANXA1/TGFB1/BOK/PLP1/SKI/NTRK2/PRKCH/NAB2/ROR1/EPHA4/S100B/ZNF365/PTPRZ1/TNFRSF1B/CX3CL1/MMP14/ADCYAP1/GRN/LGI4/IL6ST/APCDD1/RELN/SOX11/KLF1…
GO_HEART_MORPHOGENESIS	232	0.596944	2.0874	0.00101523	0.0114273	0.00756832	2793	tags=44%, list=19%, signal=36%	SFRP2/HTR2B/CPE/SLIT2/DKK1/HEYL/PKD2/COL11A1/ELN/COL5A1/FOXF1/ZFPM2/HAND2/ISL1/TWIST1/TMEM100/HEG1/FZD2/TPM1/SEMA3C/ACTC1/RBP4/TGFBR3/SNAI2/ROBO1/ENG/NOG/NRP1/FAT4/YAP1/BMPR2/MEF2C/PARVA/ADAMTS1/DCHS1/PTCH1/NRP2/FZD1/NPY1R/SOX18/SMARCD3/HEY1/DLC1/MICAL2/TGFBR1/WNT2/ILK/FOXC2/SLIT3/NOTCH2/RTN4/TGFB2/BMP4/OLFM1/SOX4/PLXND1/WNT11/MYOM1/SOX17/ACVRL1/ACVR1/TGFB1/SMAD7/ARL13B/NEDD4/NPHP3/VANGL2/TGFBR2/…
GO_POSITIVE_REGULATION_OF_NEURON_PROJECTION_DEVELOPMENT	254	0.507566	1.77852	0.00101523	0.0114273	0.00756832	3311	tags=42%, list=22%, signal=33%	DPYSL3/AGT/SERPINF1/SLIT2/APOE/EPHA3/MAP1B/RGS2/PRKD1/ROR2/STMN2/FN1/NEGR1/ROBO1/VLDLR/TUBB2B/S100A9/FEZ1/CXCR4/ZEB2/NRP1/DBN1/CNTN1/LRP1/BMPR2/CXCL12/FZD1/CRABP2/APBB1/OBSL1/PLXNC1/NTN1/PTN/HCLS1/FZD4/ILK/HGF/MAP6/NGFR/MAGI2/L1CAM/PAK3/PLXND1/SHANK3/DVL3/MACF1/ISLR2/TRPV2/NTRK2/ARSB/CAMK1D/CAMK1/NDRG4/WNT5A/SKIL/ROR1/EPHA4/FYN/BHLHB9/NPTN/CX3CL1/CAPRIN2/ITSN1/PLXNA1/CUX1/ADCYAP1/FES/GRN/NLGN1/SY…
GO_SENSORY_ORGAN_MORPHOGENESIS	239	0.478058	1.67213	0.00101626	0.0114273	0.00756832	2735	tags=28%, list=18%, signal=23%	CTHRC1/COL8A1/EFEMP1/FRZB/ALDH1A3/PRRX1/COL11A1/COL5A2/MAFB/MFAP2/COL8A2/THY1/COL5A1/FBN1/TWIST1/ROR2/MEIS1/OSR1/FZD2/RBP4/FOXF2/NOG/PTPRM/FJX1/HOXA2/WNT2B/FGF10/SIX2/NTN1/WNT2/PTN/EDN1/ZHX2/NOTCH2/ITGA8/BMP4/TSHZ1/FGF9/GLI2/C12orf57/HOXA1/WNT9A/GLI3/VANGL2/CDON/SKI/NTRK2/GATA3/WNT5A/SHROOM2/LRIG1/DLX5/PITX2/FGFR1/THRB/SOX11/ABI2/OSR2/BCL2/TSKU/SIX4/TBX2/WDR19/SOBP/RARB/PROM1/DLL1
GO_CONNECTIVE_TISSUE_DEVELOPMENT	240	0.605163	2.11579	0.00101729	0.0114273	0.00756832	2696	tags=45%, list=18%, signal=38%	GREM1/MGP/SFRP2/SULF1/COMP/TIMP1/CTSK/BGN/EFEMP1/FRZB/MATN3/TGFBI/COL6A3/PRRX1/LUM/COL11A1/ACTA2/HOXA5/COL5A1/CHRDL2/PDGFRB/HAND2/COL6A2/ROR2/LOX/OSR1/COL14A1/SERPINH1/SNAI2/COL12A1/COL1A1/SULF2/COL6A1/PTHLH/FGF2/BMPR1B/EVC/NOG/CSGALNACT1/BMPR2/ANXA6/MEF2C/THBS3/LTBP3/WNT2B/HOXA3/SH3PXD2B/SIX2/RSPO2/ID4/TGFBR1/TRPS1/EDN1/MAF/FOXC2/ARRDC3/CHSY1/BMP4/FGF9/GLI2/CHST11/WNT11/ARID5B/KLF7/STC1/FOXD1/WN…
GO_NEGATIVE_REGULATION_OF_CELL_MOTILITY	240	0.609723	2.13173	0.00101729	0.0114273	0.00756832	2654	tags=44%, list=18%, signal=37%	GREM1/APOD/SFRP2/SULF1/DPYSL3/TIMP1/CYP1B1/SERPINF1/SLIT2/IGFBP3/FBLN1/GJA1/PFN2/COL3A1/MEOX2/PODN/THBS1/EMILIN1/THY1/DCN/APOE/CCL2/MYOCD/SFRP1/CLIC4/TNN/TPM1/AIF1/IL33/ROBO1/PHLDB2/ENG/FGF2/NR2F2/NOG/PTPRM/IGFBP5/RHOB/SERPINE1/CHRD/LRP1/MEF2C/CYGB/NAV3/CX3CR1/CXCL12/RRAS/PRKG1/DLC1/MCC/PTN/ILK/SLAMF8/EVL/MAGI2/NBL1/FOXO3/CD200/SEMA3A/HAS1/WNT11/VASH1/MMRN2/ADORA3/STC1/HOXA7/OSBPL8/ACVRL1/RGN/HMO…
GO_REGULATION_OF_CELLULAR_RESPONSE_TO_GROWTH_FACTOR_STIMULUS	240	0.619468	2.1658	0.00101729	0.0114273	0.00756832	1909	tags=38%, list=13%, signal=33%	SFRP4/GREM1/SFRP2/SULF1/ASPN/SMOC2/RBPMS2/AGT/SLIT2/CHRDL1/DKK1/TGFB1I1/FSTL1/THBS1/SHISA2/EMILIN1/LTBP1/DCN/FSTL3/FBN1/HTRA1/DKK3/ZNF423/CAV1/TGFB3/MYOCD/LOX/SFRP1/TWSG1/TGFBR3/CDKN2B/ROBO1/DAB2/PMEPA1/DOK5/SULF2/GPC3/SEMA6A/ENG/FGF2/NOG/CDKN1C/GREM2/CAV2/CHRD/BMPR2/VEGFC/FZD1/PTP4A3/ADAMTS3/FGF10/HTRA3/LTBP4/RASL11B/GPC1/TGFBR1/ITGA5/FAM20C/VASN/CD109/NTF3/FZD4/ILK/ADAMTSL2/NOTCH2/ITGA8/BMP4/NB…
GO_STRIATED_MUSCLE_CELL_DIFFERENTIATION	240	0.546492	1.91066	0.00101729	0.0114273	0.00756832	2914	tags=41%, list=19%, signal=33%	GREM1/MYH11/LMOD1/AGT/COMP/MYH10/CASQ2/FLNC/PGM5/DKK1/RGS4/NOX4/TMEM119/PDGFRB/RGS2/CSRP1/MYOCD/LOX/FZD7/PLEKHO1/CFL2/CCL8/TPM1/TMOD1/POPDC2/ACTC1/FHOD3/RBM24/IGF1/UCHL1/ALPK3/EHD2/IGFBP5/CXCL10/CAV2/PDGFRA/SGCD/MEF2C/DMPK/CDH2/OBSL1/SORBS2/EDN1/BVES/CD81/BMP4/CXCL9/MYOM1/ACVR1/TGFB1/SLC8A1/LDB3/DMD/CDON/SKI/PTGFRN/HEY2/ALPK2/ITGB1/FLT3LG/GPX1/MMP14/MYH9/FHL2/DYSF/CD53/SPAG9/HDAC5/CD9/HDAC4/MYH3/…
GO_CELL_CHEMOTAXIS	249	0.490064	1.71454	0.00101833	0.0114273	0.00756832	3023	tags=40%, list=20%, signal=33%	THBS4/GREM1/SMOC2/SLIT2/THBS1/RARRES2/CCL2/PDGFRB/CH25H/JAM3/PRKD1/SCG2/LOX/AGTR1/KIT/FCER1G/CCL8/ITGA1/AIF1/C3AR1/LEF1/FGF2/S100A9/CXCR4/ITGA9/C5AR1/NRP1/CXCL10/CCL19/PLA2G7/PDGFRA/SERPINE1/ITGB2/HSPB1/VEGFC/TNFSF11/IL6/PARVA/CX3CR1/CXCL12/BST1/VEGFB/GAS6/VCAM1/PTN/EDN1/CCR5/CCL4/HGF/SLAMF8/TGFB2/NBL1/CXCL9/S100A8/CXCL6/DOCK4/CMKLR1/ANXA1/SWAP70/BIN2/MPP1/CCR1/CCL26/PIP5K1C/CAMK1D/CCL21/CCL5/WNT…
GO_NEGATIVE_REGULATION_OF_CYTOKINE_PRODUCTION	230	0.480654	1.67935	0.00101833	0.0114273	0.00756832	2285	tags=29%, list=15%, signal=25%	APOD/GPNMB/INHBA/LRRC32/THBS1/TYROBP/TREM2/TGFB3/TWIST1/TNFSF4/FN1/TWSG1/IL33/IGF1/SYT11/AXL/INHBB/LEF1/LILRB1/VSIG4/CLEC4A/PRNP/TLR4/IL6/NAV3/CX3CR1/FCGR2B/ANGPT1/HAVCR2/HOMER3/GAS6/HERC5/SRGN/C1QTNF3/HGF/TGFB2/SIRPA/CD200/SOCS5/CDH3/NLRP3/MERTK/BCL6/WNT11/CMKLR1/LAPTM4B/HMOX1/ANXA1/TGFB1/SMAD7/TNFRSF4/CD34/TLR8/GATA3/CD84/NPTN/CX3CL1/NCKAP1L/ERRFI1/ACP5/TNFAIP3/GBP1/FGFR1/PTPRC/ADCY7/ORM1
GO_PHAGOCYTOSIS	231	0.481126	1.6815	0.00101833	0.0114273	0.00756832	3060	tags=37%, list=20%, signal=30%	C3/RAB31/THBS1/COLEC12/TYROBP/CCL2/SRPX/TREM2/CD14/MFGE8/FCER1G/RHOBTB3/AIF1/SYT11/AXL/TGM2/ITGAV/MSR1/CD93/TLR2/ITGAM/LRP1/ITGB2/NCF2/TLR4/ABCA1/FCGR2B/PECAM1/CD300LF/GAS6/ELMO1/P2RX7/WIPF1/SIRPA/GSN/SPHK1/MERTK/C4BPA/DOCK2/ANXA1/BIN2/CORO1C/HCK/PEAR1/PLCG1/PIP5K1C/CD300A/PIK3CA/CLEC7A/CAMK1D/PTX3/RAB11FIP2/ITGB1/PIK3R1/FYN/CD36/MYH9/NCKAP1L/DOCK1/VAV1/DYSF/PTPRC/FCN1/ABL1/PLD4/WIPF3/ELMO2/WASF2…
GO_POSITIVE_REGULATION_OF_MAP_KINASE_ACTIVITY	228	0.462135	1.61485	0.00101833	0.0114273	0.00756832	3337	tags=39%, list=22%, signal=31%	HTR2B/DKK1/NOX4/THBS1/PDGFC/NRK/PDGFRB/GHR/TGFB3/ROR2/KIT/ITGA1/ROBO1/IGF1/FGF2/CXCR4/ZEB2/PEA15/C5AR1/GADD45B/CCL19/TNFSF11/TLR4/FPR1/TPD52L1/FGF10/DUSP5/CARTPT/TGFBR1/LRRK2/MDFIC/EDN1/HTR2A/NTF3/FZD4/PDE5A/CD81/ILK/HGF/F2R/P2RX7/BMP4/MAP3K8/CSPG4/MAGED1/PAK3/DVL3/TGFB1/VANGL2/MUC20/NOD2/MAP3K12/NOD1/WNT5A/EPHA4/KITLG/MAPK10/MAP3K3/SASH1/TAOK1/PIK3CG/FGFR1/SPAG9/PDGFD/PTPRC/GADD45A/FGF18/MAP4K5/…
GO_PROTEIN_KINASE_B_SIGNALING	227	0.455373	1.59088	0.00101833	0.0114273	0.00756832	2926	tags=36%, list=20%, signal=29%	NOX4/THBS1/TSPYL5/CCL2/PDGFRB/TMEM100/IRS2/LOX/KIT/IGF1/PHLDA3/AXL/ENG/FGF2/IRS1/RCN3/IGFBP5/HIP1/CCL19/PDGFRA/CD86/TNFSF11/FGF7/CX3CR1/RRAS/ANGPT1/FGF10/TGFBR1/GAS6/MYOC/HCLS1/ILK/HGF/RTN4/MAGI2/SESN3/SH2B3/FGF9/MERTK/OSBPL8/ZFP36L1/TGFB1/F10/PEAR1/PIK3CA/NTRK2/CCL21/GATA3/TEK/CCL5/ICOS/ITGB1/RAMP3/PIK3R1/KITLG/GPX1/FYN/CX3CL1/MEIS3/ITSN1/C1QTNF1/VAV1/PIK3CG/FGFR1/EREG/PINK1/FGF18/RASD2/TSC2/GAB…
GO_NEGATIVE_REGULATION_OF_CELL_ADHESION	246	0.52482	1.8351	0.00101937	0.0114273	0.00756832	2385	tags=34%, list=16%, signal=29%	APOD/SPOCK1/CYP1B1/GPNMB/TGFBI/FBLN1/LGALS1/LRRC32/THBS1/TNC/FGL2/JAM3/SERPINE2/FZD7/TNFSF4/JAM2/TWSG1/SNAI2/RDX/PHLDB2/COL1A1/SEMA6A/LILRB1/VSIG4/SERPINE1/LRP1/CD86/DTX1/MYADM/PRNP/FCGR2B/CXCL12/PRKG1/POSTN/ANGPT1/HAVCR2/PLXNC1/CEBPB/DLC1/CDKN2A/MYOC/LILRB2/HLX/FZD4/PDE5A/PLA2G2A/PODXL/BMP4/SH2B3/SOCS5/BCL6/PLXND1/CDH13/HOXA7/ACVRL1/GLI3/ANXA1/TGFB1/SMAD7/MAP4K4/SWAP70/CORO1C/DUSP3/PAG1/CD300A/S…
GO_POSITIVE_REGULATION_OF_ION_TRANSPORT	244	0.433777	1.51618	0.00102041	0.0114273	0.00756832	2296	tags=26%, list=15%, signal=22%	FHL1/MYLK/AGT/PKD2/KCNMB1/FLNA/THY1/APOE/CCL2/PDGFRB/TREM2/TACR2/CAV1/TRPC1/SCN4B/ABCB1/JPH2/CXCL10/FABP3/ANK2/CNTN1/FXYD1/TNFSF11/HSPA2/CXCL12/CEBPB/CACNA2D1/DRD1/EDN1/KCNH2/CCL4/F2R/P2RX7/CACNB2/CXCL9/CD4/GAL/WFS1/STC1/SHANK3/RGN/CCR1/DMD/RYR2/PLCG1/TRPV2/KCNJ2/CCL5/RAMP3/PLA2R1/CX3CL1/LILRA2/STXBP1/CACNB3/EHD3/PTAFR/RELN/SCN3B/PINK1/STAC/ABL1/CXCL11/GCG
GO_MESENCHYME_DEVELOPMENT	245	0.602208	2.10508	0.00102145	0.0114273	0.00756832	2235	tags=40%, list=15%, signal=34%	GREM1/SFRP2/ACTG2/HTR2B/FRZB/HEYL/PKD2/TGFB1I1/ACTA2/HOXA5/EPHA3/FOXF1/ZFPM2/EDNRA/PDGFRB/HAND2/DACT3/ISL1/TGFB3/TWIST1/TMEM100/BNC2/SFRP1/OSR1/FN1/FAM83D/SEMA3C/ACTC1/TGFBR3/WWTR1/SNAI2/ROBO1/DAB2/PHLDB2/RBM24/COL1A1/TCF21/LEF1/SEMA6A/ENG/FOXF2/ZEB2/NOG/NRP1/YAP1/BMPR2/PDPN/MEF2C/IL6/DCHS1/NRP2/FGF10/SIX2/SEMA4C/HEY1/TGFBR1/WNT2/MEOX1/VASN/S100A4/EDN1/FOXC2/HGF/RTN4/TGFB2/BMP4/OLFM1/FGF9/NRTN/SE…
GO_REGULATION_OF_TRANSMEMBRANE_RECEPTOR_PROTEIN_SERINE_THREONINE_KINASE_SIGNALING_PATHWAY	209	0.599995	2.09282	0.00102145	0.0114273	0.00756832	1895	tags=35%, list=13%, signal=31%	SFRP4/GREM1/SFRP2/SULF1/ASPN/RBPMS2/CHRDL1/INHBA/DKK1/TGFB1I1/FSTL1/THBS1/EMILIN1/LTBP1/FSTL3/FBN1/HTRA1/DKK3/ZNF423/CILP/CAV1/TGFB3/MYOCD/LOX/SFRP1/TWSG1/TGFBR3/WWTR1/CDKN2B/DAB2/PMEPA1/GPC3/INHBB/ENG/NOG/CDKN1C/GREM2/CAV2/CHRD/BMPR2/FZD1/FGF10/HTRA3/LTBP4/RASL11B/TGFBR1/RBPMS/VASN/CD109/ILK/ADAMTSL2/NOTCH2/ITGA8/MAGI2/TGFB2/BMP4/NBL1/FGF9/CHST11/CDH5/FOXD1/PEG10/ACVRL1/ACVR1/TGFB1/SMAD7/TGFBR2/…
GO_CELL_CELL_ADHESION_VIA_PLASMA_MEMBRANE_ADHESION_MOLECULES	224	0.520609	1.81686	0.0010225	0.0114273	0.00756832	2358	tags=36%, list=16%, signal=31%	SPARCL1/NEXN/CDH11/PCDHB5/HMCN1/PCDHB2/PALLD/PCDH18/CLDN11/AMIGO2/PCDH7/ROBO1/SCARF2/CLDN1/PTPRM/GPC6/FAT4/PCDHB4/SELE/ITGAM/CNTN4/ITGB2/MYADM/DCHS1/CLDN3/PCDH9/PCDHB15/CDH2/MYOT/PECAM1/PCDHB14/VCAM1/ITGA5/PCDHGA10/TRO/TGFB2/KIFAP3/PCDHB16/L1CAM/PCDH17/PCDHB3/VSTM2L/CDH3/PCDH8/CDH13/PCDHB7/CDH19/PCDHB6/CDH5/ACVR1/CADM1/SELP/NTNG2/TGFBR2/PCDH10/PCDHGA1/ESAM/LRFN5/CEACAM6/IGSF21/CLSTN2/PCDH19/CD84/…
GO_CELL_JUNCTION_ASSEMBLY	224	0.553869	1.93293	0.0010225	0.0114273	0.00756832	2733	tags=42%, list=18%, signal=35%	GREM1/APOD/AGT/CDH11/FLNC/FERMT2/GJA1/FLNA/THBS1/THY1/EPHA3/COL16A1/GPBAR1/CAV1/JAM3/SORBS1/TNS1/SFRP1/CNTNAP1/LAMC1/FN1/HEG1/SNAI2/LIMS2/EPB41L3/PHLDB2/CLDN1/GJC1/FSCN1/ACTN1/NRP1/ANK2/LRP1/CLDN3/CDH2/PECAM1/DLC1/MYOC/ITGA5/GJA4/TLN1/ILK/CDH3/RAMP2/DST/CDH13/WNT11/CDH19/CDH5/ACVRL1/SMAD7/MAP4K4/CORO1C/GPM6B/MACF1/DUSP3/NFASC/PIP5K1C/SNAI1/ESAM/VCL/LIMCH1/TEK/PRKCH/ARL2/TRIP6/ZNF703/MMP14/DAPK3/D…
GO_CYTOKINE_SECRETION	200	0.467427	1.62765	0.0010225	0.0114273	0.00756832	2285	tags=32%, list=15%, signal=27%	AGT/HTR2B/LRRC32/AKAP12/CD14/TWIST1/TRIM6/FN1/CLEC5A/AIF1/IL33/CSF1R/SYT11/LILRB1/LPL/ITGAV/TLR2/CCL19/LRP1/TLR4/ABCA1/FCGR2B/TLR1/POSTN/ANGPT1/HAVCR2/C1QTNF4/GAS6/LRRK2/SRGN/C1QTNF3/NOTCH2/F2R/P2RX7/CD200/NLRP3/ANXA1/CADM1/PANX1/TSLP/TNFRSF4/CD34/TLR8/NLRP2/NOD2/GATA3/WNT5A/LCP2/SORL1/TNFRSF1B/CX3CL1/CD36/LILRA2/CD2/TNFAIP3/GPAM/DYSF/GBP1/GBP5/FCN1/SPTBN1/ABL1/CRTAM/ORM1
GO_DEVELOPMENTAL_GROWTH_INVOLVED_IN_MORPHOGENESIS	210	0.516749	1.80195	0.0010225	0.0114273	0.00756832	3098	tags=39%, list=21%, signal=31%	SFRP2/SLIT2/NDN/TNC/APOE/SPP1/MAP1B/DPYSL2/SFRP1/FGF13/FN1/SEMA3C/SEMA6A/CXCR4/ZEB2/NRP1/DBN1/AUTS2/YAP1/MAP2/LRP1/BMPR2/DCLK1/CXCL12/NRP2/EPHA7/POSTN/FGF10/CRABP2/NTN1/SEMA4C/NRCAM/LAMB2/HCLS1/ULK2/SEMA5B/ILK/SLIT3/RTN4/MAGI2/BMP4/L1CAM/OLFM1/SEMA3A/WNT11/ULK1/VANGL2/MACF1/TGFBR2/ISLR2/TRPV2/VCL/ITGA4/SEMA3E/SEMA3G/WNT5A/ITGB1/LZTS2/PLXNA1/SYT1/RNF157/SPRY1/RDH10/ABL1/BCL11A/SRF/GDI1/TNFRSF12A/C…
GO_NEGATIVE_REGULATION_OF_GROWTH	217	0.513055	1.78887	0.0010225	0.0114273	0.00756832	1789	tags=26%, list=12%, signal=23%	GREM1/SFRP2/FHL1/CRYAB/AGT/RERG/FRZB/SLIT2/GJA1/INHBA/RGS4/SPP1/RGS2/DACT3/SERPINE2/SFRP1/MEIS1/FGF13/SEMA3C/RBP4/GPC3/SEMA6A/NOG/NRP1/DCBLD2/IGFBP5/WWC3/MAP2/CDA/BMPR2/PTCH1/EPHA7/APBB1/PPT1/NTN1/SEMA4C/CDKN2A/ULK2/SLIT3/NOTCH2/RTN4/TGFB2/BMP4/SEMA3A/WFDC1/BCL6/WNT11/SOX17/ACVRL1/TGFB1/TGFBR2/ING4/STC2/SEMA3E/SEMA3G/WNT5A
GO_REGULATION_OF_CALCIUM_ION_TRANSPORT	217	0.507854	1.77073	0.0010225	0.0114273	0.00756832	2338	tags=32%, list=16%, signal=28%	PLN/MYLK/AGT/CASQ2/GJA1/RGS4/GEM/PKD2/THY1/CCL2/PDGFRB/CAV1/TRPC1/PTGS2/ATP1A2/JPH2/LILRB1/CXCR4/CXCL10/ANK2/RRAD/PRNP/HSPA2/CXCL12/CLIC2/HOMER3/CACNA2D1/DRD1/LILRB2/CCL4/F2R/P2RX7/CACNB2/MYO5A/CXCL9/SESTD1/CD4/WFS1/STC1/RGN/SLC8A1/CCR1/DMD/RYR2/PLCG1/TRPV2/STC2/GNAI2/CACNA1C/CCL5/CD84/GNB5/PDE4B/RAMP3/ICAM1/FYN/GNAO1/CX3CL1/LILRA2/AHNAK/CACNB3/DYSF/EHD3/PIK3CG/STAC/ABL1/CXCL11/GCG/BCL2/CAMK2G
GO_REGULATION_OF_PROTEIN_BINDING	200	0.457067	1.59158	0.0010225	0.0114273	0.00756832	2584	tags=28%, list=17%, signal=24%	CTHRC1/DACT1/SPON1/DKK1/APOE/LDOC1/CAV1/ISL1/LOX/IFIT2/IFIT1/TGFBR3/DAB2/LEF1/DZIP1/NOG/NRP1/NES/GREM2/MAP2/LRP1/MEF2C/TNFSF11/ANGPT1/HOXA3/SMARCD3/TGFBR1/LRRK2/GPSM1/BMP4/PLXND1/CDON/ITGA4/PLCL1/CAMK1/WNT5A/EPHA4/SORL1/CD36/PBXIP1/CAPRIN2/AKTIP/NVL/CLDN5/ROCK1/ABL1/HDAC5/HDAC4/GCG/BCL2/FLOT1/CRMP1/MAPRE3/ADD1/TTBK2/SNAPIN/NFATC4
GO_RESPONSE_TO_TRANSFORMING_GROWTH_FACTOR_BETA	218	0.546271	1.90486	0.0010225	0.0114273	0.00756832	2242	tags=35%, list=15%, signal=30%	ASPN/FERMT2/COL3A1/COL1A2/LRRC32/NOX4/TGFB1I1/THBS1/EMILIN1/LTBP1/PDE3A/FBN1/COL4A2/HTRA1/DKK3/CILP/MXRA5/CAV1/TGFB3/MYOCD/LOX/SFRP1/SMAD9/TWSG1/TGFBR3/CDKN2B/DAB2/PMEPA1/COL1A1/CLDN1/ENG/CDKN1C/FMOD/CAV2/MEF2C/PENK/CX3CR1/LTBP3/POSTN/HTRA3/LTBP4/RASL11B/NR3C1/ZFHX3/TGFBR1/WNT2/ZYX/VASN/EDN1/CD109/ADAMTSL2/ITGA8/TGFB2/CHST11/CDH5/ITGB5/PEG10/ZFP36L1/ACVRL1/ACVR1/TGFB1/SMAD7/TGFBR2/SKI/FAM89B/PDE2…
GO_STEM_CELL_DIFFERENTIATION	225	0.465728	1.62571	0.0010225	0.0114273	0.00756832	2251	tags=26%, list=15%, signal=23%	GREM1/HTR2B/FRZB/LBH/BCHE/EDNRA/HAND2/A2M/ISL1/TWIST1/MYOCD/PRICKLE1/SFRP1/TRIM6/KIT/OSR1/FN1/SEMA3C/SNAI2/RBM24/SEMA6A/ZEB2/NRP1/PDGFRA/YAP1/MEF2C/LTBP3/NRP2/FZD1/SHC4/SOX18/SEMA4C/PTN/MEOX1/EDN1/FOXC2/TGFB2/BMP4/NRTN/SEMA3A/HOXA7/HOXB4/SOX17/RUNX2/ACVR1/CORO1C/SEMA3E/TEAD2/GATA3/SEMA3G/LMO2/EDNRB/KITLG/GPM6A/PITX2/SOX11/PTPRC/RDH10/ABL1
GO_NEGATIVE_REGULATION_OF_PEPTIDASE_ACTIVITY	219	0.476871	1.66312	0.00102354	0.0114273	0.00756832	1448	tags=21%, list=10%, signal=19%	SFRP2/CST1/CRYAB/SPOCK1/AGT/C3/TIMP1/SERPING1/TIMP2/RARRES1/SERPINF1/COL6A3/PROS1/THBS1/TIMP3/A2M/CST2/SERPINE2/PTGS2/LXN/TFPI2/SERPINH1/PAPLN/AQP1/RENBP/GPC3/LEF1/ITIH3/CST6/SERPINE1/TFPI/LRP1/CST4/PRNP/ITIH5/IFI16/GAS6/CD109/CRIM1/HGF/NGFR/PCSK1N/WFDC1/SERPINB2/WNT9A
GO_REGULATION_OF_ACTIN_FILAMENT_ORGANIZATION	212	0.475963	1.65919	0.00102354	0.0114273	0.00756832	2894	tags=37%, list=19%, signal=30%	LMOD1/SYNPO2/SLIT2/PFN2/RGS4/NOX4/FLNA/ELN/TGFB3/SFRP1/TAC1/CDC42EP3/CFL2/TPM1/TMOD1/RDX/FHOD3/PHLDB2/WASF1/NRP1/SPIRE1/DBN1/MYADM/GPR65/CXCL12/SYNPO/SH3PXD2B/PLEKHH2/DLC1/MAGEL2/TGFBR1/MYOC/HCLS1/ARHGEF10/EVL/GSN/PAK3/WNT11/SHANK3/SWAP70/DSTN/HCK/CCL26/JMY/ESAM/GMFG/LIMCH1/CCL21/FCHSD2/PREX1/PIK3R1/ICAM1/CX3CL1/NCKAP1L/SORBS3/PLEK/ARHGAP6/SPTBN1/ABI2/ROCK1/ABL1/FER/PPM1F/ADD1/ARHGAP28/WASF2/ACTN…
GO_REGULATION_OF_EPITHELIAL_CELL_MIGRATION	201	0.545641	1.8996	0.00102354	0.0114273	0.00756832	2345	tags=37%, list=16%, signal=31%	SMOC2/AGT/SERPINF1/SLIT2/SPARC/PFN2/MEOX2/THBS1/DCN/APOE/PRKD1/PTGS2/SRPX2/TAC1/FGF2/NR2F2/NRP1/PTPRM/RHOB/BMPR2/HSPB1/VEGFC/MEF2C/AMOTL1/FGF7/NRP2/ANGPT1/FGF10/RHOJ/AKT3/MCC/PTN/EDN1/FOXC2/RTN4/EVL/TGFB2/BMP4/SEMA3A/VASH1/MMRN2/STC1/ACVRL1/HMOX1/ANXA1/TGFB1/MAP4K4/CORO1C/MACF1/TGFBR2/PLCG1/IQSEC1/PRCP/ARSB/GATA3/TEK/WNT5A/SPRED1/ETS1/MAP3K3/ENPP2/PTPRG/SASH1/DOCK1/GRN/FGFR1/STARD13/HAS2/ABL1/HDA…
GO_SKELETAL_SYSTEM_MORPHOGENESIS	219	0.581751	2.02889	0.00102354	0.0114273	0.00756832	2652	tags=38%, list=18%, signal=32%	SFRP4/GREM1/MGP/SFRP2/COMP/MATN3/COL6A3/PRRX1/COL11A1/HOXA5/TMEM119/COL6A2/RAB23/TGFB3/HOXA4/TWIST1/ROR2/SFRP1/OSR1/COL14A1/SERPINH1/COL12A1/COL1A1/HOXB2/COL6A1/BMPR1B/NOG/CSGALNACT1/PDGFRA/BMPR2/ANXA6/MEF2C/THBS3/FREM1/LTBP3/MMP2/HOXA2/HOXA3/SH3PXD2B/SIX2/TGFBR1/FOXC2/CDX1/P2RX7/CHSY1/BMP4/CHST11/ARID5B/HOXA1/STC1/HOXA7/HOXB4/WNT9A/GLI3/RUNX2/COCH/HOXB3/TGFBR2/SCARA3/HHIP/SKI/HOXB7/TEK/NAB2/TULP…
GO_REGULATION_OF_MUSCLE_SYSTEM_PROCESS	213	0.542439	1.88943	0.00102459	0.0114273	0.00756832	2400	tags=32%, list=16%, signal=27%	CNN1/MYL9/PLN/AGT/CASQ2/HSPB6/RGS4/KCNMA1/FLNA/HAND2/RGS2/TACR2/CAV1/FBXO32/MYOCD/PTGS2/ATP1A2/KIT/FGF13/TPM1/AIF1/SGCA/IGF1/CHRNA3/PDE9A/PPP1R12B/IGFBP5/ANK2/CALCRL/ANXA6/ATP2B4/OXTR/CLIC2/PRKG1/DMPK/EDN1/CTNNA3/PDE5A/F2R/LMCD1/FOXO3/SPHK1/C12orf57/STC1/DOCK4/SMAD7/SLC8A1/DMD/RYR2/KCNJ2/CACNA1C/TNNC1/PDE4B/TNFRSF1B/ERRFI1/DAPK3/EHD3/IL6ST/PTAFR/PIK3CG/GTF2IRD2B/ROCK1/UTRN/HDAC4/SRF/CAMK2G/MEF2A/…
GO_DEVELOPMENTAL_CELL_GROWTH	202	0.50219	1.74876	0.00102564	0.0114273	0.00756832	2094	tags=28%, list=14%, signal=25%	AGT/SLIT2/NDN/RGS4/APOE/SPP1/MAP1B/DPYSL2/RGS2/FGF13/FN1/SEMA3C/IGF1/SEMA6A/CXCR4/ZEB2/NRP1/DBN1/AUTS2/MAP2/LRP1/BMPR2/DCLK1/CXCL12/NRP2/EPHA7/POSTN/CRABP2/NTN1/SEMA4C/NRCAM/SORBS2/LAMB2/HCLS1/EDN1/ULK2/SEMA5B/ILK/SLIT3/RTN4/L1CAM/OLFM1/SEMA3A/ULK1/MACF1/TGFBR2/ISLR2/TRPV2/VCL/ITGA4/SEMA3E/SEMA3G/WNT5A/ITGB1/PLXNA1/SYT1/RNF157
GO_MULTI_MULTICELLULAR_ORGANISM_PROCESS	208	0.476764	1.66068	0.00102564	0.0114273	0.00756832	2379	tags=29%, list=16%, signal=25%	AGT/TIMP1/FBLN1/GJA1/MMP7/IGFBP7/PTGIS/SPP1/NRK/COL16A1/LDOC1/RGS2/TGFB3/SERPINE2/PTGS2/TAC1/PLA2G4C/CORIN/PTHLH/NR2F2/PCSK5/IGFBP5/CLIC5/BMPR2/PAM/PTGFR/OXTR/THBD/SYDE1/MMP2/SH3PXD2B/AKR1B1/HAVCR2/PTN/ITGA5/EDN1/TRO/PGR/RAMP2/PAPPA/STC1/MAGED2/STOX2/AR/TGFBR2/STC2/EPYC/TEAD3/ETS1/ADCYAP1/NAMPT/PTAFR/CRHBP/CTSB/ARHGDIB/ADCY7/RECK/BCL2/SLC38A2/PZP
GO_NEGATIVE_REGULATION_OF_NEURON_DIFFERENTIATION	199	0.507771	1.76544	0.00102564	0.0114273	0.00756832	2150	tags=28%, list=14%, signal=24%	DPYSL3/SPOCK1/SLIT2/DKK1/LGALS1/RGMA/THY1/APOE/SPP1/ISL1/STMN2/MEIS1/FGF13/SEMA3C/PMP22/DIXDC1/NR2F1/NOTCH3/HES4/VIM/SEMA6A/NRP1/ISL2/MAP2/LRP1/CNTN4/DTX1/ID3/EPHA7/HOXA2/PBX1/NTN1/SEMA4C/HEY1/ID4/LRRK2/ULK2/ZHX2/RTN4/NGFR/SEMA3A/GLI3/MYLIP/TRAK2/MIB1/SEMA3E/ITM2C/SEMA3G/WNT5A/EDNRB/EPHA4/ZNF365/PTPRG/NLGN1/THRB/DNM3
GO_REGULATION_OF_SYNAPSE_STRUCTURE_OR_ACTIVITY	199	0.489691	1.70258	0.00102564	0.0114273	0.00756832	2978	tags=37%, list=20%, signal=30%	THBS2/SPARC/DKK1/TUBA1A/APOE/LRRN1/SRPX2/AMIGO2/DNM1/GPC6/DBN1/TLR2/SLITRK5/PRNP/MEF2C/OXTR/FCGR2B/NRP2/FZD1/EPHA7/DMPK/CDH2/PPT1/NTN1/NRCAM/LRRK2/PTN/HCLS1/SRGN/LILRB2/GAP43/IL10RA/PAK3/PCDH8/SHANK3/SSH1/NEDD4/LRRN3/NTNG2/LRFN5/CLSTN2/NTRK2/CAMK1/WNT5A/MX2/EPHA4/FYN/BHLHB9/GPM6A/CAPRIN2/ITSN1/SLITRK4/NLGN1/RELN/PTPRD/DNM3/ABI2/ABL1/DLG5/LRRTM2/SIX4/NFATC4/AMIGO1/ARHGAP22/CLSTN3/IL1RAP/TIAM1/SNCA…
GO_CELL_MATRIX_ADHESION	198	0.596716	2.07228	0.00102669	0.0114273	0.00756832	2883	tags=47%, list=19%, signal=39%	GREM1/APOD/SGCE/FERMT2/ITGBL1/EPDR1/COL3A1/FBLN5/THBS1/ECM2/EMILIN1/THY1/EPHA3/COL16A1/NID2/JAM3/SORBS1/SFRP1/FN1/TNN/ITGA1/PHLDB2/ITGA7/ITGAV/ACTN1/NRP1/SERPINE1/LRP1/ITGB2/THBS3/FREM1/ITGA11/BST1/POSTN/PECAM1/DLC1/CDKN2A/VCAM1/MYOC/ZYX/ILK/PLAU/ITGA8/L1CAM/NID1/BCL6/CDH13/HOXA7/ITGB5/ACVRL1/ADAMTS12/MAP4K4/CORO1C/GPM6B/NINJ1/MACF1/CD34/DUSP3/VCL/ITGA4/PARVG/CEACAM6/SEMA3E/LIMCH1/CCL21/TEK/ITGB1…
GO_G_PROTEIN_COUPLED_RECEPTOR_SIGNALING_PATHWAY_COUPLED_TO_CYCLIC_NUCLEOTIDE_SECOND_MESSENGER	198	0.516408	1.79339	0.00102669	0.0114273	0.00756832	2339	tags=29%, list=16%, signal=25%	PLN/AGT/HTR2B/FLNA/CCL2/AKAP12/EDNRA/RGS2/GNAI1/RAMP1/PTHLH/VIP/CXCL10/CALCRL/PALM/PTGFR/ATP2B4/FPR1/ABCA1/GPR65/RGS1/PTGER3/NPY1R/ADCY5/GNAL/NPR3/DRD1/EDN1/HTR2A/ARRDC3/CXCL9/ADCY4/RAMP2/ADCY9/ANXA1/CCR1/GPR161/ADCY2/GNAI2/PDE2A/RAMP3/PTGER1/GNAO1/GABBR1/GPR37/GNA14/ADCYAP1/PSAP/GNA12/GPR176/GNG2/ADCY7/NPY/CXCL11/PRKACB/GCG/PTGIR
GO_POSITIVE_REGULATION_OF_LEUKOCYTE_CELL_CELL_ADHESION	203	0.448068	1.56089	0.00102669	0.0114273	0.00756832	3131	tags=36%, list=21%, signal=29%	LGALS1/THY1/CCL2/CAV1/TNFSF4/HLA-DPA1/AIF1/IGF1/LILRB1/TNFSF13B/CCL19/ITGB2/CD86/TNFSF11/IL6/HAVCR2/VCAM1/LILRB2/HLX/CD81/HLA-DMB/EBI3/SIRPA/MAP3K8/SOCS5/NLRP3/GLI2/CD4/PAK3/BCL6/ITPKB/GLI3/ANXA1/DPP4/IL7R/ZBTB16/TGFBR2/CD276/PIK3CA/ITGA4/NOD2/HLA-DPB1/CCL21/GATA3/CCL5/ICOS/NFAT5/PIK3R1/ICAM1/FYN/ETS1/NCKAP1L/VAV1/RUNX3/GPAM/ZMIZ1/IL6ST/PTAFR/PTPRC/HAS2/CD1D/STAT5B/LILRB4/IGFBP2/LEP/NCK1/CD83/CD7…
GO_REGULATION_OF_RAS_PROTEIN_SIGNAL_TRANSDUCTION	205	0.452681	1.57653	0.00102669	0.0114273	0.00756832	2893	tags=35%, list=19%, signal=28%	TIMP2/COL3A1/APOE/PDGFRB/F2RL2/IRS2/HEG1/ARHGEF17/KANK2/RDX/ROBO1/IGF1/NRP1/AUTS2/KCTD10/ABCA1/GPR65/ARHGEF6/FGF10/DLC1/MYOC/ARHGEF10/FGD1/NOTCH2/F2R/TGFB2/TRIO/PLEKHG1/BCL6/FGD5/ITPKB/MAP4K4/ARHGEF4/IQSEC1/FGD6/FARP1/LPAR4/RASIP1/PREX1/ITGB1/KITLG/RASA3/ITSN1/VAV1/PSD/SPRY1/ARHGDIB/ABL1/RASGEF1A/MAPRE2/FLOT1/DGKI/PSD3/CBL/CSF1/MAPKAP1/VAV3/TIAM2/GPR4/PLEKHG2/RAPGEF1/TIAM1/GPR20/LPAR1/SPRY2/SPRY4…
GO_REGULATION_OF_LEUKOCYTE_PROLIFERATION	206	0.469296	1.634	0.00102775	0.0114273	0.00756832	2745	tags=33%, list=18%, signal=27%	GREM1/GPNMB/LRRC32/TYROBP/IRS2/TAC1/MNDA/TNFSF4/HLA-DPA1/TWSG1/AIF1/IGF1/LILRB1/VSIG4/TNFSF13B/CCL19/CD86/PRNP/MEF2C/TLR4/IL6/FCGR2B/BST1/FGF10/HAVCR2/CEBPB/VCAM1/LILRB2/LST1/PDE5A/CD81/HLA-DMB/PLA2G2A/EBI3/BMP4/CD4/GAL/BCL6/ANXA1/SLC39A10/TNFRSF4/TGFBR2/CD276/CD300A/HLA-DPB1/CCL5/FLT3LG/KITLG/TNFRSF1B/NCKAP1L/TNFAIP3/GPAM/IL6ST/SOX11/PTPRC/CD1D/BCL2/PRKAR1A/HHEX/DLG5/STAT5B/CSF1/PKN1/VAV3/IGFBP2…
GO_ANTERIOR_POSTERIOR_PATTERN_SPECIFICATION	194	0.519611	1.79948	0.00103199	0.0114273	0.00756832	1866	tags=27%, list=12%, signal=24%	SFRP2/DKK1/HEYL/MEOX2/HOXA5/FOXF1/HOXA4/ROR2/BARX1/SFRP1/OSR1/SEMA3C/HES4/GPC3/HOXB2/LEF1/ZEB2/NR2F2/NOG/PCSK5/PBX3/BMPR2/HOXA2/WNT2B/HOXA3/SIX2/PBX1/HEY1/TGFBR1/WNT2/MEOX1/FOXC2/CDX1/BMP4/TSHZ1/GLI2/PCDH8/HOXA7/HOXB4/SOX17/GLI3/HOXB3/VANGL2/ZBTB16/MIB1/BASP1/CDON/SKI/HEY2/HOXB7/WNT5A/TULP3
GO_GLIAL_CELL_DIFFERENTIATION	195	0.454966	1.57521	0.00103199	0.0114273	0.00756832	3104	tags=36%, list=21%, signal=29%	MXRA8/TREM2/SERPINE2/ROR2/WASF3/CNTNAP1/C1QA/LAMA2/TSPAN2/EGR2/DAAM2/VIM/LEF1/CXCR4/NOG/C5AR1/TLR2/LRP1/DTX1/TLR4/IL6/FGF10/CDH2/GPC1/ID4/LAMB2/DRD1/PTN/MYOC/ARHGEF10/ILK/GAP43/BNIP3/GSN/SOX4/S100A8/GLI3/TGFB1/BOK/PLP1/SKI/NTRK2/NAB2/ROR1/EPHA4/S100B/ZNF365/PTPRZ1/TNFRSF1B/GRN/LGI4/IL6ST/RELN/SOX11/KLF15/ABL1/CD9/TMEM98/TRPC4/CDK6/SMO/ID2/DLL1/NFE2L1/LPAR1/NKX2-1/SOX10/STAT3/IFNG/RELA/EGFR
GO_MESENCHYMAL_CELL_DIFFERENTIATION	194	0.583244	2.01985	0.00103199	0.0114273	0.00756832	2235	tags=38%, list=15%, signal=33%	GREM1/SFRP2/HTR2B/FRZB/HEYL/TGFB1I1/EPHA3/EDNRA/HAND2/DACT3/ISL1/TGFB3/TWIST1/TMEM100/SFRP1/OSR1/FN1/FAM83D/SEMA3C/TGFBR3/WWTR1/SNAI2/DAB2/PHLDB2/COL1A1/TCF21/LEF1/SEMA6A/ENG/FOXF2/ZEB2/NOG/NRP1/PDPN/MEF2C/IL6/NRP2/FGF10/SIX2/SEMA4C/HEY1/TGFBR1/WNT2/VASN/S100A4/EDN1/FOXC2/HGF/RTN4/TGFB2/BMP4/OLFM1/NRTN/SEMA3A/WNT11/ACVR1/TGFB1/SMAD7/CORO1C/TGFBR2/SNAI1/SEMA3E/HEY2/SEMA3G/WNT5A/EDNRB/KITLG/ZNF703/…
GO_EAR_DEVELOPMENT	193	0.471896	1.63412	0.00103413	0.0114273	0.00756832	2229	tags=26%, list=15%, signal=23%	CTHRC1/FRZB/SPARC/ALDH1A3/PRRX1/COL11A1/MAFB/C1QB/PDGFRB/TGFB3/TWIST1/ROR2/OSR1/FZD2/NOG/FAT4/DCHS1/HOXA2/FGF10/SIX2/NTN1/CEBPA/EDN1/MAF/ITGA8/TGFB2/BMP4/TSHZ1/FGF9/GLI2/CEBPD/HOXA1/GLI3/VANGL2/CYTL1/SLC25A27/LIN7A/HEY2/GATA3/WNT5A/SHROOM2/LRIG1/ROR1/EPHA4/KCNK2/DLX5/MPV17/PSAP/FGFR1/RDH10/OSR2
GO_BONE_DEVELOPMENT	192	0.617768	2.13822	0.0010352	0.0114273	0.00756832	2336	tags=42%, list=16%, signal=36%	SFRP4/GREM1/SFRP2/SULF1/COMP/BGN/MATN3/SPARC/GJA1/COL6A3/TYROBP/PDGFC/FBN1/TMEM119/COL6A2/RAB23/TGFB3/TWIST1/LOX/MEIS1/KIT/COL14A1/SERPINH1/COL12A1/IGF1/COL1A1/SULF2/COL6A1/ENG/LILRB1/BMPR1B/PLS3/CSGALNACT1/FAT4/BMPR2/ANXA6/MEF2C/TNFSF11/THBS3/DCHS1/FREM1/LTBP3/SH3PXD2B/MYOC/FAM20C/NOTCH2/CDX1/CHSY1/BMP4/SH2B3/LRRC17/STC1/HOXB4/GLI3/RUNX2/RGN/COCH/TGFBR2/SCARA3/PAPSS2/SKI/FLI1/EPYC/TEK/NAB2/GPR68…
GO_RESPONSE_TO_MECHANICAL_STIMULUS	192	0.491804	1.70223	0.0010352	0.0114273	0.00756832	2007	tags=28%, list=13%, signal=24%	AGT/GJA1/MMP7/COL3A1/PKD2/COL11A1/THBS1/TNC/DCN/MAP1B/NRXN2/SERPINE2/PTGS2/ATP1A2/SLC1A3/KIT/AQP1/COL1A1/ENG/TLR7/CXCR4/CXCL10/FOXP2/TLR4/CXCL12/PTCH1/POSTN/PTN/EDN1/HTR2A/TXNIP/P2RX7/BNIP3/BACE1/KCNA5/WNT11/SHANK3/RETN/SLC8A1/DMD/TGFBR2/TLR8/RYR2/KCNJ2/PDE2A/ETV1/FYN/ETS1/MEIS2/MMP14/KCNK2/CACNB3/CNN2
GO_NEGATIVE_REGULATION_OF_WNT_SIGNALING_PATHWAY	190	0.546105	1.88828	0.00103627	0.0114273	0.00756832	1789	tags=25%, list=12%, signal=22%	SFRP4/GREM1/SFRP2/CTHRC1/DACT1/FRZB/DKK1/SHISA2/APOE/NXN/DKK3/DACT3/CAV1/ANKRD6/ISL1/ROR2/BARX1/IGFBP6/PRICKLE1/SFRP1/IGFBP4/TNN/BICC1/WWTR1/SNAI2/DAB2/GLI1/GPC3/NOG/RBMS3/LRP1/HIC1/FZD1/CDH2/DKK2/MCC/LATS2/NKD2/FGF9/WNT11/DVL3/SOX17/GLI3/NPHP3/TMEM88/ALPK2/WNT5A
GO_CARDIAC_MUSCLE_TISSUE_DEVELOPMENT	189	0.588729	2.03399	0.00103842	0.0114273	0.00756832	2735	tags=40%, list=18%, signal=33%	GREM1/MYH11/PLN/AGT/MYH10/GJA1/DKK1/RGS4/COL11A1/NOX4/ZFPM2/PDGFRB/RGS2/ISL1/MYOCD/MEIS1/FZD7/HEG1/TPM1/ACTC1/RBP4/TGFBR3/FHOD3/GLI1/IGF1/JPH2/GJC1/ENG/FGF2/NOG/ALPK3/PDGFRA/YAP1/SGCD/MEF2C/OBSL1/SORBS2/TGFBR1/WNT2/EDN1/BVES/FOXC2/TGFB2/BMP4/FGF9/MYOM1/ACVR1/TGFB1/SMAD7/SLC8A1/TGFBR2/RYR2/UBE4B/HEY2/ALPK2/TNNC1/NDRG4/WNT5A/ITGB1/PIM1/KCNK2/FHL2/FGFR1/CREB1/PRKAR1A/SRF/MEF2A/SGCB/TBX2/ACTN2/HAMP/R…
GO_ENDOTHELIAL_CELL_MIGRATION	183	0.579806	2.0048	0.00103842	0.0114273	0.00756832	2345	tags=40%, list=16%, signal=34%	GREM1/FAP/SMOC2/AGT/CYP1B1/SERPINF1/SLIT2/SPARC/MEOX2/TGFB1I1/THBS1/DCN/APOE/PRKD1/PTGS2/SCG2/SRPX2/ROBO1/FGF2/NR2F2/NRP1/PTPRM/CLEC14A/RHOB/BMPR2/ITGB2/HSPB1/VEGFC/MEF2C/AMOTL1/NRP2/PTP4A3/ANGPT1/RHOJ/SOX18/AKT3/PECAM1/TGFBR1/PTN/EDN1/FOXC2/BMP4/PLXND1/CDH13/VASH1/MMRN2/STC1/ACVRL1/HMOX1/ANXA1/TGFB1/DPP4/PLCG1/PIK3CA/PRCP/GATA3/TEK/WNT5A/SPRED1/ITGB1/GPX1/ETS1/MAP3K3/MYH9/SASH1/GRN/FGFR1/STARD13…
GO_MORPHOGENESIS_OF_A_BRANCHING_STRUCTURE	189	0.6002	2.07363	0.00103842	0.0114273	0.00756832	2624	tags=42%, list=18%, signal=35%	GREM1/SFRP2/SULF1/AGT/RSPO3/SLIT2/PKD2/HOXA5/TNC/FOXF1/EDNRA/COL16A1/COL4A1/SFRP1/CLIC4/SEMA3C/SNAI2/TCF21/GPC3/LEF1/ENG/FGF2/TGM2/NOG/NRP1/FAT4/YAP1/FGF7/DCHS1/PTCH1/EPHA7/WNT2B/FGF10/SIX2/RSPO2/PBX1/LRRK2/WNT2/EDN1/ILK/FOXC2/HGF/RTN4/BMP4/PGR/MAGED1/SEMA3A/GLI2/PLXND1/FOXD1/NTN4/GLI3/ACVR1/VANGL2/AR/TGFBR2/HHIP/SEMA3E/HOXB7/WNT5A/RASIP1/MMP14/PLXNA1/FGFR1/SPRY1/RDH10/ABL1/ADAMTS16/BCL11A/BCL2/S…
GO_MYELOID_LEUKOCYTE_DIFFERENTIATION	183	0.463506	1.60267	0.00103842	0.0114273	0.00756832	2719	tags=36%, list=18%, signal=29%	INHBA/MAFB/TYROBP/FSTL3/FBN1/TREM2/ROR2/C1QC/SFRP1/KIT/TSPAN2/FCER1G/CSF1R/GPC3/LEF1/LILRB1/TLR2/CCL19/RASSF2/MEF2C/TNFSF11/TLR4/SH3PXD2A/IFI16/CEBPB/CEBPA/CARTPT/HCLS1/FAM20C/OSTM1/CD109/CD81/NOTCH2/L3MBTL3/BMP4/GAB2/SNX10/LRRC17/LILRB3/CD4/HOXA7/ZFP36L1/TGFB1/CCR1/TGFBR2/MITF/ZBTB46/GATA3/GPR68/PIK3R1/KITLG/MYH9/FES/EVI2B/GAB3/SPI1/CREB1/TFE3/BATF3/CDK6/CSF1/ID2/LILRB4/OSCAR/RELB
GO_POSITIVE_REGULATION_OF_CYTOSKELETON_ORGANIZATION	189	0.445157	1.53797	0.00103842	0.0114273	0.00756832	2977	tags=35%, list=20%, signal=28%	LMOD1/SYNPO2/PFN2/NOX4/FLNA/MAP1B/TGFB3/SFRP1/STMN2/TAC1/CDC42EP3/CFL2/TPM1/WASF1/NRP1/SPIRE1/NES/GPR65/NAV3/SYNPO/SH3PXD2B/MAGEL2/TGFBR1/MYOC/HCLS1/EDN1/ARHGEF10/NTF3/P2RX7/EVL/GSN/WNT11/SWAP70/DSTN/HCK/CCL26/JMY/GMFG/LIMCH1/CCL21/TEK/FCHSD2/ARL2/ICAM1/CX3CL1/NCKAP1L/SORBS3/PLEK/NUMA1/FES/ABI2/ABL1/FER/PPM1F/ACTN2/WAS/MYO1C/CLIP1/ITGB1BP1/NCK1/LPAR1/ARPC1B/ARPC4/NIN/DCTN1/DYNC1H1
GO_RESPIRATORY_SYSTEM_DEVELOPMENT	183	0.544834	1.88388	0.00103842	0.0114273	0.00756832	2548	tags=38%, list=17%, signal=32%	SPARC/ALDH1A3/HOXA5/TNC/FOXF1/ZFPM2/FSTL3/PDGFRB/HSD11B1/TGFB3/MYOCD/LOX/HEG1/RBP4/CRISPLD2/GLI1/TCF21/GPC3/LEF1/NOG/RCN3/IGFBP5/PDGFRA/YAP1/BMPR2/PDPN/FOXP2/LIPA/FGF7/LTBP3/ADAMTS2/WNT2B/FGF10/RSPO2/MSC/CEBPA/WNT2/PTN/ADAMTSL2/BMP4/PGR/FGF9/GLI2/WNT11/GLI3/NPHP3/VANGL2/TGFBR2/HHIP/BASP1/SKI/WNT5A/TULP3/MMP14/ERRFI1/DLX5/FGFR1/THRB/SOX11/SPRY1/RDH10/FGF18/CREB1/SRF/DLG5/GNG8/FGF1/LOXL3/TNS3/SIX4
GO_CALCIUM_MEDIATED_SIGNALING	188	0.484195	1.67239	0.0010395	0.0114273	0.00756832	3221	tags=38%, list=21%, signal=30%	PLN/HTR2B/CASQ2/PKD2/RCAN2/TREM2/TMEM100/ATP1A2/AGTR1/IGF1/JPH2/CXCR4/ANK2/SELE/SGCD/PRNP/TNFSF11/PTGFR/ATP2B4/CX3CR1/CLIC2/BST1/ITPR1/DMPK/HOMER3/LRRK2/VCAM1/EDN1/CCR5/CCL4/P2RX7/LMCD1/MYO5A/SPHK1/CD4/CDH13/NCALD/RGN/CMKLR1/SLC8A1/SELP/CCR1/DMD/RYR2/PLCG1/CACNA1C/EDNRB/NFAT5/MCTP1/PLEK/FHL2/GBP1/PTPRC/HDAC4/RCAN1/NFATC4/PPP3CB/KDR/GPR143/P2RY6/CASQ1/MYOZ2/BTK/NMUR1/EGFR/CD3E/LAT2/TRAT1/P2RY12/GR…
GO_CARTILAGE_DEVELOPMENT	182	0.652152	2.25264	0.0010395	0.0114273	0.00756832	1789	tags=38%, list=12%, signal=34%	GREM1/MGP/SFRP2/SULF1/COMP/TIMP1/CTSK/BGN/EFEMP1/FRZB/MATN3/TGFBI/COL6A3/PRRX1/LUM/COL11A1/HOXA5/CHRDL2/HAND2/COL6A2/ROR2/OSR1/COL14A1/SERPINH1/SNAI2/COL12A1/COL1A1/SULF2/COL6A1/PTHLH/FGF2/BMPR1B/EVC/NOG/CSGALNACT1/BMPR2/ANXA6/MEF2C/THBS3/LTBP3/WNT2B/HOXA3/SIX2/RSPO2/TGFBR1/TRPS1/EDN1/MAF/CHSY1/BMP4/FGF9/GLI2/CHST11/WNT11/STC1/WNT9A/ACVRL1/GLI3/RUNX2/COCH/TGFB1/ADAMTS12/HOXB3/ZBTB16/TGFBR2/SCARA3…
GO_CELLULAR_RESPONSE_TO_ACID_CHEMICAL	180	0.494527	1.70524	0.0010395	0.0114273	0.00756832	3305	tags=43%, list=22%, signal=34%	SERPINF1/COL3A1/PKD2/COL1A2/KCNMB1/COL5A2/TNC/PDGFC/EPHA3/COL16A1/RRAGD/COL4A1/SFRP1/FZD7/TNFSF4/OSR1/AQP1/COL1A1/PID1/CLDN1/COL6A1/IRS1/LPL/PDGFRA/YAP1/PRKAA2/PTGFR/ABCA1/ID3/MMP2/HOXA2/CEBPB/WNT2/EDN1/PDK4/FZD4/CYBB/SESN3/WNT11/WNT9A/FOLR2/RRAGB/NTRK2/TEAD2/WNT5A/FYN/PCK1/PTAFR/RRAGA/PDGFD/PINK1/CPEB1/GNG2/BCL11A/CREB1/NFATC4/AMIGO1/UBR1/HAMP/PPARGC1A/KDR/RARB/LEP/P2RY6/RRAGC/ATM/HTRA2/SESN1/FZ…
GO_FAT_CELL_DIFFERENTIATION	185	0.463925	1.6036	0.0010395	0.0114273	0.00756832	3129	tags=36%, list=21%, signal=29%	SFRP2/FRZB/CLIP3/TGFB1I1/RARRES2/ZFPM2/RGS2/PTGS2/SFRP1/CCDC3/LMO3/EGR2/WWTR1/SNAI2/MMP11/INHBB/RUNX1T1/LPL/IL6/FGF10/SH3PXD2B/CEBPB/CEBPA/ID4/HTR2A/C1QTNF3/BNIP3/TRIO/FNDC5/CEBPD/ARID5B/FABP4/OSBPL8/STEAP4/ZFP36L1/RETN/CMKLR1/TGFB1/ZBTB16/GATA3/WNT5A/EBF2/GPX1/CREBL2/FTO/DYSF/RORA/CREB1/ENPP1/TRIB2/ZNF516/BBS12/PPARGC1A/ID2/SLC2A4/LEP/SORT1/ASXL2/GDF10/ARL6/PLCB1/TRIB3/CCDC85B/GLIS1/ADRB2/BBS9
GO_LEUKOCYTE_CHEMOTAXIS	184	0.485884	1.67976	0.0010395	0.0114273	0.00756832	2130	tags=33%, list=14%, signal=29%	THBS4/GREM1/SLIT2/THBS1/RARRES2/CCL2/CH25H/JAM3/SCG2/KIT/FCER1G/CCL8/ITGA1/AIF1/C3AR1/S100A9/CXCR4/ITGA9/C5AR1/CXCL10/CCL19/PLA2G7/SERPINE1/ITGB2/VEGFC/TNFSF11/IL6/CXCL12/BST1/VEGFB/GAS6/PTN/EDN1/CCR5/CCL4/SLAMF8/TGFB2/NBL1/CXCL9/S100A8/CXCL6/CMKLR1/ANXA1/SWAP70/MPP1/CCR1/CCL26/PIP5K1C/CAMK1D/CCL21/CCL5/WNT5A/PREX1/EDNRB/PDE4B/CX3CL1/NCKAP1L/VAV1/DYSF/PIK3CG/CCL22
GO_MULTICELLULAR_ORGANISMAL_SIGNALING	185	0.464168	1.60444	0.0010395	0.0114273	0.00756832	2259	tags=27%, list=15%, signal=23%	PLN/AGT/CASQ2/GJA1/FXYD6/FLNA/CAV1/JAM3/TRPC1/ATP1A2/CNTNAP1/SCN7A/CORIN/SCN4B/GJC1/ANK2/CACNA2D3/FXYD1/ATP2B4/KCNE4/ITPR1/KCND2/DMPK/NRCAM/CARTPT/CACNA2D1/DRD1/CTNNA3/KCNH2/KCND1/CACNB2/KCNA5/KCNN2/SLC8A1/NFASC/RYR2/KCNJ2/CACNA1C/NTRK2/TMEM65/NPR2/ABCC9/CACNB3/KCNMB4/EHD3/KCND3/SCN3B/RYR3/NPR1/GPR88
GO_OSTEOBLAST_DIFFERENTIATION	185	0.60778	2.10085	0.0010395	0.0114273	0.00756832	1474	tags=32%, list=10%, signal=30%	GREM1/SFRP2/CTHRC1/VCAN/GPNMB/IGFBP3/TNC/SPP1/TMEM119/DDR2/HAND2/TWIST1/PRKD1/LOX/SFRP1/TNN/CLEC5A/TWSG1/WWTR1/SNAI2/GLI1/IGF1/COL1A1/COL6A1/LEF1/PTHLH/BMPR1B/NOG/IGFBP5/CHRD/BMPR2/RASSF2/MEF2C/PENK/IL6/ITGA11/PTCH1/FZD1/ID3/HOXA2/SH3PXD2B/RSPO2/PDLIM7/CEBPB/CEBPA/ID4/MYOC/FAM20C/ILK/HGF/BMP4/TWIST2/MRC2/FGF9/GLI2/CEBPD/WNT11/GLI3/RUNX2/ACVR1
GO_REGULATION_OF_CHEMOTAXIS	185	0.547788	1.89348	0.0010395	0.0114273	0.00756832	2983	tags=42%, list=20%, signal=34%	THBS4/GREM1/SMOC2/SLIT2/THBS1/RARRES2/CCL2/PDGFRB/TREM2/JAM3/PRKD1/SCG2/SEMA3C/AIF1/C3AR1/ROBO1/TUBB2B/SEMA6A/FGF2/CXCR4/C5AR1/NRP1/CXCL10/CCL19/PLA2G7/PDGFRA/SERPINE1/BMPR2/HSPB1/VEGFC/IL6/CXCL12/BST1/VEGFB/FGF10/SEMA4C/GAS6/PTN/EDN1/NTF3/CCL4/SLAMF8/NBL1/SEMA3A/CDH13/CMKLR1/TGFB1/SWAP70/MPP1/CCR1/CCL26/DUSP3/SEMA3E/CAMK1D/CCL21/SEMA3G/CCL5/WNT5A/NCKAP1L/DYSF/FGFR1/SUCNR1/PDGFD/FGF18/PPM1F/ZSWIM…
GO_RESPONSE_TO_KETONE	182	0.450363	1.55563	0.0010395	0.0114273	0.00756832	2085	tags=25%, list=14%, signal=22%	PLN/SERPINF1/SLIT2/IGFBP7/THBS1/TNC/SPP1/CAV1/FBXO32/TGFB3/SFRP1/TNFSF4/GNAI1/TGFBR3/FIBIN/AQP1/CLDN1/TLR2/CCL19/YAP1/MAOB/FOXP2/PRKAA2/PTGFR/OXTR/AKR1B1/MSN/ADCY5/NR3C1/KLF9/PTN/EDN1/SLIT3/TXNIP/CYBB/TGFB2/RAMP2/TGFB1/AR/ADCY2/CCL21/KIF1B/ICAM1/ERRFI1/PCK1/PTAFR
GO_GASTRULATION	161	0.556097	1.90789	0.00104058	0.0114273	0.00756832	1927	tags=29%, list=13%, signal=26%	SFRP2/COL8A1/GJA1/INHBA/DKK1/COL11A1/COL5A2/COL5A1/FOXF1/COL4A2/SFRP1/FZD7/OSR1/FN1/TWSG1/PHLDB2/ITGA7/COL12A1/GPC3/COL6A1/LEF1/ITGAV/NOG/LAMB1/CHRD/BMPR2/ITGB2/MYADM/MMP2/SIX2/ITGA5/FOXC2/ITGA8/BMP4/SOX7/WNT11/ITGB5/SOX17/ACVR1/NPHP3/VANGL2/TGFBR2/SNAI1/ITGA4/WNT5A/ITGB1/MMP14
GO_MYELOID_LEUKOCYTE_MIGRATION	176	0.530357	1.82629	0.00104058	0.0114273	0.00756832	2274	tags=40%, list=15%, signal=34%	THBS4/GREM1/SLIT2/THBS1/EMILIN1/RARRES2/CCL2/TREM2/JAM3/ROR2/SCG2/KIT/FCER1G/CCL8/ITGA1/AIF1/C3AR1/IL1R1/S100A9/ITGA9/C5AR1/CXCL10/CCL19/PLA2G7/SERPINE1/ITGB2/VEGFC/TNFSF11/IL6/CX3CR1/CXCL12/BST1/VEGFB/PECAM1/CD99L2/EDN1/CD81/CCL4/SLAMF8/TGFB2/SIRPA/NBL1/CD200/CXCL9/S100A8/CXCL6/CMKLR1/ANXA1/SWAP70/MPP1/CCR1/CCL26/PIP5K1C/CD300A/CAMK1D/CCL21/CCL5/PREX1/EDNRB/PDE4B/CX3CL1/MMP14/NCKAP1L/VAV1/DYSF/P…
GO_NEGATIVE_REGULATION_OF_CELL_ACTIVATION	176	0.564848	1.94506	0.00104058	0.0114273	0.00756832	2900	tags=42%, list=19%, signal=34%	GPNMB/INHBA/LRRC32/EMILIN1/TYROBP/FGL2/APOE/FOXF1/SERPINE2/SFRP1/MNDA/TNFSF4/TWSG1/SYT11/AXL/LILRB1/VSIG4/PDGFRA/CD86/DTX1/PRNP/CYGB/THBD/FCGR2B/PRKG1/HAVCR2/CD300LF/CEBPB/LILRB2/LST1/HLX/PDE5A/PLA2G2A/SAMSN1/BMP4/CD200/SH2B3/SOCS5/MERTK/GAL/BCL6/GLI3/HMOX1/ANXA1/SMAD7/DUSP3/PAG1/CD300A/LRFN5/CD84/CX3CL1/IL13RA2/C1QTNF1/TNFAIP3/RUNX3/DUSP22/GRN/SOX11/PTPRC/CD9/FER/PRKAR1A/DLG5/PKN1/LOXL3/TNFAIP8L…
GO_POSITIVE_REGULATION_OF_VASCULATURE_DEVELOPMENT	161	0.566746	1.94442	0.00104058	0.0114273	0.00756832	2777	tags=44%, list=19%, signal=36%	GREM1/SFRP2/SMOC2/C3/CYP1B1/HSPB6/PTGIS/THBS1/ISL1/TWIST1/PRKD1/MYOCD/PTGS2/TMEM100/SRPX2/AGTR1/KIT/C3AR1/AQP1/ENG/FGF2/CXCR4/C5AR1/NRP1/RHOB/SERPINE1/ITGB2/HSPB1/VEGFC/CX3CR1/RRAS/VEGFB/RHOJ/AKT3/ITGA5/ITGAX/FOXC2/HGF/CYBB/SPHK1/RAMP2/CDH5/ACVRL1/HMOX1/ANXA1/TIE1/TGFBR2/CD34/PLCG1/TEK/WNT5A/ITGB1/VASH2/ETS1/CX3CL1/MAP3K3/SASH1/ECM1/GRN/PDGFD/ABL1/FGF18/ADAM12/GAB1/HDAC9/FGF1/JAK1/KDR/PPP1R16B/DL…
GO_RHO_PROTEIN_SIGNAL_TRANSDUCTION	176	0.515123	1.77383	0.00104058	0.0114273	0.00756832	3062	tags=40%, list=20%, signal=32%	COL3A1/COL1A2/APOE/PDGFRB/F2RL2/CDC42EP3/AGTR1/HEG1/ARHGEF17/RHOBTB3/KANK2/ROBO1/NRP1/RHOB/KCTD10/PDPN/ABCA1/GPR65/RHOQ/ARHGEF6/RHOJ/PECAM1/NTN1/DLC1/MYOC/ARHGEF10/FGD1/F2R/NGFR/TRIO/PLEKHG1/BCL6/CDH13/RND3/FGD5/ARHGEF4/VANGL2/FGD6/FARP1/LPAR4/RASIP1/PREX1/ITGB1/ARHGAP1/ITSN1/VAV1/ARHGAP6/GNA12/ARHGDIB/ROCK1/ABL1/FLOT1/ARHGAP29/RHOBTB1/WAS/VAV3/TIAM2/GPR4/CTNNAL1/PLEKHG2/TIAM1/GPR20/LPAR1/ARRB1/F…
GO_CELL_CELL_JUNCTION_ORGANIZATION	171	0.481435	1.65442	0.00104167	0.0114273	0.00756832	2711	tags=37%, list=18%, signal=31%	AGT/CDH11/GJA1/GPBAR1/CAV1/JAM3/TGFB3/CNTNAP1/HEG1/SNAI2/RDX/LIMS2/EPB41L3/CSF1R/CLDN1/GJC1/FSCN1/ANK2/CLDN3/RASSF8/CDH2/PECAM1/TGFBR1/GJA4/TLN1/F2R/TGFB2/CDH3/RAB8B/RAMP2/CDH13/WNT11/CDH19/CDH5/KIFC3/TGFB1/SMAD7/MAP4K4/CADM1/NFASC/PIP5K1C/SNAI1/ESAM/VCL/IQSEC1/NLGN4X/PRKCH/ARL2/ZNF703/CLDN5/ROCK1/CD9/CDH17/MAPRE2/SRF/DLG5/TJP1/MPP7/ADD1/MYO1C/PARD6G/GJA5/LIMS1
GO_FEMALE_PREGNANCY	174	0.475895	1.63731	0.00104167	0.0114273	0.00756832	2379	tags=30%, list=16%, signal=25%	AGT/TIMP1/FBLN1/GJA1/MMP7/IGFBP7/PTGIS/SPP1/COL16A1/LDOC1/RGS2/TGFB3/PTGS2/CORIN/PTHLH/NR2F2/PCSK5/IGFBP5/CLIC5/BMPR2/PAM/OXTR/THBD/SYDE1/MMP2/AKR1B1/HAVCR2/PTN/ITGA5/TRO/PGR/RAMP2/PAPPA/STC1/MAGED2/STOX2/AR/TGFBR2/STC2/EPYC/TEAD3/ETS1/ADCYAP1/NAMPT/CRHBP/CTSB/ARHGDIB/ADCY7/RECK/BCL2/SLC38A2/PZP
GO_MUSCLE_CELL_PROLIFERATION	175	0.602188	2.07182	0.00104167	0.0114273	0.00756832	2339	tags=38%, list=16%, signal=33%	CNN1/APOD/OGN/RBPMS2/AGT/IGFBP3/GJA1/THBS1/ELN/ZFPM2/PDGFRB/TGFB3/MYOCD/PTGS2/MEIS1/PDE1A/TPM1/RBP4/TGFBR3/AIF1/GLI1/NOTCH3/IGF1/FGF2/TGM2/NOG/VIP/IGFBP5/CALCRL/YAP1/MEF2C/IL6/ADAMTS1/MMP2/PRKG1/ANGPT1/AKR1B1/NPR3/TGFBR1/WNT2/EDN1/ILK/FOXC2/TGFB2/BMP4/FGF9/CDH13/HMOX1/TGFBR2/GNAI2/HEY2/SIX5/NDRG4/CCL5/PIM1/CX3CL1/KCNK2/TNFAIP3/NAMPT/PTAFR/FGFR1/PDGFD/EREG/NPR1/HDAC4/PRKAR1A/PTGIR
GO_POSITIVE_REGULATION_OF_ERK1_AND_ERK2_CASCADE	171	0.489807	1.68319	0.00104167	0.0114273	0.00756832	2296	tags=32%, list=15%, signal=27%	HTR2B/GPNMB/NOX4/PDGFC/APOE/CCL2/AKAP12/PDGFRB/HAND2/TREM2/CCL8/CSF1R/FGF2/C5AR1/NRP1/CCL19/PDGFRA/LRP1/TNFSF11/TLR4/ANGPT1/FGF10/HAVCR2/GAS6/HTR2A/CCL4/NOTCH2/PLA2G2A/F2R/BMP4/CD4/TGFB1/CCR1/CCL26/GNAI2/NOD2/MAP3K12/CCL21/NOD1/NDRG4/TEK/CCL5/RAMP3/ICAM1/NPTN/CX3CL1/CD36/ADCYAP1/CCL22/PDGFD/PTPRC/ABL1/FGF18/GCG
GO_POSITIVE_REGULATION_OF_PEPTIDYL_TYROSINE_PHOSPHORYLATION	174	0.478717	1.64702	0.00104167	0.0114273	0.00756832	2251	tags=26%, list=15%, signal=23%	THBS4/GREM1/AGT/NOX4/GHR/TREM2/ISL1/KIT/CSF1R/IGF1/NRP1/CNTN1/PRNP/IL6/FGF7/ANGPT1/FGF10/PECAM1/GAS6/ITGA5/HCLS1/HTR2A/NTF3/CD81/HGF/CTF1/CSPG4/CD4/ACVR1/TGFB1/TSLP/NTRK2/CCL5/EPHA4/ICAM1/KITLG/FYN/CD36/ENPP2/CRLF1/IL6ST/RELN/DLG4/PTPRC/EREG/ABL1
GO_POSITIVE_REGULATION_OF_SUPRAMOLECULAR_FIBER_ORGANIZATION	171	0.479939	1.64928	0.00104167	0.0114273	0.00756832	2950	tags=36%, list=20%, signal=29%	LMOD1/SYNPO2/PFN2/NOX4/FLNA/APOE/MAP1B/TGFB3/SFRP1/STMN2/TAC1/CDC42EP3/CFL2/TPM1/WASF1/NRP1/SPIRE1/GPR65/NAV3/SYNPO/SH3PXD2B/MAGEL2/TGFBR1/MYOC/EDN1/ARHGEF10/EVL/GSN/WNT11/SWAP70/DSTN/HCK/CCL26/JMY/GMFG/LIMCH1/CCL21/FCHSD2/ARL2/ICAM1/GPX1/CX3CL1/NCKAP1L/SORBS3/PLEK/NUMA1/FES/ABI2/ABL1/FER/PPM1F/ACTN2/WAS/MYO1C/CLIP1/ITGB1BP1/NCK1/LPAR1/ARPC1B/ARPC4/NIN/DCTN1
GO_REGULATION_OF_AXONOGENESIS	171	0.522081	1.7941	0.00104167	0.0114273	0.00756832	3235	tags=40%, list=22%, signal=32%	SLIT2/THY1/APOE/SPP1/MAP1B/DPYSL2/FGF13/FN1/SEMA3C/ROBO1/TUBB2B/SEMA6A/ZEB2/NRP1/CHN1/DBN1/MAP2/LRP1/BMPR2/CXCL12/EPHA7/CRABP2/CDH2/PLXNC1/NTN1/SEMA4C/NRCAM/HCLS1/ULK2/ILK/RTN4/MAP6/NGFR/UST/L1CAM/OLFM1/SEMA3A/PAK3/PLXND1/TRAK2/MACF1/ISLR2/TRPV2/NTRK2/SEMA3E/SEMA3G/WNT5A/SKIL/EPHA4/PLXNA1/LRRC4C/ABL1/SRF/SHOX2/ZSWIM6/GDI1/TNFRSF12A/AMIGO1/LINGO1/TIAM1/PAFAH1B1/EFNA5/NIN/ROBO2/RND2/SEMA6D/NEFL/RUF…
GO_REGULATION_OF_LEUKOCYTE_MIGRATION	171	0.540972	1.85902	0.00104167	0.0114273	0.00756832	2156	tags=36%, list=14%, signal=31%	THBS4/GREM1/APOD/SLIT2/THBS1/EMILIN1/THY1/RARRES2/CCL2/TREM2/JAM3/JAM2/AIF1/C3AR1/IL33/IL1R1/C5AR1/CXCL10/CCL19/PLA2G7/SERPINE1/VEGFC/IL6/CX3CR1/CXCL12/BST1/VEGFB/MSN/CD99L2/GAS6/PTN/EDN1/CD81/CCL4/SLAMF8/NBL1/CD200/HOXA7/PLVAP/CMKLR1/HMOX1/ANXA1/SWAP70/SELP/MPP1/CCR1/CD300A/ITGA4/CAMK1D/CCL21/CCL5/WNT5A/ICAM1/KITLG/CX3CL1/MMP14/NCKAP1L/ECM1/DYSF/PTAFR/PDGFD
GO_TRANSFORMING_GROWTH_FACTOR_BETA_RECEPTOR_SIGNALING_PATHWAY	165	0.525349	1.80292	0.00104167	0.0114273	0.00756832	1895	tags=30%, list=13%, signal=27%	ASPN/FERMT2/COL3A1/COL1A2/LRRC32/TGFB1I1/THBS1/EMILIN1/LTBP1/FBN1/HTRA1/DKK3/CAV1/TGFB3/MYOCD/LOX/SMAD9/TWSG1/TGFBR3/CDKN2B/DAB2/PMEPA1/ENG/CDKN1C/FMOD/CAV2/LTBP3/HTRA3/LTBP4/RASL11B/TGFBR1/ZYX/VASN/CD109/ADAMTSL2/ITGA8/TGFB2/CHST11/CDH5/ITGB5/PEG10/ACVRL1/ACVR1/TGFB1/SMAD7/TGFBR2/SKI/FAM89B/SKIL/ZNF703
GO_ACTOMYOSIN_STRUCTURE_ORGANIZATION	172	0.568919	1.95567	0.00104275	0.0114273	0.00756832	2819	tags=40%, list=19%, signal=33%	CNN1/MYH11/LMOD1/MYH10/CASQ2/PGM5/PFN2/NOX4/FRMD6/ELN/PDGFRB/CNN3/CSRP1/TGFB3/SORBS1/SFRP1/TAC1/CFL2/TPM1/TMOD1/ACTC1/FHOD3/EPB41L3/PHLDB2/NRP1/EPB41L2/PDGFRA/MEF2C/GPR65/SH3PXD2B/OBSL1/DLC1/TGFBR1/MYOC/ZYX/EDN1/ARHGEF10/EVL/WNT11/MYOM1/ITGB5/LDB3/LIMCH1/ITGB1/PIK3R1/MYH9/SORBS3/CNN2/ARHGAP6/ROCK1/ABL1/PHACTR1/MYH3/ACTA1/PPM1F/PRKAR1A/SRF/MEF2A/ARHGAP28/WASF2/SIX4/ACTN2/WAS/CORO2B/ITGB1BP1/NEB/TM…
GO_APPENDAGE_DEVELOPMENT	158	0.572508	1.96051	0.00104275	0.0114273	0.00756832	2680	tags=39%, list=18%, signal=32%	GREM1/SFRP2/COMP/PRRX1/DKK1/MEOX2/HAND2/TWIST1/ROR2/SALL4/OSR1/SEMA3C/GPC3/LEF1/BMPR1B/NR2F2/NOG/PCSK5/BMPR2/PAM/PTCH1/FGF10/CRABP2/RSPO2/PBX1/NOTCH2/TGFB2/BMP4/SOX4/FGF9/GLI2/CHST11/DYNC2H1/WNT9A/GLI3/RUNX2/ZNF358/ZBTB16/SKI/INTU/CACNA1C/WNT5A/TULP3/DLX5/HOXA10/PITX2/FGFR1/SOX11/GNA12/RDH10/OSR2/MYH3/RECK/SHOX2/IFT52/TBX2/WDR19/RARB/GJA5/FRAS1/MBNL1
GO_CARDIAC_CHAMBER_DEVELOPMENT	158	0.620424	2.12459	0.00104275	0.0114273	0.00756832	2694	tags=45%, list=18%, signal=37%	SFRP2/MYH10/CPE/SLIT2/HEYL/COL11A1/LTBP1/FOXF1/ZFPM2/HAND2/ISL1/MYOCD/SALL4/HEG1/FZD2/TPM1/SEMA3C/RBP4/TGFBR3/ROBO1/ENG/NOG/NRP1/PCSK5/ANK2/BMPR2/MEF2C/PARVA/ADAMTS1/NRP2/FZD1/SMARCD3/HEY1/TGFBR1/WNT2/FOXC2/SLIT3/NOTCH2/TGFB2/BMP4/SOX4/PLXND1/WNT11/ACVR1/TGFB1/SMAD7/NPHP3/VANGL2/TGFBR2/RYR2/UBE4B/HEY2/PDE2A/GATA3/TNNC1/TEK/WNT5A/TMEM65/KCNK2/FHL2/CRELD1/SOX11/SRF/SHOX2/CITED2/SMO/TBX2/RARB/GJA5/I…
GO_POSITIVE_REGULATION_OF_TRANSMEMBRANE_TRANSPORT	172	0.459049	1.57799	0.00104275	0.0114273	0.00756832	2822	tags=34%, list=19%, signal=28%	AGT/C3/CLIP3/PKD2/KCNMB1/FLNA/THY1/CCL2/TREM2/TRPC1/SORBS1/IRS2/ABCB1/IGF1/JPH2/GPC3/IRS1/CXCL10/ANK2/FXYD1/HSPA2/RHOQ/CACNA2D1/DRD1/KCNH2/F2R/P2RX7/CACNB2/CXCL9/GAL/OSBPL8/SHANK3/RGN/DMD/RYR2/PLCG1/KCNJ2/RAMP3/PIK3R1/CREBL2/CX3CL1/CACNB3/EHD3/PTAFR/RELN/KLF15/PINK1/STAC/ABL1/CXCL11/MEF2A/ITLN1/AMIGO1/ACTN2/CLTCL1/P2RY6/SLC26A6/SNCA
GO_POSITIVE_REGULATION_OF_WNT_SIGNALING_PATHWAY	159	0.517657	1.77429	0.00104275	0.0114273	0.00756832	2530	tags=29%, list=17%, signal=24%	SFRP4/SFRP2/SULF1/DACT1/RSPO3/DKK1/CAV1/ANKRD6/ROR2/SFRP1/PLEKHA4/DIXDC1/DAB2/DAAM2/COL1A1/SULF2/GPC3/ZEB2/TLR2/YAP1/FGF10/RSPO2/DKK2/LRRK2/ILK/SPIN1/TBL1X/SOX4/CDH3/FGF9/RNF146/MACF1/LGR6/SKI/WNT5A/CAPRIN2/DLX5/TNFAIP3/DAPK3/ATP6V1C2/ABL1/RECK/HHEX/ATP6AP2/TNKS2/ZRANB1
GO_REGULATION_OF_CELL_SIZE	159	0.49741	1.7049	0.00104275	0.0114273	0.00756832	2500	tags=33%, list=17%, signal=28%	KCNMA1/APOE/SPP1/MAP1B/DPYSL2/FGF13/FN1/SEMA3C/RDX/AQP1/SEMA6A/NRP1/DBN1/MAP2/LRP1/BMPR2/CXCL12/EPHA7/CRABP2/MSN/NTN1/SEMA4C/NRCAM/HCLS1/EDN1/ULK2/ILK/RTN4/P2RX7/L1CAM/OLFM1/SEMA3A/SHANK3/IL7R/RB1CC1/MACF1/ISLR2/TRPV2/SEMA3E/SEMA3G/WNT5A/PRR16/SLC12A4/PLEK/VAV1/ABL1/CREB1/SLC12A8/SRF/GDI1/ADD1/TNFRSF12A/CLCN6
GO_REGULATION_OF_CELL_SUBSTRATE_ADHESION	187	0.581364	2.00615	0.00104275	0.0114273	0.00756832	2328	tags=40%, list=16%, signal=34%	GREM1/APOD/COL8A1/SMOC2/SPOCK1/FBLN1/CCDC80/LGALS1/FLNA/THBS1/ECM2/EMILIN1/THY1/EPHA3/FBLN2/FOXF1/COL16A1/SFRP1/ABI3BP/FZD7/FN1/LIMS2/PHLDB2/COL1A1/NRP1/SERPINE1/LRP1/PDPN/MYADM/BST1/POSTN/DLC1/CDKN2A/PTN/MYOC/ITGA5/FZD4/ILK/EGFLAM/PLAU/NID1/BCL6/CDH13/HOXA7/ACVRL1/MAP4K4/CORO1C/GPM6B/NINJ1/MACF1/DUSP3/CEACAM6/SEMA3E/LIMCH1/CCL21/TEK/PREX1/ARL2/PIK3R1/CX3CL1/CD36/MMP14/DOCK1/DAPK3/DUSP22/GBP1/EDI…
GO_REGULATION_OF_ENDOCYTOSIS	187	0.521249	1.79871	0.00104275	0.0114273	0.00756832	2822	tags=32%, list=19%, signal=26%	SFRP4/GREM1/C3/RAB31/CLIP3/DKK1/STON1/APOE/EPHA3/TREM2/CAV1/CD14/PRKD1/SGIP1/APOC1/DNM1/DAB2/SYT11/GPC3/AXL/LILRB1/HIP1/SELE/CCL19/SERPINE1/LRP1/ANGPT1/PPT1/LRRK2/NTF3/MAGI2/SPHK1/CDH13/MIB1/CD300A/CCL21/WNT5A/PICALM/MCTP1/CD36/MTMR2/NCKAP1L/ITSN1/NLGN1/DLG4/ROCK1/ABL1/FLOT1/TSC2/UBQLN2/CD151/CBL/LRRTM2/PPP3CB/SLC2A4/RSPO1/BICD1/DLL1/ARRB1/SNCA
GO_REGULATION_OF_MORPHOGENESIS_OF_AN_EPITHELIUM	172	0.564536	1.9406	0.00104275	0.0114273	0.00756832	1837	tags=27%, list=12%, signal=24%	GREM1/SFRP2/SULF1/CTHRC1/DACT1/AGT/RSPO3/GJA1/DKK1/ANKRD6/ROR2/PRICKLE1/SFRP1/FZD7/PRICKLE2/FZD2/PLEKHA4/SNAI2/DAB2/PHLDB2/GPC3/NOG/GPC6/CXCL10/FGF7/FZD1/WNT2B/FGF10/SIX2/WNT2/FZD4/ITGAX/HGF/MAGI2/BMP4/MAGED1/WNT11/DVL3/NTN4/ADAMTS12/NPHP3/VANGL2/AR/HOXB7/GATA3/WNT5A/ROR1
GO_STRIATED_MUSCLE_CONTRACTION	158	0.494961	1.69495	0.00104275	0.0114273	0.00756832	2302	tags=30%, list=15%, signal=25%	PLN/CASQ2/GJA1/SMPX/FLNA/RGS2/CAV1/KCNJ8/ATP1A2/FGF13/SCN4B/TPM1/ACTC1/GJC1/CXCR4/ANK2/SGCD/KCNE4/CLIC2/VEGFB/DMPK/CACNA2D1/CTNNA3/PDE5A/KCNH2/CACNB2/KCNA5/C12orf57/STC1/KCNN2/SMAD7/SLC8A1/DMD/DTNA/RYR2/PIK3CA/KCNJ2/CACNA1C/TNNC1/PDE4B/EHD3/PIK3CG/KCND3/SCN3B/STAC/HDAC4/MYH3
GO_INOSITOL_LIPID_MEDIATED_SIGNALING	170	0.449859	1.54437	0.00104384	0.0114273	0.00756832	3023	tags=39%, list=20%, signal=31%	AGT/HTR2B/PDGFC/DCN/PDGFRB/TWIST1/SERPINE2/ROR2/IRS2/KIT/CSF1R/IGF1/IRS1/FBXL2/PDGFRA/ANGPT1/NPR3/MYOC/HCLS1/EDN1/HTR2A/NTF3/HGF/F2R/TGFB2/GSN/GAB2/ZFP36L1/PTPN13/SELP/NEDD4/PIK3IP1/PEAR1/PLCG1/PIP5K1C/PIK3CA/NTRK2/PLCL1/GATA3/TEK/CCL5/ROR1/PIK3R1/FYN/PTAFR/PIK3CG/FGFR1/RELN/HCST/PDGFD/TSC2/GAB1/CBL/KBTBD2/KDR/GPR143/PPP1R16B/LEP/IGF1R/NCF1/UNC5B/FGR/PIK3R5/PLCB1/FLT1/PIK3CD
GO_NEGATIVE_REGULATION_OF_CANONICAL_WNT_SIGNALING_PATHWAY	162	0.555547	1.90398	0.00104384	0.0114273	0.00756832	1537	tags=23%, list=10%, signal=21%	SFRP4/GREM1/SFRP2/CTHRC1/DACT1/FRZB/DKK1/APOE/DKK3/DACT3/CAV1/ANKRD6/ISL1/ROR2/IGFBP6/PRICKLE1/SFRP1/IGFBP4/TNN/BICC1/WWTR1/SNAI2/DAB2/GLI1/GPC3/NOG/RBMS3/FZD1/CDH2/DKK2/MCC/LATS2/NKD2/WNT11/DVL3/SOX17/GLI3/NPHP3
GO_NEGATIVE_REGULATION_OF_CELL_GROWTH	162	0.562271	1.92703	0.00104384	0.0114273	0.00756832	1482	tags=25%, list=10%, signal=23%	GREM1/SFRP2/FHL1/CRYAB/AGT/RERG/FRZB/SLIT2/GJA1/INHBA/RGS4/SPP1/RGS2/DACT3/SERPINE2/SFRP1/FGF13/SEMA3C/SEMA6A/NRP1/DCBLD2/MAP2/CDA/BMPR2/EPHA7/APBB1/PPT1/NTN1/SEMA4C/CDKN2A/ULK2/SLIT3/RTN4/TGFB2/SEMA3A/WFDC1/BCL6/WNT11/SOX17/ACVRL1/TGFB1
GO_ORGAN_GROWTH	164	0.568142	1.94785	0.00104384	0.0114273	0.00756832	2790	tags=40%, list=19%, signal=33%	AGT/COMP/MATN3/GJA1/COL6A3/RGS4/ZFPM2/DDR2/PDGFRB/RGS2/COL6A2/BNC2/MEIS1/COL14A1/HEG1/RBP4/TGFBR3/GLI1/COL12A1/IGF1/COL6A1/FGF2/EVC/NOG/WWC3/YAP1/ANXA6/MEF2C/THBS3/FGF7/FGF10/RSPO2/SORBS2/TGFBR1/WNT2/EDN1/HLX/LATS2/FOXC2/TGFB2/FGF9/STC1/COCH/AR/TGFBR2/SCARA3/BASP1/NLGN4X/HEY2/NDRG4/PIM1/KCNK2/ECM1/PSAP/FGFR1/BCL2/PRKAR1A/SMO/COL7A1/TBX2/HAMP/RARB/LEP/DLL1/SPRY2
GO_REGULATION_OF_RESPONSE_TO_WOUNDING	157	0.568664	1.94652	0.00104384	0.0114273	0.00756832	2047	tags=32%, list=14%, signal=28%	FAP/SMOC2/MYLK/SERPING1/GJA1/PROS1/RGMA/THBS1/APOE/SPP1/CAV1/SERPINE2/PLAT/FCER1G/PHLDB2/CLDN1/FGF2/CXCR4/PDGFRA/SERPINE1/TFPI/LRP1/PDPN/TLR4/THBD/CLDN3/PRKG1/PTN/EDN1/CD109/FOXC2/F2R/PLAU/ANXA5/SH2B3/WFDC1/SERPINB2/ANXA1/SELP/TGFBR2/CD34/CLEC7A/EPHA4/CD36/SYTL4/MYH9/PLEK/C1QTNF1/TNFAIP3/GRN/VKORC1
GO_POSITIVE_REGULATION_OF_EPITHELIAL_CELL_PROLIFERATION	167	0.513251	1.75972	0.00104602	0.0114273	0.00756832	2235	tags=36%, list=15%, signal=31%	THBS4/HTR2B/HTRA1/TWIST1/PRKD1/SCG2/SFRP1/FZD7/AGTR1/LAMC1/OSR1/IGF1/CLDN1/FGF2/NOG/C5AR1/NRP1/VIP/LAMB1/CAV2/BMPR2/VEGFC/FOXP2/TLR4/FGF7/CXCL12/NRP2/VEGFB/FGF10/AKT3/TGFBR1/WNT2/PTN/NOTCH2/RTN4/BMP4/CDH3/FGF9/CDH13/ACVRL1/HMOX1/CCL26/AR/PLCG1/ITGA4/NOD2/TEK/CCL5/WNT5A/VASH2/ZNF703/ECM1/DLX5/TNFAIP3/GRN/DYSF/FGFR1/SOX11/OSR2/HAS2
GO_REGULATION_OF_OSSIFICATION	167	0.633351	2.17149	0.00104602	0.0114273	0.00756832	1690	tags=37%, list=11%, signal=33%	GREM1/MGP/SFRP2/CTHRC1/OMD/COMP/DKK1/TMEM119/DDR2/HAND2/TGFB3/TWIST1/PRKD1/SFRP1/TAC1/OSR1/TNN/EGR2/TWSG1/SNAI2/GLI1/IGF1/BMPR1B/NOG/IGFBP5/CHRD/BMPR2/RASSF2/MEF2C/IL6/LTBP3/PTCH1/ID3/HOXA2/SIX2/PBX1/PDLIM7/CEBPB/CEBPA/PTN/FAM20C/ANKH/SRGN/ILK/HGF/P2RX7/CHSY1/TGFB2/BMP4/TWIST2/CEBPD/GLI3/RUNX2/ACVR1/TGFB1/SLC8A1/GPM6B/CCR1/ZBTB16/SKI/INTU
GO_AMINOGLYCAN_METABOLIC_PROCESS	156	0.519726	1.77778	0.00104712	0.0114273	0.00756832	2352	tags=33%, list=16%, signal=28%	OGN/OMD/VCAN/BGN/LUM/DCN/PRELP/PDGFRB/SDC2/CHST3/DSE/HS6ST2/CSGALNACT2/GPC3/FGF2/CHSY3/ITIH3/GPC6/CSGALNACT1/FMOD/HS3ST3A1/KERA/ITIH5/ANGPT1/CHST7/CHST13/GPC1/CHST14/EGFLAM/HGF/ST3GAL1/CHSY1/UST/CSPG4/DSEL/HAS1/CHST11/TGFB1/HS3ST2/ST3GAL4/ARSB/HSPG2/CHST1/SDC3/PIM1/CHST6/IDS/HS2ST1/HAS2/XYLT1/CHST12/ST3GAL6
GO_CENTRAL_NERVOUS_SYSTEM_NEURON_DIFFERENTIATION	168	0.466539	1.5996	0.00104712	0.0114273	0.00756832	3032	tags=31%, list=20%, signal=25%	SFRP2/SPOCK1/CDH11/SLIT2/INHBA/DKK1/ISL1/SFRP1/ROBO1/CSF1R/ZEB2/NRP1/ISL2/MAP2/DCLK1/PTCH1/NRP2/FZD1/ID4/DRD1/WNT2/GDPD5/SOX4/SEMA3A/GLI2/C12orf57/DYNC2H1/SHANK3/GLI3/ADARB1/NTRK2/WNT5A/NANOS1/EPHA4/TULP3/DLX5/TCTN1/RORA/NPY/ZSWIM6/SMO/TSKU/LEP/NFE2L1/PAFAH1B1/DCLK2/NKX2-1/NIN/EOMES/ROBO2/LHX6/DLL4
GO_CYCLIC_NUCLEOTIDE_MEDIATED_SIGNALING	169	0.495984	1.70093	0.00104712	0.0114273	0.00756832	2339	tags=29%, list=16%, signal=25%	PLN/HTR2B/THBS1/APOE/PDE3A/RGS2/GNAI1/AQP1/RAMP1/PDE9A/PTHLH/PRKAR2B/VIP/CXCL10/CALCRL/PTGFR/ATP2B4/ABCA1/GPR65/PTGER3/PRKG1/ADCY5/GNAL/DRD1/ARRDC3/CXCL9/ADCY4/RAMP2/GAL/ADCY9/GPR161/ADCY2/GNAI2/PDE2A/EDNRB/RAMP3/NPR2/PTGER1/CD36/ADCYAP1/PDE10A/NPR1/GNG2/ADCY7/RASD2/CXCL11/GCG/PRKAR1A/PTGIR
GO_POSITIVE_REGULATION_OF_SYNAPTIC_TRANSMISSION	156	0.473439	1.61945	0.00104712	0.0114273	0.00756832	3223	tags=38%, list=22%, signal=31%	RGS4/TYROBP/APOE/CCL2/TACR2/SERPINE2/ROR2/PTGS2/SLC1A3/TSHZ3/TAC1/LAMA2/PRNP/OXTR/CX3CR1/DRD1/PTN/LILRB2/CACNB2/PRRT2/SHANK3/RETN/SSH1/CLSTN2/NTRK2/IGSF11/EPHA4/S100B/LGI1/NPTN/STXBP1/CACNB3/ADCYAP1/NLGN1/SYT1/RELN/DLG4/PINK1/ABL1/CREB1/FLOT1/CALB2/GLUL/RIMS3/SNAP25/LRRTM2/NFATC4/CLSTN3/SNCA/CNR1/LGMN/VAMP2/PLK2/KMO/MECP2/ADRB2/EGFR/GRIN2A/FAM107A/PAIP2
GO_RECEPTOR_METABOLIC_PROCESS	166	0.49822	1.70651	0.00104712	0.0114273	0.00756832	2417	tags=28%, list=16%, signal=24%	SFRP4/GREM1/RAB31/HTR2B/DKK1/HOXA5/APOE/GPRASP1/CAV1/FCER1G/DNM1/VLDLR/RAMP1/LILRB1/ITGAV/SELE/CALCRL/LRP1/ITGB2/ANGPT1/EDN1/BVES/NTF3/CD81/MAGI2/RAMP2/MYLIP/TGFB1/NEDD4/OPTN/MX2/PICALM/ITGB1/RAMP3/SORL1/CD36/MTMR2/TBC1D16/SH3GLB1/EHD3/DLG4/DNM3/CD9/FLOT1/UBQLN2/SNAP25/UVRAG
GO_REGENERATION	169	0.467126	1.60196	0.00104712	0.0114273	0.00756832	2354	tags=31%, list=16%, signal=26%	APOD/PRRX1/RGMA/TNC/THY1/SPP1/MAP1B/ISL1/JAM3/FZD7/TGFBR3/SGCA/GLI1/IGF1/CLDN1/SULF2/AXL/C5AR1/YAP1/LRP1/CXCL12/PTCH1/POSTN/FGF10/NINJ2/CEBPB/LAMB2/GAS6/PTN/CD81/HGF/GAP43/GSN/GLI3/RGN/HMOX1/ANXA1/ULK1/NINJ1/TGFBR2/LGR6/PTGFRN/MTR/EPHA4/GPX1/WDR35/GRN/DYSF/PTPN12/CD9/BCL2/NNMT
GO_SYNAPSE_ASSEMBLY	153	0.522645	1.78318	0.00104712	0.0114273	0.00756832	3224	tags=41%, list=22%, signal=32%	THBS2/PCDHB5/DKK1/PCDHB2/MAP1B/NRXN2/LRRN1/SRPX2/AMIGO2/GPC6/PCDHB4/TLR2/SLITRK5/MEF2C/OXTR/FZD1/EPHA7/CDH2/NTN1/NRCAM/PCDHB14/DRD1/GAP43/MAGI2/PCDHB16/PCDH17/PCDHB3/PLXND1/PCDHB6/SHANK3/LRRN3/NTNG2/LRFN5/FARP1/NLGN4X/CLSTN2/NTRK2/WNT5A/BHLHB9/NPTN/GPM6A/SLITRK4/NLGN1/PTPRD/DNM3/NLGN4Y/DLG5/LRRTM2/PCDHB11/SIX4/AMIGO1/CLSTN3/IL1RAP/SNCA/EFNA5/PDLIM5/ROBO2/MECP2/SLITRK6/EFNB2/PCDHB13/SDK1
GO_VASCULAR_PROCESS_IN_CIRCULATORY_SYSTEM	156	0.553303	1.89263	0.00104712	0.0114273	0.00756832	2242	tags=32%, list=15%, signal=28%	AGT/COMP/HTR2B/SLIT2/GJA1/KCNMA1/KCNMB1/ACTA2/APOE/PDE3A/AKAP12/EDNRA/RGS2/TACR2/CAV1/PTGS2/ATP1A2/AGTR1/ITGA1/PTPRM/VIP/BMPR2/OXTR/PTP4A3/PRKG1/ANGPT1/DRD1/EDN1/HTR2A/FOXC2/F2R/KCNA5/RAMP2/CDH5/DOCK4/HMOX1/TGFB1/SLC8A1/PDE2A/TEK/EDNRB/ICAM1/GPX1/SCPEP1/WDR35/ADCYAP1/KCNMB4/PTAFR/NPR1/ROCK1
GO_NEURON_PROJECTION_EXTENSION	154	0.498249	1.70109	0.00104932	0.0114273	0.00756832	2486	tags=32%, list=17%, signal=27%	SLIT2/NDN/APOE/MAP1B/DPYSL2/FN1/SEMA3C/SEMA6A/CXCR4/NRP1/DBN1/AUTS2/MAP2/LRP1/BMPR2/DCLK1/CXCL12/NRP2/POSTN/NTN1/SEMA4C/NRCAM/LAMB2/HCLS1/ULK2/SEMA5B/ILK/SLIT3/RTN4/L1CAM/OLFM1/SEMA3A/ULK1/MACF1/ISLR2/TRPV2/VCL/ITGA4/SEMA3E/SEMA3G/WNT5A/ITGB1/PLXNA1/SYT1/RNF157/ABL1/BCL11A/SRF/GDI1/TNFRSF12A
GO_TISSUE_REMODELING	154	0.608011	2.07583	0.00104932	0.0114273	0.00756832	1482	tags=31%, list=10%, signal=28%	THBS4/GREM1/CTHRC1/AGT/TIMP1/RSPO3/GPNMB/CTSK/BGN/GJA1/NOX4/SPP1/TMEM119/TNFRSF11B/DDR2/HAND2/CAV1/TGFB3/SFRP1/SEMA3C/CSF1R/AXL/TGM2/IGFBP5/BMPR2/RASSF2/LIPA/MEF2C/TNFSF11/IL6/LTBP3/MMP2/FGF10/HOXA3/CARTPT/PTN/PDK4/FOXC2/NOTCH2/F2R/P2RX7/CSPG4/SNX10/MERTK/TPP1/ACVRL1/ANXA1/TGFB1
GO_MUSCLE_CELL_DEVELOPMENT	155	0.56644	1.93435	0.00105042	0.0114273	0.00756832	2609	tags=39%, list=17%, signal=32%	MYH11/LMOD1/AGT/COMP/MYH10/CASQ2/FLNC/PGM5/RGS4/PDGFRB/RGS2/CSRP1/LOX/CFL2/TPM1/TMOD1/ACTC1/FHOD3/IGF1/UCHL1/ENG/ALPK3/ANK2/CAV2/PDGFRA/SGCD/MEF2C/OBSL1/SORBS2/EDN1/BVES/BMP4/RAMP2/MYOM1/SLC8A1/LDB3/DMD/SKI/HEY2/ALPK2/ITGB1/GPX1/FHL2/DYSF/HDAC4/MYH3/ACTA1/BCL2/PRKAR1A/SRF/MEF2A/SHOX2/SGCB/HDAC9/SMO/CHRNB1/SIX4/NFATC4/ACTN2/HAMP
GO_NEGATIVE_REGULATION_OF_CELL_PROJECTION_ORGANIZATION	155	0.526214	1.79699	0.00105042	0.0114273	0.00756832	2893	tags=35%, list=19%, signal=29%	DPYSL3/SPOCK1/SLIT2/PFN2/DKK1/LGALS1/RGMA/THY1/APOE/SPP1/STMN2/FGF13/SEMA3C/PMP22/NR2F1/VIM/SEMA6A/NRP1/MAP2/LRP1/PRNP/EPHA7/NTN1/SEMA4C/LRRK2/ULK2/RTN4/NGFR/EVL/SEMA3A/MYLIP/TRAK2/SEMA3E/ITM2C/CCL21/SEMA3G/WNT5A/EPHA4/ZNF365/FYN/PTPRG/NLGN1/DNM3/BCL11A/CRMP1/MAP4/GDI1/ODF2L/SNAPIN/NFATC4/LINGO1/LPAR1/SPRY2/PAFAH1B1/KANK1
GO_POSITIVE_REGULATION_OF_PROTEIN_KINASE_B_SIGNALING	155	0.513064	1.75208	0.00105042	0.0114273	0.00756832	3192	tags=43%, list=21%, signal=34%	NOX4/THBS1/TSPYL5/PDGFRB/IRS2/KIT/AXL/ENG/FGF2/IRS1/IGFBP5/HIP1/CCL19/PDGFRA/CD86/TNFSF11/FGF7/CX3CR1/ANGPT1/FGF10/TGFBR1/GAS6/MYOC/HCLS1/ILK/HGF/RTN4/FGF9/OSBPL8/TGFB1/F10/PIK3CA/CCL21/GATA3/TEK/ICOS/ITGB1/RAMP3/PIK3R1/KITLG/GPX1/FYN/CX3CL1/MEIS3/ITSN1/C1QTNF1/VAV1/PIK3CG/FGFR1/EREG/PINK1/FGF18/RASD2/GAB1/FGF1/LEP/ITGB1BP1/IGF1R/SPRY2/KL/PIK3R5/ADAM8/PIK3CD/EGFR/TRAT1/P2RY12/INSR
GO_REGULATION_OF_MUSCLE_CONTRACTION	148	0.549897	1.86783	0.00105263	0.0114273	0.00756832	2096	tags=30%, list=14%, signal=26%	CNN1/MYL9/PLN/CASQ2/HSPB6/KCNMA1/FLNA/RGS2/TACR2/CAV1/MYOCD/PTGS2/ATP1A2/KIT/FGF13/TPM1/CHRNA3/PPP1R12B/ANK2/CALCRL/ANXA6/OXTR/CLIC2/PRKG1/DMPK/EDN1/CTNNA3/PDE5A/F2R/SPHK1/C12orf57/STC1/DOCK4/SMAD7/SLC8A1/DMD/RYR2/KCNJ2/CACNA1C/TNNC1/PDE4B/DAPK3/EHD3/PTAFR/PIK3CG
GO_RESPONSE_TO_BMP	148	0.606923	2.06154	0.00105263	0.0114273	0.00756832	2021	tags=36%, list=13%, signal=31%	SFRP4/GREM1/SFRP2/SULF1/RBPMS2/COMP/CHRDL1/DKK1/HEYL/RGMA/FSTL1/FSTL3/FBN1/HTRA1/ZNF423/TGFB3/ROR2/TMEM100/SFRP1/SMAD9/TWSG1/TGFBR3/GPC3/LEF1/ENG/BMPR1B/NOG/GREM2/CHRD/BMPR2/FZD1/HTRA3/ILK/NOTCH2/TGFB2/BMP4/NBL1/CDH5/FOXD1/ACVRL1/RUNX2/ACVR1/TGFB1/ADAMTS12/SMAD7/SKI/GATA3/WNT5A/SKIL/SORL1/DLX5/NUMA1/RGMB
GO_SKELETAL_MUSCLE_ORGAN_DEVELOPMENT	148	0.503088	1.70884	0.00105263	0.0114273	0.00756832	3088	tags=34%, list=21%, signal=28%	HEYL/MEOX2/ELN/DCN/NUPR1/CAV1/TWIST1/MYOCD/CFL2/SVIL/EGR2/POPDC2/RBM24/TCF21/NR2F2/ASB2/CAV2/FOXP2/MEF2C/MSC/GPC1/BVES/HLX/HLF/MYOM1/TGFB1/BASP1/CDON/SKI/S100B/GPX1/VAMP5/SOX11/HDAC4/ACTA1/BCL2/FLOT1/NR1D2/SHOX2/POPDC3/HDAC9/SMO/SIX4/DLL1/SMYD1/BCL9/CASQ1/EOMES/MYOZ2/MYL6B/EGR1
GO_BRANCHING_MORPHOGENESIS_OF_AN_EPITHELIAL_TUBE	143	0.600439	2.03541	0.00105485	0.0114273	0.00756832	2584	tags=42%, list=17%, signal=35%	GREM1/SFRP2/AGT/SLIT2/PKD2/HOXA5/TNC/FOXF1/EDNRA/COL4A1/CLIC4/TCF21/GPC3/LEF1/ENG/FGF2/NOG/NRP1/FAT4/YAP1/DCHS1/PTCH1/WNT2B/FGF10/SIX2/RSPO2/PBX1/WNT2/EDN1/ILK/FOXC2/BMP4/PGR/MAGED1/GLI2/PLXND1/FOXD1/GLI3/ACVR1/VANGL2/AR/TGFBR2/HHIP/SEMA3E/HOXB7/WNT5A/RASIP1/MMP14/SPRY1/RDH10/ABL1/ADAMTS16/BCL2/SRF/DLG5/SMO/CSF1/FGF1/SIX4/NFATC4
GO_NEURAL_TUBE_DEVELOPMENT	146	0.487645	1.65502	0.00105597	0.0114273	0.00756832	2501	tags=33%, list=17%, signal=28%	SFRP2/CTHRC1/DACT1/PKD2/TWIST1/SALL4/PRICKLE1/SFRP1/FZD2/SEMA3C/ZEB2/NOG/SALL2/CHRD/DCHS1/PTCH1/FZD1/SEMA4C/DLC1/TGFB2/BMP4/SOX4/GLI2/CC2D2A/DVL3/ZFP36L1/SOX17/GLI3/ZNF358/TGFB1/ARL13B/NPHP3/VANGL2/MIB1/GPR161/SKI/INTU/TEAD2/WNT5A/TULP3/SOX11/TCTN1/ABL1/PRKACB/TSC2/IFT52/ATP6AP2/SMO
GO_POSITIVE_REGULATION_OF_CELL_MORPHOGENESIS_INVOLVED_IN_DIFFERENTIATION	146	0.491603	1.66846	0.00105597	0.0114273	0.00756832	3320	tags=41%, list=22%, signal=32%	SLIT2/FLNA/MAP1B/FN1/ROBO1/LIMS2/TUBB2B/ZEB2/NRP1/DBN1/LRP1/BMPR2/MYADM/CXCL12/CRABP2/OBSL1/PLXNC1/NTN1/MYOC/HCLS1/ILK/MAP6/NGFR/L1CAM/PAK3/PLXND1/MACF1/ISLR2/TRPV2/NTRK2/SKIL/PREX1/EPHA4/BHLHB9/CAPRIN2/PLXNA1/CUX1/DOCK1/RELN/PTPRD/HAS2/ABL1/SRF/SHOX2/GDI1/TNFRSF12A/AMIGO1/LIMS1/TIAM1/PAFAH1B1/EFNA5/NIN/ROBO2/RND2/FBXW8/NEFL/RUFY3/MEGF8/NGF/CRKL
GO_NON_CANONICAL_WNT_SIGNALING_PATHWAY	142	0.510831	1.73142	0.00105708	0.0114273	0.00756832	1540	tags=20%, list=10%, signal=18%	SFRP4/SFRP2/CTHRC1/DACT1/RSPO3/FRZB/DKK1/ANKRD6/ROR2/PRICKLE1/SFRP1/FZD7/PRICKLE2/FZD2/PLEKHA4/DAB2/DAAM2/GPC3/LEF1/GPC6/FZD1/MYOC/FZD4/MAGI2/WNT11/DVL3/NPHP3/VANGL2
GO_PLATELET_ACTIVATION	142	0.539405	1.82827	0.00105708	0.0114273	0.00756832	2969	tags=39%, list=20%, signal=32%	MYL9/COMP/COL3A1/COL1A2/FLNA/APOE/CSRP1/F2RL2/SERPINE2/FCER1G/COL1A1/AXL/PDGFRA/HSPB1/PDPN/TLR4/IL6/THBD/VWF/PRKG1/ITPR1/GAS6/TLN1/ILK/F2R/SH2B3/MERTK/F8/SELP/PEAR1/VCL/PIK3CA/PRKCH/LCP2/PIK3R1/FYN/MYH9/STXBP1/GNA14/PLEK/C1QTNF1/VAV1/PIK3CG/GNA12/GNG2/CD9/SRF/DGKI/VAV3/GNA15/NOS3/ARRB1/PIK3R5/ITPR2/ADRA2A/FZD6
GO_REGULATION_OF_ENDOTHELIAL_CELL_MIGRATION	141	0.560415	1.89651	0.00105932	0.0114273	0.00756832	3164	tags=46%, list=21%, signal=37%	SMOC2/AGT/SERPINF1/SLIT2/SPARC/MEOX2/THBS1/DCN/APOE/PRKD1/PTGS2/SRPX2/FGF2/NR2F2/NRP1/PTPRM/RHOB/BMPR2/HSPB1/VEGFC/MEF2C/AMOTL1/NRP2/ANGPT1/RHOJ/AKT3/PTN/EDN1/FOXC2/BMP4/VASH1/MMRN2/STC1/ACVRL1/HMOX1/ANXA1/TGFB1/PLCG1/PRCP/GATA3/TEK/WNT5A/SPRED1/ETS1/MAP3K3/SASH1/GRN/FGFR1/STARD13/ABL1/HDAC5/FGF18/GLUL/HDAC9/FGF1/KDR/ITGB1BP1/NOS3/ADAM17/LGMN/PLK2/DLL4/MECP2/STAT5A/BCAS3
GO_MORPHOGENESIS_OF_EMBRYONIC_EPITHELIUM	138	0.512926	1.73136	0.00106157	0.0114273	0.00756832	2437	tags=33%, list=16%, signal=28%	GREM1/SFRP2/SULF1/CTHRC1/ALDH1A3/TGFB1I1/TWIST1/SALL4/PRICKLE1/SFRP1/OSR1/FZD2/ZEB2/NOG/VEGFC/PTCH1/FZD1/WNT2B/FGF10/SEMA4C/DLC1/WNT2/TGFB2/BMP4/SOX4/GLI2/CC2D2A/PCDH8/DVL3/TGFB1/NPHP3/VANGL2/AR/MIB1/SKI/TEAD2/GATA3/WNT5A/TULP3/SOX11/TCTN1/RDH10/ABL1/PRKACB/TSC2/IFT52
GO_NEPHRON_DEVELOPMENT	138	0.591519	1.99665	0.00106157	0.0114273	0.00756832	2735	tags=43%, list=18%, signal=36%	GREM1/SULF1/AGT/HEYL/PKD2/ACTA2/PDGFRB/OSR1/WWTR1/NOTCH3/TCF21/SULF2/GPC3/FGF2/NOG/FAT4/PDGFRA/YAP1/MEF2C/DCHS1/PTCH1/WNT2B/ANGPT1/SIX2/PECAM1/PBX1/LAMB2/ENPEP/ILK/FOXC2/NOTCH2/PODXL/MAGI2/BMP4/MAGED1/NID1/WNT11/FOXD1/GLI3/KLHL3/VANGL2/CD34/BASP1/HOXB7/GATA3/TEK/LZTS2/MPV17/PDGFD/KLF15/MYO1E/ADAMTS16/BCL2/SMO/FGF1/SIX4/COL4A4/GPR4/PROM1/DLL1
GO_NEURON_MIGRATION	138	0.524368	1.76998	0.00106157	0.0114273	0.00756832	2434	tags=30%, list=16%, signal=26%	SPOCK1/MYH10/NDN/COL3A1/FLNA/MAP1B/TWIST1/FGF13/TNN/TUBB2B/AXL/SEMA6A/CXCR4/NR2F2/NRP1/AUTS2/DCLK1/MEF2C/CXCL12/NRP2/PRKG1/NTN1/NRCAM/MARK1/GAS6/DRD1/SEMA3A/LRP12/NTRK2/GATA3/FYN/GPM6A/CX3CL1/CHL1/APBB2/FGFR1/RELN/DCX/PHACTR1/NAV1/SRF/ZSWIM6
GO_ACTIN_FILAMENT_BUNDLE_ORGANIZATION	136	0.55826	1.88392	0.0010627	0.0114273	0.00756832	2865	tags=44%, list=19%, signal=36%	DPYSL3/SYNPO2/PFN2/NOX4/FLNA/ELN/TGFB3/SORBS1/SFRP1/TAC1/TPM1/AIF1/RDX/PHLDB2/FSCN1/ACTN1/PLS3/NRP1/SPIRE1/RHOB/GPR65/SYNPO/SH3PXD2B/DLC1/TGFBR1/MYOC/ZYX/ARHGEF10/MYO1B/ESPNL/EVL/WNT11/RND3/ITGB5/SHANK3/FMN2/SWAP70/MARCKS/LIMCH1/PIK3R1/CX3CL1/SORBS3/PLEK/ARHGAP6/ROCK1/ABL1/PHACTR1/PPM1F/SRF/ADD1/RHOBTB1/ARHGAP28/WASF2/WAS/CORO2B/ITGB1BP1/MICAL1/LPAR1/ARRB1/LCP1
GO_BIOMINERALIZATION	137	0.617523	2.0838	0.00106383	0.0114273	0.00756832	1559	tags=31%, list=10%, signal=28%	GREM1/MGP/ASPN/OMD/COMP/GPNMB/COL1A2/SPP1/TMEM119/DDR2/TGFB3/TWIST1/ROR2/PTGS2/LOX/OSR1/IGF1/COL1A1/GPC3/PTHLH/BMPR1B/BMPR2/MEF2C/LTBP3/RSPO2/CEBPB/HEY1/GAS6/PTN/FAM20C/ANKH/SRGN/P2RX7/BMP4/SNX10/WNT11/WDR72/ACVR1/TGFB1/SLC8A1/GPM6B/CCR1
GO_KIDNEY_EPITHELIUM_DEVELOPMENT	134	0.559153	1.88709	0.00106383	0.0114273	0.00756832	2735	tags=41%, list=18%, signal=34%	GREM1/AGT/SLIT2/HEYL/PKD2/SFRP1/OSR1/KANK2/WWTR1/TCF21/GPC3/FGF2/NOG/FAT4/YAP1/MEF2C/DCHS1/PTCH1/EPHA7/WNT2B/SIX2/PECAM1/PBX1/LAMB2/ILK/FOXC2/NOTCH2/PODXL/MAGI2/BMP4/MAGED1/WNT11/FOXD1/GLI3/KLHL3/SMAD7/CD34/BASP1/HOXB7/GATA3/EPHA4/CRLF1/LZTS2/FGFR1/KLF15/MYO1E/SPRY1/ADAMTS16/BCL2/SMO/FGF1/SIX4/RARB/PROM1/DLL1
GO_NEGATIVE_REGULATION_OF_DNA_BINDING_TRANSCRIPTION_FACTOR_ACTIVITY	139	0.473314	1.59687	0.00106383	0.0114273	0.00756832	1677	tags=20%, list=11%, signal=18%	SFRP4/CYP1B1/HEYL/PKD2/PTGIS/FLNA/TCEAL7/HAND2/NUPR1/GLIS2/TWIST1/TNFSF4/FOXS1/PRNP/PTCH1/ID3/HAVCR2/CDKN2A/GAS6/CD200/NLRP3/ADORA3/WFS1/CMKLR1/HMOX1/SMAD7/TNFRSF4/NLRP2
GO_NEGATIVE_REGULATION_OF_LYMPHOCYTE_ACTIVATION	134	0.520935	1.7581	0.00106383	0.0114273	0.00756832	3017	tags=38%, list=20%, signal=31%	GPNMB/INHBA/LRRC32/TYROBP/FGL2/SFRP1/MNDA/TNFSF4/TWSG1/AXL/LILRB1/VSIG4/CD86/DTX1/PRNP/FCGR2B/HAVCR2/CEBPB/LILRB2/LST1/HLX/PDE5A/PLA2G2A/SAMSN1/BMP4/SOCS5/MERTK/GAL/BCL6/GLI3/ANXA1/SMAD7/DUSP3/PAG1/CD300A/TNFAIP3/RUNX3/DUSP22/SOX11/PRKAR1A/DLG5/PKN1/LOXL3/TNFAIP8L2/ID2/FGR/ATM/CD74/MICA/BTK/LAG3
GO_PHOSPHATIDYLINOSITOL_3_KINASE_SIGNALING	134	0.497073	1.67757	0.00106383	0.0114273	0.00756832	3023	tags=43%, list=20%, signal=34%	AGT/HTR2B/PDGFC/DCN/PDGFRB/TWIST1/SERPINE2/ROR2/IRS2/KIT/IGF1/IRS1/FBXL2/PDGFRA/ANGPT1/MYOC/HCLS1/EDN1/HTR2A/NTF3/HGF/F2R/TGFB2/ZFP36L1/PTPN13/SELP/NEDD4/PIK3IP1/PEAR1/PIP5K1C/PIK3CA/NTRK2/GATA3/TEK/CCL5/ROR1/PIK3R1/FYN/PIK3CG/FGFR1/RELN/HCST/PDGFD/TSC2/GAB1/CBL/KBTBD2/KDR/PPP1R16B/LEP/IGF1R/NCF1/UNC5B/FGR/PIK3R5/FLT1/PIK3CD
GO_REGULATION_OF_MUSCLE_CELL_DIFFERENTIATION	134	0.547351	1.84726	0.00106383	0.0114273	0.00756832	2806	tags=37%, list=19%, signal=30%	GREM1/RBPMS2/DKK1/RGS4/TMEM119/RGS2/BOC/MYOCD/FZD7/KIT/CCL8/RBM24/IGF1/ENG/PRDM6/EHD2/CXCL10/MEF2C/DMPK/CDH2/BNIP2/SMARCD3/EDN1/BMP4/CXCL9/FGF9/TGFB1/CDON/HEY2/CAMK1/FLT3LG/MMP14/CD53/SPAG9/EREG/ABL1/HDAC5/HDAC4/BCL2/FLOT1/SRF/MEF2A/SHOX2/HDAC9/HAMP/FOXO4/DLL1/SMYD1/CDH15
GO_TUMOR_NECROSIS_FACTOR_SUPERFAMILY_CYTOKINE_PRODUCTION	134	0.568345	1.91811	0.00106383	0.0114273	0.00756832	2162	tags=34%, list=14%, signal=30%	GPNMB/THBS1/TYROBP/AKAP12/LY96/TREM2/ISL1/CD14/TWIST1/FCER1G/IGF1/SYT11/AXL/ZBTB20/LILRB1/LPL/TLR2/CLEC4A/CCL19/HSPB1/CD86/TLR4/CX3CR1/TLR1/ANGPT1/HAVCR2/C1QTNF4/GAS6/LRRK2/CYBB/SIRPA/CD34/NOD2/CLEC7A/NOD1/WNT5A/PIK3R1/CX3CL1/CD36/ERRFI1/LILRA2/ACP5/CD2/TNFAIP3/PTAFR/PTPRC
GO_CELL_CELL_JUNCTION_ASSEMBLY	122	0.490624	1.64704	0.00106496	0.0114273	0.00756832	2655	tags=37%, list=18%, signal=31%	AGT/CDH11/GJA1/GPBAR1/CAV1/JAM3/CNTNAP1/HEG1/SNAI2/EPB41L3/CLDN1/GJC1/FSCN1/ANK2/CLDN3/CDH2/PECAM1/GJA4/TLN1/CDH3/RAMP2/CDH13/WNT11/CDH19/CDH5/SMAD7/NFASC/PIP5K1C/SNAI1/ESAM/VCL/PRKCH/ARL2/ZNF703/CLDN5/ROCK1/CD9/CDH17/SRF/DLG5/TJP1/MPP7/MYO1C/PARD6G/GJA5
GO_EYE_MORPHOGENESIS	140	0.467338	1.57736	0.00106496	0.0114273	0.00756832	2735	tags=28%, list=18%, signal=23%	COL8A1/EFEMP1/ALDH1A3/COL5A2/MFAP2/COL8A2/THY1/COL5A1/FBN1/TWIST1/MEIS1/RBP4/FOXF2/PTPRM/FJX1/WNT2B/WNT2/PTN/ZHX2/NOTCH2/BMP4/C12orf57/WNT9A/GLI3/CDON/SKI/NTRK2/WNT5A/SHROOM2/PITX2/THRB/SOX11/ABI2/BCL2/TSKU/TBX2/RARB/PROM1/DLL1
GO_POSITIVE_REGULATION_OF_ION_TRANSMEMBRANE_TRANSPORT	131	0.469408	1.58168	0.00106496	0.0114273	0.00756832	2274	tags=29%, list=15%, signal=25%	AGT/PKD2/KCNMB1/FLNA/THY1/CCL2/TREM2/TRPC1/ABCB1/JPH2/CXCL10/ANK2/FXYD1/HSPA2/CACNA2D1/DRD1/KCNH2/F2R/P2RX7/CACNB2/CXCL9/GAL/SHANK3/RGN/DMD/RYR2/PLCG1/KCNJ2/RAMP3/CX3CL1/CACNB3/EHD3/PTAFR/RELN/PINK1/STAC/ABL1/CXCL11
GO_REGULATION_OF_EXTRINSIC_APOPTOTIC_SIGNALING_PATHWAY	140	0.475344	1.60438	0.00106496	0.0114273	0.00756832	2903	tags=32%, list=19%, signal=26%	SFRP2/AGT/INHBA/THBS1/TIMP3/SRPX/CAV1/SCG2/SFRP1/SNAI2/IGF1/BMPR1B/PEA15/ITGAV/NRP1/SERPINE1/YAP1/FGF10/TGFBR1/G0S2/HGF/BMP4/HMOX1/ACVR1/RB1CC1/AR/ITM2C/SKIL/ICAM1/GPX1/FYN/CX3CL1/TNFAIP3/DAPK3/FGFR1/PTPRC/BCL2/TNFRSF12A/PELI3/EYA4/FEM1B/NOS3/UNC5B/NOL3/HTRA2
GO_REGULATION_OF_TUBE_SIZE	131	0.531686	1.79153	0.00106496	0.0114273	0.00756832	2242	tags=30%, list=15%, signal=26%	AGT/COMP/HTR2B/GJA1/KCNMA1/KCNMB1/ACTA2/APOE/EDNRA/RGS2/CAV1/PTGS2/ATP1A2/AGTR1/ITGA1/PTPRM/VIP/BMPR2/OXTR/PRKG1/DRD1/EDN1/HTR2A/FOXC2/F2R/KCNA5/DOCK4/HMOX1/SLC8A1/EDNRB/ICAM1/GPX1/SCPEP1/WDR35/ADCYAP1/KCNMB4/PTAFR/NPR1/ROCK1
GO_ACTIN_FILAMENT_BASED_MOVEMENT	133	0.557405	1.878	0.0010661	0.0114273	0.00756832	2717	tags=41%, list=18%, signal=34%	DES/PLN/MYH10/GJA1/TPM2/FLNA/FRMD6/CAV1/KCNJ8/ATP1A2/FGF13/SCN4B/TPM1/TMOD1/ACTC1/VIM/GJC1/ANK2/SGCD/PDPN/PARVA/KCNE4/CACNA2D1/CTNNA3/KCNH2/MYO1B/WIPF1/CACNB2/MYO5A/KCNA5/STC1/KCNN2/DMD/RYR2/KCNJ2/CACNA1C/TNNC1/TPM4/PDE4B/MYH9/KCND3/SCN3B/MYO1E/ROCK1/WIPF3/MYH3/ACTA1/TNNC2/WASF2/ACTN2/WAS/MYO1C/GJA5/NEB
GO_CARDIAC_CONDUCTION	133	0.492554	1.65951	0.0010661	0.0114273	0.00756832	2226	tags=30%, list=15%, signal=26%	PLN/AGT/CASQ2/GJA1/FXYD6/FLNA/CAV1/TRPC1/ATP1A2/CORIN/SCN4B/GJC1/ANK2/CACNA2D3/FXYD1/ATP2B4/KCNE4/ITPR1/KCND2/DMPK/CACNA2D1/CTNNA3/KCNH2/KCND1/CACNB2/KCNA5/KCNN2/SLC8A1/RYR2/KCNJ2/CACNA1C/TMEM65/NPR2/ABCC9/CACNB3/EHD3/KCND3/SCN3B/RYR3/NPR1
GO_POSITIVE_REGULATION_OF_LEUKOCYTE_MIGRATION	118	0.514134	1.72522	0.0010661	0.0114273	0.00756832	2156	tags=36%, list=14%, signal=31%	THBS4/THBS1/THY1/RARRES2/TREM2/JAM2/AIF1/C3AR1/IL1R1/C5AR1/CXCL10/CCL19/PLA2G7/SERPINE1/VEGFC/IL6/CX3CR1/CXCL12/VEGFB/CD99L2/GAS6/PTN/EDN1/CCL4/PLVAP/CMKLR1/SWAP70/SELP/CCR1/ITGA4/CAMK1D/CCL21/CCL5/WNT5A/ICAM1/KITLG/CX3CL1/MMP14/NCKAP1L/DYSF/PTAFR/PDGFD
GO_REGULATION_OF_CELL_SHAPE	133	0.565418	1.905	0.0010661	0.0114273	0.00756832	2045	tags=35%, list=14%, signal=31%	MYH10/FERMT2/CCL2/WASF3/PLEKHO1/CDC42EP3/KIT/FN1/TPM1/RHOBTB3/RDX/EPB41L3/ITGA7/CSF1R/RHOB/PALM/ITGB2/PDPN/PARVA/RHOQ/RHOJ/MSN/PLXNC1/DLC1/PTN/BVES/LST1/FGD1/PLXND1/RND3/FGD5/FMNL3/COCH/ANXA1/HCK/FGD6/SEMA3E/FMNL2/ICAM1/S100B/FYN/PALMD/MYH9/PLXNA1/DAPK3/FES/ATP10A
GO_APPENDAGE_MORPHOGENESIS	132	0.595788	2.0057	0.00106724	0.0114273	0.00756832	2680	tags=42%, list=18%, signal=35%	GREM1/SFRP2/PRRX1/DKK1/HAND2/TWIST1/ROR2/SALL4/OSR1/SEMA3C/GPC3/LEF1/BMPR1B/NOG/PCSK5/PTCH1/FGF10/CRABP2/RSPO2/PBX1/NOTCH2/TGFB2/BMP4/SOX4/FGF9/GLI2/CHST11/DYNC2H1/WNT9A/GLI3/RUNX2/ZNF358/ZBTB16/SKI/INTU/CACNA1C/WNT5A/TULP3/DLX5/HOXA10/FGFR1/SOX11/GNA12/RDH10/OSR2/MYH3/RECK/SHOX2/IFT52/TBX2/WDR19/RARB/GJA5/FRAS1/MBNL1
GO_CALCIUM_ION_TRANSMEMBRANE_IMPORT_INTO_CYTOSOL	125	0.496555	1.66643	0.00106724	0.0114273	0.00756832	2274	tags=32%, list=15%, signal=27%	PLN/HTR2B/CASQ2/PKD2/THY1/TRPC1/ATP1A2/JPH2/FGF2/CXCL10/ANK2/CCL19/PRNP/ATP2B4/CLIC2/ITPR1/CACNA2D1/DRD1/HTR2A/CCR5/F2R/P2RX7/MYO5A/CXCL9/SLC8A1/DMD/RYR2/PLCG1/CACNA1C/PLCL1/CCL21/RAMP3/FYN/RASA3/CX3CL1/FAM155A/PTPRC/RYR3/ABL1/CXCL11
GO_CARDIAC_MUSCLE_CONTRACTION	125	0.525896	1.7649	0.00106724	0.0114273	0.00756832	2152	tags=32%, list=14%, signal=28%	PLN/CASQ2/GJA1/FLNA/RGS2/CAV1/KCNJ8/ATP1A2/FGF13/SCN4B/TPM1/ACTC1/GJC1/CXCR4/ANK2/SGCD/KCNE4/CLIC2/VEGFB/CACNA2D1/CTNNA3/PDE5A/KCNH2/CACNB2/KCNA5/STC1/KCNN2/SMAD7/SLC8A1/DMD/RYR2/PIK3CA/KCNJ2/CACNA1C/TNNC1/PDE4B/EHD3/PIK3CG/KCND3/SCN3B
GO_DIGESTIVE_SYSTEM_DEVELOPMENT	125	0.484354	1.62549	0.00106724	0.0114273	0.00756832	1811	tags=30%, list=12%, signal=26%	SFRP2/DACT1/RBPMS2/COL3A1/HOXA5/PDGFC/RARRES2/FOXF1/TGFB3/MYOCD/BARX1/SFRP1/KIT/GLI1/TCF21/FOXF2/PCSK5/FAT4/CDKN1C/PDGFRA/OXTR/DCHS1/FGF10/SIX2/HLX/TGFB2/BMP4/FGF9/GLI2/WNT11/SOX17/GLI3/NPHP3/VANGL2/TGFBR2/WNT5A/EDNRB
GO_EPITHELIAL_TO_MESENCHYMAL_TRANSITION	123	0.592282	1.98898	0.00106724	0.0114273	0.00756832	1895	tags=35%, list=13%, signal=31%	GREM1/SFRP2/HEYL/TGFB1I1/EPHA3/DACT3/ISL1/TGFB3/TWIST1/TMEM100/SFRP1/FAM83D/TGFBR3/WWTR1/SNAI2/DAB2/PHLDB2/COL1A1/LEF1/ENG/FOXF2/NOG/PDPN/IL6/HEY1/TGFBR1/WNT2/VASN/S100A4/HGF/RTN4/TGFB2/BMP4/OLFM1/WNT11/ACVR1/TGFB1/SMAD7/TGFBR2/SNAI1/HEY2/WNT5A/ZNF703
GO_INTERLEUKIN_6_PRODUCTION	125	0.512401	1.71961	0.00106724	0.0114273	0.00756832	2285	tags=35%, list=15%, signal=30%	TYROBP/TREM2/ISL1/TWIST1/TNFSF4/FCER1G/AIF1/IL33/SYT11/ZBTB20/TLR7/LPL/TLR2/TLR4/IL6/TLR1/IL17D/HAVCR2/CEBPB/C1QTNF4/GAS6/LILRB2/C1QTNF3/HGF/F2R/P2RX7/SIRPA/CD200/SOCS5/TSLP/TLR8/NOD2/CLEC7A/NOD1/WNT5A/CX3CL1/CD36/NCKAP1L/LILRA2/ADCYAP1/TNFAIP3/PTAFR/EREG/ORM1
GO_LEARNING	132	0.492271	1.65721	0.00106724	0.0114273	0.00756832	2405	tags=30%, list=16%, signal=25%	AGT/DKK1/NRXN3/BCHE/NRXN2/TACR2/PTGS2/ATP1A2/TAC1/KIT/FGF13/SYT11/PRKAR2B/TLR2/FOXP2/MAP1A/SYNPO/PPT1/ATXN1/DRD1/PTN/SHANK3/NLGN4X/NTRK2/NPTX2/NDRG4/ITGB1/FYN/NPTN/MEIS2/RELN/DLG4/CLDN5/NLGN4Y/GPR88/CREB1/SRF/DGKI/SNAP25
GO_MORPHOGENESIS_OF_A_POLARIZED_EPITHELIUM	132	0.497126	1.67355	0.00106724	0.0114273	0.00756832	1837	tags=22%, list=12%, signal=19%	SFRP2/CTHRC1/DACT1/RSPO3/DKK1/FOXF1/ANKRD6/ROR2/PRICKLE1/SFRP1/FZD7/PRICKLE2/FZD2/PLEKHA4/DAB2/GPC3/FOXF2/GPC6/FZD1/MSN/FZD4/MAGI2/WNT11/DVL3/NPHP3/VANGL2/INTU/WNT5A/ROR1
GO_NEGATIVE_REGULATION_OF_CELLULAR_RESPONSE_TO_GROWTH_FACTOR_STIMULUS	132	0.671192	2.25954	0.00106724	0.0114273	0.00756832	1886	tags=40%, list=13%, signal=35%	GREM1/SFRP2/SULF1/ASPN/RBPMS2/AGT/SLIT2/CHRDL1/DKK1/TGFB1I1/THBS1/SHISA2/EMILIN1/LTBP1/DCN/FSTL3/FBN1/HTRA1/CAV1/TGFB3/SFRP1/TWSG1/TGFBR3/PMEPA1/SULF2/SEMA6A/NOG/GREM2/CAV2/CHRD/FZD1/HTRA3/RASL11B/GPC1/TGFBR1/VASN/CD109/ADAMTSL2/NBL1/CHST11/MMRN2/PEG10/TGFB1/ADAMTS12/SMAD7/NEDD4/TGFBR2/SKI/FAM89B/GATA3/WNT5A/SKIL/SORL1
GO_NEGATIVE_REGULATION_OF_NEURON_PROJECTION_DEVELOPMENT	132	0.536868	1.80734	0.00106724	0.0114273	0.00756832	2893	tags=36%, list=19%, signal=29%	DPYSL3/SPOCK1/SLIT2/DKK1/LGALS1/RGMA/THY1/APOE/SPP1/STMN2/FGF13/SEMA3C/PMP22/NR2F1/VIM/SEMA6A/NRP1/MAP2/LRP1/EPHA7/NTN1/SEMA4C/LRRK2/ULK2/RTN4/NGFR/SEMA3A/MYLIP/TRAK2/SEMA3E/ITM2C/SEMA3G/WNT5A/EPHA4/ZNF365/PTPRG/NLGN1/DNM3/BCL11A/CRMP1/GDI1/SNAPIN/NFATC4/LINGO1/LPAR1/PAFAH1B1/KANK1
GO_POSITIVE_REGULATION_OF_CHEMOTAXIS	125	0.570405	1.91427	0.00106724	0.0114273	0.00756832	2983	tags=46%, list=20%, signal=37%	THBS4/SMOC2/SLIT2/THBS1/RARRES2/PDGFRB/TREM2/PRKD1/SCG2/AIF1/C3AR1/TUBB2B/FGF2/CXCR4/C5AR1/NRP1/CXCL10/CCL19/PLA2G7/SERPINE1/BMPR2/HSPB1/VEGFC/IL6/CXCL12/VEGFB/FGF10/GAS6/PTN/EDN1/NTF3/CCL4/CDH13/CMKLR1/TGFB1/SWAP70/CCR1/CCL26/CAMK1D/CCL21/CCL5/WNT5A/NCKAP1L/DYSF/FGFR1/SUCNR1/PDGFD/FGF18/PPM1F/CSF1/KDR/TIAM1/LPAR1/GPSM3/CD74/ADAM17/LGMN/CXCL14
GO_REGULATION_OF_MUSCLE_ORGAN_DEVELOPMENT	123	0.592802	1.99073	0.00106724	0.0114273	0.00756832	2609	tags=37%, list=17%, signal=31%	GREM1/GJA1/DKK1/RGS4/ZFPM2/RGS2/TWIST1/MYOCD/LOX/MEIS1/FZD7/RBP4/TGFBR3/GLI1/RBM24/IGF1/JPH2/LEF1/FGF2/NOG/YAP1/MEF2C/GPC1/TGFBR1/WNT2/EDN1/BMP4/FGF9/TGFB1/TGFBR2/CDON/HEY2/S100B/PIM1/KCNK2/FGFR1/HDAC4/CREB1/BCL2/FLOT1/NR1D2/SHOX2/HDAC9/SIX4/TBX2/HAMP
GO_CARDIAC_CHAMBER_MORPHOGENESIS	121	0.634659	2.1281	0.00106838	0.0114273	0.00756832	2660	tags=48%, list=18%, signal=40%	SFRP2/CPE/SLIT2/HEYL/COL11A1/FOXF1/ZFPM2/HAND2/ISL1/HEG1/FZD2/TPM1/SEMA3C/RBP4/TGFBR3/ROBO1/ENG/NOG/NRP1/BMPR2/MEF2C/PARVA/ADAMTS1/NRP2/FZD1/SMARCD3/HEY1/TGFBR1/WNT2/FOXC2/SLIT3/NOTCH2/TGFB2/BMP4/SOX4/WNT11/ACVR1/TGFB1/SMAD7/VANGL2/TGFBR2/RYR2/UBE4B/HEY2/GATA3/TNNC1/TEK/WNT5A/FHL2/SOX11/SRF/SHOX2/CITED2/SMO/TBX2/RARB/GJA5/ID2
GO_EMBRYONIC_SKELETAL_SYSTEM_DEVELOPMENT	120	0.582189	1.95166	0.00106838	0.0114273	0.00756832	2611	tags=41%, list=17%, signal=34%	SULF1/PRRX1/COL11A1/HOXA5/TGFB3/HOXA4/TWIST1/OSR1/RBP4/COL1A1/SULF2/HOXB2/NOG/PCSK5/PDGFRA/MEF2C/HOXA2/HOXA3/SIX2/PBX1/TGFBR1/FOXC2/BMP4/FGF9/CHST11/WNT11/HOXA1/HOXA7/HOXB4/WNT9A/GLI3/RUNX2/HOXB3/TGFBR2/HOXB7/WNT5A/TULP3/MMP14/MMP16/SOX11/RDH10/OSR2/HOXB5/XYLT1/SHOX2/MDFI/SIX4/HOXD1/WDR19
GO_REGULATION_OF_RHO_PROTEIN_SIGNAL_TRANSDUCTION	120	0.507394	1.70093	0.00106838	0.0114273	0.00756832	2893	tags=38%, list=19%, signal=31%	COL3A1/APOE/PDGFRB/F2RL2/HEG1/ARHGEF17/KANK2/ROBO1/NRP1/KCTD10/ABCA1/GPR65/ARHGEF6/DLC1/MYOC/ARHGEF10/FGD1/F2R/TRIO/PLEKHG1/BCL6/FGD5/ARHGEF4/FGD6/FARP1/LPAR4/RASIP1/PREX1/ITGB1/ITSN1/VAV1/ARHGDIB/ABL1/FLOT1/VAV3/TIAM2/GPR4/PLEKHG2/TIAM1/GPR20/LPAR1/ARRB1/FGD3/ARHGEF9/RASGRF2/KANK1
GO_AXON_EXTENSION	115	0.577859	1.93364	0.00106952	0.0114273	0.00756832	1847	tags=34%, list=12%, signal=30%	SLIT2/NDN/APOE/MAP1B/DPYSL2/FN1/SEMA3C/SEMA6A/NRP1/DBN1/AUTS2/MAP2/LRP1/BMPR2/DCLK1/CXCL12/NRP2/NTN1/SEMA4C/NRCAM/LAMB2/HCLS1/ULK2/SEMA5B/ILK/SLIT3/RTN4/L1CAM/OLFM1/SEMA3A/ULK1/MACF1/ISLR2/TRPV2/VCL/SEMA3E/SEMA3G/WNT5A/ITGB1
GO_CELL_RECOGNITION	129	0.49434	1.66268	0.00107066	0.0114273	0.00756832	2359	tags=31%, list=16%, signal=26%	NEXN/VCAN/NDN/COLEC12/EPHA3/MFGE8/PALLD/TNN/ROBO1/CXCR4/NRP1/CSGALNACT1/CCL19/CNTN4/ST6GALNAC6/HAVCR2/MSN/PECAM1/NRCAM/CD81/RTN4/GAP43/CLGN/VSTM2L/SEMA3A/PCDHB6/DOCK2/CADM1/PEAR1/CLEC7A/CCL21/EPHA4/NPTN/CD36/ROBO3/FCN1/CD9/CRTAM/PCDH12/HSPA1L
GO_GRANULOCYTE_MIGRATION	117	0.513256	1.7191	0.00107066	0.0114273	0.00756832	2130	tags=38%, list=14%, signal=33%	THBS4/SLIT2/THBS1/RARRES2/CCL2/JAM3/SCG2/FCER1G/CCL8/ITGA1/C3AR1/IL1R1/S100A9/ITGA9/C5AR1/CXCL10/CCL19/ITGB2/BST1/PECAM1/CD99L2/EDN1/CCL4/SLAMF8/TGFB2/CXCL9/S100A8/CXCL6/CMKLR1/ANXA1/MPP1/CCL26/PIP5K1C/CD300A/CAMK1D/CCL21/CCL5/PREX1/PDE4B/CX3CL1/NCKAP1L/VAV1/DYSF/PIK3CG/CCL22
GO_NEGATIVE_REGULATION_OF_ION_TRANSPORT	127	0.544862	1.82854	0.00107066	0.0114273	0.00756832	3108	tags=41%, list=21%, signal=33%	SFRP4/PLN/CASQ2/RGS4/GEM/PKD2/THBS1/RGS2/CAV1/TWIST1/SERPINE2/PTGS2/ATP1A2/IRS2/OSR1/SYT11/LILRB1/VIP/RRAD/MAOB/KCNE4/CLIC2/HTR2A/LILRB2/KCNH2/SESTD1/STC1/NEDD4/GPM6B/GNB5/ICAM1/GNAO1/PLA2R1/CACNB3/ADCYAP1/ISCU/DYSF/BCL2/ACTN2/CD33/HAMP/LEP/REM1/NOS3/SNCA/GOPC/CNR1/ARL6IP5/ADRA2A/HECW2/CRBN/PACSIN3
GO_POSITIVE_REGULATION_OF_CANONICAL_WNT_SIGNALING_PATHWAY	127	0.479281	1.60846	0.00107066	0.0114273	0.00756832	2027	tags=21%, list=14%, signal=19%	SFRP4/SFRP2/DACT1/RSPO3/CAV1/ROR2/SFRP1/PLEKHA4/DAAM2/COL1A1/SULF2/GPC3/YAP1/FGF10/RSPO2/DKK2/LRRK2/ILK/TBL1X/SOX4/CDH3/FGF9/RNF146/LGR6/CAPRIN2/DLX5/DAPK3
GO_REGULATION_OF_CALCIUM_ION_TRANSMEMBRANE_TRANSPORT	127	0.48708	1.63463	0.00107066	0.0114273	0.00756832	2274	tags=31%, list=15%, signal=27%	PLN/CASQ2/GEM/PKD2/THY1/TRPC1/ATP1A2/JPH2/CXCL10/ANK2/RRAD/PRNP/HSPA2/CLIC2/CACNA2D1/DRD1/F2R/CACNB2/MYO5A/CXCL9/SESTD1/RGN/SLC8A1/DMD/RYR2/PLCG1/CACNA1C/GNB5/PDE4B/RAMP3/FYN/CX3CL1/AHNAK/CACNB3/DYSF/EHD3/PIK3CG/STAC/ABL1/CXCL11
GO_REGULATION_OF_WOUND_HEALING	129	0.580836	1.95361	0.00107066	0.0114273	0.00756832	2047	tags=35%, list=14%, signal=30%	FAP/SMOC2/MYLK/SERPING1/GJA1/PROS1/THBS1/APOE/CAV1/SERPINE2/PLAT/FCER1G/PHLDB2/CLDN1/FGF2/CXCR4/PDGFRA/SERPINE1/TFPI/PDPN/TLR4/THBD/CLDN3/PRKG1/EDN1/CD109/FOXC2/F2R/PLAU/ANXA5/SH2B3/WFDC1/SERPINB2/ANXA1/SELP/TGFBR2/CD34/CLEC7A/CD36/SYTL4/MYH9/PLEK/C1QTNF1/TNFAIP3/VKORC1
GO_SMOOTH_MUSCLE_CELL_PROLIFERATION	127	0.595102	1.99715	0.00107066	0.0114273	0.00756832	2339	tags=38%, list=16%, signal=32%	CNN1/APOD/OGN/RBPMS2/AGT/IGFBP3/THBS1/ELN/PDGFRB/TGFB3/MYOCD/PTGS2/PDE1A/TPM1/AIF1/NOTCH3/IGF1/FGF2/TGM2/VIP/IGFBP5/CALCRL/MEF2C/IL6/ADAMTS1/MMP2/PRKG1/AKR1B1/NPR3/EDN1/ILK/BMP4/FGF9/CDH13/HMOX1/TGFBR2/GNAI2/NDRG4/CCL5/CX3CL1/TNFAIP3/NAMPT/PTAFR/PDGFD/EREG/NPR1/HDAC4/PTGIR
GO_SMOOTHENED_SIGNALING_PATHWAY	117	0.597792	2.00224	0.00107066	0.0114273	0.00756832	3261	tags=48%, list=22%, signal=38%	GAS1/PRRX1/FOXF1/BOC/GLIS2/SERPINE2/ROR2/SFRP1/GLI1/GPC3/DZIP1/EVC/PTCHD1/PTCH1/FGF10/ARMC9/TMEM17/CHSY1/BMP4/FGF9/GLI2/CC2D2A/DYNC2H1/WNT9A/GLI3/RUNX2/ARL13B/TGFBR2/HHIP/GPR161/CDON/INTU/EVC2/TULP3/TCTN1/RORA/PRKACB/DLG5/SHOX2/ARL3/ENPP1/TXNDC15/IFT52/SMO/TTBK2/WDR19/TUBD1/KCTD21/KIF7/ARL6/SCUBE3/CD3E/FUZ/CREBBP/MEGF8/NDST1
GO_HOMOPHILIC_CELL_ADHESION_VIA_PLASMA_MEMBRANE_ADHESION_MOLECULES	130	0.568459	1.91253	0.00107181	0.0114273	0.00756832	2358	tags=42%, list=16%, signal=36%	NEXN/CDH11/PCDHB5/HMCN1/PCDHB2/PALLD/PCDH18/AMIGO2/PCDH7/ROBO1/PTPRM/FAT4/PCDHB4/CNTN4/DCHS1/PCDH9/PCDHB15/CDH2/MYOT/PECAM1/PCDHB14/PCDHGA10/TRO/PCDHB16/L1CAM/PCDH17/PCDHB3/VSTM2L/CDH3/PCDH8/CDH13/PCDHB7/CDH19/PCDHB6/CDH5/CADM1/PCDH10/PCDHGA1/ESAM/CEACAM6/IGSF21/CLSTN2/PCDH19/CD84/IGSF11/ITGB1/NPTN/PCDHGA4/ROBO3/FAT3/PCDHGA3/PCDHB12/DSC3/CDH17/PCDH12
GO_ENDOTHELIAL_CELL_PROLIFERATION	124	0.571561	1.91451	0.00107296	0.0114273	0.00756832	2105	tags=35%, list=14%, signal=31%	THBS4/SULF1/HTR2B/SPARC/GJA1/THBS1/APOE/CCL2/CAV1/PRKD1/SCG2/AGTR1/FGF2/NR2F2/NRP1/PTPRM/VIP/CAV2/BMPR2/VEGFC/MEF2C/CXCL12/NRP2/VEGFB/AKT3/TGFBR1/WNT2/NGFR/BMP4/CDH13/VASH1/ACVRL1/HMOX1/CCL26/CD34/PLCG1/ITGA4/TEK/WNT5A/VASH2/MMP14/ECM1/DYSF/FGFR1
GO_ODONTOGENESIS	124	0.498346	1.66927	0.00107296	0.0114273	0.00756832	1606	tags=26%, list=11%, signal=23%	ASPN/INHBA/COL1A2/TNC/TNFRSF11B/HTRA1/HAND2/TGFB3/TWIST1/OSR1/AQP1/COL1A1/LEF1/LAMB1/PDGFRA/SERPINE1/PAM/TNFSF11/ID3/FGF10/RSPO2/FAM20C/EDN1/TGFB2/BMP4/MYO5A/SNX10/GLI2/WDR72/GLI3/RUNX2/CD34
GO_PLATELET_DEGRANULATION	116	0.574253	1.92128	0.00107296	0.0114273	0.00756832	2638	tags=43%, list=18%, signal=36%	TIMP1/SERPING1/SPARC/ISLR/PROS1/FLNA/THBS1/RARRES2/TIMP3/A2M/TGFB3/FN1/FCER1G/PCDH7/IGF1/F13A1/ACTN1/ITIH3/SERPINE1/VEGFC/VWF/VEGFB/PECAM1/GAS6/SRGN/CD109/TLN1/HGF/TGFB2/ANXA5/MAGED2/F8/TGFB1/LHFPL2/SELP/VCL/F5/CD36/SYTL4/ECM1/STXBP1/PLEK/PSAP/CD9/ORM1/ENDOD1/CFD/APLP2/ACTN2/CTSW
GO_POSITIVE_REGULATION_OF_INFLAMMATORY_RESPONSE	124	0.536071	1.79563	0.00107296	0.0114273	0.00756832	2111	tags=35%, list=14%, signal=31%	AGT/C3/TREM2/NUPR1/PTGS2/TAC1/AGTR1/TNFSF4/FCER1G/IL33/S100A9/TLR7/TGM2/LPL/TLR2/PLA2G7/SERPINE1/TNFSF11/TLR4/IL6/OSMR/IL17D/PTGER3/CEBPB/CEBPA/LRRK2/CD81/PLA2G2A/S100A8/FABP4/TSLP/CTSC/NOD2/PDE2A/CLEC7A/IL17B/WNT5A/ETS1/CX3CL1/GRN/GBP5/IL6ST/PIK3CG/SUCNR1
GO_CARDIAC_VENTRICLE_DEVELOPMENT	119	0.639927	2.13984	0.00107411	0.0114273	0.00756832	1937	tags=39%, list=13%, signal=34%	SFRP2/CPE/SLIT2/HEYL/COL11A1/LTBP1/FOXF1/ZFPM2/HAND2/ISL1/MYOCD/SALL4/HEG1/FZD2/TPM1/SEMA3C/TGFBR3/ROBO1/ENG/NOG/BMPR2/MEF2C/FZD1/SMARCD3/HEY1/TGFBR1/FOXC2/SLIT3/TGFB2/BMP4/SOX4/WNT11/ACVR1/TGFB1/SMAD7/VANGL2/TGFBR2/RYR2/UBE4B/HEY2/PDE2A/GATA3/TNNC1/WNT5A/TMEM65/KCNK2
GO_CARDIOCYTE_DIFFERENTIATION	128	0.588428	1.97554	0.00107411	0.0114273	0.00756832	2735	tags=41%, list=18%, signal=33%	GREM1/MYH11/AGT/MYH10/DKK1/RGS4/NOX4/PDGFRB/HAND2/RGS2/ISL1/TWIST1/MYOCD/PRICKLE1/FZD7/SEMA3C/ACTC1/TGFBR3/FHOD3/IGF1/ALPK3/PDGFRA/SGCD/MEF2C/SOX18/OBSL1/SORBS2/VCAM1/EDN1/BVES/TGFB2/BMP4/MYOM1/SOX17/ACVR1/TGFB1/SLC8A1/HEY2/ALPK2/ITGB1/FHL2/PITX2/SPRY1/SRF/MEF2A/SGCB/TBX2/ACTN2/HAMP/RARB/NEB/DLL1
GO_GLAND_MORPHOGENESIS	114	0.55162	1.8425	0.00107411	0.0114273	0.00756832	2105	tags=36%, list=14%, signal=31%	SULF1/TNC/CAV1/TGFB3/SFRP1/SEMA3C/TWSG1/SNAI2/LIMS2/GLI1/CSF1R/SULF2/TGM2/NOG/NRP1/IGFBP5/FGF7/PTCH1/FGF10/MSN/NTN1/CEBPB/ID4/PTN/NOTCH2/HGF/TGFB2/BMP4/PGR/SEMA3A/GLI2/PLXND1/NTN4/GLI3/TGFB1/AR/TGFBR2/WNT5A/PLXNA1/TNFAIP3/FGFR1
GO_POSITIVE_REGULATION_OF_EPITHELIAL_CELL_MIGRATION	128	0.541876	1.81925	0.00107411	0.0114273	0.00756832	3164	tags=46%, list=21%, signal=37%	SMOC2/AGT/SPARC/THBS1/PRKD1/PTGS2/SRPX2/TAC1/FGF2/NRP1/RHOB/BMPR2/HSPB1/VEGFC/AMOTL1/FGF7/NRP2/ANGPT1/FGF10/RHOJ/AKT3/EDN1/FOXC2/RTN4/TGFB2/BMP4/HMOX1/ANXA1/TGFB1/MAP4K4/TGFBR2/PLCG1/IQSEC1/GATA3/TEK/WNT5A/ETS1/MAP3K3/ENPP2/SASH1/DOCK1/GRN/FGFR1/HAS2/ABL1/FGF18/MAPRE2/PPM1F/HDAC9/FGF1/KDR/ITGB1BP1/NOS3/ADAM17/LGMN/PLK2/IFNG/STAT5A/BCAS3
GO_EMBRYONIC_APPENDAGE_MORPHOGENESIS	113	0.613394	2.04732	0.00107527	0.0114273	0.00756832	2680	tags=43%, list=18%, signal=36%	GREM1/SFRP2/PRRX1/DKK1/HAND2/TWIST1/ROR2/SALL4/OSR1/GPC3/LEF1/NOG/PTCH1/CRABP2/RSPO2/PBX1/NOTCH2/TGFB2/BMP4/FGF9/GLI2/CHST11/DYNC2H1/WNT9A/GLI3/RUNX2/ZNF358/ZBTB16/SKI/INTU/CACNA1C/WNT5A/TULP3/DLX5/HOXA10/FGFR1/GNA12/RDH10/OSR2/MYH3/RECK/SHOX2/IFT52/TBX2/WDR19/RARB/GJA5/FRAS1/MBNL1
GO_NEGATIVE_REGULATION_OF_EPITHELIAL_CELL_PROLIFERATION	113	0.62237	2.07728	0.00107527	0.0114273	0.00756832	1789	tags=38%, list=12%, signal=34%	SFRP2/SULF1/SERPINF1/SPARC/GJA1/THBS1/APOE/CCL2/NUPR1/CAV1/ISL1/SCG2/SFRP1/TGFBR3/CDKN2B/SNAI2/ROBO1/LIMS2/GPC3/NR2F2/PTPRM/CDKN1C/CAV2/MEF2C/PTCH1/MCC/TGFBR1/KLF9/PTN/CD109/NGFR/TGFB2/BMP4/MAGED1/WFDC1/VASH1/ACVRL1/RGN/TGFB1/AR/INTU/GATA3/WNT5A
GO_NEGATIVE_REGULATION_OF_IMMUNE_EFFECTOR_PROCESS	113	0.485642	1.62092	0.00107527	0.0114273	0.00756832	2286	tags=27%, list=15%, signal=23%	SERPING1/FGL2/FOXF1/HTRA1/A2M/TGFB3/TNFSF4/IL33/LILRB1/VSIG4/FCGR2B/ANGPT1/HAVCR2/HLX/SLAMF8/TGFB2/SOCS5/BCL6/C4BPA/HMOX1/ANXA1/TGFB1/SMAD7/IL7R/CD300A/CD84/IL13RA2/DUSP22/GRN/PTPRC/FER
GO_REGULATION_OF_PHOSPHATIDYLINOSITOL_3_KINASE_SIGNALING	113	0.512402	1.71024	0.00107527	0.0114273	0.00756832	3104	tags=44%, list=21%, signal=35%	AGT/PDGFC/DCN/PDGFRB/TWIST1/SERPINE2/ROR2/IRS2/KIT/IGF1/FBXL2/PDGFRA/ANGPT1/MYOC/HCLS1/NTF3/HGF/F2R/TGFB2/PTPN13/SELP/NEDD4/PIK3IP1/PIP5K1C/PIK3CA/NTRK2/TEK/CCL5/ROR1/PIK3R1/FYN/PIK3CG/FGFR1/RELN/HCST/PDGFD/TSC2/GAB1/CBL/KDR/PPP1R16B/LEP/IGF1R/NCF1/UNC5B/FGR/PIK3R5/FLT1/PIK3CD/EGFR
GO_AMINOGLYCAN_BIOSYNTHETIC_PROCESS	107	0.57549	1.91101	0.00108225	0.0114273	0.00756832	2352	tags=41%, list=16%, signal=35%	OGN/OMD/VCAN/BGN/LUM/DCN/PRELP/PDGFRB/SDC2/CHST3/DSE/HS6ST2/CSGALNACT2/GPC3/CHSY3/GPC6/CSGALNACT1/FMOD/HS3ST3A1/KERA/ANGPT1/CHST7/CHST13/GPC1/CHST14/ST3GAL1/CHSY1/UST/CSPG4/DSEL/HAS1/CHST11/TGFB1/HS3ST2/ST3GAL4/HSPG2/CHST1/SDC3/CHST6/HS2ST1/HAS2/XYLT1/CHST12/ST3GAL6
GO_MUSCLE_ADAPTATION	102	0.483017	1.60206	0.00108225	0.0114273	0.00756832	2889	tags=36%, list=19%, signal=29%	AGT/RGS4/HAND2/RGS2/FBXO32/AIF1/SGCA/IGF1/PDE9A/IGFBP5/MEF2C/ATP2B4/MYOC/EDN1/PDE5A/LMCD1/GSN/FOXO3/HMOX1/HEY2/TNNC1/TNFRSF1B/ERRFI1/IL6ST/KLF15/GTF2IRD2B/ROCK1/UTRN/HDAC4/ACTA1/CAMK2G/MEF2A/HAMP/PPARGC1A/NOS3/GTF2IRD1/CASQ1
GO_NEGATIVE_REGULATION_OF_VASCULATURE_DEVELOPMENT	103	0.593149	1.96491	0.00108342	0.0114273	0.00756832	2790	tags=41%, list=19%, signal=33%	THBS4/SULF1/THBS2/AGT/SERPINF1/SPARC/MEOX2/THBS1/HOXA5/EMILIN1/DCN/COL4A2/SEMA6A/PTPRM/CXCL10/SERPINE1/CX3CR1/PTN/NGFR/TGFB2/BMP4/FGF9/VASH1/MMRN2/TIE1/STAB1/SEMA3E/HEY2/TEK/HSPG2/SPRED1/STARD13/CLDN5/NPR1/ROCK1/HDAC5/HHEX/FOXJ2/GPR4/ITGB1BP1/FOXO4/SPRY2
GO_STEM_CELL_PROLIFERATION	103	0.537645	1.78105	0.00108342	0.0114273	0.00756832	2162	tags=33%, list=14%, signal=28%	SFRP2/FBLN1/GJA1/EML1/FGF13/SNAI2/ABCB1/LEF1/FGF2/NES/YAP1/VEGFC/CX3CR1/LTBP3/WNT2B/SIX2/SOX18/SMARCD3/ID4/LRRK2/PTN/ZFP36L1/SOX17/GLI3/CD34/HHIP/TEAD3/WNT5A/KITLG/PIM1/CX3CL1/FGFR1/SOX11/PTPRC
GO_ACTIN_MEDIATED_CELL_CONTRACTION	112	0.561516	1.86944	0.0010846	0.0114273	0.00756832	2400	tags=37%, list=16%, signal=31%	DES/PLN/GJA1/TPM2/FLNA/FRMD6/CAV1/KCNJ8/ATP1A2/FGF13/SCN4B/TPM1/TMOD1/ACTC1/VIM/GJC1/ANK2/SGCD/PDPN/PARVA/KCNE4/CACNA2D1/CTNNA3/KCNH2/CACNB2/KCNA5/STC1/KCNN2/DMD/RYR2/KCNJ2/CACNA1C/TNNC1/TPM4/PDE4B/KCND3/SCN3B/ROCK1/MYH3/ACTA1/TNNC2
GO_EAR_MORPHOGENESIS	109	0.507735	1.68474	0.0010846	0.0114273	0.00756832	2229	tags=26%, list=15%, signal=22%	CTHRC1/FRZB/ALDH1A3/PRRX1/COL11A1/MAFB/TWIST1/ROR2/OSR1/FZD2/NOG/HOXA2/FGF10/SIX2/NTN1/EDN1/ITGA8/TSHZ1/FGF9/GLI2/HOXA1/VANGL2/GATA3/WNT5A/LRIG1/DLX5/FGFR1/OSR2
GO_ENDOTHELIUM_DEVELOPMENT	108	0.552933	1.83589	0.0010846	0.0114273	0.00756832	2735	tags=46%, list=18%, signal=38%	GJA1/TMEM100/CLIC4/HEG1/RDX/CLDN1/ENG/CXCR4/NR2F2/NRP1/CXCL10/RHOB/BMPR2/PDPN/MYADM/CLDN3/SOX18/MSN/PECAM1/HEY1/COL18A1/PTN/GJA4/ITGAX/FOXC2/BMP4/STC1/CDH5/SOX17/ACVRL1/ACVR1/ADAMTS12/CD34/HEY2/PDE2A/ICAM1/GPX1/STARD13/CLDN5/HOXB5/ROCK1/TJP1/ADD1/FGF1/FOXJ2/KDR/GJA5/PPP1R16B/RAPGEF1/DLL1
GO_MESODERM_DEVELOPMENT	109	0.50722	1.68303	0.0010846	0.0114273	0.00756832	2501	tags=29%, list=17%, signal=25%	SFRP2/GJA1/INHBA/DKK1/FOXF1/ZFPM2/OSR1/TWSG1/LEF1/NOG/CHRD/YAP1/BMPR2/SIX2/FOXC2/ITGA8/BMP4/WNT11/ZFP36L1/ACVR1/TIE1/HCK/MEST/SNAI1/TEAD2/WNT5A/ITGB1/FGFR1/PRKAR1A/SRF/CITED2/SMO
GO_NEGATIVE_REGULATION_OF_LEUKOCYTE_CELL_CELL_ADHESION	108	0.470992	1.56383	0.0010846	0.0114273	0.00756832	2553	tags=31%, list=17%, signal=26%	GPNMB/LRRC32/FGL2/TNFSF4/TWSG1/LILRB1/VSIG4/CD86/DTX1/PRNP/FCGR2B/CXCL12/HAVCR2/CEBPB/LILRB2/HLX/PDE5A/PLA2G2A/BMP4/SOCS5/BCL6/GLI3/ANXA1/SMAD7/DUSP3/PAG1/CD300A/CCL21/RUNX3/DUSP22/PRKAR1A/DLG5/LOXL3/TNFAIP8L2
GO_POSITIVE_REGULATION_OF_CALCIUM_ION_TRANSPORT	108	0.527963	1.75299	0.0010846	0.0114273	0.00756832	2296	tags=34%, list=15%, signal=29%	MYLK/PKD2/THY1/CCL2/PDGFRB/CAV1/TRPC1/JPH2/CXCL10/ANK2/HSPA2/CXCL12/CACNA2D1/DRD1/CCL4/F2R/P2RX7/CACNB2/CXCL9/CD4/WFS1/STC1/RGN/CCR1/RYR2/PLCG1/TRPV2/CCL5/RAMP3/CX3CL1/LILRA2/CACNB3/EHD3/STAC/ABL1/CXCL11/GCG
GO_POSITIVE_REGULATION_OF_CELL_SUBSTRATE_ADHESION	109	0.544094	1.80538	0.0010846	0.0114273	0.00756832	2711	tags=41%, list=18%, signal=34%	COL8A1/SMOC2/CCDC80/FLNA/ECM2/EMILIN1/THY1/FBLN2/FOXF1/COL16A1/SFRP1/ABI3BP/FN1/LIMS2/NRP1/MYADM/PTN/MYOC/ITGA5/ILK/EGFLAM/NID1/CDH13/MAP4K4/NINJ1/CEACAM6/CCL21/TEK/PREX1/ARL2/CX3CL1/CD36/DOCK1/EDIL3/RSU1/HAS2/ROCK1/ABL1/UTRN/PPM1F/CDK6/CSF1/KDR/ITGB1BP1/LIMS1
GO_REGULATION_OF_EMBRYONIC_DEVELOPMENT	112	0.547825	1.82386	0.0010846	0.0114273	0.00756832	1866	tags=28%, list=12%, signal=24%	SFRP2/SULF1/GJA1/DKK1/COL5A2/COL5A1/NRK/SFRP1/FZD7/OSR1/LAMA2/FZD2/LAMA4/PHLDB2/IGF1/MYADM/FZD1/WNT2B/WNT2/CDX1/BMP4/DVL3/SOX17/NPHP3/VANGL2/AR/GPR161/SNAI1/GATA3/WNT5A/TULP3
GO_RENAL_SYSTEM_PROCESS	108	0.55546	1.84429	0.0010846	0.0114273	0.00756832	2333	tags=38%, list=16%, signal=32%	SULF1/AGT/GJA1/KCNMA1/TAC1/AGTR1/CORIN/AQP1/CHRNA3/SULF2/MCAM/PRKAR2B/PCSK5/AKR1B1/ADCY5/NPR3/GAS6/EDN1/F2R/BMP4/GSN/ADCY4/WFS1/STC1/ADCY9/MAGED2/KLHL3/CD34/ADCY2/GNAI2/RAB11FIP2/EDNRB/PSAP/SUCNR1/MYO1E/NPR1/HAS2/ADCY7/PRKACB/BCL2/PRKAR1A
GO_ADENYLATE_CYCLASE_ACTIVATING_G_PROTEIN_COUPLED_RECEPTOR_SIGNALING_PATHWAY	101	0.516075	1.70927	0.00108578	0.0114273	0.00756832	2339	tags=30%, list=16%, signal=25%	PLN/RAMP1/PTHLH/VIP/CXCL10/CALCRL/PTGFR/ATP2B4/ABCA1/GPR65/PTGER3/ADCY5/GNAL/DRD1/ARRDC3/CXCL9/ADCY4/RAMP2/ADCY9/GPR161/ADCY2/GNAI2/RAMP3/PTGER1/ADCYAP1/GNG2/ADCY7/CXCL11/GCG/PTGIR
GO_CARDIAC_MUSCLE_CELL_DIFFERENTIATION	101	0.577556	1.9129	0.00108578	0.0114273	0.00756832	2735	tags=39%, list=18%, signal=32%	GREM1/MYH11/AGT/MYH10/DKK1/RGS4/NOX4/PDGFRB/RGS2/MYOCD/FZD7/ACTC1/FHOD3/IGF1/ALPK3/PDGFRA/SGCD/MEF2C/OBSL1/SORBS2/EDN1/BVES/BMP4/MYOM1/ACVR1/TGFB1/SLC8A1/HEY2/ALPK2/ITGB1/FHL2/SRF/MEF2A/SGCB/ACTN2/HAMP/RARB/NEB/DLL1
GO_CHONDROCYTE_DIFFERENTIATION	105	0.677234	2.24292	0.00108578	0.0114273	0.00756832	1621	tags=42%, list=11%, signal=38%	GREM1/SFRP2/SULF1/COMP/EFEMP1/MATN3/TGFBI/COL6A3/COL11A1/COL6A2/OSR1/COL14A1/SERPINH1/SNAI2/COL12A1/SULF2/COL6A1/PTHLH/BMPR1B/BMPR2/ANXA6/MEF2C/LTBP3/WNT2B/SIX2/TGFBR1/TRPS1/MAF/CHSY1/BMP4/FGF9/GLI2/CHST11/WNT9A/ACVRL1/GLI3/RUNX2/COCH/TGFB1/ADAMTS12/ZBTB16/TGFBR2/SCARA3/CYTL1
GO_MUCOPOLYSACCHARIDE_METABOLIC_PROCESS	105	0.562805	1.86394	0.00108578	0.0114273	0.00756832	2352	tags=39%, list=16%, signal=33%	OGN/OMD/VCAN/BGN/LUM/DCN/PRELP/CHST3/DSE/CSGALNACT2/FGF2/CHSY3/ITIH3/CSGALNACT1/FMOD/KERA/ITIH5/ANGPT1/CHST7/CHST13/CHST14/EGFLAM/HGF/ST3GAL1/CHSY1/UST/CSPG4/DSEL/HAS1/CHST11/TGFB1/ST3GAL4/ARSB/CHST1/PIM1/CHST6/IDS/HAS2/XYLT1/CHST12/ST3GAL6
GO_NEPHRON_EPITHELIUM_DEVELOPMENT	106	0.57044	1.88789	0.00108578	0.0114273	0.00756832	2735	tags=42%, list=18%, signal=35%	GREM1/AGT/HEYL/PKD2/OSR1/WWTR1/TCF21/GPC3/FGF2/NOG/FAT4/YAP1/MEF2C/DCHS1/PTCH1/WNT2B/SIX2/PECAM1/PBX1/LAMB2/ILK/FOXC2/NOTCH2/PODXL/MAGI2/BMP4/MAGED1/WNT11/FOXD1/GLI3/KLHL3/CD34/BASP1/HOXB7/GATA3/LZTS2/KLF15/MYO1E/ADAMTS16/BCL2/SMO/FGF1/SIX4/PROM1/DLL1
GO_REGULATION_OF_CELL_MATRIX_ADHESION	105	0.563766	1.86712	0.00108578	0.0114273	0.00756832	2711	tags=48%, list=18%, signal=39%	GREM1/APOD/THBS1/THY1/EPHA3/COL16A1/SFRP1/PHLDB2/NRP1/SERPINE1/LRP1/BST1/POSTN/DLC1/CDKN2A/MYOC/ILK/PLAU/BCL6/CDH13/HOXA7/ACVRL1/MAP4K4/CORO1C/GPM6B/NINJ1/MACF1/DUSP3/CEACAM6/SEMA3E/LIMCH1/CCL21/TEK/PIK3R1/CX3CL1/CD36/MMP14/DAPK3/DUSP22/ARHGAP6/ROCK1/ABL1/UTRN/PPM1F/BCL2/CDK6/CSF1/KDR/ITGB1BP1/LIMS1
GO_REGULATION_OF_ESTABLISHMENT_OF_PLANAR_POLARITY	106	0.532418	1.76205	0.00108578	0.0114273	0.00756832	1837	tags=24%, list=12%, signal=21%	SFRP2/CTHRC1/DACT1/RSPO3/DKK1/ANKRD6/ROR2/PRICKLE1/SFRP1/FZD7/PRICKLE2/FZD2/PLEKHA4/DAB2/GPC3/GPC6/FZD1/FZD4/MAGI2/WNT11/DVL3/NPHP3/VANGL2/WNT5A/ROR1
GO_REGULATION_OF_EXTENT_OF_CELL_GROWTH	100	0.560491	1.85575	0.00108578	0.0114273	0.00756832	1789	tags=32%, list=12%, signal=28%	APOE/SPP1/MAP1B/DPYSL2/FGF13/FN1/SEMA3C/SEMA6A/NRP1/DBN1/MAP2/LRP1/BMPR2/CXCL12/EPHA7/CRABP2/NTN1/SEMA4C/NRCAM/HCLS1/ULK2/ILK/RTN4/L1CAM/OLFM1/SEMA3A/MACF1/ISLR2/TRPV2/SEMA3E/SEMA3G/WNT5A
GO_REGULATION_OF_FAT_CELL_DIFFERENTIATION	105	0.545642	1.8071	0.00108578	0.0114273	0.00756832	2964	tags=39%, list=20%, signal=32%	SFRP2/FRZB/TGFB1I1/RARRES2/ZFPM2/PTGS2/SFRP1/CCDC3/LMO3/WWTR1/SNAI2/MMP11/RUNX1T1/LPL/IL6/SH3PXD2B/CEBPB/CEBPA/ID4/HTR2A/TRIO/FNDC5/ZFP36L1/CMKLR1/TGFB1/ZBTB16/GATA3/WNT5A/CREBL2/FTO/RORA/CREB1/ENPP1/TRIB2/BBS12/ID2/LEP/SORT1/ASXL2/TRIB3/CCDC85B
GO_REGULATION_OF_OSTEOBLAST_DIFFERENTIATION	101	0.644056	2.13316	0.00108578	0.0114273	0.00756832	1474	tags=37%, list=10%, signal=33%	GREM1/SFRP2/CTHRC1/TMEM119/DDR2/HAND2/TWIST1/PRKD1/SFRP1/TNN/TWSG1/SNAI2/GLI1/IGF1/BMPR1B/NOG/IGFBP5/CHRD/BMPR2/RASSF2/MEF2C/IL6/PTCH1/ID3/HOXA2/PDLIM7/CEBPB/CEBPA/FAM20C/ILK/HGF/BMP4/TWIST2/CEBPD/GLI3/RUNX2/ACVR1
GO_SPROUTING_ANGIOGENESIS	100	0.577325	1.91148	0.00108578	0.0114273	0.00756832	3032	tags=53%, list=20%, signal=43%	GREM1/RSPO3/SLIT2/MEOX2/THBS1/PTGS2/SRPX2/AGTR1/ROBO1/LEF1/SEMA6A/FGF2/NRP1/CLEC14A/VEGFC/PARVA/VEGFB/ANGPT1/RHOJ/AKT3/ITGA5/FOXC2/NGFR/BMP4/ESM1/RAMP2/CDH13/MMRN2/ACVRL1/HMOX1/ANXA1/SEMA3E/TEK/SPRED1/ITGB1/MAP3K3/STARD13/ABL1/HDAC5/RECK/SRF/GLUL/HDAC9/FGF1/JAK1/KDR/PPP1R16B/ITGB1BP1/DLL1/LOXL2/FLT1/PLK2/DLL4
GO_CELLULAR_COMPONENT_ASSEMBLY_INVOLVED_IN_MORPHOGENESIS	99	0.583851	1.93307	0.00108696	0.0114273	0.00756832	2889	tags=42%, list=19%, signal=34%	MYH11/LMOD1/MYH10/CASQ2/PGM5/PDGFRB/CSRP1/CNTNAP1/CFL2/TPM1/TMOD1/ACTC1/PMP22/FHOD3/EPB41L3/PHLDB2/ANK2/TLR2/PDGFRA/MEF2C/OBSL1/GPC1/EDN1/ILK/MYOM1/CCDC136/LDB3/NFASC/ITGB1/MTMR2/CD9/MYH3/ACTA1/PRKAR1A/SRF/MEF2A/SIX4/ACTN2/NEB/TMOD2/PAFAH1B1/CASQ1
GO_BLOOD_VESSEL_ENDOTHELIAL_CELL_MIGRATION	104	0.565031	1.86881	0.00108814	0.0114273	0.00756832	3131	tags=49%, list=21%, signal=39%	GREM1/SLIT2/MEOX2/THBS1/APOE/PRKD1/PTGS2/SRPX2/ROBO1/FGF2/NRP1/CLEC14A/HSPB1/VEGFC/MEF2C/AMOTL1/ANGPT1/RHOJ/SOX18/AKT3/FOXC2/VASH1/MMRN2/ACVRL1/HMOX1/ANXA1/TGFB1/PLCG1/PRCP/SPRED1/ITGB1/GPX1/ETS1/MAP3K3/MYH9/FGFR1/STARD13/ABL1/HDAC5/FGF18/SRF/HDAC9/KDR/ITGB1BP1/NOS3/ADAM17/PLK2/DLL4/MECP2/STAT5A/EFNB2
GO_BONE_MORPHOGENESIS	104	0.619912	2.05033	0.00108814	0.0114273	0.00756832	2254	tags=40%, list=15%, signal=35%	SFRP4/SFRP2/COMP/MATN3/COL6A3/TMEM119/COL6A2/RAB23/TGFB3/TWIST1/COL14A1/SERPINH1/COL12A1/COL1A1/COL6A1/BMPR1B/CSGALNACT1/BMPR2/ANXA6/MEF2C/THBS3/FREM1/LTBP3/CDX1/CHSY1/BMP4/STC1/GLI3/RUNX2/COCH/TGFBR2/SCARA3/SKI/TEK/NAB2/MMP14/DLX5/ACP5/MMP16/OSR2/HAS2/FGF18
GO_CARDIAC_SEPTUM_DEVELOPMENT	104	0.633075	2.09387	0.00108814	0.0114273	0.00756832	3282	tags=54%, list=22%, signal=42%	MYH10/SLIT2/HEYL/LTBP1/ZFPM2/ISL1/SALL4/HEG1/FZD2/SEMA3C/TGFBR3/ROBO1/ENG/NOG/NRP1/PCSK5/ANK2/BMPR2/PARVA/NRP2/FZD1/HEY1/TGFBR1/SLIT3/NOTCH2/TGFB2/BMP4/SOX4/PLXND1/WNT11/ACVR1/SMAD7/NPHP3/VANGL2/TGFBR2/HEY2/PDE2A/GATA3/WNT5A/CRELD1/SOX11/CITED2/SMO/TBX2/RARB/GJA5/ID2/LUZP1/NOS3/ROBO2/BMPR1A/LMO4/ADAMTS6/STRA6/NDST1/SAV1
GO_FORMATION_OF_PRIMARY_GERM_LAYER	104	0.627437	2.07522	0.00108814	0.0114273	0.00756832	1927	tags=38%, list=13%, signal=33%	SFRP2/COL8A1/GJA1/INHBA/DKK1/COL11A1/COL5A2/COL5A1/FOXF1/COL4A2/FZD7/FN1/TWSG1/ITGA7/COL12A1/COL6A1/LEF1/ITGAV/NOG/LAMB1/CHRD/BMPR2/ITGB2/MMP2/SIX2/ITGA5/FOXC2/ITGA8/BMP4/SOX7/WNT11/ITGB5/SOX17/ACVR1/SNAI1/ITGA4/WNT5A/ITGB1/MMP14
GO_MEMORY	104	0.480805	1.59024	0.00108814	0.0114273	0.00756832	3302	tags=38%, list=22%, signal=30%	SERPINF1/APOE/PTGS2/TAC1/FGF13/VLDLR/SYT11/PRNP/OXTR/CX3CR1/MAP1A/ATXN1/CEBPB/DRD1/PTN/ITGA5/HTR2A/NTF3/ITGA8/PJA2/SHANK3/S100B/KCNK2/NTAN1/RELN/CREB1/SRF/NFATC4/PPP3CB/HRH1/CNR1/PLCB1/LGMN/PLK2/MECP2/SYT4/GRIN2A/INSR/PAIP2/NGF
GO_NEGATIVE_REGULATION_OF_TRANSMEMBRANE_RECEPTOR_PROTEIN_SERINE_THREONINE_KINASE_SIGNALING_PATHWAY	104	0.668954	2.21254	0.00108814	0.0114273	0.00756832	1886	tags=41%, list=13%, signal=36%	GREM1/SFRP2/ASPN/RBPMS2/CHRDL1/DKK1/TGFB1I1/EMILIN1/LTBP1/FSTL3/FBN1/HTRA1/CILP/CAV1/TGFB3/SFRP1/TWSG1/TGFBR3/PMEPA1/NOG/GREM2/CAV2/CHRD/FZD1/HTRA3/RASL11B/TGFBR1/VASN/CD109/ADAMTSL2/MAGI2/NBL1/CHST11/PEG10/ACVR1/TGFB1/SMAD7/TGFBR2/SKI/FAM89B/WNT5A/SKIL/SORL1
GO_REGULATION_OF_CELLULAR_RESPONSE_TO_TRANSFORMING_GROWTH_FACTOR_BETA_STIMULUS	104	0.575899	1.90476	0.00108814	0.0114273	0.00756832	1895	tags=35%, list=13%, signal=30%	ASPN/TGFB1I1/THBS1/EMILIN1/LTBP1/FBN1/HTRA1/DKK3/CAV1/TGFB3/MYOCD/LOX/TGFBR3/CDKN2B/DAB2/PMEPA1/ENG/CDKN1C/CAV2/HTRA3/LTBP4/RASL11B/TGFBR1/VASN/CD109/ADAMTSL2/ITGA8/CHST11/PEG10/TGFB1/SMAD7/TGFBR2/SKI/FAM89B/SKIL/ZNF703
GO_NEGATIVE_REGULATION_OF_DEVELOPMENTAL_GROWTH	97	0.566972	1.87771	0.00108932	0.0114273	0.00756832	1937	tags=30%, list=13%, signal=26%	SFRP2/GJA1/RGS4/SPP1/RGS2/SFRP1/MEIS1/FGF13/SEMA3C/RBP4/SEMA6A/NOG/NRP1/WWC3/MAP2/PTCH1/EPHA7/NTN1/SEMA4C/ULK2/RTN4/BMP4/SEMA3A/TGFBR2/STC2/SEMA3E/SEMA3G/WNT5A/KCNK2
GO_NEUTROPHIL_MIGRATION	97	0.531734	1.76101	0.00108932	0.0114273	0.00756832	2130	tags=40%, list=14%, signal=35%	THBS4/SLIT2/CCL2/JAM3/FCER1G/CCL8/ITGA1/C3AR1/IL1R1/S100A9/ITGA9/C5AR1/CXCL10/CCL19/ITGB2/BST1/PECAM1/CD99L2/EDN1/CCL4/SLAMF8/TGFB2/CXCL9/S100A8/CXCL6/MPP1/CCL26/PIP5K1C/CAMK1D/CCL21/CCL5/PREX1/PDE4B/CX3CL1/NCKAP1L/VAV1/DYSF/PIK3CG/CCL22
GO_POSITIVE_REGULATION_OF_TRANSMEMBRANE_RECEPTOR_PROTEIN_SERINE_THREONINE_KINASE_SIGNALING_PATHWAY	98	0.549306	1.81362	0.00109409	0.0114273	0.00756832	1482	tags=30%, list=10%, signal=27%	SULF1/INHBA/TGFB1I1/THBS1/ZNF423/TGFB3/MYOCD/TWSG1/TGFBR3/CDKN2B/DAB2/GPC3/INHBB/ENG/CDKN1C/BMPR2/TGFBR1/RBPMS/ILK/NOTCH2/ITGA8/TGFB2/BMP4/FGF9/CDH5/FOXD1/ACVRL1/ACVR1/TGFB1
GO_RECEPTOR_INTERNALIZATION	98	0.563658	1.86101	0.00109409	0.0114273	0.00756832	2822	tags=37%, list=19%, signal=30%	SFRP4/GREM1/RAB31/HTR2B/DKK1/CAV1/FCER1G/DNM1/RAMP1/LILRB1/SELE/CALCRL/LRP1/ITGB2/ANGPT1/NTF3/CD81/MAGI2/RAMP2/NEDD4/MX2/PICALM/ITGB1/RAMP3/CD36/MTMR2/DLG4/DNM3/CD9/FLOT1/UBQLN2/SNAP25/LRRTM2/RSPO1/ARRB1/SNCA
GO_SMOOTH_MUSCLE_CONTRACTION	98	0.675924	2.23167	0.00109409	0.0114273	0.00756832	1498	tags=33%, list=10%, signal=30%	CNN1/SULF1/MYH11/MYLK/AGT/COMP/HTR2B/KCNMA1/ACTA2/EDNRA/RGS2/TACR2/CAV1/SMTN/MYOCD/PTGS2/ATP1A2/KIT/CHRNA3/SULF2/CALCRL/ATP2B4/OXTR/PTGER3/PRKG1/DRD1/EDN1/HTR2A/F2R/SPHK1/DOCK4/SLC8A1
GO_MESONEPHROS_DEVELOPMENT	96	0.581394	1.91853	0.00109529	0.0114273	0.00756832	2652	tags=42%, list=18%, signal=35%	GREM1/AGT/SLIT2/PKD2/SFRP1/OSR1/TCF21/GPC3/FGF2/NOG/FAT4/DCHS1/PTCH1/WNT2B/FGF10/SIX2/PBX1/ILK/FOXC2/BMP4/MAGED1/WNT11/FOXD1/GLI3/SMAD7/ZBTB16/BASP1/HOXB7/GATA3/CRLF1/LZTS2/FGFR1/SPRY1/OSR2/ADAMTS16/BCL2/SMO/FGF1/SIX4/RARB
GO_REGULATION_OF_LEUKOCYTE_CHEMOTAXIS	96	0.554749	1.83061	0.00109529	0.0114273	0.00756832	2040	tags=36%, list=14%, signal=32%	THBS4/GREM1/SLIT2/THBS1/RARRES2/CCL2/JAM3/AIF1/C3AR1/C5AR1/CXCL10/CCL19/PLA2G7/SERPINE1/VEGFC/IL6/CXCL12/BST1/VEGFB/GAS6/PTN/EDN1/CCL4/SLAMF8/NBL1/CMKLR1/SWAP70/MPP1/CCR1/CAMK1D/CCL21/CCL5/WNT5A/NCKAP1L/DYSF
GO_RENAL_TUBULE_DEVELOPMENT	92	0.573956	1.88216	0.0010977	0.0114273	0.00756832	2735	tags=40%, list=18%, signal=33%	GREM1/AGT/HEYL/PKD2/COL4A1/OSR1/WWTR1/TCF21/GPC3/FGF2/NOG/FAT4/YAP1/MEF2C/DCHS1/PTCH1/WNT2B/SIX2/PBX1/ILK/NOTCH2/BMP4/MAGED1/WNT11/FOXD1/GLI3/KLHL3/HOXB7/GATA3/LZTS2/ADAMTS16/BCL2/SMO/FGF1/SIX4/PROM1/DLL1
GO_BONE_MINERALIZATION	95	0.675303	2.22028	0.0010989	0.0114273	0.00756832	1559	tags=38%, list=10%, signal=34%	GREM1/MGP/ASPN/OMD/COMP/GPNMB/COL1A2/TMEM119/DDR2/TGFB3/TWIST1/ROR2/PTGS2/LOX/OSR1/IGF1/GPC3/PTHLH/BMPR1B/BMPR2/MEF2C/LTBP3/RSPO2/PTN/FAM20C/ANKH/SRGN/P2RX7/BMP4/SNX10/WNT11/ACVR1/TGFB1/SLC8A1/GPM6B/CCR1
GO_INTEGRIN_MEDIATED_SIGNALING_PATHWAY	95	0.613698	2.01774	0.0010989	0.0114273	0.00756832	2855	tags=48%, list=19%, signal=39%	TIMP1/FERMT2/ITGBL1/COL3A1/FLNA/TYROBP/THY1/COL16A1/PRKD1/FCER1G/ITGA1/LIMS2/ITGA7/ITGAV/ITGA9/NRP1/ITGAM/ITGB2/ADAMTS1/ITGA11/BST1/PTN/ITGA5/ZYX/ITGAX/TLN1/ILK/ITGA8/DST/ITGB5/HCK/PLP1/ITGA4/ITGB1/MYH9/PLEK/DOCK1/VAV1/ABL1/CDH17/LOXL3/VAV3/ITGB1BP1/LIMS1/FGR/PRAM1
GO_ACTIN_CYTOSKELETON_REORGANIZATION	93	0.550712	1.80359	0.00110375	0.0114273	0.00756832	2450	tags=41%, list=16%, signal=34%	THSD7B/ANTXR1/FLNA/NRK/KIT/CSF1R/NRP1/AUTS2/PDGFRA/FGF7/PARVA/GPR65/CLDN3/FGF10/EFS/PDLIM4/HCLS1/NTF3/NOTCH2/THSD7A/GSN/ANXA1/HCK/ESAM/PARVG/SEMA3E/GMFG/TEK/MYH9/PLEK/DAPK3/FES/ARHGDIB/ABL1/PHACTR1/FER/GAB1/RAP2A
GO_EMBRYONIC_SKELETAL_SYSTEM_MORPHOGENESIS	91	0.566889	1.85641	0.00110497	0.0114273	0.00756832	2611	tags=42%, list=17%, signal=35%	PRRX1/COL11A1/HOXA5/TGFB3/HOXA4/TWIST1/OSR1/HOXB2/NOG/PDGFRA/MEF2C/HOXA2/HOXA3/SIX2/TGFBR1/FOXC2/BMP4/CHST11/HOXA1/HOXA7/HOXB4/WNT9A/GLI3/RUNX2/HOXB3/TGFBR2/HOXB7/TULP3/MMP14/MMP16/SOX11/RDH10/OSR2/HOXB5/SHOX2/MDFI/SIX4/WDR19
GO_PHOSPHOLIPASE_C_ACTIVATING_G_PROTEIN_COUPLED_RECEPTOR_SIGNALING_PATHWAY	91	0.51862	1.69834	0.00110497	0.0114273	0.00756832	3186	tags=41%, list=21%, signal=32%	AGT/HTR2B/F2RL2/FPR3/AGTR1/C3AR1/TGM2/GRP/C5AR1/VIP/FPR1/GPR65/CX3CR1/PTGER3/NPR3/DRD1/EDN1/HTR2A/F2R/CMKLR1/LPAR4/EDNRB/GNA14/GPR27/ACTN2/GPR4/HRH1/GNA15/P2RY6/BICD1/GPR20/LPAR1/ADRA2A/CHRM2/P2RY8/NMUR1/P2RY12
GO_POSITIVE_REGULATION_OF_ENDOCYTOSIS	91	0.613457	2.00891	0.00110497	0.0114273	0.00756832	2822	tags=41%, list=19%, signal=33%	SFRP4/GREM1/C3/RAB31/CLIP3/APOE/TREM2/CD14/SGIP1/DNM1/DAB2/GPC3/AXL/HIP1/SELE/CCL19/SERPINE1/LRP1/ANGPT1/PPT1/LRRK2/NTF3/MAGI2/MIB1/CCL21/WNT5A/CD36/NCKAP1L/ITSN1/NLGN1/FLOT1/CD151/CBL/BICD1/DLL1/ARRB1/SNCA
GO_INTERLEUKIN_1_PRODUCTION	88	0.524852	1.71036	0.00110865	0.0114273	0.00756832	2111	tags=40%, list=14%, signal=34%	TYROBP/TREM2/ISL1/MNDA/IGF1/LPL/CCL19/HSPB1/TLR4/ABCA1/CX3CR1/HAVCR2/IFI16/GAS6/F2R/P2RX7/SIRPA/NLRP3/ANXA1/PANX1/TLR8/MR1/NLRP2/NOD2/CLEC7A/NOD1/WNT5A/CX3CL1/CD36/ERRFI1/LILRA2/ACP5/TNFAIP3/GBP5/SUCNR1
GO_REGULATION_OF_LIPASE_ACTIVITY	88	0.545369	1.77722	0.00110865	0.0114273	0.00756832	3338	tags=49%, list=22%, signal=38%	AGT/HTR2B/EDNRA/PDGFRB/RGS2/AGTR1/KIT/APOC1/FGF2/LPL/C5AR1/PCSK5/SELE/PDGFRA/LRP1/PPT1/HTR2A/NTF3/ANXA1/PLCG1/NTRK2/CCL5/LIPC/PLA2R1/ARHGAP6/PTAFR/FGFR1/ABL1/HDAC9/ITK/PLA2G5/GNA15/P2RY6/BICD1/SORT1/LPAR1/SNCA/FLT1/NMUR1/EGFR/P2RY12/ABL2/NR1H2
GO_REGULATION_OF_SYNAPSE_ASSEMBLY	88	0.5434	1.77081	0.00110865	0.0114273	0.00756832	2978	tags=39%, list=20%, signal=31%	THBS2/DKK1/LRRN1/SRPX2/AMIGO2/GPC6/TLR2/SLITRK5/MEF2C/OXTR/FZD1/EPHA7/NTN1/GAP43/LRRN3/NTNG2/LRFN5/CLSTN2/NTRK2/WNT5A/BHLHB9/SLITRK4/NLGN1/PTPRD/DLG5/LRRTM2/SIX4/AMIGO1/CLSTN3/IL1RAP/SNCA/EFNA5/PDLIM5/ROBO2
GO_SEGMENTATION	88	0.538652	1.75533	0.00110865	0.0114273	0.00756832	1789	tags=27%, list=12%, signal=24%	SFRP2/DKK1/MEOX2/MAFB/FOXF1/ROR2/SFRP1/OSR1/SEMA3C/EGR2/LEF1/ZEB2/NRP1/NRP2/HOXA2/MEOX1/FOXC2/CDX1/BMP4/SEMA3A/PCDH8/MIB1/BASP1/WNT5A
GO_SUBSTRATE_ADHESION_DEPENDENT_CELL_SPREADING	88	0.597002	1.94548	0.00110865	0.0114273	0.00756832	2286	tags=40%, list=15%, signal=34%	FERMT2/FBLN1/ANTXR1/TGFB1I1/FLNA/FZD7/LAMC1/FN1/LIMS2/AXL/ITGAV/NRP1/LAMB1/PDPN/MYADM/PARVA/POSTN/LAMB2/MYOC/BVES/FZD4/ILK/ITGA8/MERTK/NTN4/CORO1C/ITGA4/PARVG/TEK/PREX1/DOCK1/GBP1/HAS2/ABL1/FER
GO_CELL_SUBSTRATE_JUNCTION_ORGANIZATION	90	0.624113	2.03789	0.00110988	0.0114273	0.00756832	2711	tags=49%, list=18%, signal=40%	GREM1/APOD/FERMT2/THBS1/THY1/EPHA3/COL16A1/SORBS1/TNS1/SFRP1/LAMC1/FN1/PHLDB2/ACTN1/NRP1/LRP1/DLC1/MYOC/ITGA5/TLN1/DST/ACVRL1/MAP4K4/CORO1C/GPM6B/MACF1/DUSP3/LIMCH1/TEK/TRIP6/MMP14/DAPK3/DUSP22/ARHGAP6/ROCK1/ABL1/PPM1F/BCL2/CD151/ACTN2/KDR/CORO2B/ITGB1BP1/LIMS1
GO_COLLAGEN_METABOLIC_PROCESS	90	0.562795	1.83767	0.00110988	0.0114273	0.00756832	2477	tags=42%, list=17%, signal=35%	FAP/MFAP4/CTSK/MMP7/COL1A2/EMILIN1/COL5A1/PDGFRB/COL15A1/TGFB3/LARP6/PLOD2/SERPINH1/MMP11/COL1A1/VIM/ENG/RCN3/CYGB/IL6/ADAMTS2/MMP2/ADAMTS3/F2R/P2RX7/BMP4/MRC2/TGFB1/TRAM2/CTSD/ITGB1/MMP14/ERRFI1/MMP16/CTSB/PEPD/ADAMTS14/MMP19
GO_EPITHELIAL_CELL_APOPTOTIC_PROCESS	90	0.516251	1.68569	0.00110988	0.0114273	0.00756832	2251	tags=31%, list=15%, signal=27%	SFRP4/THBS1/CCL2/NUPR1/SCG2/SERPINE1/BMPR2/IL6/ANGPT1/COL18A1/GAS6/CD248/GSN/RAMP2/WFS1/ZFP36L1/HMOX1/BOK/TGFBR2/RYR2/PLCG1/ITGA4/GATA3/TEK/ICAM1/TNFAIP3/PIK3CG/ABL1
GO_METANEPHROS_DEVELOPMENT	87	0.552058	1.79516	0.00111111	0.0114273	0.00756832	2660	tags=40%, list=18%, signal=33%	GREM1/PKD2/FBN1/PDGFRB/OSR1/WWTR1/TCF21/GPC3/FAT4/PDGFRA/YAP1/PTCH1/ID3/FGF10/SIX2/AKR1B1/LAMB2/FOXC2/ITGA8/BMP4/FOXD1/SOX17/GLI3/CD34/BASP1/GATA3/SPRY1/RDH10/OSR2/BCL2/DLG5/SMO/SIX4/FRAS1/ID2
GO_NEGATIVE_REGULATION_OF_CELL_MORPHOGENESIS_INVOLVED_IN_DIFFERENTIATION	87	0.529379	1.72141	0.00111111	0.0114273	0.00756832	2893	tags=36%, list=19%, signal=29%	SLIT2/FBLN1/THY1/SPP1/FGF13/SEMA3C/SEMA6A/NRP1/MAP2/EPHA7/POSTN/NTN1/SEMA4C/ULK2/RTN4/NGFR/SEMA3A/TRAK2/CORO1C/SEMA3E/SEMA3G/WNT5A/NLGN1/GBP1/DNM3/GDI1/NFATC4/LINGO1/ITGB1BP1/EFNA5/KANK1
GO_POSITIVE_REGULATION_OF_ENDOTHELIAL_CELL_MIGRATION	87	0.582893	1.89543	0.00111111	0.0114273	0.00756832	3164	tags=52%, list=21%, signal=41%	SMOC2/AGT/SPARC/THBS1/PRKD1/PTGS2/SRPX2/FGF2/NRP1/RHOB/BMPR2/HSPB1/VEGFC/AMOTL1/NRP2/ANGPT1/RHOJ/AKT3/EDN1/FOXC2/BMP4/HMOX1/ANXA1/TGFB1/PLCG1/GATA3/TEK/WNT5A/ETS1/MAP3K3/SASH1/GRN/FGFR1/ABL1/FGF18/HDAC9/FGF1/KDR/ITGB1BP1/NOS3/ADAM17/LGMN/PLK2/STAT5A/BCAS3
GO_REGULATION_OF_CALCIUM_MEDIATED_SIGNALING	86	0.528791	1.71994	0.00111111	0.0114273	0.00756832	2053	tags=31%, list=14%, signal=27%	PLN/CASQ2/PKD2/RCAN2/TREM2/TMEM100/IGF1/JPH2/PRNP/ATP2B4/CLIC2/BST1/ITPR1/HOMER3/LRRK2/CCL4/LMCD1/MYO5A/CD4/CDH13/RGN/CMKLR1/DMD/NFAT5/PLEK/FHL2/GBP1
GO_REGULATION_OF_STRIATED_MUSCLE_CELL_DIFFERENTIATION	87	0.52973	1.72255	0.00111111	0.0114273	0.00756832	2771	tags=34%, list=18%, signal=28%	GREM1/DKK1/RGS4/TMEM119/RGS2/MYOCD/FZD7/CCL8/RBM24/IGF1/EHD2/CXCL10/MEF2C/DMPK/EDN1/BMP4/CXCL9/TGFB1/FLT3LG/MMP14/CD53/HDAC5/HDAC4/BCL2/FLOT1/SHOX2/HDAC9/HAMP/DLL1/SMYD1
GO_KIDNEY_MORPHOGENESIS	89	0.571013	1.86255	0.00111235	0.0114273	0.00756832	2658	tags=43%, list=18%, signal=35%	GREM1/AGT/PKD2/PDGFRB/OSR1/WWTR1/TCF21/GPC3/FGF2/NOG/FAT4/DCHS1/PTCH1/WNT2B/FGF10/SIX2/PBX1/LRRK2/ILK/BMP4/MAGED1/SOX4/WNT11/FOXD1/GLI3/KLHL3/NPHP3/VANGL2/BASP1/HOXB7/GATA3/LZTS2/ADAMTS16/BCL2/SMO/FGF1/SIX4/FRAS1
GO_REGULATION_OF_ORGAN_GROWTH	89	0.544074	1.77468	0.00111235	0.0114273	0.00756832	2105	tags=30%, list=14%, signal=26%	GJA1/RGS4/ZFPM2/RGS2/MEIS1/RBP4/TGFBR3/GLI1/IGF1/FGF2/NOG/WWC3/YAP1/MEF2C/TGFBR1/WNT2/EDN1/HLX/LATS2/FOXC2/FGF9/TGFBR2/BASP1/HEY2/PIM1/KCNK2/FGFR1
GO_ARTERY_DEVELOPMENT	85	0.667745	2.16644	0.00111732	0.0114273	0.00756832	1745	tags=42%, list=12%, signal=38%	MYLK/COMP/MYH10/PRRX1/COL3A1/PKD2/LTBP1/APOE/FOXF1/PDGFRB/HAND2/MYOCD/PRICKLE1/LOX/LOXL1/ROBO1/NOTCH3/ENG/NOG/NRP1/LRP1/BMPR2/HEY1/TGFBR1/FOXC2/TGFB2/BMP4/SOX4/PLXND1/WNT11/HOXA1/ACVRL1/GLI3/SMAD7/HEY2/PDE2A
GO_REGULATION_OF_CELL_JUNCTION_ASSEMBLY	85	0.617238	2.00257	0.00111732	0.0114273	0.00756832	2733	tags=52%, list=18%, signal=43%	GREM1/APOD/AGT/GJA1/THBS1/THY1/EPHA3/COL16A1/GPBAR1/CAV1/SFRP1/SNAI2/PHLDB2/CLDN1/NRP1/LRP1/CLDN3/DLC1/MYOC/ACVRL1/MAP4K4/CORO1C/GPM6B/MACF1/DUSP3/SNAI1/LIMCH1/TEK/PRKCH/MMP14/DAPK3/DUSP22/ARHGAP6/CLDN5/ROCK1/ABL1/PPM1F/FLOT1/TJP1/MYO1C/KDR/ITGB1BP1/LIMS1/RAPGEF1
GO_CONTRACTILE_ACTIN_FILAMENT_BUNDLE_ASSEMBLY	84	0.558556	1.81007	0.00111982	0.0114273	0.00756832	2819	tags=43%, list=19%, signal=35%	PFN2/NOX4/ELN/TGFB3/SORBS1/SFRP1/TAC1/TPM1/PHLDB2/NRP1/GPR65/SH3PXD2B/DLC1/TGFBR1/MYOC/ZYX/ARHGEF10/EVL/WNT11/ITGB5/LIMCH1/PIK3R1/SORBS3/ARHGAP6/ROCK1/ABL1/PHACTR1/PPM1F/SRF/ARHGAP28/WASF2/WAS/CORO2B/ITGB1BP1/LPAR1/ARRB1
GO_PROTEOGLYCAN_METABOLIC_PROCESS	84	0.620215	2.00989	0.00111982	0.0114273	0.00756832	2309	tags=43%, list=15%, signal=36%	SULF1/VCAN/BGN/COL11A1/DCN/CHST3/DSE/HS6ST2/IGF1/CSGALNACT2/SULF2/BMPR1B/CHSY3/CSGALNACT1/BMPR2/CHST7/CHST13/GPC1/CHST14/EGFLAM/CHSY1/UST/CSPG4/GAL3ST4/DSEL/CHST11/ADAMTS12/VANGL2/CYTL1/ARSB/EXTL2/CHST10/IDS/HS2ST1/XYLT1/CHST12
GO_REGULATION_OF_PHAGOCYTOSIS	84	0.511245	1.65676	0.00111982	0.0114273	0.00756832	2162	tags=32%, list=14%, signal=28%	C3/RAB31/CCL2/TREM2/MFGE8/FCER1G/SYT11/ITGAV/TLR2/LRP1/FCGR2B/CD300LF/GAS6/SIRPA/SPHK1/MERTK/C4BPA/DOCK2/HCK/CD300A/CLEC7A/CAMK1D/PTX3/CD36/NCKAP1L/DYSF/PTPRC
GO_ENDOCRINE_PROCESS	79	0.545775	1.75601	0.0011236	0.0114273	0.00756832	2777	tags=39%, list=19%, signal=32%	AGT/GJA1/INHBA/CPA3/TACR2/TAC1/AGTR1/CORIN/INHBB/PCSK5/OXTR/ENPEP/EDN1/FZD4/C1QTNF3/F2R/RAB8B/GAL/FOXD1/RETN/GATA3/C1QTNF1/FGFR1/SUCNR1/CRHBP/RAB11FIP3/ATP6AP2/GJA5/LEP/RAB11FIP5/NOS3
GO_NEGATIVE_REGULATION_OF_BLOOD_VESSEL_DIAMETER	79	0.561935	1.808	0.0011236	0.0114273	0.00756832	2085	tags=29%, list=14%, signal=25%	AGT/COMP/HTR2B/GJA1/ACTA2/EDNRA/CAV1/PTGS2/ATP1A2/AGTR1/BMPR2/OXTR/EDN1/HTR2A/F2R/KCNA5/DOCK4/SLC8A1/EDNRB/ICAM1/WDR35/KCNMB4/PTAFR
GO_REGULATION_OF_MUSCLE_ADAPTATION	79	0.539829	1.73688	0.0011236	0.0114273	0.00756832	2889	tags=38%, list=19%, signal=31%	AGT/RGS4/HAND2/RGS2/FBXO32/AIF1/SGCA/IGF1/PDE9A/IGFBP5/ATP2B4/EDN1/PDE5A/LMCD1/FOXO3/TNNC1/TNFRSF1B/ERRFI1/IL6ST/GTF2IRD2B/ROCK1/UTRN/HDAC4/CAMK2G/MEF2A/HAMP/PPARGC1A/NOS3/GTF2IRD1/CASQ1
GO_HEART_GROWTH	80	0.602632	1.93928	0.00112486	0.0114273	0.00756832	2105	tags=36%, list=14%, signal=31%	AGT/GJA1/RGS4/ZFPM2/RGS2/MEIS1/HEG1/RBP4/TGFBR3/GLI1/IGF1/FGF2/NOG/YAP1/MEF2C/SORBS2/TGFBR1/WNT2/EDN1/FOXC2/TGFB2/FGF9/TGFBR2/BASP1/HEY2/NDRG4/PIM1/KCNK2/FGFR1
GO_MYOBLAST_DIFFERENTIATION	80	0.540273	1.73861	0.00112486	0.0114273	0.00756832	2983	tags=38%, list=20%, signal=30%	GREM1/IGFBP3/LGALS1/BOC/ISL1/MYOCD/PRICKLE1/CCL8/RBM24/IGF1/CXCL10/MEF2C/ID3/ILK/BMP4/CXCL9/ZFP36L1/TGFB1/EID2B/CDON/FLT3LG/SRF/TBX2/MBNL1/DLL1/SMYD1/EPAS1/PLEKHM3/PLCB1/CXCL14
GO_POSITIVE_REGULATION_OF_INTERLEUKIN_6_PRODUCTION	80	0.537699	1.73032	0.00112486	0.0114273	0.00756832	2177	tags=38%, list=15%, signal=32%	TYROBP/ISL1/TWIST1/TNFSF4/FCER1G/AIF1/IL33/ZBTB20/TLR7/LPL/TLR2/TLR4/IL6/TLR1/IL17D/C1QTNF4/LILRB2/F2R/P2RX7/TSLP/TLR8/NOD2/CLEC7A/NOD1/WNT5A/CD36/LILRA2/ADCYAP1/PTAFR/EREG
GO_POSITIVE_REGULATION_OF_SMOOTH_MUSCLE_CELL_PROLIFERATION	80	0.556228	1.78995	0.00112486	0.0114273	0.00756832	2720	tags=42%, list=18%, signal=35%	RBPMS2/AGT/THBS1/PDGFRB/PTGS2/AIF1/NOTCH3/IGF1/FGF2/TGM2/IGFBP5/CALCRL/IL6/ADAMTS1/MMP2/AKR1B1/EDN1/BMP4/FGF9/CDH13/HMOX1/TGFBR2/GNAI2/CCL5/CX3CL1/NAMPT/PTAFR/PDGFD/EREG/HDAC4/FOXJ2/PPARGC1A/ID2/P2RY6
GO_SOMITE_DEVELOPMENT	80	0.548872	1.76628	0.00112486	0.0114273	0.00756832	3313	tags=41%, list=22%, signal=32%	SFRP2/FRZB/DKK1/MEOX2/FOXF1/ROR2/SFRP1/SEMA3C/LEF1/ZEB2/NOG/PTCH1/MEOX1/FOXC2/CDX1/PCDH8/WNT11/MIB1/PPP2R3A/WNT5A/SOX11/SMO/LOXL3/SIX4/WDR19/DLL1/AXIN2/ATM/BMPR1A/ALDH1A2/TCF15/EP300/MED12
GO_CHEMOKINE_PRODUCTION	78	0.552583	1.77295	0.00112613	0.0114273	0.00756832	1789	tags=33%, list=12%, signal=30%	APOD/TREM2/TWIST1/TNFSF4/AIF1/SNAI2/IL33/CSF1R/S100A9/TLR7/LPL/TLR2/LRP1/TLR4/IL6/POSTN/HAVCR2/C1QTNF3/SIRPA/SOCS5/S100A8/CXCL6/HMOX1/TSLP/CLEC7A/WNT5A
GO_MACROPHAGE_ACTIVATION	78	0.64464	2.06831	0.00112613	0.0114273	0.00756832	2222	tags=46%, list=15%, signal=40%	THBS1/TYROBP/TREM2/C1QA/AIF1/IL33/SYT11/TLR7/C5AR1/VSIG4/CD93/TLR2/ITGAM/ITGB2/TLR4/IL6/FCGR2B/TLR1/HAVCR2/SLC7A2/CEBPA/LRRK2/CD200/SPHK1/PJA2/TLR8/CTSC/LRFN5/WNT5A/CX3CL1/GRN/DYSF/NAMPT/SUCNR1/PTPRC/RORA
GO_MUSCLE_ORGAN_MORPHOGENESIS	78	0.643028	2.06314	0.00112613	0.0114273	0.00756832	1789	tags=36%, list=12%, signal=32%	MYLK/COL3A1/COL11A1/ZFPM2/ISL1/HEG1/FZD2/TPM1/ACTC1/TGFBR3/ENG/NOG/FZD1/TGFBR1/WNT2/FOXC2/TGFB2/ARID5B/MYOM1/TGFB1/SMAD7/ADARB1/VANGL2/RYR2/UBE4B/HEY2/TNNC1/WNT5A
GO_NEGATIVE_REGULATION_OF_ION_TRANSMEMBRANE_TRANSPORT	82	0.514449	1.65968	0.00112613	0.0114273	0.00756832	2040	tags=27%, list=14%, signal=23%	PLN/CASQ2/RGS4/GEM/PKD2/THBS1/RGS2/CAV1/TWIST1/ATP1A2/IRS2/OSR1/RRAD/KCNE4/CLIC2/KCNH2/SESTD1/NEDD4/GNB5/CACNB3/ISCU/DYSF
GO_NEGATIVE_REGULATION_OF_RESPONSE_TO_WOUNDING	82	0.630359	2.03362	0.00112613	0.0114273	0.00756832	1382	tags=29%, list=9%, signal=27%	FAP/SERPING1/GJA1/PROS1/RGMA/THBS1/APOE/SPP1/SERPINE2/PLAT/PHLDB2/FGF2/PDGFRA/SERPINE1/TFPI/THBD/PRKG1/EDN1/CD109/PLAU/ANXA5/SH2B3/WFDC1/SERPINB2
GO_POSITIVE_REGULATION_OF_AXONOGENESIS	81	0.583745	1.87935	0.00112613	0.0114273	0.00756832	3302	tags=51%, list=22%, signal=40%	SLIT2/MAP1B/FN1/ROBO1/TUBB2B/ZEB2/NRP1/DBN1/LRP1/BMPR2/CXCL12/CRABP2/PLXNC1/NTN1/HCLS1/ILK/MAP6/NGFR/L1CAM/PLXND1/MACF1/ISLR2/TRPV2/NTRK2/SKIL/PLXNA1/SRF/SHOX2/GDI1/TNFRSF12A/AMIGO1/TIAM1/PAFAH1B1/EFNA5/NIN/ROBO2/RND2/NEFL/RUFY3/MEGF8/NGF
GO_POSITIVE_REGULATION_OF_TUMOR_NECROSIS_FACTOR_SUPERFAMILY_CYTOKINE_PRODUCTION	78	0.614721	1.97231	0.00112613	0.0114273	0.00756832	2285	tags=40%, list=15%, signal=34%	THBS1/TYROBP/AKAP12/LY96/ISL1/CD14/TWIST1/FCER1G/ZBTB20/LPL/TLR2/CCL19/HSPB1/CD86/TLR4/TLR1/HAVCR2/C1QTNF4/LRRK2/CYBB/NOD2/CLEC7A/NOD1/WNT5A/PIK3R1/CD36/LILRA2/CD2/PTAFR/PTPRC/ORM1
GO_REGULATION_OF_ACTIN_FILAMENT_BUNDLE_ASSEMBLY	82	0.580935	1.87417	0.00112613	0.0114273	0.00756832	2784	tags=45%, list=19%, signal=37%	SYNPO2/PFN2/NOX4/FLNA/TGFB3/SFRP1/TAC1/TPM1/RDX/PHLDB2/NRP1/GPR65/SYNPO/SH3PXD2B/DLC1/TGFBR1/MYOC/ARHGEF10/EVL/WNT11/SHANK3/SWAP70/LIMCH1/PIK3R1/CX3CL1/SORBS3/PLEK/ARHGAP6/ROCK1/ABL1/PPM1F/ARHGAP28/WASF2/WAS/CORO2B/ITGB1BP1/LPAR1
GO_REGULATION_OF_BMP_SIGNALING_PATHWAY	81	0.696397	2.24202	0.00112613	0.0114273	0.00756832	2251	tags=47%, list=15%, signal=40%	SFRP4/GREM1/SFRP2/SULF1/RBPMS2/CHRDL1/DKK1/FSTL1/FSTL3/FBN1/HTRA1/ZNF423/SFRP1/TWSG1/GPC3/ENG/NOG/GREM2/CHRD/BMPR2/FZD1/HTRA3/ILK/NOTCH2/BMP4/NBL1/CDH5/FOXD1/ACVRL1/SMAD7/SKI/WNT5A/SKIL/SORL1/NUMA1/SOX11/PELO/ABL1
GO_REGULATION_OF_CALCIUM_ION_TRANSPORT_INTO_CYTOSOL	82	0.55575	1.79292	0.00112613	0.0114273	0.00756832	2328	tags=35%, list=16%, signal=30%	PLN/CASQ2/PKD2/THY1/CAV1/TRPC1/ATP1A2/JPH2/CXCL10/ANK2/PRNP/CLIC2/DRD1/F2R/P2RX7/MYO5A/CXCL9/CD4/SLC8A1/DMD/RYR2/PLCG1/CACNA1C/RAMP3/FYN/CX3CL1/ABL1/CXCL11/BCL2
GO_ROOF_OF_MOUTH_DEVELOPMENT	82	0.639968	2.06463	0.00112613	0.0114273	0.00756832	2229	tags=40%, list=15%, signal=34%	PRRX1/INHBA/MEOX2/LRRC32/HAND2/TGFB3/TWIST1/BNC2/OSR1/FZD2/TGFBR3/SNAI2/TCF21/LEF1/FOXF2/PDGFRA/MEF2C/FZD1/MSC/TGFBR1/TGFB2/TSHZ1/WNT11/ARID5B/GLI3/TGFBR2/SNAI1/SKI/WNT5A/DLX5/SOX11/CLDN5/OSR2
GO_OUTFLOW_TRACT_MORPHOGENESIS	77	0.674854	2.16302	0.00112867	0.0114273	0.00756832	2655	tags=51%, list=18%, signal=42%	SFRP2/HEYL/ELN/ZFPM2/HAND2/ISL1/TWIST1/FZD2/SEMA3C/TGFBR3/ROBO1/ENG/NOG/NRP1/BMPR2/MEF2C/PARVA/NRP2/FZD1/NPY1R/SOX18/ILK/FOXC2/TGFB2/BMP4/PLXND1/WNT11/SOX17/NEDD4/TGFBR2/HEY2/WNT5A/PITX2/SOX11/CLDN5/CITED2/TBX2/RARB/GJA5
GO_POSITIVE_REGULATION_OF_ANIMAL_ORGAN_MORPHOGENESIS	77	0.633674	2.03103	0.00112867	0.0114273	0.00756832	2548	tags=45%, list=17%, signal=38%	GREM1/AGT/DKK1/HAND2/TWIST1/SEMA3C/ROBO1/ENG/NOG/FOXP2/FGF7/WNT2B/FGF10/TGFBR1/WNT2/PTN/EDN1/TGFB2/BMP4/MAGED1/ACVR1/AR/TGFBR2/CD34/BASP1/HOXB7/GATA3/PIM1/TNFAIP3/FGFR1/SPRY1/SMO/CSF1/FGF1/SIX4
GO_POSITIVE_REGULATION_OF_MUSCLE_CELL_DIFFERENTIATION	77	0.555293	1.7798	0.00112867	0.0114273	0.00756832	2806	tags=40%, list=19%, signal=33%	GREM1/BOC/MYOCD/KIT/CCL8/RBM24/IGF1/ENG/EHD2/MEF2C/CDH2/BNIP2/SMARCD3/EDN1/BMP4/CXCL9/TGFB1/CDON/CAMK1/FLT3LG/MMP14/CD53/SPAG9/ABL1/BCL2/FLOT1/MEF2A/SHOX2/HAMP/SMYD1/CDH15
GO_REGULATION_OF_BIOMINERALIZATION	77	0.650669	2.0855	0.00112867	0.0114273	0.00756832	1559	tags=36%, list=10%, signal=33%	GREM1/MGP/ASPN/OMD/COMP/TMEM119/DDR2/TGFB3/TWIST1/OSR1/BMPR1B/BMPR2/MEF2C/LTBP3/CEBPB/HEY1/GAS6/PTN/FAM20C/ANKH/SRGN/P2RX7/BMP4/ACVR1/TGFB1/SLC8A1/GPM6B/CCR1
GO_BONE_REMODELING	83	0.540022	1.74241	0.00112994	0.0114273	0.00756832	1636	tags=29%, list=11%, signal=26%	GREM1/CTHRC1/CTSK/GJA1/NOX4/SPP1/TMEM119/TNFRSF11B/TGFB3/SFRP1/CSF1R/RASSF2/TNFSF11/IL6/LTBP3/CARTPT/PTN/PDK4/NOTCH2/P2RX7/SNX10/TPP1/TGFB1/MITF
GO_DORSAL_VENTRAL_PATTERN_FORMATION	83	0.516292	1.66585	0.00112994	0.0114273	0.00756832	3150	tags=39%, list=21%, signal=31%	GREM1/SFRP1/GLI1/HOXB2/BMPR1B/NOG/GREM2/CHRD/PTCH1/HOXA2/EDN1/BMP4/NBL1/GLI2/DYNC2H1/GLI3/ACVR1/ARL13B/HHIP/GPR161/INTU/TULP3/TCTN1/PRKACB/IFT52/MDFI/SMO/WDR19/NKX2-1/BMPR1A/DLL4/CXXC4
GO_NEURAL_CREST_CELL_DIFFERENTIATION	83	0.556191	1.79458	0.00112994	0.0114273	0.00756832	2208	tags=36%, list=15%, signal=31%	HTR2B/FRZB/EDNRA/HAND2/ISL1/TWIST1/SFRP1/FN1/SEMA3C/SNAI2/SEMA6A/ZEB2/NRP1/MEF2C/NRP2/SEMA4C/EDN1/FOXC2/BMP4/NRTN/SEMA3A/ACVR1/CORO1C/SEMA3E/SEMA3G/EDNRB/KITLG/PITX2/SOX11/RDH10
GO_POSITIVE_REGULATION_OF_ENDOTHELIAL_CELL_PROLIFERATION	83	0.554063	1.78772	0.00112994	0.0114273	0.00756832	2105	tags=36%, list=14%, signal=31%	THBS4/HTR2B/PRKD1/SCG2/AGTR1/FGF2/NRP1/VIP/CAV2/BMPR2/VEGFC/CXCL12/NRP2/VEGFB/AKT3/TGFBR1/WNT2/BMP4/CDH13/ACVRL1/HMOX1/CCL26/PLCG1/ITGA4/TEK/WNT5A/VASH2/ECM1/DYSF/FGFR1
GO_POSITIVE_REGULATION_OF_PHOSPHATIDYLINOSITOL_3_KINASE_SIGNALING	83	0.580598	1.87333	0.00112994	0.0114273	0.00756832	3023	tags=49%, list=20%, signal=40%	AGT/PDGFC/DCN/PDGFRB/ROR2/IRS2/KIT/IGF1/PDGFRA/ANGPT1/MYOC/HCLS1/NTF3/HGF/F2R/TGFB2/SELP/NEDD4/PIK3CA/NTRK2/TEK/CCL5/ROR1/PIK3R1/FYN/PIK3CG/FGFR1/RELN/HCST/PDGFD/GAB1/CBL/KDR/LEP/IGF1R/NCF1/UNC5B/FGR/PIK3R5/FLT1/PIK3CD
GO_VASCULAR_ENDOTHELIAL_GROWTH_FACTOR_RECEPTOR_SIGNALING_PATHWAY	83	0.56018	1.80745	0.00112994	0.0114273	0.00756832	2860	tags=45%, list=19%, signal=36%	SULF1/EMILIN1/PRKD1/AXL/ITGAV/NRP1/HSPB1/NCF2/VEGFC/NRP2/VEGFB/FGF10/ITGA5/ELMO1/FZD4/FOXC2/CYBB/FGF9/MMRN2/NEDD4/PIK3CA/PIK3R1/FYN/NCKAP1L/DOCK1/VAV1/ROCK1/FGF18/HHEX/ELMO2/WASF2/NCF4/VAV3/KDR/NCK1/NCF1/ARNT
GO_INTERLEUKIN_1_BETA_PRODUCTION	76	0.546356	1.74652	0.00113122	0.0114273	0.00756832	2285	tags=43%, list=15%, signal=37%	TYROBP/TREM2/ISL1/MNDA/IGF1/LPL/CCL19/HSPB1/TLR4/ABCA1/CX3CR1/IFI16/F2R/P2RX7/SIRPA/NLRP3/PANX1/TLR8/MR1/NLRP2/NOD2/CLEC7A/NOD1/WNT5A/CX3CL1/CD36/ERRFI1/LILRA2/ACP5/TNFAIP3/GBP5/SUCNR1/ORM1
GO_MUSCLE_CELL_MIGRATION	76	0.697624	2.23007	0.00113122	0.0114273	0.00756832	2784	tags=57%, list=19%, signal=46%	THBS4/AGT/SLIT2/IGFBP3/NOX4/PDGFRB/MYOCD/PLEKHO1/PLAT/TPM1/AIF1/IGF1/NRP1/IGFBP5/SERPINE1/LRP1/MEF2C/PARVA/ADAMTS1/PRKG1/POSTN/ILK/PLAU/FGF9/DOCK4/SSH1/ANXA1/NDRG4/CCL5/SORL1/PLXNA1/PDGFD/HAS2/ROCK1/HDAC4/BCL2/SMO/SIX4/PPARGC1A/ITGB1BP1/P2RY6/FOXO4/LPAR1
GO_REGULATION_OF_COAGULATION	76	0.615389	1.9672	0.00113122	0.0114273	0.00756832	2047	tags=38%, list=14%, signal=33%	FAP/SERPING1/PROS1/THBS1/APOE/CAV1/SERPINE2/PLAT/FCER1G/PDGFRA/SERPINE1/TFPI/PDPN/TLR4/THBD/PRKG1/EDN1/F2R/PLAU/ANXA5/SH2B3/SERPINB2/SELP/CD34/CD36/PROCR/PLEK/C1QTNF1/VKORC1
GO_NEGATIVE_REGULATION_OF_LEUKOCYTE_PROLIFERATION	74	0.558788	1.78099	0.0011325	0.0114273	0.00756832	2520	tags=34%, list=17%, signal=28%	GREM1/GPNMB/LRRC32/TYROBP/MNDA/TWSG1/LILRB1/VSIG4/CD86/PRNP/FCGR2B/HAVCR2/CEBPB/LILRB2/LST1/PDE5A/PLA2G2A/BMP4/GAL/CD300A/TNFAIP3/SOX11/PRKAR1A/DLG5/PKN1
GO_NEPHRON_MORPHOGENESIS	74	0.577171	1.83958	0.0011325	0.0114273	0.00756832	2548	tags=41%, list=17%, signal=34%	GREM1/AGT/PKD2/PDGFRB/OSR1/TCF21/GPC3/FGF2/NOG/FAT4/DCHS1/PTCH1/WNT2B/SIX2/PBX1/ILK/BMP4/MAGED1/WNT11/FOXD1/GLI3/KLHL3/HOXB7/GATA3/LZTS2/ADAMTS16/BCL2/SMO/FGF1/SIX4
GO_REGULATION_OF_CARDIAC_MUSCLE_TISSUE_DEVELOPMENT	74	0.653221	2.08197	0.0011325	0.0114273	0.00756832	1937	tags=38%, list=13%, signal=33%	GREM1/GJA1/DKK1/RGS4/ZFPM2/RGS2/MYOCD/MEIS1/FZD7/RBP4/TGFBR3/GLI1/IGF1/JPH2/FGF2/NOG/YAP1/MEF2C/TGFBR1/WNT2/EDN1/BMP4/FGF9/TGFB1/TGFBR2/HEY2/PIM1/KCNK2
GO_REGULATION_OF_EPITHELIAL_TO_MESENCHYMAL_TRANSITION	74	0.614594	1.95886	0.0011325	0.0114273	0.00756832	1649	tags=38%, list=11%, signal=34%	GREM1/SFRP2/TGFB1I1/EPHA3/DACT3/ISL1/TGFB3/TWIST1/SFRP1/WWTR1/DAB2/PHLDB2/COL1A1/LEF1/ENG/NOG/PDPN/IL6/TGFBR1/VASN/TGFB2/BMP4/OLFM1/ACVR1/TGFB1/SMAD7/TGFBR2/SNAI1
GO_CARDIAC_CELL_DEVELOPMENT	75	0.587897	1.87529	0.00113379	0.0114273	0.00756832	2717	tags=40%, list=18%, signal=33%	MYH11/AGT/MYH10/RGS4/PDGFRB/RGS2/ACTC1/TGFBR3/FHOD3/IGF1/ALPK3/PDGFRA/SGCD/OBSL1/SORBS2/EDN1/BVES/BMP4/MYOM1/SLC8A1/HEY2/ALPK2/FHL2/SPRY1/SRF/MEF2A/SGCB/ACTN2/HAMP/NEB
GO_FOCAL_ADHESION_ASSEMBLY	75	0.645867	2.0602	0.00113379	0.0114273	0.00756832	2711	tags=49%, list=18%, signal=41%	GREM1/APOD/FERMT2/THBS1/THY1/EPHA3/COL16A1/SORBS1/SFRP1/PHLDB2/ACTN1/NRP1/LRP1/DLC1/MYOC/ACVRL1/MAP4K4/CORO1C/GPM6B/MACF1/DUSP3/LIMCH1/TEK/TRIP6/MMP14/DAPK3/DUSP22/ARHGAP6/ROCK1/ABL1/PPM1F/BCL2/ACTN2/KDR/CORO2B/ITGB1BP1/LIMS1
GO_MONONUCLEAR_CELL_MIGRATION	75	0.526114	1.67821	0.00113379	0.0114273	0.00756832	2156	tags=40%, list=14%, signal=34%	GREM1/SLIT2/THBS1/RARRES2/CCL2/CCL8/AIF1/C3AR1/C5AR1/CXCL10/CCL19/PLA2G7/SERPINE1/TNFSF11/IL6/CXCL12/PECAM1/CCL4/SLAMF8/SIRPA/NBL1/CMKLR1/ANXA1/CCR1/CCL26/CCL21/CCL5/CX3CL1/CCL22/PDGFD
GO_POSITIVE_REGULATION_OF_OSSIFICATION	75	0.644377	2.05545	0.00113379	0.0114273	0.00756832	2229	tags=47%, list=15%, signal=40%	SFRP2/CTHRC1/TMEM119/DDR2/TGFB3/PRKD1/TAC1/OSR1/IGF1/BMPR1B/BMPR2/MEF2C/IL6/PDLIM7/CEBPB/CEBPA/PTN/FAM20C/ILK/HGF/P2RX7/TGFB2/BMP4/CEBPD/GLI3/RUNX2/ACVR1/TGFB1/SLC8A1/GPM6B/ZBTB16/WNT5A/IL6ST/SOX11/OSR2
GO_ADENYLATE_CYCLASE_INHIBITING_G_PROTEIN_COUPLED_RECEPTOR_SIGNALING_PATHWAY	72	0.547741	1.74159	0.00113766	0.0114273	0.00756832	3022	tags=38%, list=20%, signal=30%	FLNA/AKAP12/EDNRA/RGS2/GNAI1/PALM/RGS1/NPY1R/ADCY5/GNAL/NPR3/EDN1/ADCY4/ADCY9/ADCY2/GNAI2/PDE2A/GABBR1/GPR37/PSAP/GPR176/ADCY7/MARCO/LPAR1/GNAZ/ADRA2A/CHRM2
GO_VASCULOGENESIS	72	0.611215	1.94341	0.00113766	0.0114273	0.00756832	2647	tags=47%, list=18%, signal=39%	FOXF1/ZFPM2/PDGFRB/CAV1/MYOCD/TMEM100/HEG1/TGFBR3/GJC1/ENG/ITGAV/YAP1/SOX18/QKI/HEY1/FZD4/RAMP2/ZFP36L1/SOX17/TGFB1/TIE1/TGFBR2/CD34/NTRK2/HEY2/TEAD2/RASIP1/SPRED1/ZMIZ1/MYO1E/HAS2/EGFL7/SMO/KDR
GO_CARDIAC_VENTRICLE_MORPHOGENESIS	69	0.694956	2.20449	0.00113895	0.0114273	0.00756832	1766	tags=42%, list=12%, signal=37%	SFRP2/CPE/HEYL/COL11A1/FOXF1/ZFPM2/HAND2/ISL1/HEG1/TPM1/SEMA3C/TGFBR3/ENG/NOG/MEF2C/SMARCD3/HEY1/TGFBR1/FOXC2/TGFB2/SOX4/TGFB1/SMAD7/TGFBR2/RYR2/UBE4B/HEY2/GATA3/TNNC1
GO_NEGATIVE_REGULATION_OF_WOUND_HEALING	69	0.640918	2.03308	0.00113895	0.0114273	0.00756832	1606	tags=33%, list=11%, signal=30%	FAP/SERPING1/GJA1/PROS1/THBS1/APOE/SERPINE2/PLAT/PHLDB2/FGF2/PDGFRA/SERPINE1/TFPI/THBD/PRKG1/EDN1/CD109/PLAU/ANXA5/SH2B3/WFDC1/SERPINB2/CD34
GO_CARDIAC_SEPTUM_MORPHOGENESIS	71	0.65468	2.07685	0.00114286	0.0114273	0.00756832	2985	tags=55%, list=20%, signal=44%	SLIT2/HEYL/ZFPM2/ISL1/FZD2/SEMA3C/TGFBR3/ROBO1/ENG/NOG/NRP1/BMPR2/PARVA/NRP2/FZD1/HEY1/TGFBR1/SLIT3/NOTCH2/TGFB2/BMP4/SOX4/WNT11/ACVR1/SMAD7/VANGL2/TGFBR2/HEY2/WNT5A/SOX11/CITED2/SMO/TBX2/RARB/GJA5/ID2/NOS3/ROBO2/BMPR1A
GO_ENDODERM_DEVELOPMENT	71	0.612061	1.94165	0.00114286	0.0114273	0.00756832	1453	tags=32%, list=10%, signal=29%	COL8A1/INHBA/DKK1/COL11A1/COL5A2/COL5A1/COL4A2/LAMC1/FN1/ITGA7/COL12A1/COL6A1/ITGAV/NOG/LAMB1/ITGB2/MMP2/ITGA5/BMP4/SOX7/ITGB5/ZFP36L1/SOX17
GO_HOMOTYPIC_CELL_CELL_ADHESION	73	0.528812	1.67994	0.00114286	0.0114273	0.00756832	2539	tags=40%, list=17%, signal=33%	MYL9/COMP/LGALS1/FLNA/CSRP1/SERPINE2/RDX/PDGFRA/HSPB1/PDPN/TNFSF11/PRKG1/GAS6/CTNNA3/TLN1/ILK/SH2B3/PEAR1/VCL/CCL5/ZNF703/MYH9/STXBP1/PLEK/C1QTNF1/PIK3CG/CD9/CD99/PTPRU
GO_NERVE_DEVELOPMENT	71	0.567538	1.80041	0.00114286	0.0114273	0.00756832	1833	tags=32%, list=12%, signal=29%	SULF1/MAFB/ISL1/SERPINE2/SLC1A3/EGR2/SULF2/HOXB2/NRP1/NRP2/HOXA3/VCAM1/NTF3/ILK/NRTN/SEMA3A/HOXA1/NPTX1/GLI3/ADARB1/HOXB3/ITGA4/LRIG1
GO_REGULATION_OF_SMOOTHENED_SIGNALING_PATHWAY	73	0.638492	2.02837	0.00114286	0.0114273	0.00756832	3261	tags=53%, list=22%, signal=42%	GAS1/PRRX1/GLIS2/SERPINE2/SFRP1/GLI1/GPC3/EVC/PTCH1/FGF10/ARMC9/CHSY1/FGF9/DYNC2H1/WNT9A/GLI3/RUNX2/HHIP/GPR161/INTU/TULP3/TCTN1/RORA/PRKACB/DLG5/SHOX2/ENPP1/TXNDC15/SMO/TUBD1/KCTD21/KIF7/ARL6/SCUBE3/CD3E/FUZ/CREBBP/MEGF8/NDST1
GO_ENDOCHONDRAL_BONE_MORPHOGENESIS	68	0.601712	1.89954	0.00114942	0.0114273	0.00756832	2652	tags=46%, list=18%, signal=38%	COMP/MATN3/COL6A3/TMEM119/COL6A2/COL14A1/SERPINH1/COL12A1/COL1A1/COL6A1/BMPR1B/CSGALNACT1/BMPR2/ANXA6/MEF2C/THBS3/BMP4/STC1/RUNX2/COCH/TGFBR2/SCARA3/TEK/NAB2/MMP14/DLX5/MMP16/FGF18/SHOX2/COL7A1/RARB
GO_NEGATIVE_REGULATION_OF_CELLULAR_RESPONSE_TO_TRANSFORMING_GROWTH_FACTOR_BETA_STIMULUS	68	0.634386	2.00269	0.00114942	0.0114273	0.00756832	1807	tags=37%, list=12%, signal=32%	ASPN/TGFB1I1/EMILIN1/LTBP1/FBN1/HTRA1/CAV1/TGFB3/TGFBR3/PMEPA1/CAV2/HTRA3/RASL11B/TGFBR1/VASN/CD109/ADAMTSL2/CHST11/PEG10/TGFB1/SMAD7/TGFBR2/SKI/FAM89B/SKIL
GO_REGULATION_OF_TISSUE_REMODELING	68	0.579919	1.83074	0.00114942	0.0114273	0.00756832	1200	tags=25%, list=8%, signal=23%	THBS4/GREM1/AGT/GPNMB/SPP1/TMEM119/TNFRSF11B/DDR2/HAND2/SFRP1/CSF1R/TNFSF11/IL6/LTBP3/CARTPT/PDK4/P2RX7
GO_RESPONSE_TO_AXON_INJURY	68	0.543065	1.7144	0.00114942	0.0114273	0.00756832	1187	tags=22%, list=8%, signal=20%	APOD/DPYSL3/LGALS1/RGMA/TNC/TYROBP/SPP1/MAP1B/ISL1/JAM3/AIF1/LRP1/LAMB2/PTN/GAP43
GO_VENTRICULAR_SEPTUM_DEVELOPMENT	68	0.623475	1.96825	0.00114942	0.0114273	0.00756832	1789	tags=40%, list=12%, signal=35%	SLIT2/HEYL/LTBP1/ZFPM2/SALL4/HEG1/FZD2/TGFBR3/ROBO1/NOG/BMPR2/FZD1/HEY1/TGFBR1/SLIT3/TGFB2/BMP4/SOX4/WNT11/ACVR1/SMAD7/VANGL2/TGFBR2/HEY2/PDE2A/GATA3/WNT5A
GO_REGULATION_OF_EPITHELIAL_CELL_APOPTOTIC_PROCESS	67	0.579475	1.8282	0.0011534	0.0114273	0.00756832	2023	tags=34%, list=13%, signal=30%	SFRP4/THBS1/CCL2/NUPR1/SCG2/SERPINE1/IL6/ANGPT1/COL18A1/GAS6/CD248/GSN/RAMP2/WFS1/ZFP36L1/HMOX1/BOK/PLCG1/ITGA4/GATA3/TEK/ICAM1/TNFAIP3
GO_OVULATION_CYCLE	64	0.58557	1.83739	0.00117096	0.0114273	0.00756832	3104	tags=48%, list=21%, signal=39%	SERPINF1/SLIT2/MMP7/INHBA/TGFB3/AXL/BMPR1B/PDGFRA/PAM/OXTR/ADAMTS1/PTN/FZD4/SLIT3/TGFB2/PGR/HAS1/RETN/PTX3/ETS1/EREG/HAS2/STAT5B/MMP19/NCOR2/LEP/NOS3/ARRB1/ROBO2/EGR1/EGFR
GO_REGULATION_OF_PHOSPHOLIPASE_ACTIVITY	64	0.587387	1.84309	0.00117096	0.0114273	0.00756832	3259	tags=56%, list=22%, signal=44%	AGT/HTR2B/EDNRA/PDGFRB/RGS2/AGTR1/KIT/FGF2/C5AR1/SELE/PDGFRA/LRP1/PPT1/HTR2A/NTF3/ANXA1/PLCG1/NTRK2/CCL5/PLA2R1/ARHGAP6/PTAFR/FGFR1/ABL1/ITK/PLA2G5/GNA15/P2RY6/BICD1/LPAR1/SNCA/FLT1/NMUR1/EGFR/P2RY12/ABL2
GO_SMOOTH_MUSCLE_CELL_MIGRATION	64	0.697772	2.18946	0.00117096	0.0114273	0.00756832	2784	tags=56%, list=19%, signal=46%	AGT/SLIT2/IGFBP3/NOX4/PDGFRB/MYOCD/PLAT/TPM1/AIF1/IGF1/NRP1/IGFBP5/SERPINE1/LRP1/MEF2C/PARVA/ADAMTS1/PRKG1/POSTN/ILK/PLAU/FGF9/DOCK4/SSH1/NDRG4/CCL5/SORL1/PLXNA1/PDGFD/HAS2/HDAC4/BCL2/PPARGC1A/P2RY6/FOXO4/LPAR1
GO_NEGATIVE_REGULATION_OF_OSSIFICATION	65	0.599172	1.87768	0.00117233	0.0114273	0.00756832	2832	tags=43%, list=19%, signal=35%	GREM1/DKK1/HAND2/TWIST1/SFRP1/TNN/TWSG1/NOG/IGFBP5/CHRD/MEF2C/LTBP3/PTCH1/ID3/HOXA2/SRGN/CHSY1/TWIST2/CCR1/SKI/ECM1/HDAC4/BCL2/ENPP1/CDK6/ID2/AXIN2/GDF10
GO_ARTERY_MORPHOGENESIS	61	0.666153	2.0841	0.00117371	0.0114273	0.00756832	1488	tags=43%, list=10%, signal=39%	MYLK/COMP/PRRX1/COL3A1/PKD2/APOE/FOXF1/PDGFRB/HAND2/MYOCD/NOTCH3/ENG/NOG/NRP1/LRP1/BMPR2/HEY1/TGFBR1/FOXC2/TGFB2/BMP4/SOX4/WNT11/HOXA1/ACVRL1/SMAD7
GO_CELLULAR_EXTRAVASATION	61	0.558328	1.74676	0.00117371	0.0114273	0.00756832	3360	tags=59%, list=22%, signal=46%	THY1/CCL2/JAM2/ITGA1/IL1R1/SELE/ITGB2/CX3CR1/CXCL12/BST1/PECAM1/CD99L2/VCAM1/SIRPA/PLVAP/SELP/ITGA4/CCL21/ITGB1/ICAM1/CX3CL1/PTAFR/PIK3CG/PDGFD/ROCK1/FER/SELL/CD99/LEP/SELPLG/PLCB1/ADAM8/PIK3CD/CD177/CRKL/CCR2
GO_MEMBRANE_INVAGINATION	61	0.635607	1.98853	0.00117371	0.0114273	0.00756832	2020	tags=38%, list=13%, signal=33%	C3/RAB31/THBS1/TREM2/MFGE8/FCER1G/RHOBTB3/AIF1/SYT11/MSR1/SPIRE1/ITGAM/ITGB2/ABCA1/FCGR2B/ELMO1/GSN/BIN2/CD300A/CD36/MYH9/NCKAP1L/DOCK1
GO_MESONEPHRIC_TUBULE_MORPHOGENESIS	63	0.623903	1.95649	0.00117371	0.0114273	0.00756832	2548	tags=44%, list=17%, signal=37%	GREM1/AGT/PKD2/OSR1/TCF21/GPC3/FGF2/NOG/FAT4/DCHS1/PTCH1/WNT2B/SIX2/PBX1/ILK/BMP4/MAGED1/WNT11/FOXD1/GLI3/HOXB7/GATA3/LZTS2/ADAMTS16/BCL2/SMO/FGF1/SIX4
GO_MYOFIBRIL_ASSEMBLY	63	0.620235	1.94499	0.00117371	0.0114273	0.00756832	2999	tags=48%, list=20%, signal=38%	MYH11/LMOD1/MYH10/CASQ2/PGM5/PDGFRB/CSRP1/CFL2/TPM1/TMOD1/ACTC1/FHOD3/PDGFRA/MEF2C/OBSL1/EDN1/MYOM1/LDB3/ITGB1/MYH3/ACTA1/PRKAR1A/SRF/MEF2A/SIX4/ACTN2/NEB/TMOD2/CASQ1/MYOZ2
GO_NEGATIVE_REGULATION_OF_AXONOGENESIS	63	0.568833	1.7838	0.00117371	0.0114273	0.00756832	1789	tags=30%, list=12%, signal=27%	SLIT2/THY1/SPP1/FGF13/SEMA3C/SEMA6A/NRP1/MAP2/EPHA7/NTN1/SEMA4C/ULK2/RTN4/NGFR/SEMA3A/TRAK2/SEMA3E/SEMA3G/WNT5A
GO_POSITIVE_REGULATION_OF_RESPONSE_TO_WOUNDING	61	0.566588	1.7726	0.00117371	0.0114273	0.00756832	2033	tags=34%, list=14%, signal=30%	SMOC2/MYLK/THBS1/CLDN1/CXCR4/SERPINE1/LRP1/PDPN/TLR4/THBD/CLDN3/PTN/FOXC2/F2R/ANXA1/SELP/TGFBR2/CLEC7A/CD36/PLEK/GRN
GO_REGULATION_OF_BONE_MINERALIZATION	61	0.676172	2.11544	0.00117371	0.0114273	0.00756832	1559	tags=39%, list=10%, signal=35%	GREM1/MGP/OMD/COMP/TMEM119/DDR2/TGFB3/TWIST1/OSR1/BMPR1B/BMPR2/MEF2C/LTBP3/PTN/FAM20C/ANKH/SRGN/P2RX7/BMP4/ACVR1/TGFB1/SLC8A1/GPM6B/CCR1
GO_REGULATION_OF_HEART_GROWTH	61	0.628881	1.96749	0.00117371	0.0114273	0.00756832	2105	tags=38%, list=14%, signal=33%	GJA1/RGS4/ZFPM2/RGS2/MEIS1/RBP4/TGFBR3/GLI1/IGF1/FGF2/NOG/YAP1/MEF2C/TGFBR1/WNT2/EDN1/FGF9/TGFBR2/BASP1/HEY2/PIM1/KCNK2/FGFR1
GO_REGULATION_OF_HUMORAL_IMMUNE_RESPONSE	61	0.563656	1.76343	0.00117371	0.0114273	0.00756832	1366	tags=30%, list=9%, signal=27%	C7/C3/SERPING1/C1R/C1S/PROS1/C1QB/A2M/C1QC/C1QA/C3AR1/C5AR1/VSIG4/CFH/FCGR2B/CD81/CFI/C4BPA
GO_REGULATION_OF_RELEASE_OF_SEQUESTERED_CALCIUM_ION_INTO_CYTOSOL	63	0.565047	1.77193	0.00117371	0.0114273	0.00756832	2274	tags=35%, list=15%, signal=30%	PLN/CASQ2/PKD2/THY1/TRPC1/ATP1A2/JPH2/CXCL10/ANK2/CLIC2/DRD1/F2R/MYO5A/CXCL9/SLC8A1/DMD/RYR2/PLCG1/CACNA1C/CX3CL1/ABL1/CXCL11
GO_AMINOGLYCAN_CATABOLIC_PROCESS	60	0.601289	1.87121	0.00117786	0.0114273	0.00756832	1904	tags=32%, list=13%, signal=28%	OGN/OMD/VCAN/BGN/LUM/DCN/PRELP/SDC2/GPC3/FGF2/GPC6/FMOD/KERA/GPC1/CSPG4/TGFB1/ARSB/HSPG2/SDC3
GO_ANIMAL_ORGAN_FORMATION	60	0.586217	1.82431	0.00117786	0.0114273	0.00756832	2985	tags=47%, list=20%, signal=38%	SULF1/DKK1/HAND2/ISL1/ROBO1/NOG/MEF2C/WNT2B/FGF10/HOXA3/SMARCD3/WNT2/BMP4/GLI2/SOX17/GLI3/AR/TGFBR2/WNT5A/PIM1/FGFR1/SPRY1/RDH10/CITED2/FGF1/AXIN2/ROBO2/BMPR1A
GO_CARDIAC_MUSCLE_TISSUE_MORPHOGENESIS	60	0.631821	1.96623	0.00117786	0.0114273	0.00756832	1789	tags=35%, list=12%, signal=31%	COL11A1/ZFPM2/ISL1/HEG1/TPM1/ACTC1/TGFBR3/ENG/NOG/TGFBR1/WNT2/FOXC2/TGFB2/MYOM1/TGFB1/SMAD7/RYR2/UBE4B/HEY2/TNNC1/WNT5A
GO_GLOMERULUS_DEVELOPMENT	62	0.663471	2.07541	0.00117786	0.0114273	0.00756832	2709	tags=55%, list=18%, signal=45%	SULF1/HEYL/ACTA2/PDGFRB/OSR1/WWTR1/NOTCH3/TCF21/SULF2/NOG/PDGFRA/MEF2C/ANGPT1/PECAM1/LAMB2/ENPEP/FOXC2/NOTCH2/PODXL/MAGI2/BMP4/NID1/VANGL2/CD34/BASP1/TEK/MPV17/PDGFD/KLF15/MYO1E/BCL2/COL4A4/GPR4/PROM1
GO_MESODERM_MORPHOGENESIS	62	0.592793	1.85432	0.00117786	0.0114273	0.00756832	2336	tags=35%, list=16%, signal=30%	SFRP2/GJA1/INHBA/DKK1/FOXF1/TWSG1/LEF1/NOG/CHRD/BMPR2/SIX2/FOXC2/ITGA8/BMP4/WNT11/ACVR1/SNAI1/WNT5A/ITGB1/FGFR1/PRKAR1A/SRF
GO_NEGATIVE_REGULATION_OF_EPITHELIAL_CELL_MIGRATION	62	0.60586	1.8952	0.00117786	0.0114273	0.00756832	2253	tags=39%, list=15%, signal=33%	SERPINF1/SLIT2/PFN2/MEOX2/THBS1/DCN/APOE/FGF2/NR2F2/PTPRM/MEF2C/MCC/EVL/SEMA3A/VASH1/MMRN2/STC1/ACVRL1/TGFB1/CORO1C/SPRED1/PTPRG/STARD13/HDAC5
GO_POSITIVE_REGULATION_OF_MUSCLE_TISSUE_DEVELOPMENT	62	0.610313	1.90912	0.00117786	0.0114273	0.00756832	2735	tags=45%, list=18%, signal=37%	GREM1/ZFPM2/MYOCD/TGFBR3/GLI1/RBM24/IGF1/FGF2/YAP1/MEF2C/GPC1/WNT2/EDN1/BMP4/FGF9/TGFB1/CDON/HEY2/PIM1/FGFR1/CREB1/BCL2/FLOT1/SHOX2/TBX2/HAMP/PPARGC1A/DLL1
GO_PROTEOGLYCAN_BIOSYNTHETIC_PROCESS	60	0.635794	1.97859	0.00117786	0.0114273	0.00756832	2739	tags=52%, list=18%, signal=42%	VCAN/BGN/DCN/CHST3/DSE/HS6ST2/IGF1/CSGALNACT2/BMPR1B/CHSY3/CSGALNACT1/BMPR2/CHST7/CHST13/CHST14/CHSY1/UST/CSPG4/GAL3ST4/DSEL/CHST11/VANGL2/CYTL1/EXTL2/CHST10/HS2ST1/XYLT1/CHST12/FOXL1/EXT2/CHPF
GO_REGULATION_OF_SYNAPTIC_TRANSMISSION_GLUTAMATERGIC	62	0.571901	1.78897	0.00117786	0.0114273	0.00756832	2391	tags=34%, list=16%, signal=29%	DKK1/CCL2/SERPINE2/ROR2/PTGS2/ATP1A2/TSHZ3/MEF2C/OXTR/CDH2/LRRK2/DRD1/HTR2A/SHANK3/STXBP1/ADCYAP1/NLGN1/SYT1/RELN/GLUL/DGKI
GO_PATHWAY_RESTRICTED_SMAD_PROTEIN_PHOSPHORYLATION	58	0.642713	1.99639	0.00118064	0.0114273	0.00756832	1591	tags=38%, list=11%, signal=34%	GREM1/INHBA/DKK1/EMILIN1/TGFB3/TWSG1/TGFBR3/DAB2/PMEPA1/INHBB/ENG/NOG/BMPR2/TGFBR1/RBPMS/TGFB2/BMP4/ACVRL1/ACVR1/TGFB1/SMAD7/TGFBR2
GO_STRIATED_MUSCLE_CELL_PROLIFERATION	58	0.614388	1.90841	0.00118064	0.0114273	0.00756832	2105	tags=40%, list=14%, signal=34%	GJA1/ZFPM2/MEIS1/RBP4/TGFBR3/GLI1/FGF2/NOG/YAP1/MEF2C/ANGPT1/TGFBR1/WNT2/FOXC2/TGFB2/FGF9/TGFBR2/HEY2/SIX5/NDRG4/PIM1/KCNK2/FGFR1
GO_COMPLEMENT_ACTIVATION	59	0.614085	1.90842	0.00118343	0.0114273	0.00756832	1366	tags=29%, list=9%, signal=26%	C7/C3/SERPING1/C1R/C1S/PROS1/C1QB/A2M/C1QC/C1QA/C3AR1/C5AR1/VSIG4/CFH/CD81/CFI/C4BPA
GO_MATERNAL_PROCESS_INVOLVED_IN_FEMALE_PREGNANCY	59	0.56621	1.75964	0.00118343	0.0114273	0.00756832	1688	tags=31%, list=11%, signal=27%	GJA1/MMP7/PTGIS/SPP1/LDOC1/RGS2/PTGS2/NR2F2/BMPR2/PAM/AKR1B1/HAVCR2/PTN/PGR/STC1/STOX2/AR/STC2
GO_NEUROINFLAMMATORY_RESPONSE	59	0.596801	1.85471	0.00118343	0.0114273	0.00756832	2162	tags=44%, list=14%, signal=38%	TYROBP/TREM2/NUPR1/PTGS2/C1QA/AIF1/IL33/IGF1/SYT11/TLR7/C5AR1/TLR2/ITGAM/LRP1/ITGB2/IL6/LRRK2/CD200/SPHK1/TLR8/CTSC/TNFRSF1B/CX3CL1/GRN/NAMPT/PTPRC
GO_NEGATIVE_REGULATION_OF_CELL_SUBSTRATE_ADHESION	56	0.656609	2.0307	0.00119048	0.0114273	0.00756832	2074	tags=48%, list=14%, signal=42%	APOD/SPOCK1/FBLN1/LGALS1/THBS1/FZD7/PHLDB2/COL1A1/SERPINE1/LRP1/POSTN/DLC1/CDKN2A/MYOC/FZD4/BCL6/HOXA7/ACVRL1/MAP4K4/CORO1C/SEMA3E/PIK3R1/CX3CL1/MMP14/DUSP22/GBP1/ARHGAP6
GO_POSITIVE_REGULATION_OF_ACTIN_FILAMENT_BUNDLE_ASSEMBLY	56	0.618343	1.91235	0.00119048	0.0114273	0.00756832	2321	tags=43%, list=15%, signal=36%	SYNPO2/PFN2/NOX4/FLNA/TGFB3/SFRP1/TAC1/TPM1/NRP1/GPR65/SYNPO/SH3PXD2B/TGFBR1/MYOC/ARHGEF10/EVL/WNT11/SWAP70/LIMCH1/CX3CL1/SORBS3/PLEK/ABL1/PPM1F
GO_REGULATION_OF_CELL_SUBSTRATE_JUNCTION_ASSEMBLY	56	0.6497	2.00933	0.00119048	0.0114273	0.00756832	2711	tags=54%, list=18%, signal=44%	GREM1/APOD/THBS1/THY1/EPHA3/COL16A1/SFRP1/PHLDB2/NRP1/LRP1/DLC1/MYOC/ACVRL1/MAP4K4/CORO1C/GPM6B/MACF1/DUSP3/LIMCH1/TEK/MMP14/DAPK3/DUSP22/ARHGAP6/ROCK1/ABL1/PPM1F/KDR/ITGB1BP1/LIMS1
GO_REGULATION_OF_SMOOTH_MUSCLE_CONTRACTION	56	0.634632	1.96273	0.00119048	0.0114273	0.00756832	1446	tags=30%, list=10%, signal=28%	CNN1/KCNMA1/RGS2/TACR2/CAV1/MYOCD/PTGS2/ATP1A2/KIT/CHRNA3/CALCRL/OXTR/PRKG1/EDN1/F2R/SPHK1/DOCK4
GO_HEART_VALVE_DEVELOPMENT	57	0.632587	1.95649	0.0011919	0.0114273	0.00756832	3032	tags=56%, list=20%, signal=45%	SLIT2/HEYL/EMILIN1/ELN/TWIST1/SNAI2/ROBO1/BMPR2/MEF2C/DCHS1/HEY1/SLIT3/NOTCH2/TGFB2/BMP4/OLFM1/SOX4/ACVR1/TGFB1/TGFBR2/SNAI1/HEY2/PDE2A/GATA3/TNFRSF1B/ROCK1/SHOX2/GJA5/NOS3/ROBO2/BMPR1A/DLL4
GO_REGULATION_OF_CARTILAGE_DEVELOPMENT	57	0.664168	2.05416	0.0011919	0.0114273	0.00756832	3124	tags=60%, list=21%, signal=47%	GREM1/CTSK/EFEMP1/FRZB/SNAI2/PTHLH/BMPR1B/NOG/BMPR2/LTBP3/SIX2/TGFBR1/TRPS1/MAF/BMP4/GLI2/WNT11/WNT9A/ACVRL1/GLI3/RUNX2/ADAMTS12/ZBTB16/WNT5A/FGF18/SHOX2/BMP1/SOX5/RARB/LEP/AXIN2/LOXL2/RELA/BMP6
GO_CELL_DIFFERENTIATION_INVOLVED_IN_KIDNEY_DEVELOPMENT	55	0.630773	1.94464	0.00119332	0.0114273	0.00756832	2709	tags=47%, list=18%, signal=39%	GREM1/ACTA2/GLIS2/OSR1/WWTR1/TCF21/FAT4/YAP1/MEF2C/PTCH1/SIX2/LAMB2/FOXC2/NOTCH2/PODXL/MAGI2/BMP4/GLI3/CD34/BASP1/GATA3/KLF15/MYO1E/SMO/GPR4/PROM1
GO_REGULATION_OF_MORPHOGENESIS_OF_A_BRANCHING_STRUCTURE	55	0.644833	1.98799	0.00119332	0.0114273	0.00756832	2548	tags=47%, list=17%, signal=39%	GREM1/SULF1/AGT/SFRP1/SNAI2/NOG/FGF7/WNT2B/FGF10/SIX2/LRRK2/WNT2/HGF/RTN4/BMP4/MAGED1/NTN4/AR/HOXB7/WNT5A/FGFR1/ABL1/BCL11A/SHOX2/SMO/SIX4
GO_PLATELET_AGGREGATION	54	0.56786	1.74411	0.00119617	0.0114273	0.00756832	2263	tags=39%, list=15%, signal=33%	MYL9/COMP/FLNA/CSRP1/SERPINE2/PDGFRA/HSPB1/PDPN/PRKG1/GAS6/TLN1/ILK/SH2B3/PEAR1/VCL/MYH9/STXBP1/PLEK/C1QTNF1/PIK3CG/CD9
GO_POSITIVE_CHEMOTAXIS	54	0.589677	1.81112	0.00119617	0.0114273	0.00756832	1972	tags=37%, list=13%, signal=32%	GPNMB/SCG2/FGF2/NRP1/CXCL10/LRP1/VEGFC/FGF7/CXCL12/VEGFB/ANGPT1/FGF10/NTF3/HGF/BMP4/CDH13/CCL5/WNT5A/CX3CL1/ROBO3
GO_POSITIVE_REGULATION_OF_BLOOD_VESSEL_DIAMETER	54	0.567185	1.74204	0.00119617	0.0114273	0.00756832	2085	tags=35%, list=14%, signal=30%	AGT/GJA1/KCNMA1/KCNMB1/APOE/RGS2/ITGA1/PTPRM/VIP/BMPR2/PRKG1/DRD1/DOCK4/HMOX1/EDNRB/GPX1/SCPEP1/ADCYAP1/PTAFR
GO_PLATELET_DERIVED_GROWTH_FACTOR_RECEPTOR_SIGNALING_PATHWAY	53	0.609665	1.8704	0.00119761	0.0114273	0.00756832	2822	tags=43%, list=19%, signal=35%	APOD/PDGFRL/PDGFC/PDGFRB/MYOCD/LOX/PLAT/NRP1/HIP1/PDGFRA/LRP1/TXNIP/ARID5B/NDRG4/PDGFD/MYO1E/PTPN12/ABL1/FER/PTGIR/CBL/RAPGEF1/SNCA
GO_POSITIVE_REGULATION_OF_FAT_CELL_DIFFERENTIATION	53	0.59799	1.83458	0.00119761	0.0114273	0.00756832	1586	tags=32%, list=11%, signal=29%	SFRP2/FRZB/RARRES2/PTGS2/SFRP1/CCDC3/LMO3/SNAI2/LPL/SH3PXD2B/CEBPB/CEBPA/HTR2A/FNDC5/ZFP36L1/CMKLR1/ZBTB16
GO_REGULATION_OF_KIDNEY_DEVELOPMENT	53	0.577446	1.77156	0.00119761	0.0114273	0.00756832	1765	tags=30%, list=12%, signal=27%	GREM1/AGT/PDGFRB/OSR1/WWTR1/NOG/FAT4/YAP1/WNT2B/SIX2/BMP4/MAGED1/FOXD1/BASP1/HOXB7/GATA3
GO_AORTA_DEVELOPMENT	52	0.659248	2.01997	0.00119904	0.0114273	0.00756832	1745	tags=37%, list=12%, signal=32%	MYLK/MYH10/COL3A1/PKD2/LTBP1/PDGFRB/PRICKLE1/LOX/LOXL1/ROBO1/ENG/LRP1/HEY1/TGFB2/SOX4/PLXND1/ACVRL1/HEY2/PDE2A
GO_CELLULAR_RESPONSE_TO_AMINO_ACID_STIMULUS	52	0.646487	1.98087	0.00119904	0.0114273	0.00756832	3104	tags=52%, list=21%, signal=41%	COL3A1/COL1A2/COL5A2/PDGFC/COL16A1/RRAGD/COL4A1/COL1A1/COL6A1/PDGFRA/MMP2/CEBPB/CYBB/SESN3/RRAGB/NTRK2/FYN/RRAGA/PDGFD/CPEB1/BCL11A/AMIGO1/UBR1/RRAGC/SESN1/KLHL22/EGFR
GO_NEGATIVE_REGULATION_OF_INTRACELLULAR_TRANSPORT	52	0.599752	1.83767	0.00119904	0.0114273	0.00756832	1946	tags=33%, list=13%, signal=29%	APOD/PLN/CRYAB/FOXF1/MAP1B/RAB23/PKIG/ANGPT1/LRRK2/MDFIC/PKIA/HMOX1/CD300A/CD84/CD36/IL13RA2/ARHGAP1
GO_POSITIVE_REGULATION_OF_OSTEOBLAST_DIFFERENTIATION	52	0.663907	2.03424	0.00119904	0.0114273	0.00756832	1474	tags=40%, list=10%, signal=37%	SFRP2/CTHRC1/TMEM119/DDR2/PRKD1/IGF1/BMPR1B/BMPR2/MEF2C/IL6/PDLIM7/CEBPB/CEBPA/FAM20C/ILK/HGF/BMP4/CEBPD/GLI3/RUNX2/ACVR1
GO_VENTRICULAR_CARDIAC_MUSCLE_TISSUE_DEVELOPMENT	52	0.60567	1.8558	0.00119904	0.0114273	0.00756832	1766	tags=33%, list=12%, signal=29%	COL11A1/ZFPM2/ISL1/HEG1/TPM1/TGFBR3/ENG/NOG/TGFBR1/FOXC2/TGFB2/TGFB1/SMAD7/RYR2/UBE4B/HEY2/TNNC1
GO_MESENCHYME_MORPHOGENESIS	51	0.725919	2.21307	0.00121212	0.0114273	0.00756832	1789	tags=51%, list=12%, signal=45%	ACTG2/HEYL/ACTA2/FOXF1/ISL1/TWIST1/TMEM100/OSR1/ACTC1/SNAI2/ROBO1/LEF1/ENG/NOG/DCHS1/HEY1/TGFBR1/FOXC2/TGFB2/WNT11/ACVRL1/ACVR1/TGFBR2/SNAI1/HEY2/WNT5A
GO_NEURON_PROJECTION_REGENERATION	51	0.629089	1.91786	0.00121212	0.0114273	0.00756832	2033	tags=35%, list=14%, signal=31%	APOD/PRRX1/RGMA/TNC/THY1/SPP1/MAP1B/ISL1/JAM3/LRP1/LAMB2/PTN/HGF/GAP43/ULK1/MTR/EPHA4/GRN
GO_SMOOTH_MUSCLE_CELL_DIFFERENTIATION	51	0.606218	1.84814	0.00121212	0.0114273	0.00756832	2721	tags=45%, list=18%, signal=37%	RBPMS2/COMP/FOXF1/MYOCD/KIT/ENG/PRDM6/MEF2C/FGF10/SMARCD3/HEY1/ITGA8/BMP4/FGF9/RAMP2/ACVR1/HEY2/EDNRB/EREG/SRF/SGCB/NFATC4/FOXO4
GO_CELL_MIGRATION_INVOLVED_IN_SPROUTING_ANGIOGENESIS	50	0.608132	1.84337	0.001221	0.0114273	0.00756832	2705	tags=52%, list=18%, signal=43%	GREM1/SLIT2/MEOX2/THBS1/PTGS2/SRPX2/ROBO1/FGF2/NRP1/CLEC14A/RHOJ/AKT3/FOXC2/MMRN2/HMOX1/ANXA1/SPRED1/ITGB1/MAP3K3/STARD13/ABL1/HDAC5/SRF/HDAC9/KDR/ITGB1BP1
GO_CELLULAR_RESPONSE_TO_VASCULAR_ENDOTHELIAL_GROWTH_FACTOR_STIMULUS	50	0.647468	1.96261	0.001221	0.0114273	0.00756832	1487	tags=40%, list=10%, signal=36%	SMOC2/GAS1/DCN/PDGFRB/PRKD1/ROBO1/SEMA6A/NRP1/PDGFRA/HSPB1/VEGFC/NRP2/VEGFB/PTP4A3/ADAMTS3/VCAM1/SPHK1/RAMP2/ANXA1/ADAMTS12
GO_NEGATIVE_REGULATION_OF_COAGULATION	50	0.652917	1.97912	0.001221	0.0114273	0.00756832	2004	tags=40%, list=13%, signal=35%	FAP/SERPING1/PROS1/THBS1/APOE/SERPINE2/PLAT/PDGFRA/SERPINE1/TFPI/THBD/PRKG1/EDN1/PLAU/ANXA5/SH2B3/SERPINB2/CD34/PROCR/C1QTNF1
GO_NEGATIVE_REGULATION_OF_MUSCLE_TISSUE_DEVELOPMENT	49	0.663314	2.00311	0.00122399	0.0114273	0.00756832	1937	tags=35%, list=13%, signal=30%	GJA1/DKK1/RGS4/RGS2/TWIST1/MYOCD/MEIS1/FZD7/RBP4/LEF1/NOG/IGFBP5/BMP4/TGFB1/TGFBR2/S100B/KCNK2
GO_COLLAGEN_FIBRIL_ORGANIZATION	47	0.839986	2.52863	0.00122549	0.0114273	0.00756832	1235	tags=60%, list=8%, signal=55%	GREM1/SFRP2/AEBP1/COMP/CYP1B1/LUM/COL3A1/COL1A2/COL11A1/COL5A2/EMILIN1/COL5A1/DDR2/LOX/PLOD2/COL14A1/SERPINH1/MMP11/COL12A1/COL1A1/PXDN/FMOD/ADAMTS2/ADAMTS3/TGFBR1/FOXC2/LOXL4/TGFB2
GO_DIGESTIVE_TRACT_MORPHOGENESIS	47	0.625332	1.88245	0.00122549	0.0114273	0.00756832	2399	tags=45%, list=16%, signal=38%	SFRP2/DACT1/RBPMS2/FOXF1/SFRP1/GLI1/TCF21/PDGFRA/FGF10/SIX2/HLX/BMP4/GLI2/WNT11/SOX17/GLI3/VANGL2/WNT5A/SOX11/BCL2/SHOX2
GO_ENDODERM_FORMATION	47	0.701611	2.11208	0.00122549	0.0114273	0.00756832	1691	tags=45%, list=11%, signal=40%	COL8A1/INHBA/DKK1/COL11A1/COL5A2/COL5A1/COL4A2/FN1/ITGA7/COL12A1/COL6A1/ITGAV/NOG/LAMB1/ITGB2/MMP2/ITGA5/SOX7/ITGB5/SOX17/ITGA4
GO_FACE_DEVELOPMENT	47	0.609257	1.83406	0.00122549	0.0114273	0.00756832	2336	tags=40%, list=16%, signal=34%	CRISPLD1/ALDH1A3/DKK1/TGFB3/CRISPLD2/COL1A1/LEF1/NOG/PDGFRA/RRAS/MMP2/ARID5B/HOXB3/SKI/WNT5A/DLX5/CLDN5/MYH3/SRF
GO_GLIAL_CELL_ACTIVATION	47	0.609333	1.83429	0.00122549	0.0114273	0.00756832	3104	tags=57%, list=21%, signal=46%	TYROBP/TREM2/C1QA/AIF1/IL33/SYT11/TLR7/C5AR1/TLR2/ITGAM/LRP1/ITGB2/IL6/LRRK2/SPHK1/TLR8/CTSC/CX3CL1/GRN/NAMPT/PTPRC/SMO/CST7/SNCA/ATM/IFNG/EGFR
GO_POSITIVE_REGULATION_OF_STRESS_FIBER_ASSEMBLY	47	0.588445	1.77141	0.00122549	0.0114273	0.00756832	2321	tags=38%, list=15%, signal=32%	PFN2/NOX4/TGFB3/SFRP1/TAC1/TPM1/NRP1/GPR65/SH3PXD2B/TGFBR1/MYOC/ARHGEF10/EVL/WNT11/LIMCH1/SORBS3/ABL1/PPM1F
GO_NEGATIVE_REGULATION_OF_CHEMOTAXIS	48	0.626115	1.88383	0.0012285	0.0114273	0.00756832	1789	tags=35%, list=12%, signal=31%	GREM1/SLIT2/THBS1/CCL2/SEMA3C/AIF1/ROBO1/SEMA6A/NRP1/SEMA4C/SLAMF8/NBL1/SEMA3A/DUSP3/SEMA3E/SEMA3G/WNT5A
GO_REGULATION_OF_VASCULAR_SMOOTH_MUSCLE_CELL_PROLIFERATION	48	0.626299	1.88438	0.0012285	0.0114273	0.00756832	1702	tags=33%, list=11%, signal=30%	CNN1/AGT/TGFB3/MYOCD/TPM1/IGF1/FGF2/IGFBP5/MEF2C/ADAMTS1/MMP2/PRKG1/EDN1/FGF9/HMOX1/GNAI2
GO_BODY_MORPHOGENESIS	46	0.645051	1.9282	0.00123916	0.0114273	0.00756832	2451	tags=46%, list=16%, signal=38%	CRISPLD1/DKK1/TGFB3/CRISPLD2/PHLDB2/COL1A1/GPC3/LEF1/NOG/GREM2/PDGFRA/RRAS/MMP2/ARID5B/MAB21L2/CDON/SKI/DLX5/CLDN5/MYH3/ATP6AP2
GO_CARDIAC_MUSCLE_CELL_PROLIFERATION	46	0.670457	2.00415	0.00123916	0.0114273	0.00756832	2333	tags=48%, list=16%, signal=41%	GJA1/ZFPM2/MEIS1/RBP4/TGFBR3/GLI1/FGF2/NOG/YAP1/MEF2C/TGFBR1/WNT2/FOXC2/TGFB2/FGF9/TGFBR2/HEY2/NDRG4/PIM1/KCNK2/FGFR1/PRKAR1A
GO_EMBRYONIC_CRANIAL_SKELETON_MORPHOGENESIS	46	0.577005	1.7248	0.00123916	0.0114273	0.00756832	2611	tags=43%, list=17%, signal=36%	PRRX1/TGFB3/TWIST1/PDGFRA/MEF2C/HOXA2/SIX2/TGFBR1/FOXC2/BMP4/CHST11/HOXA1/RUNX2/TGFBR2/TULP3/MMP14/MMP16/RDH10/SIX4/WDR19
GO_EPITHELIAL_CELL_DIFFERENTIATION_INVOLVED_IN_KIDNEY_DEVELOPMENT	46	0.625021	1.86833	0.00123916	0.0114273	0.00756832	2709	tags=48%, list=18%, signal=39%	GREM1/ACTA2/OSR1/WWTR1/FAT4/YAP1/MEF2C/SIX2/LAMB2/FOXC2/NOTCH2/PODXL/MAGI2/BMP4/CD34/BASP1/GATA3/KLF15/MYO1E/SMO/GPR4/PROM1
GO_NEURON_RECOGNITION	46	0.58033	1.73474	0.00123916	0.0114273	0.00756832	1972	tags=37%, list=13%, signal=32%	NEXN/NDN/EPHA3/PALLD/TNN/ROBO1/CXCR4/NRP1/CNTN4/NRCAM/RTN4/GAP43/VSTM2L/SEMA3A/EPHA4/NPTN/ROBO3
GO_POSITIVE_REGULATION_OF_RECEPTOR_MEDIATED_ENDOCYTOSIS	46	0.643866	1.92466	0.00123916	0.0114273	0.00756832	1231	tags=28%, list=8%, signal=26%	SFRP4/GREM1/C3/SGIP1/DAB2/HIP1/SELE/CCL19/SERPINE1/ANGPT1/PPT1/NTF3/MAGI2
GO_CARTILAGE_DEVELOPMENT_INVOLVED_IN_ENDOCHONDRAL_BONE_MORPHOGENESIS	43	0.622209	1.84525	0.00124069	0.0114273	0.00756832	1599	tags=35%, list=11%, signal=31%	COMP/MATN3/COL6A3/COL6A2/COL14A1/SERPINH1/COL12A1/COL1A1/COL6A1/ANXA6/THBS3/STC1/COCH/TGFBR2/SCARA3
GO_ENDOCARDIAL_CUSHION_DEVELOPMENT	45	0.686575	2.05103	0.00124069	0.0114273	0.00756832	1738	tags=49%, list=12%, signal=43%	HEYL/FOXF1/ISL1/TWIST1/TMEM100/SNAI2/ROBO1/RBM24/ENG/NOG/BMPR2/DCHS1/HEY1/TGFBR1/TGFB2/BMP4/ACVRL1/ACVR1/NEDD4/TGFBR2/SNAI1/HEY2
GO_ENDOCRINE_HORMONE_SECRETION	44	0.622649	1.85335	0.00124069	0.0114273	0.00756832	2187	tags=41%, list=15%, signal=35%	AGT/GJA1/INHBA/TACR2/TAC1/AGTR1/INHBB/FZD4/C1QTNF3/RAB8B/GAL/FOXD1/RETN/GATA3/C1QTNF1/FGFR1/CRHBP/RAB11FIP3
GO_MESENCHYMAL_CELL_PROLIFERATION	43	0.684784	2.03082	0.00124069	0.0114273	0.00756832	2501	tags=51%, list=17%, signal=43%	PRRX1/FOXF1/HAND2/IRS2/OSR1/GPC3/FAT4/CHRD/FOXP2/FGF7/DCHS1/SIX2/WNT2/PTN/BMP4/FGF9/WNT11/TGFBR2/WNT5A/FGFR1/SHOX2/SMO
GO_NEGATIVE_REGULATION_OF_BMP_SIGNALING_PATHWAY	44	0.713552	2.12393	0.00124069	0.0114273	0.00756832	1886	tags=48%, list=13%, signal=42%	GREM1/SFRP2/RBPMS2/CHRDL1/DKK1/FSTL3/FBN1/HTRA1/SFRP1/TWSG1/NOG/GREM2/CHRD/FZD1/HTRA3/NBL1/SMAD7/SKI/WNT5A/SKIL/SORL1
GO_NEGATIVE_REGULATION_OF_LEUKOCYTE_APOPTOTIC_PROCESS	45	0.643982	1.92379	0.00124069	0.0114273	0.00756832	2037	tags=47%, list=14%, signal=40%	IRS2/FCER1G/AXL/LILRB1/CCL19/CXCL12/GAS6/HCLS1/CCR5/BMP4/MERTK/BCL6/ITPKB/SLC39A10/IL7R/NOD2/CCL21/CCL5/KITLG/TSC22D3/GPAM
GO_NEGATIVE_REGULATION_OF_SMOOTH_MUSCLE_CELL_PROLIFERATION	45	0.663029	1.98069	0.00124069	0.0114273	0.00756832	2339	tags=42%, list=16%, signal=36%	CNN1/APOD/OGN/IGFBP3/TGFB3/MYOCD/TPM1/AIF1/VIP/IGFBP5/MEF2C/PRKG1/NPR3/ILK/HMOX1/NDRG4/TNFAIP3/NPR1/PTGIR
GO_REGULATION_OF_CARDIOCYTE_DIFFERENTIATION	44	0.665396	1.98059	0.00124069	0.0114273	0.00756832	1738	tags=36%, list=12%, signal=32%	GREM1/DKK1/RGS4/RGS2/MYOCD/PRICKLE1/FZD7/SEMA3C/IGF1/MEF2C/EDN1/TGFB2/BMP4/SOX17/TGFB1/HEY2
GO_REGULATION_OF_MACROPHAGE_ACTIVATION	43	0.676	2.00477	0.00124069	0.0114273	0.00756832	2867	tags=60%, list=19%, signal=49%	THBS1/TREM2/IL33/SYT11/VSIG4/TLR4/IL6/FCGR2B/HAVCR2/SLC7A2/CEBPA/LRRK2/CD200/SPHK1/PJA2/CTSC/LRFN5/WNT5A/CX3CL1/GRN/PTPRC/RORA/CST7/SNCA/ATM/CD74
GO_RESPONSE_TO_AMYLOID_BETA	44	0.597412	1.77823	0.00124069	0.0114273	0.00756832	2064	tags=45%, list=14%, signal=39%	GJA1/TREM2/DNM1/IGF1/LRP1/PRNP/TLR4/FCGR2B/MMP2/CACNA2D1/VCAM1/NGFR/BACE1/ITGA4/EPHA4/RAMP3/ICAM1/FYN/CD36/NAMPT
GO_TRABECULA_MORPHOGENESIS	43	0.621558	1.84332	0.00124069	0.0114273	0.00756832	2011	tags=42%, list=13%, signal=36%	GREM1/SFRP1/HEG1/RBP4/TGFBR3/COL1A1/ENG/NOG/THBS3/ADAMTS1/MMP2/HEY1/TGFBR1/TGFB2/UBE4B/HEY2/TEK/FHL2
GO_BONE_GROWTH	42	0.647409	1.91374	0.00124533	0.0114273	0.00756832	1599	tags=38%, list=11%, signal=34%	COMP/MATN3/COL6A3/DDR2/COL6A2/BNC2/COL14A1/COL12A1/COL6A1/EVC/ANXA6/THBS3/STC1/COCH/TGFBR2/SCARA3
GO_CALCIUM_DEPENDENT_CELL_CELL_ADHESION_VIA_PLASMA_MEMBRANE_CELL_ADHESION_MOLECULES	42	0.632137	1.8686	0.00124533	0.0114273	0.00756832	2543	tags=50%, list=17%, signal=42%	CDH11/PCDHB5/PCDHB2/PCDHB4/DCHS1/CDH2/PCDHB14/KIFAP3/PCDHB16/PCDHB3/CDH3/CDH13/CDH19/PCDHB6/CDH5/SELP/NLGN1/CDH17/SELL/PCDH12/PCDHB11
GO_CORONARY_VASCULATURE_DEVELOPMENT	42	0.69918	2.06678	0.00124533	0.0114273	0.00756832	1819	tags=43%, list=12%, signal=38%	MYH10/LTBP1/PDGFRB/HAND2/MYOCD/PRICKLE1/TGFBR3/GPC3/NRP1/PCSK5/SGCD/VEGFB/TGFBR1/BMP4/PLXND1/DYNC2H1/HEY2/SPRED1
GO_POSITIVE_REGULATION_OF_EPITHELIAL_TO_MESENCHYMAL_TRANSITION	42	0.64547	1.90801	0.00124533	0.0114273	0.00756832	1895	tags=48%, list=13%, signal=42%	TGFB1I1/ISL1/TGFB3/TWIST1/WWTR1/DAB2/COL1A1/LEF1/ENG/PDPN/IL6/TGFBR1/TGFB2/BMP4/OLFM1/ACVR1/TGFB1/TGFBR2/SNAI1/ZNF703
GO_REGULATION_OF_CHONDROCYTE_DIFFERENTIATION	42	0.677018	2.00127	0.00124533	0.0114273	0.00756832	3124	tags=62%, list=21%, signal=49%	GREM1/EFEMP1/SNAI2/PTHLH/BMPR1B/LTBP3/SIX2/TGFBR1/TRPS1/MAF/BMP4/GLI2/WNT9A/ACVRL1/GLI3/RUNX2/ADAMTS12/ZBTB16/FGF18/SHOX2/SOX5/RARB/AXIN2/LOXL2/RELA/BMP6
GO_REGULATION_OF_PHOSPHOLIPASE_C_ACTIVITY	42	0.64977	1.92072	0.00124533	0.0114273	0.00756832	3259	tags=64%, list=22%, signal=50%	AGT/HTR2B/EDNRA/PDGFRB/KIT/FGF2/C5AR1/SELE/PDGFRA/HTR2A/NTF3/PLCG1/NTRK2/ARHGAP6/PTAFR/FGFR1/ABL1/ITK/GNA15/P2RY6/BICD1/LPAR1/FLT1/NMUR1/EGFR/P2RY12/ABL2
GO_CYCLIC_NUCLEOTIDE_METABOLIC_PROCESS	36	0.627864	1.81845	0.00124844	0.0114273	0.00756832	2256	tags=50%, list=15%, signal=43%	PDE1A/PDE9A/PTHLH/ADCY5/PDE8B/PDE7B/PDE5A/ADCY4/ADCY9/ADCY2/PDE2A/GUCY1A2/PDE4B/NPR2/PDE10A/RORA/NPR1/ADCY7
GO_NEGATIVE_REGULATION_OF_LEUKOCYTE_MIGRATION	36	0.679082	1.96679	0.00124844	0.0114273	0.00756832	1756	tags=39%, list=12%, signal=34%	GREM1/APOD/SLIT2/EMILIN1/CCL2/IL33/CXCL12/SLAMF8/NBL1/CD200/HOXA7/HMOX1/CD300A/CCL21
GO_POSITIVE_REGULATION_OF_SMOOTH_MUSCLE_CELL_MIGRATION	36	0.708326	2.05149	0.00124844	0.0114273	0.00756832	2784	tags=58%, list=19%, signal=48%	AGT/NOX4/PDGFRB/AIF1/IGF1/NRP1/IGFBP5/LRP1/ADAMTS1/POSTN/FGF9/DOCK4/SSH1/CCL5/PDGFD/HAS2/HDAC4/BCL2/P2RY6/FOXO4/LPAR1
GO_REGULATION_OF_HEART_MORPHOGENESIS	36	0.669921	1.94026	0.00124844	0.0114273	0.00756832	1906	tags=44%, list=13%, signal=39%	DKK1/HAND2/ISL1/TWIST1/SEMA3C/ROBO1/ENG/NOG/BMPR2/TGFBR1/FOXC2/TGFB2/BMP4/ACVR1/TGFBR2/PIM1
GO_CHONDROITIN_SULFATE_PROTEOGLYCAN_METABOLIC_PROCESS	40	0.645844	1.89302	0.00125156	0.0114273	0.00756832	2309	tags=50%, list=15%, signal=42%	VCAN/BGN/DCN/CHST3/DSE/CSGALNACT2/CHSY3/CSGALNACT1/CHST7/CHST13/EGFLAM/CHSY1/CSPG4/DSEL/CHST11/CYTL1/ARSB/IDS/XYLT1/CHST12
GO_LEUKOCYTE_ACTIVATION_INVOLVED_IN_INFLAMMATORY_RESPONSE	40	0.67083	1.96625	0.00125156	0.0114273	0.00756832	2162	tags=50%, list=14%, signal=43%	TYROBP/TREM2/C1QA/AIF1/IL33/SYT11/TLR7/C5AR1/TLR2/ITGAM/ITGB2/IL6/LRRK2/SPHK1/TLR8/CTSC/CX3CL1/GRN/NAMPT/PTPRC
GO_MACROPHAGE_DIFFERENTIATION	40	0.636541	1.86575	0.00125156	0.0114273	0.00756832	2660	tags=42%, list=18%, signal=35%	INHBA/ROR2/C1QC/TSPAN2/CSF1R/TLR2/CEBPA/HCLS1/L3MBTL3/BMP4/CD4/TGFB1/ZBTB46/GAB3/SPI1/CSF1/ID2
GO_VENTRICULAR_SEPTUM_MORPHOGENESIS	40	0.717404	2.10276	0.00125156	0.0114273	0.00756832	2777	tags=68%, list=19%, signal=55%	SLIT2/HEYL/ZFPM2/FZD2/TGFBR3/ROBO1/NOG/BMPR2/FZD1/HEY1/TGFBR1/SLIT3/TGFB2/BMP4/SOX4/WNT11/ACVR1/SMAD7/VANGL2/TGFBR2/HEY2/WNT5A/SOX11/CITED2/GJA5/ID2/NOS3
GO_APOPTOTIC_CELL_CLEARANCE	41	0.674036	1.98075	0.00125313	0.0114273	0.00756832	2167	tags=41%, list=14%, signal=36%	C3/THBS1/TYROBP/CCL2/TREM2/MFGE8/RHOBTB3/AXL/TGM2/ITGAV/LRP1/CD300LF/GAS6/MERTK/PEAR1/CD36/FCN1
GO_CHONDROCYTE_DEVELOPMENT	41	0.743561	2.18505	0.00125313	0.0114273	0.00756832	1599	tags=51%, list=11%, signal=46%	SFRP2/SULF1/COMP/MATN3/COL6A3/COL11A1/COL6A2/COL14A1/SERPINH1/COL12A1/SULF2/COL6A1/PTHLH/BMPR1B/BMPR2/CHSY1/CHST11/RUNX2/COCH/TGFBR2/SCARA3
GO_CELLULAR_RESPONSE_TO_AMYLOID_BETA	35	0.702203	2.0271	0.00126103	0.0114273	0.00756832	3093	tags=60%, list=21%, signal=48%	GJA1/TREM2/IGF1/LRP1/PRNP/TLR4/FCGR2B/CACNA2D1/VCAM1/NGFR/BACE1/ITGA4/EPHA4/ICAM1/FYN/CD36/NAMPT/IGF1R/LGMN/BCL2L2/ADRB2
GO_ENDOCARDIAL_CUSHION_MORPHOGENESIS	35	0.695286	2.00714	0.00126103	0.0114273	0.00756832	1738	tags=49%, list=12%, signal=43%	HEYL/ISL1/TWIST1/TMEM100/SNAI2/ROBO1/ENG/NOG/DCHS1/HEY1/TGFBR1/TGFB2/ACVRL1/ACVR1/TGFBR2/SNAI1/HEY2
GO_EXTRACELLULAR_MATRIX_ASSEMBLY	39	0.732208	2.1368	0.00126103	0.0114273	0.00756832	1547	tags=49%, list=10%, signal=44%	MYH11/MFAP4/AGT/FBLN5/COL1A2/ANTXR1/EMILIN1/EFEMP2/LOX/PHLDB2/LAMB1/PXDN/LAMB2/GAS6/HAS1/RAMP2/NTN4/TGFB1/GPM6B
GO_POSITIVE_REGULATION_OF_CARDIAC_MUSCLE_TISSUE_DEVELOPMENT	39	0.663622	1.93665	0.00126103	0.0114273	0.00756832	2609	tags=51%, list=17%, signal=42%	GREM1/ZFPM2/MYOCD/TGFBR3/GLI1/IGF1/FGF2/YAP1/MEF2C/WNT2/EDN1/BMP4/FGF9/TGFB1/HEY2/PIM1/FGFR1/CREB1/TBX2/HAMP
GO_POSITIVE_REGULATION_OF_CELL_JUNCTION_ASSEMBLY	35	0.624212	1.80196	0.00126103	0.0114273	0.00756832	2711	tags=54%, list=18%, signal=45%	AGT/THY1/COL16A1/CAV1/SFRP1/CLDN1/NRP1/CLDN3/MYOC/MAP4K4/TEK/CLDN5/ROCK1/ABL1/PPM1F/FLOT1/KDR/ITGB1BP1/LIMS1
GO_REGULATION_OF_ANIMAL_ORGAN_FORMATION	35	0.634666	1.83214	0.00126103	0.0114273	0.00756832	2536	tags=46%, list=17%, signal=38%	SULF1/DKK1/HAND2/ISL1/ROBO1/WNT2B/FGF10/WNT2/BMP4/AR/WNT5A/PIM1/FGFR1/SPRY1/CITED2/FGF1
GO_STEM_CELL_DIVISION	39	0.648616	1.89286	0.00126103	0.0114273	0.00756832	2105	tags=41%, list=14%, signal=35%	SFRP2/LBH/FZD7/KIT/FGF13/WWTR1/NAP1L2/LEF1/TGFB2/HOXB4/SOX17/VANGL2/ZBTB16/TEAD3/EVI2B/FGFR1
GO_TYPE_2_IMMUNE_RESPONSE	35	0.621846	1.79513	0.00126103	0.0114273	0.00756832	1970	tags=40%, list=13%, signal=35%	TNFSF4/IL33/CD86/IL6/RSAD2/HLX/CD81/SOCS5/NLRP3/BCL6/ANXA1/NOD2/GATA3/ECM1
GO_NEGATIVE_REGULATION_OF_CELL_MATRIX_ADHESION	34	0.673547	1.92881	0.00126263	0.0114273	0.00756832	2074	tags=56%, list=14%, signal=48%	APOD/THBS1/PHLDB2/SERPINE1/LRP1/POSTN/DLC1/CDKN2A/MYOC/BCL6/HOXA7/ACVRL1/MAP4K4/CORO1C/SEMA3E/PIK3R1/MMP14/DUSP22/ARHGAP6
GO_POSITIVE_REGULATION_OF_HEART_GROWTH	34	0.624616	1.78869	0.00126263	0.0114273	0.00756832	2609	tags=47%, list=17%, signal=39%	ZFPM2/TGFBR3/GLI1/IGF1/FGF2/YAP1/MEF2C/WNT2/EDN1/FGF9/BASP1/HEY2/PIM1/FGFR1/TBX2/HAMP
GO_POSITIVE_REGULATION_OF_MORPHOGENESIS_OF_AN_EPITHELIUM	34	0.651227	1.86489	0.00126263	0.0114273	0.00756832	2548	tags=44%, list=17%, signal=37%	GREM1/AGT/GJA1/NOG/WNT2B/WNT2/ITGAX/BMP4/MAGED1/AR/HOXB7/GATA3/ABL1/SMO/SIX4
GO_REGULATION_OF_COLLAGEN_METABOLIC_PROCESS	34	0.652445	1.86838	0.00126263	0.0114273	0.00756832	1964	tags=44%, list=13%, signal=38%	FAP/MFAP4/EMILIN1/PDGFRB/TGFB3/LARP6/VIM/ENG/CYGB/IL6/F2R/BMP4/TGFB1/ITGB1/ERRFI1
GO_COLLAGEN_BIOSYNTHETIC_PROCESS	37	0.670212	1.93499	0.00127065	0.0114273	0.00756832	1964	tags=49%, list=13%, signal=42%	EMILIN1/COL5A1/PDGFRB/TGFB3/LARP6/SERPINH1/COL1A1/VIM/ENG/RCN3/CYGB/IL6/ADAMTS3/F2R/BMP4/TGFB1/TRAM2/ERRFI1
GO_REGULATION_OF_GRANULOCYTE_CHEMOTAXIS	37	0.630553	1.82049	0.00127065	0.0114273	0.00756832	2040	tags=46%, list=14%, signal=40%	THBS4/SLIT2/THBS1/RARRES2/JAM3/C3AR1/C5AR1/CCL19/BST1/EDN1/CMKLR1/MPP1/CAMK1D/CCL21/CCL5/NCKAP1L/DYSF
GO_SALIVARY_GLAND_DEVELOPMENT	37	0.640062	1.84795	0.00127065	0.0114273	0.00756832	2105	tags=43%, list=14%, signal=37%	TGFB3/SEMA3C/TWSG1/SNAI2/TGM2/NRP1/FGF7/FGF10/HGF/TGFB2/SEMA3A/PLXND1/NTN4/TGFB1/PLXNA1/FGFR1
GO_SEMI_LUNAR_VALVE_DEVELOPMENT	37	0.683847	1.97436	0.00127065	0.0114273	0.00756832	3206	tags=65%, list=21%, signal=51%	SLIT2/HEYL/EMILIN1/ELN/TWIST1/SNAI2/ROBO1/BMPR2/HEY1/SLIT3/NOTCH2/TGFB2/BMP4/TGFB1/SNAI1/HEY2/GATA3/TNFRSF1B/ROCK1/GJA5/NOS3/ROBO2/DLL4/STRA6
GO_BLOOD_VESSEL_REMODELING	38	0.659144	1.91202	0.00127227	0.0114273	0.00756832	1482	tags=34%, list=10%, signal=31%	AGT/RSPO3/BGN/SEMA3C/AXL/TGM2/BMPR2/MEF2C/FGF10/HOXA3/FOXC2/ACVRL1/TGFB1
GO_MEMBRANE_BIOGENESIS	38	0.61262	1.77707	0.00127227	0.0114273	0.00756832	2332	tags=42%, list=16%, signal=36%	CLIP3/NRXN2/CAV1/RFTN1/CAV2/SERINC1/CDH2/MAGI2/NLGN4X/NLGN1/PSAP/PTPRD/STX2/SPTBN1/NLGN4Y/FLOT1
GO_NEGATIVE_REGULATION_OF_OSTEOBLAST_DIFFERENTIATION	38	0.634633	1.84092	0.00127227	0.0114273	0.00756832	2832	tags=50%, list=19%, signal=41%	GREM1/HAND2/TWIST1/SFRP1/TNN/TWSG1/NOG/IGFBP5/CHRD/PTCH1/ID3/HOXA2/TWIST2/SKI/HDAC4/CDK6/ID2/AXIN2/GDF10
GO_AORTIC_VALVE_DEVELOPMENT	32	0.686253	1.94017	0.00127388	0.0114273	0.00756832	1901	tags=47%, list=13%, signal=41%	SLIT2/HEYL/EMILIN1/ELN/TWIST1/SNAI2/ROBO1/BMPR2/SLIT3/BMP4/TGFB1/SNAI1/HEY2/GATA3/TNFRSF1B
GO_BRANCHING_INVOLVED_IN_BLOOD_VESSEL_MORPHOGENESIS	32	0.639778	1.80878	0.00127388	0.0114273	0.00756832	2584	tags=47%, list=17%, signal=39%	SFRP2/EDNRA/COL4A1/LEF1/ENG/NRP1/EDN1/FOXC2/PLXND1/ACVR1/TGFBR2/SEMA3E/ABL1/SRF/NFATC4
GO_FOAM_CELL_DIFFERENTIATION	33	0.642655	1.82566	0.00127388	0.0114273	0.00756832	4145	tags=64%, list=28%, signal=46%	AGT/AGTR1/LPL/ITGAV/MSR1/ABCA1/PLA2G2A/TGFB1/PRKCH/CD36/CSF1/SOAT1/CETP/EP300/NR1H2/ABCG1/NFKBIA/IL18/SOAT2/NR1H3/CRP
GO_GROWTH_PLATE_CARTILAGE_DEVELOPMENT	32	0.682449	1.92942	0.00127388	0.0114273	0.00756832	1599	tags=41%, list=11%, signal=36%	COMP/MATN3/COL6A3/COL6A2/COL14A1/COL12A1/COL6A1/ANXA6/THBS3/STC1/COCH/TGFBR2/SCARA3
GO_HEAD_MORPHOGENESIS	33	0.659745	1.87421	0.00127388	0.0114273	0.00756832	2451	tags=48%, list=16%, signal=41%	CRISPLD1/DKK1/TGFB3/CRISPLD2/COL1A1/LEF1/NOG/PDGFRA/RRAS/MMP2/ARID5B/SKI/DLX5/CLDN5/MYH3/ATP6AP2
GO_NEGATIVE_REGULATION_OF_ANIMAL_ORGAN_MORPHOGENESIS	33	0.685497	1.94737	0.00127388	0.0114273	0.00756832	2328	tags=45%, list=16%, signal=38%	GREM1/SULF1/ASPN/TNFRSF11B/LIMS2/NOG/BMPR2/RSPO2/FOXC2/TGFB2/BMP4/GATA3/WNT5A/THRB/BCL2
GO_NEGATIVE_REGULATION_OF_CARDIAC_MUSCLE_TISSUE_DEVELOPMENT	32	0.682284	1.92895	0.00127388	0.0114273	0.00756832	633	tags=25%, list=4%, signal=24%	GJA1/DKK1/RGS4/RGS2/MEIS1/FZD7/RBP4/NOG
GO_POSITIVE_REGULATION_OF_BMP_SIGNALING_PATHWAY	32	0.683472	1.93231	0.00127388	0.0114273	0.00756832	2175	tags=47%, list=15%, signal=40%	SULF1/ZNF423/TWSG1/GPC3/ENG/BMPR2/ILK/NOTCH2/BMP4/CDH5/FOXD1/ACVRL1/NUMA1/SOX11/PELO
GO_POSITIVE_REGULATION_OF_RELEASE_OF_SEQUESTERED_CALCIUM_ION_INTO_CYTOSOL	32	0.639457	1.80788	0.00127388	0.0114273	0.00756832	2889	tags=47%, list=19%, signal=38%	PKD2/THY1/TRPC1/JPH2/CXCL10/DRD1/F2R/CXCL9/PLCG1/CX3CL1/ABL1/CXCL11/P2RY6/SNCA/CASQ1
GO_POSITIVE_REGULATION_OF_SMOOTHENED_SIGNALING_PATHWAY	32	0.647033	1.82929	0.00127388	0.0114273	0.00756832	2908	tags=56%, list=19%, signal=45%	PRRX1/SFRP1/GLI1/GPC3/EVC/ARMC9/CHSY1/FGF9/DYNC2H1/WNT9A/INTU/DLG5/SHOX2/TXNDC15/SMO/TUBD1/KIF7/SCUBE3
GO_REGULATION_OF_CARDIAC_MUSCLE_CELL_DIFFERENTIATION	32	0.697585	1.97221	0.00127388	0.0114273	0.00756832	1482	tags=34%, list=10%, signal=31%	GREM1/DKK1/RGS4/RGS2/MYOCD/FZD7/IGF1/MEF2C/EDN1/BMP4/TGFB1
GO_REGULATION_OF_GASTRULATION	32	0.665116	1.88042	0.00127388	0.0114273	0.00756832	797	tags=28%, list=5%, signal=27%	SFRP2/GJA1/DKK1/COL5A2/COL5A1/FZD7/OSR1/PHLDB2/MYADM
GO_REGULATION_OF_MESENCHYMAL_CELL_PROLIFERATION	32	0.665753	1.88222	0.00127388	0.0114273	0.00756832	2501	tags=47%, list=17%, signal=39%	PRRX1/FOXF1/IRS2/CHRD/FOXP2/WNT2/PTN/BMP4/FGF9/WNT11/TGFBR2/WNT5A/FGFR1/SHOX2/SMO
GO_REGULATION_OF_NEUTROPHIL_MIGRATION	32	0.704596	1.99204	0.00127388	0.0114273	0.00756832	2040	tags=50%, list=14%, signal=43%	THBS4/SLIT2/JAM3/C3AR1/IL1R1/C5AR1/CCL19/BST1/CD99L2/EDN1/SLAMF8/MPP1/CAMK1D/CCL21/NCKAP1L/DYSF
GO_RESPONSE_TO_VITAMIN_D	32	0.631542	1.7855	0.00127388	0.0114273	0.00756832	2031	tags=44%, list=14%, signal=38%	TNC/SPP1/PTGS2/SFRP1/KANK2/SNAI2/CXCL10/PENK/PTN/CD4/STC1/STC2/PIM1/FES
GO_VASCULAR_ENDOTHELIAL_GROWTH_FACTOR_SIGNALING_PATHWAY	33	0.72432	2.05765	0.00127388	0.0114273	0.00756832	917	tags=42%, list=6%, signal=40%	SMOC2/DCN/PDGFRB/PRKD1/ROBO1/SEMA6A/NRP1/PDGFRA/HSPB1/VEGFC/NRP2/VEGFB/PTP4A3/ADAMTS3
GO_CARDIAC_EPITHELIAL_TO_MESENCHYMAL_TRANSITION	31	0.773866	2.16667	0.00129032	0.0114273	0.00756832	2235	tags=61%, list=15%, signal=52%	HEYL/TWIST1/TMEM100/TGFBR3/SNAI2/ENG/NOG/HEY1/TGFBR1/WNT2/RTN4/TGFB2/OLFM1/ACVR1/TGFBR2/SNAI1/HEY2/SPRY1/HAS2
GO_EMBRYONIC_DIGESTIVE_TRACT_DEVELOPMENT	31	0.662683	1.85538	0.00129032	0.0114273	0.00756832	1457	tags=45%, list=10%, signal=41%	RBPMS2/RARRES2/FOXF1/TCF21/FOXF2/PCSK5/PDGFRA/FGF10/SIX2/HLX/TGFB2/FGF9/GLI2/GLI3
GO_NEGATIVE_REGULATION_OF_ENDOTHELIAL_CELL_PROLIFERATION	31	0.774013	2.16708	0.00129032	0.0114273	0.00756832	1454	tags=52%, list=10%, signal=47%	SULF1/SPARC/GJA1/THBS1/APOE/CCL2/CAV1/SCG2/NR2F2/PTPRM/CAV2/MEF2C/TGFBR1/NGFR/VASH1/ACVRL1
GO_NEGATIVE_REGULATION_OF_ORGAN_GROWTH	31	0.650536	1.82137	0.00129032	0.0114273	0.00756832	673	tags=23%, list=4%, signal=22%	GJA1/RGS4/RGS2/MEIS1/RBP4/NOG/WWC3
GO_REGULATION_OF_EXTRACELLULAR_MATRIX_ORGANIZATION	31	0.738683	2.06816	0.00129032	0.0114273	0.00756832	2251	tags=55%, list=15%, signal=47%	FAP/AEBP1/AGT/ANTXR1/EMILIN1/DDR2/PHLDB2/FSCN1/LRP1/PDPN/IL6/TGFB1/DPP4/ETS1/TNFRSF1B/HAS2/ABL1
GO_CELL_SURFACE_RECEPTOR_SIGNALING_PATHWAY_INVOLVED_IN_HEART_DEVELOPMENT	29	0.742604	2.04727	0.0013089	0.0114273	0.00756832	1789	tags=55%, list=12%, signal=49%	DKK1/HEYL/HAND2/SNAI2/NOG/HEY1/NOTCH2/BMP4/SOX17/ACVR1/TGFB1/VANGL2/SNAI1/HEY2/ALPK2/WNT5A
GO_REGULATION_OF_TYPE_2_IMMUNE_RESPONSE	29	0.683929	1.88551	0.0013089	0.0114273	0.00756832	1970	tags=48%, list=13%, signal=42%	TNFSF4/IL33/CD86/IL6/RSAD2/HLX/CD81/SOCS5/NLRP3/BCL6/ANXA1/NOD2/GATA3/ECM1
GO_CELL_CELL_SIGNALING_INVOLVED_IN_CARDIAC_CONDUCTION	28	0.667766	1.82697	0.00131926	0.0114273	0.00756832	1705	tags=43%, list=11%, signal=38%	CASQ2/GJA1/FLNA/SCN4B/GJC1/ANK2/CACNA2D1/CACNB2/KCNA5/KCNN2/RYR2/CACNA1C
GO_CHONDROITIN_SULFATE_PROTEOGLYCAN_BIOSYNTHETIC_PROCESS	28	0.700324	1.91605	0.00131926	0.0114273	0.00756832	1621	tags=50%, list=11%, signal=45%	VCAN/BGN/DCN/CHST3/DSE/CSGALNACT2/CHSY3/CSGALNACT1/CHST7/CHST13/CHSY1/CSPG4/CHST11/CYTL1
GO_AXIS_ELONGATION	27	0.664538	1.81979	0.00132275	0.0114273	0.00756832	2790	tags=56%, list=19%, signal=45%	SFRP2/TNC/SFRP1/YAP1/FGF10/MAGI2/BMP4/WNT11/VANGL2/WNT5A/SPRY1/RDH10/FGF1/SIX4/SPRY2
GO_BASEMENT_MEMBRANE_ORGANIZATION	27	0.712192	1.95028	0.00132275	0.0114273	0.00756832	1847	tags=48%, list=12%, signal=42%	CAV1/NID2/COL4A1/MMP11/PHLDB2/LAMB1/PXDN/CAV2/LAMB2/NID1/RAMP2/NTN4/ITGB1
GO_DETECTION_OF_BIOTIC_STIMULUS	27	0.72669	1.98998	0.00132275	0.0114273	0.00756832	2501	tags=56%, list=17%, signal=46%	FAP/SRPX/LY96/TREM2/TLR2/YAP1/TLR4/TLR1/NLRP3/NOD2/CLEC7A/NOD1/CRTAM/CD1D/SMO
GO_NEGATIVE_REGULATION_OF_SMOOTHENED_SIGNALING_PATHWAY	27	0.65513	1.79402	0.00132275	0.0114273	0.00756832	3235	tags=56%, list=22%, signal=44%	GLIS2/SERPINE2/GPC3/PTCH1/GLI3/RUNX2/HHIP/GPR161/TULP3/PRKACB/ENPP1/KCTD21/KIF7/CD3E/MEGF8
GO_OUTFLOW_TRACT_SEPTUM_MORPHOGENESIS	27	0.721809	1.97662	0.00132275	0.0114273	0.00756832	1591	tags=44%, list=11%, signal=40%	ZFPM2/ISL1/SEMA3C/ROBO1/ENG/NRP1/BMPR2/PARVA/NRP2/TGFB2/BMP4/TGFBR2
GO_REGULATION_OF_FIBROBLAST_GROWTH_FACTOR_RECEPTOR_SIGNALING_PATHWAY	27	0.674141	1.84608	0.00132275	0.0114273	0.00756832	2201	tags=52%, list=15%, signal=44%	SULF1/SMOC2/THBS1/SHISA2/SULF2/NOG/GPC1/FAM20C/RUNX2/HHIP/GATA3/WNT5A/NPTN/SPRY1
GO_RENAL_SYSTEM_VASCULATURE_DEVELOPMENT	27	0.700721	1.91887	0.00132275	0.0114273	0.00756832	1783	tags=56%, list=12%, signal=49%	PKD2/ACTA2/PDGFRB/OSR1/NOTCH3/TCF21/NRP1/PDGFRA/ANGPT1/PECAM1/FOXC2/NOTCH2/BMP4/CD34/TEK
GO_SUBSTRATE_DEPENDENT_CELL_MIGRATION	27	0.643767	1.76291	0.00132275	0.0114273	0.00756832	2926	tags=63%, list=20%, signal=51%	MYH10/SLIT2/FN1/SNAI2/ROBO1/NRP1/VEGFC/ITGA11/NRP2/NTN1/SEMA3A/ANKS1A/PTPRC/TNFRSF12A/ITGB1BP1/NCK1/ADAM8
GO_CARTILAGE_MORPHOGENESIS	26	0.782697	2.12853	0.00133511	0.0114273	0.00756832	1649	tags=58%, list=11%, signal=51%	MATN3/COL6A3/HOXA5/HAND2/COL6A2/COL14A1/SNAI2/COL12A1/COL6A1/MEF2C/RSPO2/STC1/COCH/SCARA3/SNAI1
GO_CELL_DIFFERENTIATION_INVOLVED_IN_METANEPHROS_DEVELOPMENT	26	0.688127	1.87135	0.00133511	0.0114273	0.00756832	1606	tags=38%, list=11%, signal=34%	GREM1/OSR1/WWTR1/TCF21/FAT4/YAP1/SIX2/LAMB2/BMP4/CD34
GO_CHONDROCYTE_DIFFERENTIATION_INVOLVED_IN_ENDOCHONDRAL_BONE_MORPHOGENESIS	26	0.663391	1.80408	0.00133511	0.0114273	0.00756832	1599	tags=42%, list=11%, signal=38%	MATN3/COL6A3/COL6A2/COL14A1/SERPINH1/COL12A1/COL6A1/ANXA6/COCH/TGFBR2/SCARA3
GO_CRANIAL_NERVE_MORPHOGENESIS	26	0.673144	1.8306	0.00133511	0.0114273	0.00756832	1516	tags=42%, list=10%, signal=38%	MAFB/EGR2/HOXB2/NRP1/NRP2/HOXA3/SEMA3A/HOXA1/GLI3/ADARB1/HOXB3
GO_FIBRINOLYSIS	26	0.710317	1.93169	0.00133511	0.0114273	0.00756832	1382	tags=35%, list=9%, signal=31%	FAP/SERPING1/PROS1/THBS1/PLAT/SERPINE1/THBD/PLAU/SERPINB2
GO_POSITIVE_REGULATION_OF_NEUTROPHIL_MIGRATION	26	0.663569	1.80456	0.00133511	0.0114273	0.00756832	2926	tags=54%, list=20%, signal=43%	THBS4/C3AR1/IL1R1/C5AR1/CCL19/CD99L2/EDN1/CAMK1D/CCL21/NCKAP1L/DYSF/CD99/CD74/ADAM8
GO_ATRIOVENTRICULAR_VALVE_DEVELOPMENT	25	0.662869	1.78452	0.00134589	0.0114273	0.00756832	1738	tags=48%, list=12%, signal=43%	HEYL/TWIST1/BMPR2/DCHS1/HEY1/SLIT3/TGFB2/OLFM1/SOX4/ACVR1/TGFBR2/HEY2
GO_INNERVATION	25	0.680417	1.83176	0.00134589	0.0114273	0.00756832	1833	tags=44%, list=12%, signal=39%	SULF1/ISL1/SERPINE2/SULF2/NRP1/VCAM1/SEMA3A/NPTX1/ADARB1/ITGA4/LRIG1
GO_NEGATIVE_REGULATION_OF_BIOMINERALIZATION	25	0.671419	1.80754	0.00134589	0.0114273	0.00756832	2414	tags=48%, list=16%, signal=40%	GREM1/ASPN/LTBP3/HEY1/GAS6/SRGN/TGFB1/CCR1/HEY2/ECM1/ROCK1/ENPP1
GO_PROTEIN_ACTIVATION_CASCADE	25	0.664342	1.78848	0.00134589	0.0114273	0.00756832	1733	tags=36%, list=12%, signal=32%	SERPING1/FBLN1/A2M/F13A1/TFPI/VWF/F8/F10/PRCP
GO_REGULATION_OF_NEUTROPHIL_CHEMOTAXIS	25	0.732616	1.97229	0.00134589	0.0114273	0.00756832	2040	tags=52%, list=14%, signal=45%	THBS4/SLIT2/JAM3/C3AR1/C5AR1/CCL19/BST1/EDN1/MPP1/CAMK1D/CCL21/NCKAP1L/DYSF
GO_NEGATIVE_REGULATION_OF_CARDIAC_MUSCLE_TISSUE_GROWTH	23	0.685008	1.81913	0.00134953	0.0114273	0.00756832	1937	tags=35%, list=13%, signal=30%	GJA1/RGS4/RGS2/MEIS1/RBP4/NOG/TGFBR2/KCNK2
GO_NEGATIVE_REGULATION_OF_CARTILAGE_DEVELOPMENT	23	0.79546	2.11245	0.00134953	0.0114273	0.00756832	1487	tags=61%, list=10%, signal=55%	GREM1/CTSK/EFEMP1/FRZB/SNAI2/PTHLH/NOG/LTBP3/TGFBR1/BMP4/GLI2/WNT11/WNT9A/ADAMTS12
GO_OSTEOBLAST_PROLIFERATION	23	0.68152	1.80986	0.00134953	0.0114273	0.00756832	1034	tags=30%, list=7%, signal=28%	GREM1/CTHRC1/TMEM119/SFRP1/TNN/ITGAV/NPR3
GO_POSITIVE_REGULATION_OF_FILOPODIUM_ASSEMBLY	23	0.732055	1.94406	0.00134953	0.0114273	0.00756832	2336	tags=57%, list=16%, signal=48%	DPYSL3/TGFB3/FSCN1/NRP1/PALM/RHOQ/DOCK11/TGFBR1/CCL21/GPM6A/NLGN1/DNM3/SRF
GO_REGULATION_OF_NON_CANONICAL_WNT_SIGNALING_PATHWAY	23	0.830427	2.2053	0.00134953	0.0114273	0.00756832	575	tags=48%, list=4%, signal=46%	SFRP4/SFRP2/DACT1/RSPO3/DKK1/ANKRD6/SFRP1/PLEKHA4/DAB2/DAAM2/GPC3
GO_SECONDARY_PALATE_DEVELOPMENT	23	0.734464	1.95046	0.00134953	0.0114273	0.00756832	2151	tags=52%, list=14%, signal=45%	LRRC32/TGFB3/FZD2/TGFBR3/LEF1/FZD1/TGFB2/TSHZ1/WNT11/TGFBR2/WNT5A/SOX11
GO_TRABECULA_FORMATION	23	0.70082	1.86112	0.00134953	0.0114273	0.00756832	2336	tags=57%, list=16%, signal=48%	GREM1/SFRP1/RBP4/TGFBR3/COL1A1/THBS3/ADAMTS1/MMP2/HEY1/HEY2/TEK/FHL2/SRF
GO_CHONDROITIN_SULFATE_BIOSYNTHETIC_PROCESS	24	0.737519	1.9683	0.00135135	0.0114273	0.00756832	1368	tags=54%, list=9%, signal=49%	VCAN/BGN/DCN/CHST3/DSE/CSGALNACT2/CHSY3/CSGALNACT1/CHST7/CHST13/CHSY1/CSPG4/CHST11
GO_ENDOCARDIAL_CUSHION_FORMATION	24	0.754444	2.01347	0.00135135	0.0114273	0.00756832	1738	tags=54%, list=12%, signal=48%	HEYL/TMEM100/SNAI2/ROBO1/ENG/NOG/DCHS1/TGFBR1/TGFB2/ACVR1/TGFBR2/SNAI1/HEY2
GO_NEGATIVE_REGULATION_OF_EMBRYONIC_DEVELOPMENT	24	0.72427	1.93294	0.00135135	0.0114273	0.00756832	1866	tags=50%, list=12%, signal=44%	SFRP2/SULF1/DKK1/COL5A2/COL5A1/FZD7/BMP4/GPR161/SNAI1/GATA3/WNT5A/TULP3
GO_REGULATION_OF_MESONEPHROS_DEVELOPMENT	24	0.67304	1.79622	0.00135135	0.0114273	0.00756832	1765	tags=42%, list=12%, signal=37%	GREM1/AGT/NOG/WNT2B/SIX2/BMP4/MAGED1/BASP1/HOXB7/GATA3
GO_BRANCHING_INVOLVED_IN_SALIVARY_GLAND_MORPHOGENESIS	22	0.731957	1.91489	0.00137174	0.0114273	0.00756832	2105	tags=55%, list=14%, signal=47%	SEMA3C/SNAI2/TGM2/NRP1/FGF7/FGF10/HGF/SEMA3A/PLXND1/NTN4/PLXNA1/FGFR1
GO_CARDIAC_MYOFIBRIL_ASSEMBLY	22	0.688453	1.80108	0.00137174	0.0114273	0.00756832	2717	tags=45%, list=18%, signal=37%	MYH10/PDGFRB/ACTC1/FHOD3/PDGFRA/OBSL1/MYOM1/SRF/MEF2A/NEB
GO_LYMPH_VESSEL_DEVELOPMENT	22	0.672249	1.75869	0.00137174	0.0114273	0.00756832	1739	tags=45%, list=12%, signal=40%	HEG1/NR2F2/BMPR2/VEGFC/PDPN/SOX18/FOXC2/VASH1/ACVRL1/PTPN14
GO_NEGATIVE_REGULATION_OF_SMOOTH_MUSCLE_CELL_MIGRATION	22	0.751903	1.96707	0.00137174	0.0114273	0.00756832	1147	tags=50%, list=8%, signal=46%	SLIT2/IGFBP3/MYOCD/TPM1/AIF1/IGFBP5/SERPINE1/LRP1/MEF2C/PRKG1/ILK
GO_POSITIVE_REGULATION_OF_RECEPTOR_INTERNALIZATION	22	0.675189	1.76638	0.00137174	0.0114273	0.00756832	1231	tags=27%, list=8%, signal=25%	SFRP4/GREM1/SELE/ANGPT1/NTF3/MAGI2
GO_REGULATION_OF_ANION_TRANSMEMBRANE_TRANSPORT	22	0.730982	1.91234	0.00137174	0.0114273	0.00756832	800	tags=41%, list=5%, signal=39%	AGT/RGS4/THBS1/RGS2/ATP1A2/IRS2/OSR1/ABCB1/PRNP
GO_REGULATION_OF_PLATELET_DERIVED_GROWTH_FACTOR_RECEPTOR_SIGNALING_PATHWAY	22	0.664152	1.73751	0.00137174	0.0114273	0.00756832	2822	tags=45%, list=19%, signal=37%	APOD/MYOCD/LOX/HIP1/LRP1/NDRG4/PTPN12/PTGIR/CBL/SNCA
GO_VASCULAR_ASSOCIATED_SMOOTH_MUSCLE_CELL_MIGRATION	22	0.764378	1.99971	0.00137174	0.0114273	0.00756832	1471	tags=50%, list=10%, signal=45%	AGT/MYOCD/TPM1/IGFBP5/LRP1/MEF2C/ADAMTS1/PRKG1/FGF9/DOCK4/SSH1
GO_VASCULAR_SMOOTH_MUSCLE_CONTRACTION	22	0.697919	1.82584	0.00137174	0.0114273	0.00756832	1811	tags=41%, list=12%, signal=36%	AGT/COMP/ACTA2/EDNRA/EDN1/HTR2A/DOCK4/SLC8A1/EDNRB
GO_NEGATIVE_REGULATION_OF_ANION_TRANSPORT	21	0.742337	1.92271	0.00140252	0.0115845	0.00767246	412	tags=29%, list=3%, signal=28%	SFRP4/RGS4/THBS1/RGS2/IRS2/OSR1
GO_NEURON_PROJECTION_ARBORIZATION	21	0.701414	1.81672	0.00140252	0.0115845	0.00767246	2265	tags=67%, list=15%, signal=57%	NRP1/LRRK2/PTN/FZD4/SEMA3A/DVL3/MACF1/WNT5A/ZNF365/NLGN1/MYO9A/DLG4/ROCK1/PHACTR1
GO_PULMONARY_VALVE_DEVELOPMENT	21	0.721528	1.86881	0.00140252	0.0115845	0.00767246	3206	tags=67%, list=21%, signal=52%	SLIT2/HEYL/ROBO1/BMPR2/HEY1/NOTCH2/TGFB2/BMP4/HEY2/TNFRSF1B/GJA5/NOS3/ROBO2/STRA6
GO_REGULATION_OF_BONE_DEVELOPMENT	21	0.691102	1.79001	0.00140252	0.0115845	0.00767246	1834	tags=52%, list=12%, signal=46%	GREM1/TYROBP/FBN1/TMEM119/LOX/LILRB1/TNFSF11/NOTCH2/GLI3/RGN/GPR68
GO_REGULATION_OF_RYANODINE_SENSITIVE_CALCIUM_RELEASE_CHANNEL_ACTIVITY	21	0.707745	1.83311	0.00140252	0.0115845	0.00767246	1577	tags=29%, list=11%, signal=26%	PLN/CASQ2/PKD2/JPH2/CLIC2/DMD
GO_CHONDROCYTE_DEVELOPMENT_INVOLVED_IN_ENDOCHONDRAL_BONE_MORPHOGENESIS	20	0.713724	1.82764	0.00141643	0.0116401	0.00770927	1599	tags=50%, list=11%, signal=45%	MATN3/COL6A3/COL6A2/COL14A1/SERPINH1/COL12A1/COL6A1/COCH/TGFBR2/SCARA3
GO_GROWTH_PLATE_CARTILAGE_CHONDROCYTE_DIFFERENTIATION	20	0.726271	1.85977	0.00141643	0.0116401	0.00770927	1599	tags=50%, list=11%, signal=45%	MATN3/COL6A3/COL6A2/COL14A1/COL12A1/COL6A1/ANXA6/COCH/TGFBR2/SCARA3
GO_POSITIVE_REGULATION_OF_MACROPHAGE_ACTIVATION	20	0.712842	1.82539	0.00141643	0.0116401	0.00770927	1789	tags=45%, list=12%, signal=40%	THBS1/TREM2/IL33/TLR4/HAVCR2/CEBPA/LRRK2/CTSC/WNT5A
GO_NEGATIVE_REGULATION_OF_TISSUE_REMODELING	19	0.724514	1.83644	0.00143062	0.0117171	0.00776026	1200	tags=42%, list=8%, signal=39%	GREM1/AGT/TMEM119/TNFRSF11B/SFRP1/IL6/CARTPT/P2RX7
GO_REGULATION_OF_ANTIGEN_PROCESSING_AND_PRESENTATION	19	0.741731	1.88008	0.00143062	0.0117171	0.00776026	1780	tags=53%, list=12%, signal=46%	THBS1/FGL2/TREM2/CCL19/FCGR2B/LILRB2/HLA-DOA/NOD2/CCL21/NOD1
GO_REGULATION_OF_EPITHELIAL_TUBE_FORMATION	18	0.724586	1.8114	0.001443	0.0117292	0.00776826	1789	tags=50%, list=12%, signal=44%	SFRP2/SFRP1/FZD2/FZD1/DVL3/NPHP3/VANGL2/GATA3/WNT5A
GO_RETINA_VASCULATURE_DEVELOPMENT_IN_CAMERA_TYPE_EYE	18	0.83173	2.07925	0.001443	0.0117292	0.00776826	1454	tags=56%, list=10%, signal=50%	CYP1B1/PDGFRB/COL4A1/CLIC4/NRP1/PDGFRA/BMPR2/RHOJ/FZD4/ACVRL1
GO_DETECTION_OF_EXTERNAL_BIOTIC_STIMULUS	17	0.754961	1.86755	0.00145138	0.0117292	0.00776826	2308	tags=53%, list=15%, signal=45%	LY96/TREM2/TLR2/TLR4/TLR1/NOD2/CLEC7A/NOD1/CD1D
GO_EPITHELIAL_TO_MESENCHYMAL_TRANSITION_INVOLVED_IN_ENDOCARDIAL_CUSHION_FORMATION	17	0.826973	2.04569	0.00145138	0.0117292	0.00776826	1738	tags=65%, list=12%, signal=57%	HEYL/TMEM100/SNAI2/ENG/NOG/TGFBR1/TGFB2/ACVR1/TGFBR2/SNAI1/HEY2
GO_ESTABLISHMENT_OF_PLANAR_POLARITY_OF_EMBRYONIC_EPITHELIUM	17	0.77847	1.92571	0.00145138	0.0117292	0.00776826	1789	tags=59%, list=12%, signal=52%	SFRP2/CTHRC1/SFRP1/FZD2/FOXF2/FZD1/DVL3/NPHP3/VANGL2/WNT5A
GO_NEGATIVE_REGULATION_OF_CHONDROCYTE_DIFFERENTIATION	17	0.78845	1.95039	0.00145138	0.0117292	0.00776826	1487	tags=59%, list=10%, signal=53%	GREM1/EFEMP1/SNAI2/PTHLH/LTBP3/TGFBR1/BMP4/GLI2/WNT9A/ADAMTS12
GO_NEGATIVE_REGULATION_OF_VASCULAR_SMOOTH_MUSCLE_CELL_PROLIFERATION	17	0.775788	1.91907	0.00145138	0.0117292	0.00776826	1468	tags=41%, list=10%, signal=37%	CNN1/TGFB3/MYOCD/TPM1/MEF2C/PRKG1/HMOX1
GO_POSITIVE_REGULATION_OF_EXTRACELLULAR_MATRIX_ORGANIZATION	17	0.795555	1.96797	0.00145138	0.0117292	0.00776826	1482	tags=47%, list=10%, signal=42%	AGT/EMILIN1/DDR2/PHLDB2/FSCN1/PDPN/IL6/TGFB1
GO_DERMATAN_SULFATE_PROTEOGLYCAN_METABOLIC_PROCESS	16	0.821762	2.01522	0.00145985	0.0117781	0.00780067	1342	tags=62%, list=9%, signal=57%	VCAN/BGN/DCN/DSE/CSGALNACT2/CSGALNACT1/CHST14/UST/CSPG4/DSEL
GO_REGULATION_OF_WNT_SIGNALING_PATHWAY_PLANAR_CELL_POLARITY_PATHWAY	15	0.867597	2.08876	0.00148588	0.0119683	0.00792661	575	tags=60%, list=4%, signal=58%	SFRP2/DACT1/RSPO3/DKK1/ANKRD6/SFRP1/PLEKHA4/DAB2/GPC3
GO_DERMATAN_SULFATE_METABOLIC_PROCESS	13	0.811309	1.89357	0.00149477	0.0120001	0.00794769	1342	tags=62%, list=9%, signal=56%	VCAN/BGN/DCN/DSE/CHST14/UST/CSPG4/DSEL
GO_POSITIVE_REGULATION_OF_NON_CANONICAL_WNT_SIGNALING_PATHWAY	13	0.821674	1.91776	0.00149477	0.0120001	0.00794769	575	tags=54%, list=4%, signal=52%	RSPO3/DKK1/ANKRD6/SFRP1/PLEKHA4/DAB2/GPC3
GO_DENDRITIC_CELL_ANTIGEN_PROCESSING_AND_PRESENTATION	11	0.839066	1.87324	0.00156495	0.0124403	0.00823925	1780	tags=73%, list=12%, signal=64%	THBS1/FGL2/CLEC4A/CCL19/FCGR2B/NOD2/CCL21/NOD1
GO_GASTRO_INTESTINAL_SYSTEM_SMOOTH_MUSCLE_CONTRACTION	11	0.830713	1.85459	0.00156495	0.0124403	0.00823925	902	tags=55%, list=6%, signal=51%	SULF1/HTR2B/TACR2/KIT/SULF2/PTGER3
GO_KERATAN_SULFATE_CATABOLIC_PROCESS	11	0.881741	1.96851	0.00156495	0.0124403	0.00823925	837	tags=55%, list=6%, signal=52%	OGN/OMD/LUM/PRELP/FMOD/KERA
GO_POSITIVE_REGULATION_OF_FIBROBLAST_MIGRATION	11	0.8403	1.876	0.00156495	0.0124403	0.00823925	1498	tags=55%, list=10%, signal=49%	THBS1/AKAP12/DDR2/PAK3/TGFB1/SLC8A1
GO_RETINA_VASCULATURE_MORPHOGENESIS_IN_CAMERA_TYPE_EYE	11	0.843206	1.88248	0.00156495	0.0124403	0.00823925	1130	tags=55%, list=8%, signal=50%	CYP1B1/COL4A1/CLIC4/NRP1/RHOJ/FZD4
GO_SYNAPSE_PRUNING	11	0.850956	1.89979	0.00156495	0.0124403	0.00823925	1917	tags=91%, list=13%, signal=79%	C3/DKK1/C1QB/TREM2/C1QC/C1QA/ITGAM/CX3CR1/EPHA4/CX3CL1
GO_BONE_TRABECULA_FORMATION	10	0.840618	1.8289	0.0015949	0.0125961	0.00834241	910	tags=50%, list=6%, signal=47%	GREM1/SFRP1/COL1A1/THBS3/MMP2
GO_COMPLEMENT_RECEPTOR_MEDIATED_SIGNALING_PATHWAY	10	0.843496	1.83516	0.0015949	0.0125961	0.00834241	1463	tags=50%, list=10%, signal=45%	FPR3/C3AR1/C5AR1/FPR1/CMKLR1
GO_POSITIVE_REGULATION_OF_CYTOPLASMIC_TRANSPORT	10	0.831111	1.80822	0.0015949	0.0125961	0.00834241	1944	tags=60%, list=13%, signal=52%	RDX/DAB2/MAP2/MSN/SORL1/MTMR2
GO_REGULATION_OF_CHEMOKINE_MEDIATED_SIGNALING_PATHWAY	10	0.825565	1.79615	0.0015949	0.0125961	0.00834241	1785	tags=70%, list=12%, signal=62%	SLIT2/TREM2/ROBO1/EDN1/SLIT3/SH2B3/CCL5
GO_REGULATION_OF_DNA_BINDING_TRANSCRIPTION_FACTOR_ACTIVITY	373	0.389455	1.38715	0.00201005	0.0158011	0.0104651	3317	tags=29%, list=22%, signal=23%	SFRP4/GREM1/AGT/CYP1B1/HEYL/PKD2/PTGIS/FLNA/TCEAL7/BEX1/DDR2/HAND2/NUPR1/CAV1/GLIS2/TWIST1/PRKD1/MYOCD/KIT/TNFSF4/FZD2/S100A9/FOXS1/TLR2/ITGB2/PRNP/TNFSF11/TLR4/IL6/CX3CR1/PTCH1/FZD1/ID3/HAVCR2/MID2/CDKN2A/GAS6/WNT2/TRIM22/HCLS1/EDN1/FZD4/CD200/SPHK1/NLRP3/S100A8/ARID5B/ADORA3/WFS1/CMKLR1/HMOX1/SMAD7/HCK/TNFRSF4/AR/JMY/CYTL1/NLRP2/NOD2/CAMK1D/NOD1/WNT5A/PRKCH/ROR1/ICAM1/MAPK10/PIM1/CX3CL1/CD36/TN…
GO_POSITIVE_REGULATION_OF_GTPASE_ACTIVITY	303	0.411378	1.45531	0.00201207	0.0158011	0.0104651	3053	tags=33%, list=20%, signal=27%	HTR2B/RGS4/THY1/CCL2/RGS2/SFRP1/CCL8/NRP1/CHN1/RGS5/CCL19/CAV2/TBC1D19/GPR65/SYDE1/DOCK11/ARHGEF6/DOCK10/RGS1/TBC1D9/BNIP2/DLC1/LRRK2/ARHGEF10/SIPA1L2/NTF3/CCL4/F2R/RGS18/ARHGAP10/ARHGAP23/WNT11/DVL3/DOCK4/RGN/DOCK2/MAP4K4/CORO1C/TBC1D2B/CCL26/IQSEC1/ADPRH/SEC23A/CCL21/CCL5/WNT5A/RAB11FIP2/PREX1/PICALM/GNB5/ITGB1/ICAM1/RASA3/GNAO1/CX3CL1/ARHGAP1/TBC1D16/NCKAP1L/ERRFI1/ADCYAP1/DOCK1/VAV1/ARHGAP6/R…
GO_MYELOID_CELL_DIFFERENTIATION	334	0.40449	1.43557	0.00201613	0.0158011	0.0104651	3191	tags=33%, list=21%, signal=26%	MYL9/INHBA/MAFB/THBS1/HOXA5/TYROBP/FSTL3/FBN1/TREM2/ROR2/C1QC/LOX/SFRP1/MEIS1/KIT/TSPAN2/FCER1G/CLEC5A/TGFBR3/CDKN2B/CSF1R/GPC3/LEF1/LILRB1/ACTN1/CDKN1C/TLR2/CCL19/RASSF2/MEF2C/TNFSF11/TLR4/SH3PXD2A/IFI16/CEBPB/CEBPA/CARTPT/HCLS1/FAM20C/OSTM1/CD109/CD81/NOTCH2/L3MBTL3/BMP4/FOXO3/GAB2/SH2B3/SNX10/LRRC17/LILRB3/CD4/BCL6/HOXA7/ITPKB/ZFP36L1/TGFB1/CCR1/ZBTB16/TGFBR2/MITF/FLI1/HOXB7/ZBTB46/GATA3/GPR68…
GO_POSITIVE_REGULATION_OF_PROTEIN_SERINE_THREONINE_KINASE_ACTIVITY	292	0.414321	1.46266	0.00201816	0.0158011	0.0104651	3337	tags=36%, list=22%, signal=28%	HTR2B/DKK1/PKD2/NOX4/THBS1/PDGFC/NRK/PDGFRB/GHR/TGFB3/ROR2/KIT/ITGA1/ROBO1/CSF1R/IGF1/FGF2/CXCR4/ZEB2/PEA15/CCND2/C5AR1/GADD45B/CCL19/TNFSF11/TLR4/ATP2B4/FPR1/TPD52L1/FGF10/DUSP5/CARTPT/TGFBR1/LRRK2/MDFIC/EDN1/HTR2A/NTF3/FZD4/PDE5A/CD81/ILK/HGF/F2R/P2RX7/BMP4/MAP3K8/CSPG4/MAGED1/PAK3/DVL3/TGFB1/VANGL2/MUC20/NOD2/MAP3K12/CAMK1/NOD1/WNT5A/EPHA4/KITLG/MAPK10/MAP3K3/ACSL1/SASH1/TAOK1/PIK3CG/FGFR1/SPA…
GO_AGING	282	0.415557	1.46271	0.0020202	0.0158011	0.0104651	3096	tags=30%, list=21%, signal=25%	APOD/CRYAB/AGT/COMP/TIMP1/SERPING1/TIMP2/SERPINF1/MMP7/DKK1/KCNMB1/NOX4/DCN/PRELP/COL4A2/PDGFRB/TGFB3/TWIST1/PTGS2/NUAK1/C1QA/CDKN2B/CLDN1/ENG/IGFBP5/CDKN1C/SERPINE1/LRP1/ITGB2/PRNP/PENK/AKT3/CDKN2A/LRRK2/VCAM1/EDN1/HTR2A/ILK/GSN/BCL6/VASH1/RETN/RGN/TGFBR2/LITAF/YPEL3/CTSC/EDNRB/PICALM/ICAM1/TNFRSF1B/GNAO1/PLA2R1/CX3CL1/MAP3K3/PCK1/NAMPT/ZMIZ1/ABL1/CREB1/BCL2/SRF/CDK6/TBX2/HAMP/PPARGC1A/ID2/IGFBP…
GO_MAINTENANCE_OF_LOCATION	282	0.416058	1.46447	0.0020202	0.0158011	0.0104651	2935	tags=30%, list=20%, signal=25%	PLN/C3/HTR2B/CASQ2/PKD2/FLNA/THY1/LTBP1/APOE/FBN1/CAV1/TRPC1/ATP1A2/EPB41L3/JPH2/FGF2/S100A9/DZIP1/LPL/ITGAV/MSR1/DBN1/CXCL10/ANK2/CCL19/ANXA6/ABCA1/IL6/CLIC2/ITPR1/SYNE1/DRD1/HTR2A/SRGN/TLN1/CCR5/F2R/P2RX7/MYO5A/NBL1/ANXA5/GSN/CXCL9/S100A8/CD4/OSBPL8/SLC8A1/DMD/MEST/RYR2/PLCG1/CACNA1C/PLCL1/CCL21/ARL2/IGSF11/SORL1/RASA3/CX3CL1/CD36/FTO/DYSF/PTPRC/PINK1/RYR3/ABL1/CXCL11/ENPP1/UVRAG/SLC30A4/MDFI/S…
GO_CELL_FATE_COMMITMENT	245	0.421511	1.47344	0.0020429	0.015953	0.0105657	1852	tags=20%, list=12%, signal=18%	SFRP2/GAS1/PRRX1/DKK1/TGFB1I1/ISL1/ROR2/SFRP1/FZD7/ZNF521/FGF13/NOTCH3/FGF2/NR2F2/NRP1/ISL2/PDPN/MEF2C/IL6/PTCH1/HOXA2/WNT2B/FGF10/SH3PXD2B/SIX2/SOX18/CEBPB/TGFBR1/WNT2/FOXC2/NOTCH2/SLAMF8/GAP43/BMP4/GLI2/WNT11/WNT9A/SOX17/GLI3/RUNX2/ACVR1/AR/MITF/CDON/HEY2/GATA3/TEAD3/WNT5A/ITGB1/EBF2
GO_NEGATIVE_REGULATION_OF_KINASE_ACTIVITY	208	0.414432	1.44356	0.00205128	0.0159836	0.010586	3415	tags=37%, list=23%, signal=29%	SFRP2/RGS4/THY1/APOE/RGS2/CAV1/MYOCD/IRS2/SFRP1/HEG1/PKIG/WWTR1/CDKN2B/UCHL1/PRKAR2B/NR2F2/CDKN1C/GADD45B/HSPB1/DUSP5/CEBPA/CDKN2A/PKIA/LATS2/ILK/BMP4/SH2B3/SOCS5/FABP4/RGN/ADARB1/SH3BP5/CORO1C/PIK3IP1/DUSP3/CAMK2N1/CD300A/GMFG/RASIP1/SPRED1/SORL1/IPO7/ERRFI1/TNFAIP3/DUSP22/DUSP14/PTPRC/GADD45A/SPRY1/TAF7/ABL1/PKIB/PPM1F/PRKAR1A/HHEX/TSC2/CBL/PKN1/TRIB2/ITGB1BP1/IGF1R/NCK1/SPRY2/SPRY4/HEXIM1/TRIB…
GO_CELLULAR_RESPONSE_TO_BIOTIC_STIMULUS	204	0.41902	1.45954	0.00205339	0.0159836	0.010586	2274	tags=27%, list=15%, signal=23%	PLSCR4/CCL2/LDOC1/LY96/TREM2/CD14/TNFSF4/VIM/AXL/LILRB1/CXCL10/TLR2/SERPINE1/TFPI/CD86/MEF2C/TLR4/ABCA1/IL6/CX3CR1/FCGR2B/TLR1/MRC1/HAVCR2/CEBPB/LILRB2/LY86/CCR5/TXNIP/SIRPA/CXCL9/NLRP3/IGFBPL1/WFS1/CXCL6/TGFB1/HCK/LITAF/NOD2/CLEC7A/CCL5/WNT5A/EDNRB/PDE4B/ICAM1/TNFRSF1B/CX3CL1/CD36/SASH1/LILRA2/TNFAIP3/PTAFR/ABL1/HDAC5/CXCL11
GO_POSITIVE_REGULATION_OF_DEVELOPMENTAL_GROWTH	157	0.458812	1.5705	0.00208768	0.0162246	0.0107456	3235	tags=39%, list=22%, signal=31%	ZFPM2/MAP1B/GHR/FN1/TGFBR3/GLI1/IGF1/FGF2/FOXS1/CXCR4/NRP1/DBN1/YAP1/LRP1/BMPR2/MEF2C/CXCL12/SH3PXD2B/CRABP2/NTN1/WNT2/HCLS1/EDN1/HLX/ILK/L1CAM/FGF9/MACF1/TGFBR2/ISLR2/BASP1/TRPV2/HEY2/PIM1/GPAM/SYT1/RNF157/FGFR1/CREB1/BCL2/SRF/GDI1/STAT5B/TNFRSF12A/SMO/CSF1/TBX2/HAMP/LEP/DLL1/PAFAH1B1/EFNA5/PLCB1/BMPR1A/SYT17/RND2/SYT4/INSR/DIO3/RUFY3/MEGF8
GO_CYTOSOLIC_CALCIUM_ION_TRANSPORT	151	0.465924	1.5888	0.00209864	0.0162489	0.0107617	2328	tags=29%, list=16%, signal=25%	PLN/HTR2B/CASQ2/PKD2/THY1/CAV1/TRPC1/ATP1A2/JPH2/FGF2/CXCL10/ANK2/CCL19/PRNP/ATP2B4/CLIC2/ITPR1/CACNA2D1/DRD1/HTR2A/CCR5/F2R/P2RX7/MYO5A/CXCL9/CD4/SLC8A1/DMD/RYR2/PLCG1/CACNA1C/PLCL1/CCL21/RAMP3/FYN/RASA3/CX3CL1/FAM155A/CACNB3/PTPRC/RYR3/ABL1/CXCL11/BCL2
GO_REGULATION_OF_CATION_CHANNEL_ACTIVITY	151	0.452406	1.5427	0.00209864	0.0162489	0.0107617	3190	tags=31%, list=21%, signal=25%	PLN/CASQ2/GEM/PKD2/CCL2/TREM2/CAV1/JPH2/ANK2/RRAD/MEF2C/STOM/KCNE4/CLIC2/CACNA2D1/CACNB2/MYO5A/GAL/SHANK3/SLMAP/DMD/GNB5/PDE4B/DAPK1/AHNAK/CACNB3/DYSF/NLGN1/EHD3/RELN/DLG4/CRHBP/PINK1/STAC/AMIGO1/ACTN2/KLHL24/PPARGC1A/CNIH3/P2RY6/REM1/CASQ1/VAMP2/IFNG/ADRB2/NEFL/GRIN2A
GO_NEGATIVE_REGULATION_OF_CELL_CELL_ADHESION	155	0.455949	1.55703	0.00210084	0.0162489	0.0107617	2553	tags=31%, list=17%, signal=26%	GPNMB/LRRC32/FGL2/SERPINE2/TNFSF4/TWSG1/SNAI2/RDX/LILRB1/VSIG4/CD86/DTX1/MYADM/PRNP/FCGR2B/CXCL12/PRKG1/HAVCR2/CEBPB/LILRB2/HLX/PDE5A/PLA2G2A/PODXL/BMP4/SH2B3/SOCS5/BCL6/GLI3/ANXA1/TGFB1/SMAD7/SWAP70/DUSP3/PAG1/CD300A/CCL21/ZNF703/C1QTNF1/RUNX3/DUSP22/ABL1/CD9/PPM1F/PRKAR1A/DLG5/LOXL3/TNFAIP8L2
GO_EPITHELIAL_TUBE_FORMATION	123	0.466651	1.56709	0.00213447	0.0164743	0.010911	2437	tags=30%, list=16%, signal=25%	GREM1/SFRP2/CTHRC1/TWIST1/SALL4/PRICKLE1/SFRP1/OSR1/FZD2/ZEB2/NOG/PTCH1/FZD1/FGF10/SEMA4C/DLC1/PODXL/TGFB2/BMP4/SOX4/CC2D2A/DVL3/TGFB1/NPHP3/VANGL2/MIB1/SKI/TEAD2/GATA3/WNT5A/TULP3/SOX11/TCTN1/ABL1/PRKACB/TSC2/IFT52
GO_ACTION_POTENTIAL	120	0.464274	1.55638	0.00213675	0.0164743	0.010911	2259	tags=29%, list=15%, signal=25%	GJA1/FLNA/CAV1/KCNJ8/ATP1A2/TAC1/CNTNAP1/FGF13/SCN7A/SCN4B/GJC1/ANK2/KCNE4/KCND2/NRCAM/CACNA2D1/DRD1/CTNNA3/KCNH2/CACNB2/KCNA5/KCNN2/SLC8A1/SLMAP/DMD/RYR2/KCNJ2/CACNA1C/NTRK2/CD36/CACNB3/KCNMB4/KCND3/SCN3B/GPR88
GO_NEGATIVE_REGULATION_OF_HEMOPOIESIS	127	0.460981	1.54704	0.00214133	0.0164751	0.0109115	2029	tags=28%, list=14%, signal=25%	INHBA/MAFB/HOXA5/FGL2/FSTL3/FBN1/C1QC/SFRP1/MEIS1/TNFSF4/LILRB1/DTX1/TLR4/FCGR2B/IL17D/TMEM176A/CARTPT/HLX/BMP4/SOCS5/LRRC17/LILRB3/BCL6/HOXA7/ITPKB/ZFP36L1/GLI3/ANXA1/SMAD7/ZBTB16/TMEM176B/ZBTB46/GPR68/PIK3R1/MEIS2/RUNX3
GO_DENDRITE_MORPHOGENESIS	130	0.462941	1.55752	0.00214362	0.0164751	0.0109115	2971	tags=36%, list=20%, signal=29%	SDC2/VLDLR/CHRNA3/NRP1/DBN1/SLITRK5/MAP2/DCLK1/DOCK10/OBSL1/LRRK2/PTN/HCLS1/ILK/MAP6/SEMA3A/PAK3/LZTS1/KLF7/SHANK3/TRAK2/NEDD4/FARP1/PICALM/ITGB1/EPHA4/ZNF365/FYN/BHLHB9/CAPRIN2/CUX1/NLGN1/RELN/PTPRD/DLG4/DNM3/ABI2/PHACTR1/MEF2A/RAP2A/KIDINS220/NFATC4/RERE/TIAM1/PAFAH1B1/PDLIM5/HECW2
GO_CYTOKINE_METABOLIC_PROCESS	110	0.469771	1.56146	0.0021645	0.0166093	0.0110004	3173	tags=37%, list=21%, signal=30%	INHBA/THBS1/TYROBP/AKAP12/INHBB/TLR7/LILRB1/PCSK5/HSPB1/CD86/TLR4/IL6/CX3CR1/TLR1/IGF2BP3/CEBPB/CYBB/EBI3/CD4/HMOX1/CD276/TLR8/CLEC7A/GATA3/NOD1/WNT5A/ERRFI1/PTAFR/PTPRC/EREG/STAT5B/TRIB2/IL1RAP/CD74/STAT3/LAG3/IFNG/EGR1/RELA/CD3E/INPP5D
GO_NEGATIVE_REGULATION_OF_SUPRAMOLECULAR_FIBER_ORGANIZATION	109	0.485369	1.61052	0.0021692	0.0166191	0.0110069	2893	tags=35%, list=19%, signal=28%	LMOD1/CRYAB/SLIT2/CLIP3/PFN2/EMILIN1/APOE/MAP1B/STMN2/FGF13/TMOD1/RDX/FHOD3/PHLDB2/MAP2/MYADM/NAV3/PLEKHH2/DLC1/MYOC/GSN/CDH5/SHANK3/SWAP70/GMFG/TAOK1/ARHGAP6/SPTBN1/MID1/ADD1/ARHGAP28/TTBK2/WASF2/WAS/CORO2B/TMOD2/SNCA/KANK1
GO_REGULATION_OF_ACTOMYOSIN_STRUCTURE_ORGANIZATION	80	0.515585	1.65916	0.00224972	0.0171743	0.0113746	2784	tags=39%, list=19%, signal=32%	PFN2/NOX4/TGFB3/SFRP1/TAC1/TPM1/PHLDB2/NRP1/MEF2C/GPR65/SH3PXD2B/DLC1/TGFBR1/MYOC/EDN1/ARHGEF10/EVL/WNT11/LIMCH1/PIK3R1/SORBS3/ARHGAP6/ROCK1/ABL1/PPM1F/ARHGAP28/WASF2/WAS/CORO2B/ITGB1BP1/LPAR1
GO_MUSCLE_HYPERTROPHY	81	0.518754	1.67011	0.00225225	0.0171743	0.0113746	2747	tags=33%, list=18%, signal=27%	AGT/HTR2B/RGS4/HAND2/RGS2/IGF1/PDE9A/IGFBP5/MEF2C/ATP2B4/SORBS2/MYOC/EDN1/PDE5A/LMCD1/RYR2/HEY2/TNFRSF1B/ERRFI1/IL6ST/KLF15/ROCK1/HDAC4/MEF2A/HAMP/LEP/TIAM1
GO_POSITIVE_REGULATION_OF_LEUKOCYTE_CHEMOTAXIS	78	0.51258	1.6446	0.00225225	0.0171743	0.0113746	2040	tags=35%, list=14%, signal=30%	THBS4/THBS1/RARRES2/AIF1/C3AR1/C5AR1/CXCL10/CCL19/PLA2G7/SERPINE1/VEGFC/IL6/CXCL12/VEGFB/GAS6/PTN/EDN1/CCL4/CMKLR1/SWAP70/CCR1/CAMK1D/CCL21/CCL5/WNT5A/NCKAP1L/DYSF
GO_TUBE_CLOSURE	83	0.507995	1.63907	0.00225989	0.0172056	0.0113953	1866	tags=30%, list=12%, signal=27%	SFRP2/CTHRC1/TWIST1/SALL4/PRICKLE1/SFRP1/FZD2/ZEB2/NOG/PTCH1/FZD1/FGF10/SEMA4C/DLC1/TGFB2/BMP4/CC2D2A/DVL3/TGFB1/NPHP3/VANGL2/SKI/TEAD2/WNT5A/TULP3
GO_CARDIAC_MUSCLE_CELL_CONTRACTION	66	0.546559	1.71961	0.00232288	0.0176575	0.0116946	2152	tags=38%, list=14%, signal=33%	PLN/GJA1/FLNA/CAV1/KCNJ8/ATP1A2/FGF13/SCN4B/GJC1/ANK2/SGCD/KCNE4/CACNA2D1/CTNNA3/KCNH2/CACNB2/KCNA5/STC1/KCNN2/RYR2/KCNJ2/CACNA1C/PDE4B/KCND3/SCN3B
GO_CRANIAL_SKELETAL_SYSTEM_DEVELOPMENT	64	0.546068	1.71344	0.00234192	0.0177192	0.0117355	3374	tags=50%, list=23%, signal=39%	PRRX1/RAB23/TGFB3/TWIST1/PDGFRA/MEF2C/FREM1/HOXA2/SH3PXD2B/SIX2/TGFBR1/FOXC2/TGFB2/BMP4/CHST11/HOXA1/GLI3/RUNX2/TGFBR2/TULP3/MMP14/MMP16/RDH10/SIX4/FOXN3/WDR19/NEUROG1/MEGF8/NDST1/MED12/CRKL/TBX15
GO_MUSCLE_CELL_APOPTOTIC_PROCESS	64	0.545657	1.71215	0.00234192	0.0177192	0.0117355	1738	tags=23%, list=12%, signal=21%	SFRP2/AGT/HSPB6/HAND2/NUPR1/MYOCD/PDE1A/IGF1/DMPK/CDKN2A/EDN1/ILK/BNIP3/HMOX1/HEY2
GO_REGULATION_OF_CARDIAC_CONDUCTION	64	0.539259	1.69208	0.00234192	0.0177192	0.0117355	2226	tags=33%, list=15%, signal=28%	AGT/CASQ2/FXYD6/FLNA/CAV1/TRPC1/ATP1A2/CORIN/ANK2/FXYD1/ATP2B4/ITPR1/DMPK/SLC8A1/RYR2/TMEM65/NPR2/ABCC9/EHD3/RYR3/NPR1
GO_CELL_ADHESION_MEDIATED_BY_INTEGRIN	62	0.566753	1.77286	0.00235571	0.0177683	0.011768	2096	tags=42%, list=14%, signal=36%	SFRP2/CYP1B1/ITGBL1/FBN1/COL16A1/JAM3/SNAI2/ITGAV/SERPINE1/ITGB2/ITGA11/ITGA5/FOXC2/PLAU/PODXL/TGFB2/ITGB5/DPP4/SWAP70/ITGA4/CCL21/CCL5/ITGB1/ICAM1/NCKAP1L/PIK3CG
GO_SOMITOGENESIS	62	0.546273	1.7088	0.00235571	0.0177683	0.011768	1789	tags=24%, list=12%, signal=21%	SFRP2/DKK1/MEOX2/FOXF1/ROR2/SFRP1/SEMA3C/LEF1/ZEB2/MEOX1/FOXC2/CDX1/PCDH8/MIB1/WNT5A
GO_POSITIVE_REGULATION_OF_PHOSPHOLIPASE_ACTIVITY	55	0.557827	1.71975	0.00238663	0.0179487	0.0118875	3259	tags=51%, list=22%, signal=40%	AGT/HTR2B/EDNRA/PDGFRB/AGTR1/KIT/FGF2/C5AR1/SELE/PDGFRA/HTR2A/NTF3/PLCG1/NTRK2/CCL5/ARHGAP6/PTAFR/FGFR1/ITK/PLA2G5/GNA15/P2RY6/LPAR1/FLT1/NMUR1/EGFR/P2RY12/ABL2
GO_FOREBRAIN_CELL_MIGRATION	54	0.545997	1.67696	0.00239234	0.0179487	0.0118875	3186	tags=44%, list=21%, signal=35%	SLIT2/FGF13/DIXDC1/ROBO1/AXL/CXCR4/NRP1/LAMB1/CXCL12/NRP2/LRRK2/DRD1/RTN4/SEMA3A/GLI3/ARL13B/RELN/SRF/EMX2/PAFAH1B1/NKX2-1/LHX6/EGFR/P2RY12
GO_REGULATION_OF_MUSCLE_HYPERTROPHY	53	0.549251	1.68506	0.00239521	0.0179487	0.0118875	2609	tags=32%, list=17%, signal=27%	AGT/RGS4/HAND2/RGS2/IGF1/PDE9A/IGFBP5/ATP2B4/EDN1/PDE5A/LMCD1/TNFRSF1B/ERRFI1/IL6ST/ROCK1/MEF2A/HAMP
GO_NEGATIVE_REGULATION_OF_CALCIUM_ION_TRANSPORT	52	0.570437	1.74785	0.00239808	0.0179487	0.0118875	3108	tags=44%, list=21%, signal=35%	PLN/CASQ2/GEM/PKD2/PTGS2/ATP1A2/LILRB1/RRAD/CLIC2/LILRB2/SESTD1/STC1/GNB5/ICAM1/GNAO1/CACNB3/DYSF/BCL2/CD33/REM1/NOS3/ADRA2A/PACSIN3
GO_NEURAL_CREST_CELL_MIGRATION	52	0.572486	1.75413	0.00239808	0.0179487	0.0118875	2088	tags=40%, list=14%, signal=35%	HTR2B/HAND2/ISL1/TWIST1/FN1/SEMA3C/SEMA6A/ZEB2/NRP1/NRP2/SEMA4C/BMP4/NRTN/SEMA3A/ACVR1/CORO1C/SEMA3E/SEMA3G/EDNRB/KITLG/PITX2
GO_NEGATIVE_REGULATION_OF_TUMOR_NECROSIS_FACTOR_SUPERFAMILY_CYTOKINE_PRODUCTION	51	0.56222	1.714	0.00242424	0.0180889	0.0119803	2285	tags=35%, list=15%, signal=30%	GPNMB/TREM2/TWIST1/IGF1/SYT11/AXL/LILRB1/CLEC4A/TLR4/HAVCR2/GAS6/SIRPA/CD34/CX3CL1/ERRFI1/ACP5/TNFAIP3/ORM1
GO_POSITIVE_REGULATION_OF_WOUND_HEALING	51	0.563502	1.71791	0.00242424	0.0180889	0.0119803	2003	tags=35%, list=13%, signal=31%	SMOC2/MYLK/THBS1/CLDN1/CXCR4/SERPINE1/PDPN/TLR4/THBD/CLDN3/FOXC2/F2R/ANXA1/SELP/TGFBR2/CLEC7A/CD36/PLEK
GO_LUNG_MORPHOGENESIS	50	0.581802	1.76356	0.002442	0.0181823	0.0120422	2385	tags=42%, list=16%, signal=35%	HOXA5/TNC/FOXF1/TCF21/NOG/YAP1/FOXP2/FGF7/WNT2B/FGF10/RSPO2/WNT2/BMP4/VANGL2/TGFBR2/HHIP/SOX11/SPRY1/RDH10/SRF/DLG5
GO_CELL_COMMUNICATION_INVOLVED_IN_CARDIAC_CONDUCTION	49	0.578676	1.74752	0.00244798	0.0181823	0.0120422	1705	tags=33%, list=11%, signal=29%	CASQ2/GJA1/FLNA/CAV1/ATP1A2/SCN4B/GJC1/ANK2/CACNA2D1/CTNNA3/CACNB2/KCNA5/KCNN2/SLC8A1/RYR2/CACNA1C
GO_POSITIVE_REGULATION_OF_BLOOD_VESSEL_ENDOTHELIAL_CELL_MIGRATION	49	0.593077	1.79101	0.00244798	0.0181823	0.0120422	3120	tags=57%, list=21%, signal=45%	THBS1/PRKD1/PTGS2/SRPX2/FGF2/NRP1/HSPB1/VEGFC/AMOTL1/ANGPT1/RHOJ/AKT3/FOXC2/HMOX1/ANXA1/TGFB1/PLCG1/ETS1/MAP3K3/FGFR1/ABL1/FGF18/HDAC9/KDR/NOS3/ADAM17/PLK2/STAT5A
GO_ENDOTHELIAL_CELL_APOPTOTIC_PROCESS	48	0.576971	1.73596	0.002457	0.0182215	0.0120682	2251	tags=35%, list=15%, signal=30%	THBS1/CCL2/SCG2/SERPINE1/BMPR2/ANGPT1/COL18A1/GAS6/CD248/RAMP2/PLCG1/ITGA4/GATA3/TEK/ICAM1/TNFAIP3/ABL1
GO_REGULATION_OF_ENDOCRINE_PROCESS	43	0.60202	1.78537	0.00248139	0.0183744	0.0121694	2697	tags=44%, list=18%, signal=36%	AGT/GJA1/INHBA/TACR2/TAC1/AGTR1/INHBB/C1QTNF3/F2R/RAB8B/GAL/RETN/C1QTNF1/FGFR1/CRHBP/RAB11FIP3/GJA5/LEP/RAB11FIP5
GO_REGULATION_OF_PROTEIN_AUTOPHOSPHORYLATION	41	0.611651	1.79742	0.00250627	0.0184999	0.0122525	2450	tags=32%, list=16%, signal=27%	GREM1/GPNMB/PDGFC/CAV1/ENG/RASSF2/VEGFC/EPHA7/ERRFI1/PDGFD/PTPRC/ENPP1/RAP2A
GO_FIBROBLAST_MIGRATION	35	0.612475	1.76808	0.00252207	0.0184999	0.0122525	1511	tags=37%, list=10%, signal=33%	THBS1/AKAP12/DDR2/TNS1/FGF2/CYGB/ILK/HAS1/PAK3/ARID5B/TGFB1/SLC8A1/CORO1C
GO_HETEROPHILIC_CELL_CELL_ADHESION_VIA_PLASMA_MEMBRANE_CELL_ADHESION_MOLECULES	35	0.604823	1.74599	0.00252207	0.0184999	0.0122525	2110	tags=46%, list=14%, signal=39%	HMCN1/AMIGO2/SCARF2/FAT4/SELE/DCHS1/CDH2/VCAM1/ITGA5/CADM1/SELP/CEACAM6/IGSF21/ICAM1/NLGN1/PTPRD
GO_MUSCLE_FILAMENT_SLIDING	39	0.59726	1.74299	0.00252207	0.0184999	0.0122525	2717	tags=36%, list=18%, signal=29%	DES/TPM2/TPM1/TMOD1/ACTC1/VIM/DMD/TNNC1/TPM4/MYH3/ACTA1/TNNC2/ACTN2/NEB
GO_TRANSFORMING_GROWTH_FACTOR_BETA_PRODUCTION	35	0.6084	1.75632	0.00252207	0.0184999	0.0122525	2451	tags=49%, list=16%, signal=41%	LUM/LRRC32/THBS1/TYROBP/LTBP1/PTGS2/ITGAV/LTBP3/TGFB2/CD200/CDH3/WNT11/LAPTM4B/CD34/CX3CL1/CREB1/ATP6AP2
GO_NEGATIVE_REGULATION_OF_CALCIUM_ION_TRANSMEMBRANE_TRANSPORT	34	0.622119	1.78154	0.00252525	0.0184999	0.0122525	2040	tags=32%, list=14%, signal=28%	PLN/CASQ2/GEM/PKD2/ATP1A2/RRAD/CLIC2/SESTD1/GNB5/CACNB3/DYSF
GO_SEMAPHORIN_PLEXIN_SIGNALING_PATHWAY	37	0.593673	1.71401	0.0025413	0.0184999	0.0122525	1990	tags=35%, list=13%, signal=31%	FLNA/HAND2/SEMA3C/SEMA6A/NRP1/NRP2/PLXNC1/SEMA4C/SEMA3A/PLXND1/SEMA3E/SEMA3G/PLXNA1
GO_STRIATED_MUSCLE_CELL_APOPTOTIC_PROCESS	37	0.586923	1.69453	0.0025413	0.0184999	0.0122525	1243	tags=22%, list=8%, signal=20%	SFRP2/AGT/HSPB6/HAND2/NUPR1/MYOCD/ILK/BNIP3
GO_ACTIVIN_RECEPTOR_SIGNALING_PATHWAY	38	0.599137	1.73795	0.00254453	0.0184999	0.0122525	1676	tags=34%, list=11%, signal=30%	INHBA/FSTL3/INHBB/BMPR2/FGF10/TGFBR1/MAGI2/FGF9/ACVRL1/ACVR1/SMAD7/TGFBR2/SKI
GO_CARDIAC_ATRIUM_DEVELOPMENT	32	0.62023	1.75351	0.00254777	0.0184999	0.0122525	2655	tags=53%, list=18%, signal=44%	ISL1/HEG1/ENG/NOG/ANK2/BMPR2/WNT2/NOTCH2/TGFB2/SOX4/ACVR1/NPHP3/HEY2/WNT5A/SHOX2/SMO/GJA5
GO_INSULIN_LIKE_GROWTH_FACTOR_RECEPTOR_SIGNALING_PATHWAY	33	0.628726	1.78609	0.00254777	0.0184999	0.0122525	3061	tags=55%, list=20%, signal=43%	IGFBP3/GHR/CILP/IGFBP6/IGFBP4/IGF1/IRS1/IGFBP5/CRIM1/CDH3/AR/PIK3R1/TSC2/IGFBP2/IGF1R/PLCB1/IGF2R/IGFBP1
GO_REGULATION_OF_RENAL_SYSTEM_PROCESS	32	0.622728	1.76058	0.00254777	0.0184999	0.0122525	2662	tags=44%, list=18%, signal=36%	AGT/GJA1/TAC1/AGTR1/CORIN/GAS6/EDN1/F2R/STC1/GNAI2/EDNRB/NPR1/GJA5/CORO2B
GO_SARCOPLASMIC_RETICULUM_CALCIUM_ION_TRANSPORT	32	0.623546	1.76289	0.00254777	0.0184999	0.0122525	1705	tags=31%, list=11%, signal=28%	PLN/CASQ2/ATP1A2/ANK2/CLIC2/CCR5/SLC8A1/DMD/RYR2/CACNA1C
GO_AORTA_MORPHOGENESIS	29	0.636467	1.75467	0.0026178	0.0189328	0.0125392	3131	tags=52%, list=21%, signal=41%	MYLK/COL3A1/PDGFRB/ENG/LRP1/HEY1/TGFB2/SOX4/ACVRL1/HEY2/SRF/TBX2/BMPR1A/DLL4/EFNB2
GO_CELL_COMMUNICATION_BY_ELECTRICAL_COUPLING	28	0.641575	1.75532	0.00263852	0.0189328	0.0125392	1705	tags=32%, list=11%, signal=29%	CASQ2/GJA1/CAV1/ATP1A2/GJC1/DBN1/SLC8A1/RYR2/CACNA1C
GO_EPITHELIAL_TUBE_BRANCHING_INVOLVED_IN_LUNG_MORPHOGENESIS	28	0.645769	1.76679	0.00263852	0.0189328	0.0125392	2940	tags=57%, list=20%, signal=46%	HOXA5/TNC/FOXF1/YAP1/WNT2B/FGF10/RSPO2/WNT2/BMP4/VANGL2/HHIP/SPRY1/RDH10/DLG5/SPRY2/NKX2-1
GO_MESODERMAL_CELL_DIFFERENTIATION	28	0.640077	1.75122	0.00263852	0.0189328	0.0125392	1244	tags=32%, list=8%, signal=30%	SFRP2/GJA1/INHBA/DKK1/FOXF1/SIX2/FOXC2/ITGA8/BMP4
GO_MYELOID_LEUKOCYTE_CYTOKINE_PRODUCTION	28	0.638791	1.7477	0.00263852	0.0189328	0.0125392	1923	tags=43%, list=13%, signal=37%	TGFB3/KIT/FCER1G/LILRB1/TLR4/GAS6/TGFB2/BCL6/HMOX1/TGFB1/WNT5A/CD36
GO_RELEASE_OF_SEQUESTERED_CALCIUM_ION_INTO_CYTOSOL_BY_ENDOPLASMIC_RETICULUM	28	0.654487	1.79064	0.00263852	0.0189328	0.0125392	1705	tags=36%, list=11%, signal=32%	PLN/CASQ2/ATP1A2/ANK2/CLIC2/CCR5/SLC8A1/DMD/RYR2/CACNA1C
GO_RESPIRATORY_SYSTEM_PROCESS	28	0.64868	1.77475	0.00263852	0.0189328	0.0125392	3629	tags=61%, list=24%, signal=46%	NDN/HOXA5/ATP1A2/TSHZ3/PBX3/GLS/TNNC1/FTO/NLGN1/GAA/MECP2/ZFAND5/TCF15/ECEL1/STK40/ADH5/NLGN2
GO_TUMOR_NECROSIS_FACTOR_BIOSYNTHETIC_PROCESS	28	0.640219	1.75161	0.00263852	0.0189328	0.0125392	1964	tags=39%, list=13%, signal=34%	THBS1/TYROBP/AKAP12/LILRB1/HSPB1/TLR4/CX3CR1/TLR1/CYBB/CLEC7A/ERRFI1
GO_POSITIVE_REGULATION_OF_EPITHELIAL_CELL_APOPTOTIC_PROCESS	27	0.635098	1.73917	0.0026455	0.0189549	0.0125539	1691	tags=33%, list=11%, signal=30%	SFRP4/THBS1/CCL2/IL6/COL18A1/CD248/GSN/PLCG1/ITGA4
GO_DOUBLE_STRAND_BREAK_REPAIR_VIA_BREAK_INDUCED_REPLICATION	10	-0.786273	-1.99033	0.00266667	0.0190504	0.0126172	2881	tags=90%, list=19%, signal=73%	GINS4/CDC7/MCM7/MCM2/MCM5/MCM3/MCM6/MCM4/GINS2
GO_KINETOCHORE_ASSEMBLY	10	-0.825254	-2.089	0.00266667	0.0190504	0.0126172	2132	tags=70%, list=14%, signal=60%	RNF4/CENPE/CENPF/CENPH/CENPN/CENPA/CENPK
GO_POSITIVE_REGULATION_OF_MESENCHYMAL_CELL_PROLIFERATION	25	0.659153	1.77451	0.00269179	0.0191972	0.0127144	2501	tags=48%, list=17%, signal=40%	PRRX1/FOXF1/IRS2/CHRD/FOXP2/WNT2/FGF9/TGFBR2/WNT5A/FGFR1/SHOX2/SMO
GO_POSITIVE_REGULATION_OF_CARDIOCYTE_DIFFERENTIATION	23	0.678491	1.80182	0.00269906	0.0191972	0.0127144	1482	tags=39%, list=10%, signal=35%	GREM1/MYOCD/SEMA3C/IGF1/MEF2C/EDN1/TGFB2/BMP4/TGFB1
GO_SOMATIC_STEM_CELL_DIVISION	23	0.671124	1.78225	0.00269906	0.0191972	0.0127144	2105	tags=43%, list=14%, signal=37%	LBH/FZD7/KIT/FGF13/LEF1/TGFB2/HOXB4/VANGL2/TEAD3/FGFR1
GO_DNA_REPLICATION_CHECKPOINT	12	-0.741279	-2.01653	0.0028169	0.019977	0.0132308	3331	tags=83%, list=22%, signal=65%	HUS1B/HUS1/CLSPN/RAD17/DNA2/TIMELESS/CDC6/TOPBP1/CDT1/TIPIN
GO_REGULATION_OF_IRE1_MEDIATED_UNFOLDED_PROTEIN_RESPONSE	12	-0.762926	-2.07542	0.0028169	0.019977	0.0132308	2526	tags=58%, list=17%, signal=49%	BAX/FICD/COPS5/HSPA5/BAK1/TMEM33/AGR2
GO_NEGATIVE_REGULATION_OF_CARDIOCYTE_DIFFERENTIATION	20	0.696986	1.78478	0.00283286	0.0200318	0.0132671	384	tags=25%, list=3%, signal=24%	DKK1/RGS4/RGS2/PRICKLE1/FZD7
GO_STEROID_HORMONE_SECRETION	20	0.704361	1.80367	0.00283286	0.0200318	0.0132671	2004	tags=40%, list=13%, signal=35%	AGT/INHBA/TAC1/AGTR1/FZD4/GAL/RETN/C1QTNF1
GO_SMOOTH_MUSCLE_TISSUE_DEVELOPMENT	19	0.717806	1.81944	0.00286123	0.020203	0.0133805	1244	tags=42%, list=8%, signal=39%	MYLK/COL3A1/PKD2/OSR1/ENG/FOXP2/ITGA8/BMP4
GO_CELL_AGGREGATION	17	0.744405	1.84144	0.00290276	0.0204665	0.0135551	620	tags=24%, list=4%, signal=23%	MGP/COL11A1/ROR2/BMPR1B
GO_GROWTH_PLATE_CARTILAGE_MORPHOGENESIS	16	0.75857	1.86025	0.00291971	0.0205563	0.0136145	1599	tags=56%, list=11%, signal=50%	MATN3/COL6A3/COL6A2/COL14A1/COL12A1/COL6A1/STC1/COCH/SCARA3
GO_ESTABLISHMENT_OF_PLANAR_POLARITY_INVOLVED_IN_NEURAL_TUBE_CLOSURE	15	0.792158	1.90714	0.00297177	0.0207736	0.0137584	1789	tags=60%, list=12%, signal=53%	SFRP2/CTHRC1/SFRP1/FZD2/FZD1/DVL3/NPHP3/VANGL2/WNT5A
GO_POSITIVE_REGULATION_OF_CHEMOKINE_SECRETION	15	0.76349	1.83812	0.00297177	0.0207736	0.0137584	920	tags=47%, list=6%, signal=44%	AIF1/IL33/CSF1R/LPL/LRP1/TLR4/POSTN
GO_CARDIAC_LEFT_VENTRICLE_MORPHOGENESIS	14	0.78248	1.85527	0.00297619	0.0207736	0.0137584	1738	tags=43%, list=12%, signal=38%	SFRP2/CPE/FOXF1/TGFBR2/RYR2/HEY2
GO_PLATELET_DERIVED_GROWTH_FACTOR_RECEPTOR_BETA_SIGNALING_PATHWAY	14	0.753426	1.78638	0.00297619	0.0207736	0.0137584	758	tags=43%, list=5%, signal=41%	PDGFRL/PDGFRB/MYOCD/LOX/HIP1/LRP1
GO_REGULATION_OF_MEMBRANE_INVAGINATION	14	0.759655	1.80115	0.00297619	0.0207736	0.0137584	1959	tags=50%, list=13%, signal=44%	C3/RAB31/TREM2/SYT11/CD300A/CD36/NCKAP1L
GO_REGULATION_OF_METALLOPEPTIDASE_ACTIVITY	14	0.764959	1.81373	0.00297619	0.0207736	0.0137584	2307	tags=64%, list=15%, signal=54%	TIMP1/TIMP2/ANTXR1/TIMP3/LRP1/CLDN3/PICALM/SORL1/RECK
GO_BONE_TRABECULA_MORPHOGENESIS	13	0.786545	1.83577	0.00298954	0.0208368	0.0138003	910	tags=38%, list=6%, signal=36%	GREM1/SFRP1/COL1A1/THBS3/MMP2
GO_REGULATION_OF_BINDING	340	0.396854	1.41088	0.00302115	0.0209451	0.013872	2584	tags=24%, list=17%, signal=20%	CTHRC1/DACT1/PLN/SPON1/DKK1/APOE/HAND2/LDOC1/CAV1/ISL1/TWIST1/MYOCD/LOX/IFIT2/LARP6/TRIM6/IFIT1/TGFBR3/DAB2/IGF1/LEF1/DZIP1/NOG/NRP1/NES/GREM2/MAP2/LRP1/MEF2C/TNFSF11/CLIC2/ID3/ANGPT1/HOXA3/SMARCD3/IFI16/HEY1/ID4/TGFBR1/LRRK2/GPSM1/BMP4/PLXND1/ZNF462/HMOX1/TGFB1/CDON/SKI/ITGA4/PLCL1/HEY2/GATA3/CAMK1/WNT5A/EPHA4/EBF2/SORL1/CD36/PBXIP1/CAPRIN2/AKTIP/SOX11/NVL/CLDN5/ROCK1/ABL1/HDAC5/HDAC4/GCG/BCL2/F…
GO_CALCIUM_ION_TRANSMEMBRANE_TRANSPORT	275	0.403351	1.41752	0.0030303	0.0209451	0.013872	2274	tags=24%, list=15%, signal=21%	PLN/HTR2B/CASQ2/SLC24A3/GEM/PKD2/THY1/TRPC1/ATP1A2/JPH2/FGF2/ITGAV/CXCL10/ANK2/RRAD/CCL19/CACNA2D3/ANXA6/PRNP/ATP2B4/HSPA2/NALCN/CLIC2/ITPR1/GAS6/CACNA2D1/DRD1/HTR2A/CCR5/F2R/P2RX7/CACNB2/MYO5A/ANXA5/CXCL9/SESTD1/CACHD1/RGN/SLC8A1/PANX1/DMD/RYR2/PLCG1/TRPV2/CACNA1C/PLCL1/PDE2A/CCL21/GNB5/PDE4B/RAMP3/FYN/RASA3/GPM6A/CX3CL1/FAM155A/AHNAK/CACNB3/ORAI3/DYSF/EHD3/PIK3CG/PTPRC/RYR3/STAC/ABL1/CXCL11
GO_2_OXOGLUTARATE_METABOLIC_PROCESS	15	-0.682157	-1.9911	0.00303951	0.0209451	0.013872	1602	tags=53%, list=11%, signal=48%	MRPS36/IDH1/L2HGDH/D2HGDH/GOT1/IDH2/GOT2/GPT2
GO_AEROBIC_ELECTRON_TRANSPORT_CHAIN	15	-0.719502	-2.1001	0.00303951	0.0209451	0.013872	3607	tags=87%, list=24%, signal=66%	COX6A2/NDUFA4/COX15/COX5B/COX5A/COX6C/COX4I1/COX7B/COX6A1/COX6B1/COX7C/COX8A/CYCS
GO_DNA_LIGATION	15	-0.687475	-2.00662	0.00303951	0.0209451	0.013872	1562	tags=47%, list=10%, signal=42%	APTX/MGMT/RAD51/LIG1/HMGB2/HMGB1/TOP2A
GO_KINETOCHORE_ORGANIZATION	15	-0.79676	-2.3256	0.00303951	0.0209451	0.013872	2132	tags=73%, list=14%, signal=63%	RNF4/CENPE/CENPF/CENPH/SMC4/CENPN/CENPA/SMC2/NUF2/CENPK/CDT1
GO_MITOCHONDRIAL_CALCIUM_ION_TRANSMEMBRANE_TRANSPORT	15	-0.733774	-2.14176	0.00303951	0.0209451	0.013872	2897	tags=67%, list=19%, signal=54%	PARL/PMPCA/PMPCB/PHB/SPG7/PHB2/AFG3L2/STOML2/VDAC1/LETM1
GO_UBIQUINONE_METABOLIC_PROCESS	15	-0.674328	-1.96825	0.00303951	0.0209451	0.013872	2436	tags=73%, list=16%, signal=61%	COQ6/UBIAD1/PDSS1/COQ7/PDSS2/COQ9/HMGCR/NDUFA9/COQ3/COQ2/FDXR
GO_ADAPTIVE_IMMUNE_RESPONSE_BASED_ON_SOMATIC_RECOMBINATION_OF_IMMUNE_RECEPTORS_BUILT_FROM_IMMUNOGLOBULIN_SUPERFAMILY_DOMAINS	232	0.418892	1.46478	0.00304568	0.0209545	0.0138782	3015	tags=31%, list=20%, signal=25%	C7/C3/SERPING1/C1R/C1S/FGL2/C1QB/C1QC/RFTN1/C1QA/TNFSF4/FCER1G/IL33/IL1R1/LEF1/LILRB1/TNFSF13B/CCL19/MEF2C/TLR4/IL6/FCGR2B/RSAD2/HAVCR2/HLX/CD81/P2RX7/EBI3/CFI/SOCS5/NLRP3/CD4/BCL6/C4BPA/ANXA1/TGFB1/SMAD7/SWAP70/IL7R/TLR8/CTSC/IL18BP/GATA3/ICAM1/TNFRSF1B/IL13RA2/TNFAIP3/DUSP22/C1RL/HLA-DQB1/PTPRC/CD1C/RORA/BACH2/CD1D/CD8A/TMEM98/PKN1/LOXL3/STX7/WAS/PPP3CB/RELB/CD74/MICA/CD1E/ADAM17/MLH1/MYO1G/KLH…
GO_REGULATION_OF_TRANSPORTER_ACTIVITY	240	0.421151	1.47244	0.00305188	0.0209545	0.0138782	3360	tags=32%, list=22%, signal=25%	FHL1/PLN/CASQ2/GJA1/FXYD6/GEM/PKD2/CCL2/TREM2/CAV1/TWIST1/ATP1A2/OSR1/SCN4B/ABCB1/JPH2/ANK2/RRAD/FXYD1/PRNP/MEF2C/STOM/HSPA2/KCNE4/CLIC2/CACNA2D1/CACNB2/MYO5A/GAL/CTTNBP2NL/SHANK3/RGN/SLMAP/NEDD4/DMD/RYR2/GNB5/PDE4B/PIM1/DAPK1/AHNAK/CACNB3/DYSF/NLGN1/EHD3/PTAFR/RELN/DLG4/SCN3B/CRHBP/PINK1/STAC/UTRN/BCL2/AMIGO1/ACTN2/KLHL24/PPARGC1A/CNIH3/P2RY6/REM1/SNCA/GOPC/CASQ1/ADRA2A/HECW2/VAMP2/IFNG/ADRB2/NE…
GO_POSITIVE_REGULATION_OF_GROWTH	228	0.411479	1.43784	0.00305499	0.0209545	0.0138782	3235	tags=35%, list=22%, signal=28%	SFRP2/ZFPM2/MAP1B/GHR/RFTN1/SFRP1/FN1/TGFBR3/GLI1/IGF1/LEF1/FGF2/S100A9/FOXS1/CXCR4/NRP1/DBN1/YAP1/LRP1/BMPR2/MEF2C/CXCL12/SH3PXD2B/CRABP2/NTN1/TGFBR1/WNT2/HCLS1/EDN1/HLX/ILK/TGFB2/L1CAM/SPHK1/FGF9/S100A8/WFS1/MACF1/TGFBR2/ISLR2/BASP1/TRPV2/HEY2/LGI1/PIM1/MMP14/GPAM/SYT1/RNF157/FGFR1/CREB1/PPM1F/BCL2/SRF/GDI1/STAT5B/TNFRSF12A/SMO/CSF1/TBX2/HAMP/LEP/DLL1/PAFAH1B1/EFNA5/PLCB1/ADAM17/TAF9B/BMPR1A/SY…
GO_REGULATION_OF_LEUKOCYTE_DIFFERENTIATION	246	0.41615	1.45512	0.0030581	0.0209545	0.0138782	2542	tags=30%, list=17%, signal=25%	INHBA/MAFB/TYROBP/FGL2/FSTL3/FBN1/TREM2/ROR2/C1QC/SFRP1/TNFSF4/AXL/LEF1/LILRB1/CCL19/RASSF2/CD86/DTX1/TNFSF11/TLR4/FCGR2B/CEBPB/TMEM176A/CARTPT/GAS6/HCLS1/LILRB2/HLX/NOTCH2/SLAMF8/BMP4/SOCS5/NLRP3/HLA-DOA/LRRC17/GLI2/LILRB3/CD4/BCL6/HOXA7/ITPKB/ZFP36L1/GLI3/ANXA1/TGFB1/SMAD7/CCR1/IL7R/ZBTB16/TGFBR2/MITF/TMEM176B/ZBTB46/GATA3/GPR68/PIK3R1/FLT3LG/KITLG/MMP14/NCKAP1L/CD2/RUNX3/FES/EVI2B/ZMIZ1/PTPRC/…
GO_TELENCEPHALON_DEVELOPMENT	223	0.408313	1.42432	0.00307062	0.0210107	0.0139154	3462	tags=36%, list=23%, signal=28%	MYH10/SLIT2/ALDH1A3/INHBA/COL3A1/FLNA/FGF13/DIXDC1/ROBO1/AQP1/CSF1R/LEF1/FEZ1/CXCR4/ZEB2/NRP1/LAMB1/FAT4/SLITRK5/TACC1/LRP1/FOXP2/ATP2B4/OXTR/CXCL12/NRP2/CDH2/GNG12/ID4/LRRK2/DRD1/RTN4/BNIP3/BMP4/SEMA3A/C12orf57/SHANK3/GLI3/SLC8A1/ARL13B/CDON/SKI/NTRK2/WNT5A/DLX5/RELN/TCTN1/PHACTR1/NPY/SRF/SLC38A2/ZSWIM6/XRN2/CDK6/SMO/TSKU/EMX2/RARB/ID2/LPAR1/BCL2A1/PAFAH1B1/PLCB1/DCLK2/NKX2-1/NIN/EOMES/ROBO2/EZH…
GO_COLLAGEN_ACTIVATED_SIGNALING_PATHWAY	12	0.796141	1.82487	0.00309119	0.0210921	0.0139693	875	tags=50%, list=6%, signal=47%	COL4A2/DDR2/COL4A1/COL1A1/ITGA11/COL4A5
GO_LATERAL_SPROUTING_FROM_AN_EPITHELIUM	12	0.807057	1.84989	0.00309119	0.0210921	0.0139693	1789	tags=67%, list=12%, signal=59%	SULF1/NOG/FGF10/BMP4/GLI2/VANGL2/AR/WNT5A
GO_REGULATION_OF_BLOOD_PRESSURE	165	0.442879	1.51989	0.003125	0.0212929	0.0141024	2777	tags=31%, list=19%, signal=25%	AGT/GJA1/COL1A2/ACTA2/EDNRA/CPA3/PTGS2/ATP1A2/TAC1/AGTR1/CORIN/TPM1/RENBP/NR2F2/PCSK5/BMPR2/VEGFC/OXTR/POSTN/NPY1R/NPR3/CARTPT/GAS6/ENPEP/EDN1/F2R/RAMP2/NCALD/ACVRL1/HMOX1/NISCH/AR/CD34/PRCP/EDNRB/NPR2/SCPEP1/NAMPT/PTAFR/SUCNR1/NAV2/NPR1/NPY/ADAMTS16/ATP6AP2/GJA5/ID2/CORO2B/LEP/DLL1/NOS3
GO_G_PROTEIN_COUPLED_RECEPTOR_SIGNALING_PATHWAY_INVOLVED_IN_HEART_PROCESS	11	0.813966	1.8172	0.00312989	0.0212964	0.0141047	1851	tags=55%, list=12%, signal=48%	PLN/RGS2/CAV1/ATP2B4/GNAI2/RAMP3
GO_DNA_STRAND_ELONGATION_INVOLVED_IN_DNA_REPLICATION	16	-0.799854	-2.35813	0.00315457	0.0213674	0.0141517	2881	tags=88%, list=19%, signal=71%	GINS4/MCM7/POLD3/POLE/DNA2/MCM3/RFC3/LIG1/MCM4/GINS3/RFC4/GINS1/GINS2/PCNA
GO_MITOTIC_CHROMOSOME_CONDENSATION	16	-0.657412	-1.93818	0.00315457	0.0213674	0.0141517	3421	tags=62%, list=23%, signal=48%	AKAP8/NCAPD3/NCAPD2/CHMP1A/SMC4/SMC2/CDCA5/NUSAP1/NCAPH/NCAPG
GO_NUCLEOBASE_BIOSYNTHETIC_PROCESS	16	-0.678596	-2.00063	0.00315457	0.0213674	0.0141517	1821	tags=56%, list=12%, signal=49%	HPRT1/SHMT1/GART/MTHFD1/APRT/PAICS/PPAT/CMPK1/CPS1
GO_POSTSYNAPSE_ORGANIZATION	148	0.453673	1.54099	0.00315789	0.0213674	0.0141517	2927	tags=35%, list=20%, signal=29%	MYH10/APOE/NRXN2/GLRB/ACTN1/NRP1/DBN1/PRNP/FCGR2B/DOCK10/NRP2/EPHA7/CDH2/NRCAM/LRRK2/PTN/HCLS1/SRGN/LILRB2/GAP43/MAGI2/PAK3/SHANK3/SSH1/NTNG2/NLGN4X/WNT5A/EPHA4/ZNF365/FYN/BHLHB9/MTMR2/CAPRIN2/NEFH/NLGN1/RELN/PTPRD/DLG4/DNM3/ABI2/NLGN4Y/CNKSR2/CHRNB1/LRRTM2/WASF2/ARHGAP22/IL1RAP/IGF1R/TIAM1/PAFAH1B1/PDLIM5/LGMN
GO_TUBE_FORMATION	138	0.456113	1.53959	0.00318471	0.0214388	0.014199	2437	tags=28%, list=16%, signal=24%	GREM1/SFRP2/CTHRC1/TWIST1/SALL4/PRICKLE1/SFRP1/OSR1/FZD2/TGM2/ZEB2/NOG/PTCH1/FZD1/FGF10/SEMA4C/DLC1/PODXL/TGFB2/BMP4/SOX4/CC2D2A/HOXA1/DVL3/TGFB1/NPHP3/VANGL2/MIB1/SKI/TEAD2/GATA3/WNT5A/TULP3/SOX11/TCTN1/ABL1/PRKACB/TSC2/IFT52
GO_CARDIAC_MUSCLE_CELL_MYOBLAST_DIFFERENTIATION	10	0.817836	1.77933	0.00318979	0.0214388	0.014199	354	tags=40%, list=2%, signal=39%	GREM1/ISL1/MYOCD/PRICKLE1
GO_NEGATIVE_REGULATION_OF_ANION_TRANSMEMBRANE_TRANSPORT	10	0.813844	1.77065	0.00318979	0.0214388	0.014199	412	tags=50%, list=3%, signal=49%	RGS4/THBS1/RGS2/IRS2/OSR1
GO_UTERINE_SMOOTH_MUSCLE_CONTRACTION	10	0.817736	1.77912	0.00318979	0.0214388	0.014199	823	tags=30%, list=5%, signal=28%	AGT/TACR2/OXTR
GO_PURINE_NUCLEOSIDE_MONOPHOSPHATE_BIOSYNTHETIC_PROCESS	17	-0.666265	-2.00747	0.00319489	0.0214388	0.014199	3717	tags=65%, list=25%, signal=49%	PFAS/ADA/IMPDH1/IMPDH2/HPRT1/GART/APRT/PAICS/PPAT/PRPS2/AMPD1
GO_SNRNA_3_END_PROCESSING	17	-0.657587	-1.98133	0.00319489	0.0214388	0.014199	3446	tags=71%, list=23%, signal=54%	INTS5/TOE1/INTS2/INTS12/INTS7/EXOSC3/EXOSC4/INTS6/SAGE1/INTS8/EXOSC7/EXOSC8
GO_NEGATIVE_REGULATION_OF_PROTEIN_SERINE_THREONINE_KINASE_ACTIVITY	119	0.46099	1.5415	0.00322234	0.0215932	0.0143013	2368	tags=29%, list=16%, signal=25%	SFRP2/RGS4/APOE/RGS2/CAV1/MYOCD/SFRP1/HEG1/PKIG/CDKN2B/UCHL1/PRKAR2B/NR2F2/CDKN1C/HSPB1/DUSP5/CEBPA/CDKN2A/PKIA/LATS2/BMP4/SH2B3/DUSP3/CD300A/RASIP1/SPRED1/SORL1/IPO7/TNFAIP3/DUSP14/SPRY1/ABL1/PKIB/PRKAR1A/HHEX
GO_ERROR_FREE_TRANSLESION_SYNTHESIS	18	-0.629344	-1.92631	0.00323625	0.0215972	0.0143039	4947	tags=72%, list=33%, signal=48%	RPS27A/POLH/RFC5/UBC/RCHY1/UBA52/RFC2/UBB/VCP/RFC3/RPA3/RFC4/PCNA
GO_MAINTENANCE_OF_GASTROINTESTINAL_EPITHELIUM	18	-0.612772	-1.87559	0.00323625	0.0215972	0.0143039	840	tags=39%, list=6%, signal=37%	SERPINA3/SLC22A5/PBLD/MUC6/TFF1/VSIG1/TFF2
GO_PROTEIN_LOCALIZATION_TO_CHROMATIN	18	-0.637522	-1.95135	0.00323625	0.0215972	0.0143039	2355	tags=44%, list=16%, signal=38%	CHMP7/PLK1/RAD21/RUVBL2/PIH1D1/EZH2/CDCA5/ESCO2
GO_NEGATIVE_REGULATION_OF_TRANSMEMBRANE_TRANSPORT	97	0.491201	1.62677	0.00326797	0.021779	0.0144243	3049	tags=36%, list=20%, signal=29%	PLN/CASQ2/RGS4/GEM/PKD2/THBS1/RGS2/CAV1/TWIST1/ATP1A2/IRS2/OSR1/PID1/PEA15/RRAD/KCNE4/CLIC2/KCNH2/SESTD1/CTTNBP2NL/NEDD4/GNB5/CACNB3/ISCU/DYSF/ENPP1/ACTN2/HAMP/LEP/REM1/GOPC/ARL6IP5/ADRA2A/HECW2/CRBN
GO_NEGATIVE_REGULATION_OF_LEUKOCYTE_DIFFERENTIATION	92	0.502659	1.64836	0.00329308	0.0218748	0.0144878	1856	tags=30%, list=12%, signal=27%	INHBA/MAFB/FGL2/FSTL3/FBN1/C1QC/SFRP1/TNFSF4/LILRB1/DTX1/TLR4/FCGR2B/TMEM176A/CARTPT/HLX/BMP4/SOCS5/LRRC17/LILRB3/BCL6/HOXA7/GLI3/ANXA1/SMAD7/TMEM176B/ZBTB46/GPR68/PIK3R1
GO_SPINAL_CORD_DEVELOPMENT	92	0.486874	1.59659	0.00329308	0.0218748	0.0144878	3176	tags=36%, list=21%, signal=28%	PKD2/ISL1/DAAM2/VLDLR/NOG/ISL2/PBX3/CHRD/PTCH1/PTN/GDPD5/SOX4/GLI2/PLXDC1/DYNC2H1/GLI3/ADARB1/INTU/TULP3/PTBP2/RELN/SOX11/TCTN1/SMO/LOXL3/DLL1/NFE2L1/DCTN1/ROBO2/BAG3/DLL4/LMO4/NEFL
GO_REGULATION_OF_NUCLEASE_ACTIVITY	19	-0.613283	-1.91411	0.00330033	0.0218748	0.0144878	1185	tags=32%, list=8%, signal=29%	PRKCD/HMGB2/HMGB1/NPM1/OASL/PCNA
GO_RIBOSOMAL_LARGE_SUBUNIT_ASSEMBLY	19	-0.6007	-1.87484	0.00330033	0.0218748	0.0144878	3795	tags=63%, list=25%, signal=47%	RPL3L/RPL11/RPL6/RPL24/MRPL11/RPL38/RRS1/RPL12/MRTO4/DHX30/RPL23A/RPLP0
GO_REGULATION_OF_RECEPTOR_MEDIATED_ENDOCYTOSIS	93	0.500596	1.63946	0.00331126	0.0219174	0.0145159	2819	tags=29%, list=19%, signal=24%	SFRP4/GREM1/C3/DKK1/SGIP1/APOC1/DAB2/SYT11/HIP1/SELE/CCL19/SERPINE1/ANGPT1/PPT1/NTF3/MAGI2/CCL21/PICALM/MTMR2/DLG4/FLOT1/UBQLN2/CBL/LRRTM2/RSPO1/BICD1/ARRB1
GO_OSTEOCLAST_DIFFERENTIATION	86	0.495427	1.61142	0.00333333	0.0220335	0.0145929	1856	tags=34%, list=12%, signal=30%	MAFB/TYROBP/FSTL3/FBN1/TREM2/SFRP1/FCER1G/CSF1R/GPC3/LILRB1/RASSF2/TNFSF11/TLR4/SH3PXD2A/CEBPB/CARTPT/FAM20C/OSTM1/CD109/CD81/NOTCH2/GAB2/SNX10/LRRC17/LILRB3/CCR1/MITF/GPR68/PIK3R1
GO_MATURATION_OF_5_8S_RRNA	20	-0.593989	-1.88349	0.00337838	0.022301	0.01477	4846	tags=65%, list=32%, signal=44%	EXOSC2/UTP20/WDR12/PES1/RRS1/ABT1/RPS21/MPHOSPH6/EXOSC3/EXOSC4/RCL1/EXOSC7/EXOSC8
GO_REGULATION_OF_LEUKOCYTE_APOPTOTIC_PROCESS	77	0.506561	1.62361	0.00338601	0.022321	0.0147833	2037	tags=35%, list=14%, signal=30%	IRS2/FCER1G/AXL/LILRB1/CCL19/MEF2C/CXCL12/CDKN2A/GAS6/HCLS1/CCR5/GIMAP8/P2RX7/BMP4/MERTK/BCL6/ITPKB/ANXA1/SLC39A10/IL7R/NOD2/CCL21/CCL5/WNT5A/KITLG/TSC22D3/GPAM
GO_EXTRACELLULAR_MATRIX_DISASSEMBLY	71	0.527663	1.67391	0.00342857	0.022571	0.0149489	2503	tags=37%, list=17%, signal=31%	FAP/TIMP1/TIMP2/CTSK/MMP7/DDR2/HTRA1/A2M/LAMC1/MMP11/TPSAB1/FSCN1/LRP1/PDPN/IL6/MMP2/SH3PXD2B/TGFB1/DPP4/ETS1/MMP14/ADAMTS5/MMP16/FLOT1/MMP19/BMP1
GO_CHROMATIN_REMODELING_AT_CENTROMERE	21	-0.655802	-2.11801	0.00346021	0.0227485	0.0150664	1055	tags=76%, list=7%, signal=71%	RBBP7/CENPO/RBBP4/NASP/POLE3/CENPL/CENPH/HELLS/ITGB3BP/CENPN/CENPM/OIP5/CENPA/HJURP/NPM1/CENPK
GO_ADHERENS_JUNCTION_ORGANIZATION	55	0.547692	1.68851	0.00357995	0.0234723	0.0155458	2479	tags=42%, list=17%, signal=35%	CDH11/JAM3/RDX/RASSF8/CDH2/CDH3/RAB8B/RAMP2/CDH13/CDH19/CDH5/KIFC3/SMAD7/MAP4K4/CADM1/PIP5K1C/VCL/IQSEC1/ZNF703/CDH17/MAPRE2/DLG5/ADD1
GO_NEGATIVE_REGULATION_OF_T_CELL_PROLIFERATION	55	0.551598	1.70055	0.00357995	0.0234723	0.0155458	1244	tags=24%, list=8%, signal=22%	GPNMB/LRRC32/TWSG1/LILRB1/VSIG4/CD86/PRNP/HAVCR2/CEBPB/LILRB2/PDE5A/PLA2G2A/BMP4
GO_DNA_STRAND_ELONGATION	22	-0.68085	-2.23042	0.003663	0.0238881	0.0158212	4089	tags=77%, list=27%, signal=56%	RAD50/DCLRE1B/NBN/GINS4/MCM7/POLD3/POLE/DNA2/MCM3/RFC3/LIG1/MCM4/GINS3/RFC4/GINS1/GINS2/PCNA
GO_ENDOPLASMIC_RETICULUM_TO_CYTOSOL_TRANSPORT	22	-0.60224	-1.9729	0.003663	0.0238881	0.0158212	2617	tags=45%, list=17%, signal=38%	DERL3/TMEM129/SEC61B/HM13/VCP/HSP90B1/UBE2J1/AUP1/YOD1/BRSK2
GO_NUCLEOTIDE_EXCISION_REPAIR_DNA_GAP_FILLING	22	-0.59677	-1.95498	0.003663	0.0238881	0.0158212	4947	tags=73%, list=33%, signal=49%	RPS27A/POLD4/XRCC1/RFC5/UBC/UBA52/RFC2/POLD3/POLE/UBB/POLD1/RFC3/LIG1/RPA3/RFC4/PCNA
GO_SNRNA_PROCESSING	22	-0.598988	-1.96224	0.003663	0.0238881	0.0158212	3928	tags=82%, list=26%, signal=60%	EXOSC6/INTS4/EXOSC2/EXOSC5/INTS10/INTS9/INTS5/TOE1/INTS2/INTS12/INTS7/EXOSC3/EXOSC4/INTS6/SAGE1/INTS8/EXOSC7/EXOSC8
GO_POSITIVE_REGULATION_OF_CALCIUM_ION_TRANSPORT_INTO_CYTOSOL	46	0.573912	1.71556	0.00371747	0.0241376	0.0159864	2889	tags=41%, list=19%, signal=33%	PKD2/THY1/CAV1/TRPC1/JPH2/CXCL10/DRD1/F2R/P2RX7/CXCL9/CD4/PLCG1/RAMP3/CX3CL1/ABL1/CXCL11/P2RY6/SNCA/CASQ1
GO_EXOCRINE_SYSTEM_DEVELOPMENT	43	0.581439	1.72434	0.00372208	0.0241376	0.0159864	2105	tags=37%, list=14%, signal=32%	TGFB3/SEMA3C/TWSG1/SNAI2/TGM2/NRP1/FGF7/FGF10/HGF/TGFB2/SEMA3A/PLXND1/NTN4/TGFB1/PLXNA1/FGFR1
GO_MACROPHAGE_MIGRATION	43	0.595852	1.76708	0.00372208	0.0241376	0.0159864	1927	tags=40%, list=13%, signal=35%	THBS1/EMILIN1/RARRES2/CCL2/TREM2/ROR2/C3AR1/C5AR1/CX3CR1/CD81/SLAMF8/CD200/CMKLR1/CCL5/EDNRB/CX3CL1/MMP14
GO_POSITIVE_REGULATION_OF_PHOSPHOLIPID_METABOLIC_PROCESS	45	0.562075	1.6791	0.00372208	0.0241376	0.0159864	1783	tags=33%, list=12%, signal=29%	HTR2B/PDGFRB/PRKD1/KIT/FGF2/IRS1/FABP3/CCL19/PDGFRA/HTR2A/CD81/TGFB1/NOD2/CCL21/TEK
GO_HUMORAL_IMMUNE_RESPONSE_MEDIATED_BY_CIRCULATING_IMMUNOGLOBULIN	42	0.593138	1.75332	0.00373599	0.0241376	0.0159864	1366	tags=29%, list=9%, signal=26%	C7/C3/SERPING1/C1R/C1S/C1QB/C1QC/C1QA/FCGR2B/CD81/CFI/C4BPA
GO_NEGATIVE_CHEMOTAXIS	42	0.573254	1.69454	0.00373599	0.0241376	0.0159864	1789	tags=36%, list=12%, signal=32%	SLIT2/SEMA3C/ROBO1/SEMA6A/ITGAV/NRP2/EPHA7/NTN1/SEMA4C/SLIT3/SEMA3A/LGR6/SEMA3E/SEMA3G/WNT5A
GO_OVULATION_CYCLE_PROCESS	42	0.573334	1.69478	0.00373599	0.0241376	0.0159864	2978	tags=48%, list=20%, signal=38%	SLIT2/INHBA/TGFB3/BMPR1B/PDGFRA/PAM/ADAMTS1/FZD4/SLIT3/TGFB2/PGR/RETN/PTX3/EREG/STAT5B/MMP19/LEP/NOS3/ARRB1/ROBO2
GO_AUTONOMIC_NERVOUS_SYSTEM_DEVELOPMENT	41	0.606055	1.78097	0.0037594	0.0242245	0.0160439	2151	tags=39%, list=14%, signal=34%	EDNRA/HAND2/FN1/EGR2/HOXB2/NRP1/NRP2/VCAM1/HLX/SOX4/SEMA3A/ADARB1/GATA3/EDNRB/NAV2/SOX11
GO_EMBRYO_IMPLANTATION	41	0.585555	1.72073	0.0037594	0.0242245	0.0160439	1688	tags=34%, list=11%, signal=30%	TIMP1/FBLN1/GJA1/IGFBP7/PTGIS/SPP1/PTGS2/PCSK5/SYDE1/MMP2/TRO/STC1/TGFBR2/STC2
GO_NEGATIVE_REGULATION_OF_MUSCLE_CELL_APOPTOTIC_PROCESS	34	0.61282	1.75491	0.00378788	0.0243757	0.0161441	2000	tags=32%, list=13%, signal=28%	SFRP2/HSPB6/HAND2/NUPR1/MYOCD/IGF1/EDN1/ILK/HMOX1/HEY2/ADCYAP1
GO_REGULATION_OF_TRANSCRIPTION_INVOLVED_IN_G1_S_TRANSITION_OF_MITOTIC_CELL_CYCLE	24	-0.658595	-2.1549	0.00381679	0.0244636	0.0162023	2081	tags=50%, list=14%, signal=43%	E2F4/DHFR/ESRRB/E2F1/CDC6/TFDP1/FBXO5/E2F7/CDT1/TYMS/PCNA/RRM2
GO_MATERNAL_PLACENTA_DEVELOPMENT	33	0.608228	1.72786	0.00382166	0.0244636	0.0162023	1688	tags=33%, list=11%, signal=30%	GJA1/PTGIS/SPP1/LDOC1/PTGS2/NR2F2/BMPR2/PTN/STC1/STOX2/STC2
GO_NEGATIVE_REGULATION_OF_STRIATED_MUSCLE_CELL_DIFFERENTIATION	33	0.602978	1.71294	0.00382166	0.0244636	0.0162023	671	tags=21%, list=4%, signal=20%	DKK1/RGS4/TMEM119/RGS2/MYOCD/FZD7/CXCL10
GO_NEURON_PROJECTION_EXTENSION_INVOLVED_IN_NEURON_PROJECTION_GUIDANCE	33	0.614492	1.74565	0.00382166	0.0244636	0.0162023	1789	tags=39%, list=12%, signal=35%	SLIT2/SEMA3C/SEMA6A/NRP1/BMPR2/CXCL12/NRP2/SEMA4C/SLIT3/SEMA3A/SEMA3E/SEMA3G/WNT5A
GO_NUCLEOBASE_CONTAINING_SMALL_MOLECULE_INTERCONVERSION	23	-0.579556	-1.89575	0.00383142	0.0244939	0.0162224	3391	tags=57%, list=23%, signal=44%	GMPR2/TXNRD1/DTYMK/AK2/AK1/AK7/DUT/RRM1/CMPK1/NME1/TYMS/GSR/RRM2
GO_AMINO_ACID_ACTIVATION	25	-0.626619	-2.06807	0.003861	0.0246183	0.0163048	2674	tags=76%, list=18%, signal=63%	NARS2/QRSL1/PPA1/FARSB/FARS2/HARS2/EARS2/SARS2/MARS2/LARS2/WARS2/FARSA/GATC/DARS2/YARS2/IARS2/EEF1E1/PPA2/VARS2
GO_ATTACHMENT_OF_SPINDLE_MICROTUBULES_TO_KINETOCHORE	25	-0.667551	-2.20315	0.003861	0.0246183	0.0163048	3537	tags=60%, list=24%, signal=46%	BUB3/NDC80/SIRT2/SEH1L/HNRNPU/CENPE/AURKB/NUF2/SPAG5/KIF2C/ECT2/CDT1/CCNB1/NEK2/RACGAP1
GO_DNA_REPLICATION_INITIATION	26	-0.609311	-2.03499	0.00395257	0.0250385	0.0165831	3972	tags=65%, list=27%, signal=48%	PRIM1/NBN/WDR18/POLE3/MCM7/MCM2/MCM5/MCM10/POLE/MCM3/MCM6/POLA2/CDC6/POLE2/MCM4/CDT1/CCNE2
GO_TELOMERE_MAINTENANCE_VIA_SEMI_CONSERVATIVE_REPLICATION	26	-0.632012	-2.11081	0.00395257	0.0250385	0.0165831	2988	tags=65%, list=20%, signal=52%	POLD4/RTEL1/RFC5/PRIM1/POLE3/RFC2/POLD3/POLE/DNA2/POLD1/POLA2/RFC3/RPA3/POLE2/RFC4/FEN1/PCNA
GO_POSITIVE_REGULATION_OF_VASCULAR_ENDOTHELIAL_GROWTH_FACTOR_PRODUCTION	28	0.623229	1.70512	0.00395778	0.0250385	0.0165831	827	tags=32%, list=6%, signal=30%	SULF1/C3/CYP1B1/ISL1/PTGS2/C3AR1/SULF2/C5AR1/IL6
GO_REGULATION_OF_MACROPHAGE_DERIVED_FOAM_CELL_DIFFERENTIATION	28	0.634589	1.7362	0.00395778	0.0250385	0.0165831	4145	tags=61%, list=28%, signal=44%	AGT/AGTR1/LPL/ITGAV/MSR1/ABCA1/PLA2G2A/PRKCH/CD36/CSF1/CETP/NR1H2/ABCG1/NFKBIA/IL18/NR1H3/CRP
GO_REGULATION_OF_NEURON_PROJECTION_REGENERATION	28	0.631272	1.72713	0.00395778	0.0250385	0.0165831	2033	tags=32%, list=14%, signal=28%	PRRX1/RGMA/THY1/SPP1/LRP1/PTN/HGF/EPHA4/GRN
GO_REGULATION_OF_SMOOTH_MUSCLE_CELL_DIFFERENTIATION	28	0.624464	1.7085	0.00395778	0.0250385	0.0165831	3880	tags=61%, list=26%, signal=45%	RBPMS2/MYOCD/KIT/ENG/PRDM6/SMARCD3/BMP4/FGF9/HEY2/EREG/SRF/FOXO4/MECP2/PDGFB/SOD2/PIAS1/SIRT1
GO_NEGATIVE_REGULATION_OF_CALCIUM_MEDIATED_SIGNALING	26	0.641227	1.7438	0.00400534	0.0252831	0.0167451	2466	tags=38%, list=16%, signal=32%	CASQ2/PKD2/PRNP/ATP2B4/CLIC2/ITPR1/HOMER3/PLEK/FHL2/RCAN1
GO_REGULATION_OF_PEPTIDE_SECRETION	425	0.372005	1.3307	0.00400802	0.0252831	0.0167451	2960	tags=30%, list=20%, signal=24%	MYH10/HTR2B/GJA1/LRRC32/APOE/AKAP12/TREM2/ISL1/CD14/TGFB3/TWIST1/KCNS3/IRS2/SFRP1/TRIM6/TNFSF4/FN1/CLEC5A/RBP4/AIF1/IL33/CSF1R/IGF1/SYT11/INHBB/IRS1/LILRB1/LPL/GRP/TLR2/CCL19/LRP1/VEGFC/PAM/TNFSF11/TLR4/IL6/FCGR2B/TLR1/RSAD2/POSTN/ANGPT1/ITPR1/HAVCR2/APBB1/ADCY5/C1QTNF4/CARTPT/GAS6/LRRK2/SRGN/C1QTNF3/F2R/P2RX7/TGFB2/ANXA5/CD200/SOX4/RAB8B/NLRP3/S100A8/KCNA5/MYOM1/KLF7/ANXA1/TGFB1/DPP4/CADM1/PANX1…
GO_ADAPTIVE_IMMUNE_RESPONSE	368	0.380793	1.35693	0.00401204	0.0252831	0.0167451	3179	tags=30%, list=21%, signal=24%	C7/C3/SERPING1/C1R/C1S/FGL2/C1QB/JAM3/C1QC/RFTN1/FCGR1B/C1QA/TNFSF4/FCER1G/HLA-DPA1/IL33/IL1R1/LEF1/LILRB1/TNFSF13B/CLEC4A/CCL19/CD86/MEF2C/TLR4/IL6/FCGR2B/RSAD2/HAVCR2/LILRB2/HLX/CD81/HLA-DMB/SAMSN1/P2RX7/EBI3/CFI/SOCS5/NLRP3/HLA-DOA/LILRB3/CD4/BCL6/C4BPA/LAIR1/HLA-DRA/ANXA1/TGFB1/SMAD7/SWAP70/NEDD4/IL7R/TLR8/PAG1/CTSC/IL18BP/HLA-DPB1/GATA3/LILRA6/CD84/ICAM1/FYN/TNFRSF1B/IL13RA2/TNFAIP3/DUSP22/C…
GO_ACTIVATION_OF_PROTEIN_KINASE_ACTIVITY	295	0.403221	1.42381	0.00403226	0.0253777	0.0168077	3337	tags=33%, list=22%, signal=26%	GREM1/AGT/THBS1/PDGFC/NRK/GHR/TGFB3/KIT/FGF13/ITGA1/IGF1/CHRNA3/PRKAR2B/FGF2/CXCR4/PEA15/C5AR1/GADD45B/CCL19/PRNP/TNFSF11/TLR4/FPR1/ANGPT1/FGF10/DUSP5/ADCY5/CARTPT/TGFBR1/GAS6/LRRK2/MDFIC/NTF3/CD81/HGF/F2R/P2RX7/TGFB2/BMP4/MAP3K8/CSPG4/ADCY4/PAK3/WNT11/OSBPL8/ADCY9/MAP4K4/TGFBR2/MUC20/CD300A/ADCY2/PIK3CA/NOD2/MAP3K12/NOD1/CCL5/WNT5A/MAPK10/MAP3K3/NCKAP1L/TAOK1/SPAG9/PTPRC/GADD45A/PINK1/ABL1/ADCY7…
GO_LIPID_EXPORT_FROM_CELL	24	0.670003	1.78811	0.00405405	0.0254162	0.0168332	1450	tags=33%, list=10%, signal=30%	AGT/INHBA/SPP1/TAC1/AGTR1/FZD4/GAL/RETN
GO_POSITIVE_REGULATION_OF_CARDIAC_MUSCLE_CELL_PROLIFERATION	24	0.655501	1.74941	0.00405405	0.0254162	0.0168332	2105	tags=46%, list=14%, signal=39%	ZFPM2/TGFBR3/GLI1/FGF2/YAP1/MEF2C/WNT2/FGF9/HEY2/PIM1/FGFR1
GO_POSITIVE_REGULATION_OF_SYNAPTIC_TRANSMISSION_GLUTAMATERGIC	24	0.669133	1.78579	0.00405405	0.0254162	0.0168332	2345	tags=50%, list=16%, signal=42%	CCL2/ROR2/PTGS2/TSHZ3/OXTR/DRD1/SHANK3/STXBP1/ADCYAP1/NLGN1/RELN/GLUL
GO_NCRNA_3_END_PROCESSING	27	-0.609176	-2.07811	0.00406504	0.0254523	0.0168571	3446	tags=59%, list=23%, signal=46%	INTS5/TOE1/TRNT1/INTS2/FBL/INTS12/RPS21/INTS7/POLR3K/EXOSC3/EXOSC4/INTS6/SAGE1/INTS8/EXOSC7/EXOSC8
GO_DENDRITE_DEVELOPMENT	218	0.406207	1.41645	0.00408998	0.0255755	0.0169387	3563	tags=37%, list=24%, signal=29%	APOE/MAP1B/SDC2/VLDLR/CHRNA3/NRP1/DBN1/SLITRK5/MAP2/DCLK1/MEF2C/DOCK10/MAP1A/PRKG1/OBSL1/NTN1/MARK1/LRRK2/PTN/HCLS1/LST1/ILK/EGFLAM/MAP6/SEMA3A/PAK3/LZTS1/KLF7/SHANK3/TRAK2/NEDD4/FARP1/CAMK1D/CAMK1/PREX1/PICALM/ITGB1/EPHA4/ZNF365/FYN/BHLHB9/CAPRIN2/ITSN1/CUX1/NLGN1/RELN/PTPRD/DLG4/DNM3/ABI2/PHACTR1/BCL11A/MEF2A/DLG5/RAP2A/KIDINS220/NFATC4/RERE/TIAM1/LPAR1/PAFAH1B1/PDLIM5/LAMC2/HECW2/PLK2/GRIP1/ME…
GO_CENTROMERE_COMPLEX_ASSEMBLY	28	-0.646752	-2.22339	0.00409836	0.025595	0.0169517	3103	tags=68%, list=21%, signal=54%	RBBP7/CENPO/RBBP4/NASP/POLE3/CENPL/RNF4/CENPE/CENPF/CENPH/HELLS/ITGB3BP/CENPN/CENPM/OIP5/CENPA/HJURP/NPM1/CENPK
GO_CHROMOSOME_CONDENSATION	29	-0.640997	-2.21067	0.00420168	0.0261763	0.0173366	3679	tags=62%, list=25%, signal=47%	PRM3/AKAP8/ACIN1/NCAPD3/BANF2/NCAPD2/CHMP1A/MCPH1/SMC4/AIFM1/TOP2A/SMC2/NCAPG2/CDCA5/NUSAP1/CCNB1/NCAPH/NCAPG
GO_POSITIVE_REGULATION_OF_MYOBLAST_DIFFERENTIATION	21	0.673038	1.74322	0.00420757	0.0261763	0.0173366	1867	tags=43%, list=12%, signal=38%	IGFBP3/BOC/CCL8/RBM24/MEF2C/ILK/CXCL9/CDON/FLT3LG
GO_RETINAL_GANGLION_CELL_AXON_GUIDANCE	21	0.666406	1.72604	0.00420757	0.0261763	0.0173366	1006	tags=38%, list=7%, signal=36%	SLIT2/ISL1/BMPR1B/NRP1/PTPRM/ISL2/EPHA7/NRCAM
GO_POSITIVE_REGULATION_OF_TUMOR_NECROSIS_FACTOR_BIOSYNTHETIC_PROCESS	20	0.681269	1.74454	0.00424929	0.026402	0.0174862	1751	tags=40%, list=12%, signal=35%	THBS1/TYROBP/AKAP12/HSPB1/TLR4/TLR1/CYBB/CLEC7A
GO_POSITIVE_REGULATION_OF_CYTOKINE_SECRETION	123	0.448243	1.50527	0.00426894	0.0264586	0.0175236	2285	tags=33%, list=15%, signal=28%	HTR2B/AKAP12/CD14/TWIST1/TRIM6/CLEC5A/AIF1/IL33/CSF1R/LPL/TLR2/CCL19/LRP1/TLR4/TLR1/POSTN/HAVCR2/C1QTNF4/LRRK2/C1QTNF3/F2R/P2RX7/NLRP3/CADM1/PANX1/TSLP/CD34/TLR8/NLRP2/NOD2/GATA3/WNT5A/SORL1/LILRA2/CD2/FCN1/SPTBN1/ABL1/CRTAM/ORM1
GO_CARDIAC_RIGHT_VENTRICLE_MORPHOGENESIS	19	0.690732	1.75081	0.00429184	0.0264586	0.0175236	1765	tags=47%, list=12%, signal=42%	ZFPM2/HAND2/ISL1/SEMA3C/SMARCD3/TGFB2/SOX4/HEY2/GATA3
GO_MIDDLE_EAR_MORPHOGENESIS	19	0.689526	1.74775	0.00429184	0.0264586	0.0175236	2229	tags=47%, list=15%, signal=40%	PRRX1/OSR1/NOG/HOXA2/SIX2/EDN1/TSHZ1/FGFR1/OSR2
GO_POSITIVE_REGULATION_OF_JNK_CASCADE	124	0.447212	1.49799	0.00429184	0.0264586	0.0175236	2190	tags=27%, list=15%, signal=23%	DKK1/NRK/ANKRD6/ROR2/FZD7/ZEB2/GADD45B/CCL19/RASSF2/TNFSF11/TLR4/TPD52L1/FCGR2B/MDFIC/EDN1/FZD4/PJA2/SEMA3A/DVL3/VANGL2/RB1CC1/NOD2/MAP3K12/CCL21/NOD1/WNT5A/EPHA4/SASH1/TAOK1/DUSP22/SPAG9/TNFRSF19/GADD45A
GO_REGULATION_OF_PEPTIDYL_SERINE_PHOSPHORYLATION	124	0.457237	1.53157	0.00429184	0.0264586	0.0175236	2822	tags=29%, list=19%, signal=24%	SFRP2/PFN2/DKK1/CAV1/PRKD1/PTGS2/TRIM6/RASSF2/ATP2B4/IL6/ANGPT1/GAS6/HCLS1/NTF3/HGF/TGFB1/SMAD7/DMD/PIK3CA/NTRK2/PLCL1/CAMK1/WNT5A/RAMP3/CREBL2/CAPRIN2/SH2D3C/PINK1/GCG/PPM1F/BCL2/MAPKAP1/NCK1/SPRY2/ARRB1/SNCA
GO_RENAL_FILTRATION	19	0.686926	1.74117	0.00429184	0.0264586	0.0175236	2662	tags=53%, list=18%, signal=43%	SULF1/GJA1/SULF2/MCAM/GAS6/F2R/CD34/MYO1E/GJA5/CORO2B
GO_POSITIVE_REGULATION_OF_LIPID_METABOLIC_PROCESS	128	0.4519	1.51717	0.00429646	0.0264586	0.0175236	1878	tags=23%, list=13%, signal=20%	AGT/HTR2B/APOE/PDGFRB/TWIST1/PRKD1/PTGS2/SORBS1/IRS2/AGTR1/KIT/CCDC3/APOC1/ELOVL5/ZBTB20/FGF2/IRS1/FABP3/CCL19/PDGFRA/HTR2A/CD81/RGN/ANXA1/TGFB1/NOD2/CCL21/TEK/CREBL2
GO_RESPONSE_TO_RETINOIC_ACID	99	0.481778	1.59512	0.00434783	0.0266787	0.0176694	3284	tags=39%, list=22%, signal=31%	SERPINF1/GJA1/DKK1/IGFBP7/TNC/EPHA3/PDGFRB/FZD7/OSR1/RBP4/AQP1/COL1A1/YAP1/ABCA1/PTCH1/HOXA2/WNT2/FZD4/WNT11/WNT9A/TIE1/TEAD2/WNT5A/PCK1/SLC10A3/PTGES/CREB1/GDAP1/RARB/IGFBP2/LEP/ATM/HTRA2/IGF2R/FZD10/ALDH1A2/BMP6/ABL2/DUSP1
GO_B_CELL_MEDIATED_IMMUNITY	104	0.463223	1.53209	0.00435256	0.0266787	0.0176694	2162	tags=22%, list=14%, signal=19%	C7/C3/SERPING1/C1R/C1S/FGL2/C1QB/C1QC/C1QA/TNFSF4/FCER1G/FCGR2B/CD81/CFI/BCL6/C4BPA/TGFB1/SWAP70/TLR8/IL13RA2/C1RL/HLA-DQB1/PTPRC
GO_NEGATIVE_REGULATION_OF_CELL_SUBSTRATE_JUNCTION_ORGANIZATION	17	0.734015	1.81574	0.00435414	0.0266787	0.0176694	3714	tags=88%, list=25%, signal=66%	APOD/THBS1/PHLDB2/LRP1/DLC1/ACVRL1/CORO1C/MMP14/DUSP22/ARHGAP6/ITGB1BP1/BCAS3/FAM107A/CLASP2/PTEN
GO_PULMONARY_VALVE_MORPHOGENESIS	17	0.736575	1.82207	0.00435414	0.0266787	0.0176694	3206	tags=71%, list=21%, signal=56%	SLIT2/HEYL/ROBO1/HEY1/NOTCH2/TGFB2/BMP4/HEY2/GJA5/NOS3/ROBO2/STRA6
GO_CORONARY_VASCULATURE_MORPHOGENESIS	16	0.741672	1.81881	0.00437956	0.0267432	0.0177121	1819	tags=50%, list=12%, signal=44%	PDGFRB/HAND2/TGFBR3/NRP1/SGCD/TGFBR1/HEY2/SPRED1
GO_NEGATIVE_REGULATION_OF_ANOIKIS	16	0.736535	1.80621	0.00437956	0.0267432	0.0177121	2328	tags=56%, list=16%, signal=48%	CAV1/SNAI2/ITGA5/PDK4/PIK3CA/CEACAM6/NTRK2/ITGB1/BCL2
GO_NEURAL_TUBE_FORMATION	96	0.479206	1.58132	0.00438116	0.0267432	0.0177121	2437	tags=33%, list=16%, signal=28%	SFRP2/CTHRC1/TWIST1/SALL4/PRICKLE1/SFRP1/FZD2/ZEB2/NOG/PTCH1/FZD1/SEMA4C/DLC1/TGFB2/BMP4/SOX4/CC2D2A/DVL3/TGFB1/NPHP3/VANGL2/MIB1/SKI/TEAD2/WNT5A/TULP3/SOX11/TCTN1/ABL1/PRKACB/TSC2/IFT52
GO_MYOTUBE_DIFFERENTIATION	88	0.491551	1.60184	0.00443459	0.0267683	0.0177287	2914	tags=42%, list=19%, signal=34%	TMEM119/MYOCD/PLEKHO1/CCL8/RBM24/IGF1/EHD2/CXCL10/CAV2/MEF2C/DMPK/CD81/CXCL9/CDON/SKI/PTGFRN/FLT3LG/GPX1/MMP14/MYH9/CD53/HDAC5/CD9/HDAC4/ACTA1/BCL2/FLOT1/ADAM12/SHOX2/MYEF2/HDAC9/SMO/SIX4/SMYD1/SORT1/BCL9/CACNA1H
GO_AMINE_TRANSPORT	86	0.487624	1.58604	0.00444444	0.0267683	0.0177287	3186	tags=34%, list=21%, signal=27%	AGT/RGS4/RGS2/TACR2/ATP1A2/CHRNA3/SYT11/VIP/SV2A/OXTR/CXCL12/CARTPT/DRD1/HTR2A/P2RX7/AQP9/STXBP1/SYT13/SYT1/PINK1/LEP/SNCA/CNR1/ARL6IP5/ADRA2A/KMO/SYT17/SYT4/P2RY12
GO_REGULATION_OF_HEART_RATE	87	0.492863	1.60267	0.00444444	0.0267683	0.0177287	1738	tags=29%, list=12%, signal=26%	PLN/AGT/CASQ2/RGS4/CAV1/TAC1/SCN4B/TPM1/POPDC2/ANK2/KCNE4/CACNA2D1/EDN1/CTNNA3/BVES/KCNH2/CACNB2/SEMA3A/KCNA5/SLC8A1/DMD/RYR2/KCNJ2/CACNA1C/HEY2
GO_NEUROTRANSMITTER_BIOSYNTHETIC_PROCESS	89	0.476071	1.55286	0.00444939	0.0267683	0.0177287	1986	tags=29%, list=13%, signal=25%	AGT/CYP1B1/MOXD1/PKD2/PTGIS/CAV1/PTGS2/SLC1A3/AIF1/ITGB2/TLR4/ATP2B4/CX3CR1/SLC7A2/DPYD/EDN1/SIRPA/RGN/CD34/CLEC7A/PTX3/DDAH2/ICAM1/CD36/WDR35/ACP5
GO_BASEMENT_MEMBRANE_ASSEMBLY	14	0.737679	1.74904	0.00446429	0.0267683	0.0177287	1451	tags=43%, list=10%, signal=39%	PHLDB2/LAMB1/PXDN/LAMB2/RAMP2/NTN4
GO_GONADOTROPIN_SECRETION	14	0.737031	1.74751	0.00446429	0.0267683	0.0177287	1414	tags=36%, list=9%, signal=32%	GJA1/INHBA/TACR2/INHBB/FOXD1
GO_REGULATION_OF_MICROGLIAL_CELL_ACTIVATION	14	0.731173	1.73362	0.00446429	0.0267683	0.0177287	2843	tags=79%, list=19%, signal=64%	TREM2/SYT11/IL6/LRRK2/SPHK1/CTSC/CX3CL1/GRN/PTPRC/CST7/ATM
GO_CYCLIC_NUCLEOTIDE_CATABOLIC_PROCESS	13	0.755173	1.76255	0.00448431	0.0267683	0.0177287	2123	tags=62%, list=14%, signal=53%	PDE1A/PDE9A/PDE8B/PDE7B/PDE5A/PDE2A/PDE4B/PDE10A
GO_DETECTION_OF_OTHER_ORGANISM	13	0.765925	1.78765	0.00448431	0.0267683	0.0177287	2308	tags=54%, list=15%, signal=46%	TLR2/TLR4/TLR1/NOD2/CLEC7A/NOD1/CD1D
GO_EPITHELIAL_CELL_CELL_ADHESION	13	0.76458	1.78451	0.00448431	0.0267683	0.0177287	1674	tags=54%, list=11%, signal=48%	THBS4/CYP1B1/KIT/BVES/ITGB5/KIFC3/VCL
GO_LEUKOCYTE_MIGRATION_INVOLVED_IN_INFLAMMATORY_RESPONSE	13	0.749592	1.74953	0.00448431	0.0267683	0.0177287	1917	tags=62%, list=13%, signal=54%	JAM3/S100A9/SELE/ITGB2/PTN/SLAMF8/S100A8/CX3CL1
GO_LOW_DENSITY_LIPOPROTEIN_PARTICLE_REMODELING	13	0.749481	1.74927	0.00448431	0.0267683	0.0177287	1862	tags=46%, list=12%, signal=40%	AGT/APOE/AGTR1/PLA2G7/PLA2G2A/LIPC
GO_NEGATIVE_REGULATION_OF_CARDIAC_MUSCLE_CELL_PROLIFERATION	13	0.739904	1.72692	0.00448431	0.0267683	0.0177287	1937	tags=46%, list=13%, signal=40%	GJA1/MEIS1/RBP4/NOG/TGFBR2/KCNK2
GO_NEGATIVE_REGULATION_OF_MYELOID_CELL_APOPTOTIC_PROCESS	13	0.747119	1.74375	0.00448431	0.0267683	0.0177287	2328	tags=62%, list=16%, signal=52%	FCER1G/CLEC5A/CCR5/ITPKB/NOD2/CCL5/KITLG/BCL2
GO_NEGATIVE_REGULATION_OF_NEURON_PROJECTION_REGENERATION	13	0.74306	1.73428	0.00448431	0.0267683	0.0177287	222	tags=23%, list=1%, signal=23%	RGMA/THY1/SPP1
GO_NEPHRIC_DUCT_DEVELOPMENT	13	0.769956	1.79705	0.00448431	0.0267683	0.0177287	1849	tags=62%, list=12%, signal=54%	PKD2/OSR1/GPC3/EPHA7/BMP4/WNT11/GATA3/EPHA4
GO_REGULATION_OF_EXTRACELLULAR_MATRIX_DISASSEMBLY	13	0.76533	1.78626	0.00448431	0.0267683	0.0177287	1898	tags=69%, list=13%, signal=61%	FAP/DDR2/FSCN1/LRP1/PDPN/IL6/TGFB1/DPP4/ETS1
GO_REGULATION_OF_INTEGRIN_MEDIATED_SIGNALING_PATHWAY	13	0.736687	1.71941	0.00448431	0.0267683	0.0177287	904	tags=38%, list=6%, signal=36%	TIMP1/FLNA/PRKD1/LIMS2/BST1
GO_REGULATION_OF_CALCIUM_ION_TRANSMEMBRANE_TRANSPORTER_ACTIVITY	77	0.498741	1.59855	0.00451467	0.026914	0.0178252	2250	tags=30%, list=15%, signal=26%	PLN/CASQ2/GEM/PKD2/ATP1A2/JPH2/ANK2/RRAD/HSPA2/CLIC2/CACNA2D1/CACNB2/MYO5A/RGN/DMD/RYR2/GNB5/PDE4B/AHNAK/CACNB3/DYSF/EHD3/STAC
GO_PLASMA_MEMBRANE_ORGANIZATION	83	0.499593	1.61196	0.00451977	0.026914	0.0178252	2332	tags=34%, list=16%, signal=29%	MYH10/PLSCR4/COL5A1/CAV1/EPB41L3/SYT11/CXCR4/EHD2/ANK2/FAT4/CAV2/ANXA6/DEGS1/P2RX7/TGFB2/GSN/BIN2/AR/SYTL4/MYH9/A4GALT/DYSF/SH3GLB1/PSAP/STX2/PTPRC/SPTBN1/FLOT1
GO_LENS_DEVELOPMENT_IN_CAMERA_TYPE_EYE	70	0.517205	1.64199	0.00455581	0.0270623	0.0179234	2214	tags=30%, list=15%, signal=26%	CRYAB/MEIS1/TMOD1/VIM/ZEB2/CDKN1C/WNT2B/TGFBR1/WNT2/MAF/BMP4/TGFBR2/CDON/SKI/GATA3/SIX5/WNT5A/SKIL/SHROOM2/SOX11/ABI2
GO_POSITIVE_REGULATION_OF_SMALL_GTPASE_MEDIATED_SIGNAL_TRANSDUCTION	69	0.524782	1.66468	0.00455581	0.0270623	0.0179234	2819	tags=39%, list=19%, signal=32%	COL3A1/PDGFRB/F2RL2/IRS2/ROBO1/IGF1/AUTS2/GPR65/FGF10/NOTCH2/F2R/ITPKB/MAP4K4/CDON/LPAR4/KITLG/VAV1/RELN/RASGEF1A/MAPRE2/DGKI/CSF1/GPR4/RAPGEF1/GPR20/LPAR1/ARRB1
GO_TRICARBOXYLIC_ACID_CYCLE	33	-0.637995	-2.28233	0.0046083	0.0273407	0.0181078	3372	tags=64%, list=23%, signal=49%	DLST/SDHB/NNT/DLD/ACO1/MDH1/DLAT/PDHA2/SUCLG1/ACO2/PDHA1/SDHD/IDH1/MDH2/IDH3A/FAHD1/ME2/FH/IDH2/SDHA/SUCLG2
GO_MITOTIC_METAPHASE_PLATE_CONGRESSION	38	-0.64435	-2.4331	0.00462963	0.0273762	0.0181313	2635	tags=55%, list=18%, signal=46%	RRS1/SEH1L/HNRNPU/PSRC1/CHMP7/CHMP2A/CHMP1A/CENPE/RAB11A/PINX1/KIF14/VPS4B/KIF18A/CHMP4C/CDCA8/NUF2/CDCA5/KIF2C/CDT1/KIFC1/CCNB1
GO_NUCLEOSIDE_MONOPHOSPHATE_BIOSYNTHETIC_PROCESS	38	-0.596418	-2.25211	0.00462963	0.0273762	0.0181313	1861	tags=47%, list=12%, signal=42%	ADA/PRPS1L1/IMPDH1/IMPDH2/HPRT1/SHMT1/DUT/GART/APRT/PAICS/PPAT/PRPS2/CMPK1/AMPD1/RFK/DCK/TK1/TYMS
GO_NEGATIVE_REGULATION_OF_LONG_TERM_SYNAPTIC_POTENTIATION	12	0.78177	1.79193	0.00463679	0.0273762	0.0181313	2251	tags=58%, list=15%, signal=50%	TYROBP/APOE/PRNP/CX3CR1/PTN/EPHA4/ABL1
GO_SMOOTHENED_SIGNALING_PATHWAY_INVOLVED_IN_DORSAL_VENTRAL_NEURAL_TUBE_PATTERNING	12	0.779048	1.78569	0.00463679	0.0273762	0.0181313	2611	tags=58%, list=17%, signal=48%	PTCH1/GLI2/GLI3/GPR161/TULP3/PRKACB/WDR19
GO_NEGATIVE_REGULATION_OF_PROTEIN_IMPORT_INTO_NUCLEUS	11	0.794	1.77263	0.00469484	0.027585	0.0182696	1108	tags=55%, list=7%, signal=51%	APOD/RAB23/PKIG/ANGPT1/MDFIC/PKIA
GO_POSITIVE_REGULATION_OF_SEQUESTERING_OF_CALCIUM_ION	11	0.771522	1.72245	0.00469484	0.027585	0.0182696	1628	tags=36%, list=11%, signal=32%	CASQ2/PKD2/CLIC2/RYR2
GO_REGULATION_OF_CHOLESTEROL_ESTERIFICATION	11	0.782347	1.74661	0.00469484	0.027585	0.0182696	489	tags=36%, list=3%, signal=35%	AGT/APOE/AGTR1/APOC1
GO_REGULATION_OF_GONADOTROPIN_SECRETION	11	0.793238	1.77093	0.00469484	0.027585	0.0182696	581	tags=36%, list=4%, signal=35%	GJA1/INHBA/TACR2/INHBB
GO_POSITIVE_REGULATION_OF_CALCIUM_ION_TRANSMEMBRANE_TRANSPORT	59	0.536253	1.66654	0.00473373	0.02778	0.0183988	2274	tags=37%, list=15%, signal=32%	PKD2/THY1/TRPC1/JPH2/CXCL10/ANK2/HSPA2/CACNA2D1/DRD1/F2R/CACNB2/CXCL9/RGN/RYR2/PLCG1/RAMP3/CX3CL1/CACNB3/EHD3/STAC/ABL1/CXCL11
GO_REGULATION_OF_VASOCONSTRICTION	55	0.54113	1.66828	0.00477327	0.0279783	0.0185301	2696	tags=35%, list=18%, signal=28%	AGT/GJA1/CAV1/PTGS2/ATP1A2/AGTR1/BMPR2/OXTR/EDN1/HTR2A/F2R/KCNA5/DOCK4/ICAM1/KCNMB4/PTAFR/GJA5/HRH1/LEP
GO_NEGATIVE_REGULATION_OF_PATHWAY_RESTRICTED_SMAD_PROTEIN_PHOSPHORYLATION	10	0.795061	1.72978	0.00478469	0.0280112	0.0185519	633	tags=50%, list=4%, signal=48%	GREM1/DKK1/EMILIN1/PMEPA1/NOG
GO_EMBRYONIC_DIGIT_MORPHOGENESIS	53	0.541371	1.66088	0.00479042	0.0280112	0.0185519	3422	tags=43%, list=23%, signal=34%	SFRP2/HAND2/TWIST1/ROR2/OSR1/NOG/BMP4/GLI2/CHST11/GLI3/ZBTB16/INTU/WNT5A/TULP3/GNA12/OSR2/IFT52/TBX2/FZD6/BMPR1A/CREBBP/ECE1/HOXA11
GO_REGULATION_OF_NITRIC_OXIDE_BIOSYNTHETIC_PROCESS	52	0.550265	1.68604	0.00479616	0.0280112	0.0185519	1986	tags=40%, list=13%, signal=35%	AGT/PKD2/PTGIS/CAV1/PTGS2/AIF1/ITGB2/TLR4/ATP2B4/CX3CR1/EDN1/SIRPA/RGN/CD34/CLEC7A/PTX3/DDAH2/ICAM1/CD36/WDR35/ACP5
GO_POSITIVE_REGULATION_OF_INTERLEUKIN_1_PRODUCTION	50	0.553868	1.67889	0.00488401	0.0284559	0.0188464	1978	tags=38%, list=13%, signal=33%	TYROBP/ISL1/MNDA/LPL/CCL19/HSPB1/TLR4/HAVCR2/IFI16/P2RX7/NLRP3/PANX1/TLR8/NLRP2/NOD2/CLEC7A/NOD1/WNT5A/LILRA2
GO_SULFUR_COMPOUND_CATABOLIC_PROCESS	50	0.552503	1.67475	0.00488401	0.0284559	0.0188464	837	tags=22%, list=6%, signal=21%	OGN/OMD/VCAN/BGN/GGT5/LUM/DCN/PRELP/CDO1/FMOD/KERA
GO_POSITIVE_REGULATION_OF_EXTRINSIC_APOPTOTIC_SIGNALING_PATHWAY	47	0.561382	1.68994	0.00490196	0.0284923	0.0188705	2162	tags=30%, list=14%, signal=26%	AGT/INHBA/THBS1/TIMP3/SRPX/CAV1/SFRP1/BMPR1B/PEA15/G0S2/ITM2C/SKIL/DAPK3/PTPRC
GO_RIBOSOME_ASSEMBLY	41	-0.603216	-2.30391	0.00490196	0.0284923	0.0188705	4875	tags=78%, list=33%, signal=53%	RPL3/MRPS11/RPS14/EIF6/EIF2A/RPS27/PWP2/RPL3L/RPS27L/RPL11/RPS10/RPL6/RPL24/MRPL11/RPL38/RPS15/MRPS7/MRPS2/RRS1/RPL12/ABT1/ERAL1/MRTO4/DHX30/RPS28/MRPL22/RPS19/RPS5/RPL23A/RPLP0/C1QBP/NPM1
GO_POSITIVE_REGULATION_OF_AXON_EXTENSION	43	0.558709	1.65693	0.00496278	0.028777	0.0190591	2486	tags=40%, list=17%, signal=33%	MAP1B/FN1/NRP1/DBN1/LRP1/BMPR2/CXCL12/NTN1/HCLS1/ILK/L1CAM/MACF1/ISLR2/TRPV2/SRF/GDI1/TNFRSF12A
GO_POSITIVE_REGULATION_OF_PATHWAY_RESTRICTED_SMAD_PROTEIN_PHOSPHORYLATION	44	0.557342	1.65896	0.00496278	0.028777	0.0190591	1482	tags=32%, list=10%, signal=29%	INHBA/TGFB3/TWSG1/DAB2/INHBB/ENG/BMPR2/TGFBR1/RBPMS/TGFB2/BMP4/ACVRL1/ACVR1/TGFB1
GO_REGULATION_OF_MONONUCLEAR_CELL_MIGRATION	41	0.576377	1.69376	0.00501253	0.0290309	0.0192273	1785	tags=39%, list=12%, signal=34%	GREM1/SLIT2/THBS1/RARRES2/AIF1/C3AR1/C5AR1/CXCL10/PLA2G7/SERPINE1/CXCL12/SLAMF8/NBL1/CMKLR1/CCR1/CCL5
GO_NEURON_DEATH	312	0.399466	1.41705	0.00502513	0.0290692	0.0192527	3350	tags=33%, list=22%, signal=26%	GPNMB/SERPINF1/DKK1/TYROBP/APOE/CCL2/NUPR1/ISL1/TGFB3/C1QA/ITGA1/RILPL1/AXL/C5AR1/NRP1/NES/ITGAM/LRP1/ITGB2/PRNP/MEF2C/TLR4/CX3CR1/FCGR2B/FZD1/EPHA7/ANGPT1/PPT1/CEBPB/LRRK2/NTF3/ILK/F2R/NGFR/TGFB2/BNIP3/BACE1/FOXO3/CD200/VSTM2L/PAK3/WFS1/HMOX1/SSH1/ADARB1/BOK/CD34/SLC25A27/PIK3CA/NTRK2/MAP3K12/GATA3/CCL5/WNT5A/PICALM/FYN/SORL1/BHLHB9/PTPRZ1/TNFRSF1B/CX3CL1/CRLF1/ITSN1/STXBP1/GRN/CHL1/NAMPT/THRB/P…
GO_REGULATION_OF_IMMUNE_EFFECTOR_PROCESS	346	0.387214	1.37601	0.00504032	0.02911	0.0192796	3451	tags=32%, list=23%, signal=26%	C7/C3/SERPING1/C1R/C1S/PROS1/FGL2/C1QB/FOXF1/HTRA1/A2M/TGFB3/C1QC/TRIM6/C1QA/TNFSF4/FCER1G/IFIT1/RBP4/C3AR1/IL33/IL1R1/LILRB1/C5AR1/VSIG4/CCL19/CFH/ITGAM/ITGB2/CD86/TLR4/IL6/FCGR2B/RSAD2/ANGPT1/HAVCR2/HERC5/HLX/CD81/HLA-DMB/SLAMF8/P2RX7/TGFB2/GAB2/CFI/SOCS5/NLRP3/BCL6/C4BPA/CXCL6/HMOX1/ANXA1/TGFB1/SMAD7/CADM1/TNFRSF4/IL7R/CD300A/NOD2/GATA3/CD84/WNT5A/TNFRSF1B/CD36/IL13RA2/STXBP1/VAV1/TNFAIP3/DUSP…
GO_REGULATION_OF_FILOPODIUM_ASSEMBLY	35	0.591853	1.70855	0.00504414	0.02911	0.0192796	2336	tags=40%, list=16%, signal=34%	DPYSL3/TGFB3/FSCN1/NRP1/PALM/RHOQ/DOCK11/TGFBR1/GAP43/CCL21/GPM6A/NLGN1/DNM3/SRF
GO_POSITIVE_REGULATION_OF_BONE_MINERALIZATION	34	0.602094	1.7242	0.00505051	0.0291122	0.0192811	1547	tags=41%, list=10%, signal=37%	TMEM119/TGFB3/OSR1/BMPR1B/BMPR2/MEF2C/PTN/FAM20C/P2RX7/BMP4/ACVR1/TGFB1/SLC8A1/GPM6B
GO_POSITIVE_REGULATION_OF_PEPTIDE_SECRETION	257	0.403962	1.4158	0.00507099	0.0291957	0.0193364	2360	tags=27%, list=16%, signal=23%	MYH10/HTR2B/GJA1/AKAP12/TREM2/ISL1/CD14/TGFB3/TWIST1/IRS2/TRIM6/TNFSF4/CLEC5A/RBP4/AIF1/IL33/CSF1R/IGF1/LPL/GRP/TLR2/CCL19/LRP1/VEGFC/TNFSF11/TLR4/IL6/TLR1/POSTN/HAVCR2/APBB1/C1QTNF4/LRRK2/C1QTNF3/F2R/P2RX7/TGFB2/SOX4/RAB8B/NLRP3/S100A8/MYOM1/TGFB1/CADM1/PANX1/TSLP/TNFRSF4/CD34/TLR8/NLRP2/NOD2/GATA3/WNT5A/GPR68/SORL1/FRMD4A/SYTL4/ITSN1/LILRA2/ADCYAP1/CD2/GPR27/FCN1/SPTBN1/ABL1/CRTAM/ORM1/GCG/GLUL…
GO_MOTOR_NEURON_AXON_GUIDANCE	30	0.620821	1.72256	0.00517464	0.0297573	0.0197083	1332	tags=33%, list=9%, signal=30%	SLIT2/EGR2/RHOBTB3/NOG/NRP1/CHN1/HOXA2/NTN1/EGFLAM/SEMA3A
GO_EMBRYONIC_FORELIMB_MORPHOGENESIS	29	0.626336	1.72674	0.0052356	0.0300014	0.01987	2399	tags=41%, list=16%, signal=35%	TWIST1/OSR1/CRABP2/RSPO2/WNT9A/RUNX2/ZNF358/CACNA1C/RDH10/OSR2/RECK/SHOX2
GO_NEGATIVE_REGULATION_OF_INTERFERON_GAMMA_PRODUCTION	29	0.626751	1.72788	0.0052356	0.0300014	0.01987	1059	tags=31%, list=7%, signal=29%	INHBA/TNFSF4/IL33/AXL/LILRB1/PRNP/TLR4/HAVCR2/GAS6
GO_PROTEIN_CONTAINING_COMPLEX_REMODELING	29	0.622434	1.71598	0.0052356	0.0300014	0.01987	1182	tags=28%, list=8%, signal=25%	AGT/APOE/AGTR1/APOC1/LPL/PLA2G7/PLTP/PLA2G2A
GO_POSITIVE_REGULATION_OF_STRESS_ACTIVATED_PROTEIN_KINASE_SIGNALING_CASCADE	145	0.440087	1.49178	0.00528541	0.0302512	0.0200355	3009	tags=34%, list=20%, signal=27%	DKK1/NRK/HAND2/ANKRD6/ROR2/FZD7/ZEB2/GADD45B/CCL19/RASSF2/TNFSF11/TLR4/TPD52L1/FCGR2B/SEMA4C/MDFIC/EDN1/FZD4/TGFB2/SPHK1/PJA2/SEMA3A/DVL3/VANGL2/RB1CC1/NOD2/MAP3K12/CCL21/NOD1/WNT5A/EPHA4/MAP3K3/SASH1/TAOK1/DUSP22/SPAG9/TNFRSF19/GADD45A/RNF13/MAP4K5/MID1/PKN1/LEP/NCF1/TIAM1/MAP3K6/PLCB1/ARL6IP5/FZD10
GO_IMP_BIOSYNTHETIC_PROCESS	10	-0.72018	-1.82302	0.00533333	0.0304896	0.0201934	1821	tags=60%, list=12%, signal=53%	PFAS/HPRT1/GART/PAICS/PPAT/AMPD1
GO_REGULATION_OF_LIPID_LOCALIZATION	117	0.454353	1.52181	0.00535332	0.0305321	0.0202215	2004	tags=25%, list=13%, signal=22%	AGT/C3/THBS1/APOE/SPP1/IRS2/TAC1/AGTR1/APOC1/LPL/ITGAV/MSR1/FABP3/LRP1/TNFSF11/PLTP/ABCA1/IL6/PTCH1/EDN1/P2RX7/GAL/OSBPL8/RETN/MEST/PLA2R1/CD36/FTO/C1QTNF1
GO_REGULATION_OF_NEUROTRANSMITTER_TRANSPORT	129	0.449054	1.51037	0.00535332	0.0305321	0.0202215	3102	tags=30%, list=21%, signal=24%	PFN2/RGS4/RGS2/TACR2/ATP1A2/CHRNA3/SYT11/SNCAIP/LILRB1/MAOB/SV2A/MEF2C/TNFSF11/LRRK2/DRD1/HTR2A/P2RX7/CACNB2/BACE1/PRRT2/GPM6B/MCTP1/STXBP1/KCNMB4/NLGN1/SYT1/FLOT1/RIMS3/DGKI/SNAPIN/FBXL20/SNCA/CNR1/ARL6IP5/KMO/CHRM2/SYT4/APBA2/PPFIA2
GO_REGULATION_OF_MYELOID_LEUKOCYTE_DIFFERENTIATION	102	0.46081	1.5284	0.00541126	0.0308264	0.0204164	2691	tags=37%, list=18%, signal=31%	INHBA/MAFB/TYROBP/FSTL3/FBN1/TREM2/ROR2/C1QC/SFRP1/LEF1/LILRB1/RASSF2/TNFSF11/TLR4/CEBPB/CARTPT/HCLS1/NOTCH2/LRRC17/LILRB3/CD4/HOXA7/ZFP36L1/TGFB1/CCR1/MITF/ZBTB46/GPR68/PIK3R1/KITLG/FES/EVI2B/CREB1/TFE3/CDK6/CSF1/ID2/LILRB4
GO_GLIAL_CELL_DEVELOPMENT	101	0.459136	1.52069	0.00542888	0.0308907	0.020459	2784	tags=35%, list=19%, signal=28%	MXRA8/TREM2/ROR2/WASF3/CNTNAP1/C1QA/TSPAN2/VIM/C5AR1/TLR2/LRP1/TLR4/IL6/ID4/LAMB2/DRD1/MYOC/ARHGEF10/ILK/GSN/SOX4/S100A8/PLP1/SKI/NTRK2/ROR1/GRN/LGI4/SOX11/CD9/CDK6/SMO/ID2/DLL1/LPAR1
GO_INTEGRIN_ACTIVATION	22	0.647718	1.69451	0.00548697	0.0311205	0.0206112	3283	tags=68%, list=22%, signal=53%	FERMT2/COL16A1/JAM3/FN1/CXCL12/TLN1/SELP/RASIP1/CX3CL1/PLEK/CDH17/ITGB1BP1/FERMT3/P2RY12/FBLIM1
GO_ACUTE_INFLAMMATORY_RESPONSE	92	0.482837	1.58336	0.00548847	0.0311205	0.0206112	3015	tags=38%, list=20%, signal=31%	C3/NUPR1/PTGS2/TAC1/TNFSF4/FN1/FCER1G/CD163/TNFSF11/IL6/OSMR/FCGR2B/PTGER3/CEBPB/VCAM1/TREM1/NLRP3/S100A8/F8/ACVR1/PRCP/GATA3/EDNRB/ICAM1/ADCYAP1/IL6ST/PIK3CG/PTGES/ORM1/HAMP/SERPINA1/CNR1/ADAM8/BTK/STAT3
GO_SENSORY_PERCEPTION_OF_PAIN	92	0.482362	1.5818	0.00548847	0.0311205	0.0206112	2248	tags=27%, list=15%, signal=23%	NDN/CCL2/PTGS2/TMEM100/LXN/TAC1/UCHL1/CXCR4/VIP/PENK/CXCL12/NPY1R/KCND2/EDN1/HTR2A/F2R/P2RX7/BACE1/EDNRB/FYN/CACNB3/ADCYAP1/PTAFR/SCN3B/MGLL
GO_AMP_METABOLIC_PROCESS	11	-0.711483	-1.86992	0.00550964	0.0311679	0.0206426	2672	tags=55%, list=18%, signal=45%	AK2/AK1/AK3/APRT/PRPS2/AMPD1
GO_REGULATION_OF_ATTACHMENT_OF_SPINDLE_MICROTUBULES_TO_KINETOCHORE	11	-0.751866	-1.97606	0.00550964	0.0311679	0.0206426	496	tags=64%, list=3%, signal=62%	SIRT2/HNRNPU/SPAG5/ECT2/CCNB1/NEK2/RACGAP1
GO_NEUROMUSCULAR_PROCESS	91	0.48017	1.57243	0.00552486	0.0312177	0.0206756	3766	tags=41%, list=25%, signal=31%	COMP/MYH10/ALDH1A3/SLC1A3/GLRB/CNTNAP1/UCHL1/FOXS1/PENK/ADCY5/DRD1/BACE1/PRRT2/HOXA1/TPP1/ADARB1/PSAP/DLG4/ABL1/GPR88/GM2A/PAFAH1B1/GAA/DCTN1/MECP2/NEUROG1/SLITRK6/NEFL/GRIN2A/STRA6/TCF15/KCNAB2/POU4F1/NLGN2/HERC1/PTEN/ATP8A2
GO_INNER_EAR_MORPHOGENESIS	90	0.482193	1.57449	0.00554939	0.0313199	0.0207433	2105	tags=22%, list=14%, signal=19%	CTHRC1/FRZB/ALDH1A3/PRRX1/COL11A1/MAFB/ROR2/FZD2/FGF10/NTN1/ITGA8/FGF9/GLI2/HOXA1/VANGL2/GATA3/WNT5A/LRIG1/DLX5/FGFR1
GO_MAINTENANCE_OF_PROTEIN_LOCALIZATION_IN_ENDOPLASMIC_RETICULUM	12	-0.672924	-1.83058	0.0056338	0.0316861	0.0209858	2839	tags=50%, list=19%, signal=41%	RER1/KDELR2/INSIG1/KDELR1/HSPA5/PDIA2
GO_NEGATIVE_REGULATION_OF_CENTROSOME_CYCLE	12	-0.69121	-1.88032	0.0056338	0.0316861	0.0209858	2863	tags=58%, list=19%, signal=47%	BRCA1/RBM14/CHMP2A/NUBP1/CCNF/NPM1/NEK2
GO_PTERIDINE_CONTAINING_COMPOUND_BIOSYNTHETIC_PROCESS	12	-0.718174	-1.95368	0.0056338	0.0316861	0.0209858	3783	tags=83%, list=25%, signal=62%	PTS/QDPR/MTHFD1L/FPGS/GCH1/DHFR/GART/PCBD2/MTHFD1/SPR
GO_KIDNEY_MESENCHYME_DEVELOPMENT	18	0.70528	1.76314	0.00577201	0.032325	0.0214089	1653	tags=44%, list=11%, signal=40%	PKD2/PDGFRB/OSR1/TCF21/SIX2/BMP4/FOXD1/BASP1
GO_NEGATIVE_REGULATION_OF_ORGANIC_ACID_TRANSPORT	18	0.692296	1.73068	0.00577201	0.032325	0.0214089	412	tags=28%, list=3%, signal=27%	RGS4/THBS1/RGS2/IRS2/OSR1
GO_REGULATION_OF_CARDIAC_MUSCLE_CONTRACTION_BY_REGULATION_OF_THE_RELEASE_OF_SEQUESTERED_CALCIUM_ION	18	0.718908	1.79721	0.00577201	0.032325	0.0214089	1705	tags=50%, list=11%, signal=44%	PLN/CASQ2/ATP1A2/ANK2/CLIC2/SLC8A1/DMD/RYR2/CACNA1C
GO_ATRIAL_CARDIAC_MUSCLE_CELL_TO_AV_NODE_CELL_SIGNALING	17	0.71692	1.77345	0.00580551	0.032325	0.0214089	2152	tags=59%, list=14%, signal=50%	GJA1/FLNA/GJC1/ANK2/CACNB2/KCNA5/KCNN2/RYR2/CACNA1C/SCN3B
GO_CELL_MIGRATION_INVOLVED_IN_HEART_DEVELOPMENT	17	0.71525	1.76932	0.00580551	0.032325	0.0214089	2088	tags=65%, list=14%, signal=56%	PDGFRB/HAND2/TWIST1/SEMA3C/SNAI2/ENG/DCHS1/BVES/BMP4/NDRG4/PITX2
GO_DEFINITIVE_HEMOPOIESIS	17	0.701973	1.73647	0.00580551	0.032325	0.0214089	1783	tags=35%, list=12%, signal=31%	MFAP5/MEIS1/TGFBR3/HOXB4/HOXB3/TEK
GO_EMBRYONIC_DIGESTIVE_TRACT_MORPHOGENESIS	17	0.703926	1.74131	0.00580551	0.032325	0.0214089	2660	tags=65%, list=18%, signal=53%	RBPMS2/FOXF1/TCF21/PDGFRA/FGF10/SIX2/HLX/GLI3/SOX11/SHOX2/ID2
GO_MYELIN_ASSEMBLY	17	0.713761	1.76563	0.00580551	0.032325	0.0214089	2263	tags=59%, list=15%, signal=50%	CNTNAP1/PMP22/EPB41L3/ANK2/TLR2/GPC1/ILK/NFASC/MTMR2/CD9
GO_PERIPHERAL_NERVOUS_SYSTEM_DEVELOPMENT	66	0.514016	1.61723	0.0058072	0.032325	0.0214089	2073	tags=35%, list=14%, signal=30%	HAND2/ISL1/CNTNAP1/LAMA2/EGR2/PMP22/CLDN1/ISL2/GPC1/LAMB2/MYOC/ARHGEF10/NTF3/ILK/NFASC/SKI/NTRK2/ETV1/EDNRB/NAB2/RUNX3/NEFH/LGI4
GO_POSITIVE_REGULATION_OF_VASCULAR_ASSOCIATED_SMOOTH_MUSCLE_CELL_MIGRATION	16	0.731406	1.79364	0.00583942	0.0324301	0.0214786	1471	tags=44%, list=10%, signal=39%	AGT/IGFBP5/LRP1/ADAMTS1/FGF9/DOCK4/SSH1
GO_REGULATION_OF_CELLULAR_RESPONSE_TO_VASCULAR_ENDOTHELIAL_GROWTH_FACTOR_STIMULUS	16	0.732196	1.79557	0.00583942	0.0324301	0.0214786	2790	tags=62%, list=19%, signal=51%	SMOC2/DCN/ROBO1/SEMA6A/PTP4A3/ADAMTS3/ADAMTS12/MYO1C/DLL1/SPRY2
GO_CARDIAC_MUSCLE_CELL_ACTION_POTENTIAL	65	0.5144	1.61202	0.00586167	0.0324437	0.0214876	1705	tags=34%, list=11%, signal=30%	GJA1/FLNA/CAV1/KCNJ8/ATP1A2/FGF13/SCN4B/GJC1/ANK2/KCNE4/CACNA2D1/CTNNA3/KCNH2/CACNB2/KCNA5/KCNN2/SLC8A1/SLMAP/DMD/RYR2/KCNJ2/CACNA1C
GO_POSITIVE_REGULATION_OF_CYTOKINE_BIOSYNTHETIC_PROCESS	65	0.509506	1.59669	0.00586167	0.0324437	0.0214876	3121	tags=42%, list=21%, signal=33%	THBS1/TYROBP/AKAP12/TLR7/HSPB1/CD86/TLR4/IL6/TLR1/CYBB/EBI3/CD4/HMOX1/CD276/TLR8/CLEC7A/WNT5A/PTAFR/PTPRC/EREG/STAT5B/CD74/STAT3/IFNG/EGR1/RELA/CD3E
GO_POSITIVE_REGULATION_OF_PHAGOCYTOSIS	61	0.530419	1.65944	0.00586855	0.0324437	0.0214876	2162	tags=33%, list=14%, signal=28%	C3/RAB31/CCL2/TREM2/MFGE8/FCER1G/ITGAV/LRP1/FCGR2B/CD300LF/GAS6/SIRPA/MERTK/DOCK2/CLEC7A/CAMK1D/PTX3/CD36/NCKAP1L/PTPRC
GO_PROTEIN_LOCALIZATION_TO_CELL_SURFACE	61	0.523281	1.63711	0.00586855	0.0324437	0.0214876	3396	tags=43%, list=23%, signal=33%	FBLN5/FLNA/TYROBP/JAM3/FCER1G/ANK2/FGF7/MAP1A/ANGPT1/FGF10/WNT11/LEPROT/GPM6B/VCL/PICALM/FCN1/PTPRU/ACTN2/RAB11FIP5/GOPC/SNX33/CD177/KCNAB2/PIGK/RIC3/EGF
GO_POSITIVE_REGULATION_OF_CARDIAC_MUSCLE_CELL_DIFFERENTIATION	15	0.73537	1.77042	0.00594354	0.0327213	0.0216714	1482	tags=47%, list=10%, signal=42%	GREM1/MYOCD/IGF1/MEF2C/EDN1/BMP4/TGFB1
GO_POSITIVE_REGULATION_OF_MACROPHAGE_DERIVED_FOAM_CELL_DIFFERENTIATION	15	0.741366	1.78485	0.00594354	0.0327213	0.0216714	2515	tags=53%, list=17%, signal=44%	AGT/AGTR1/LPL/MSR1/PLA2G2A/PRKCH/CD36/CSF1
GO_VENOUS_BLOOD_VESSEL_DEVELOPMENT	15	0.732652	1.76388	0.00594354	0.0327213	0.0216714	1454	tags=40%, list=10%, signal=36%	FOXF1/HEG1/SEMA3C/ENG/BMPR2/ACVRL1
GO_CELLULAR_RESPONSE_TO_THYROID_HORMONE_STIMULUS	14	0.725433	1.72001	0.00595238	0.0327213	0.0216714	2619	tags=43%, list=17%, signal=35%	KIT/RDX/KLF9/LMO2/CTSB/PPARGC1A
GO_MUSCLE_FIBER_DEVELOPMENT	56	0.533884	1.65115	0.00595238	0.0327213	0.0216714	2510	tags=38%, list=17%, signal=31%	MYH11/COMP/FLNC/LOX/UCHL1/CAV2/SGCD/BMP4/MYOM1/DMD/SKI/GPX1/DYSF/HDAC4/ACTA1/BCL2/SHOX2/SGCB/HDAC9/SMO/CHRNB1
GO_MITOCHONDRIAL_RESPIRATORY_CHAIN_COMPLEX_ASSEMBLY	53	-0.55648	-2.26568	0.00598802	0.032843	0.021752	5241	tags=89%, list=35%, signal=58%	NDUFA11/NDUFB1/UQCRB/TFAM/NDUFA5/NDUFB7/NDUFB4/NDUFAF1/OXA1L/SAMM50/NDUFB8/COX17/NDUFV1/TAZ/SLC25A33/COX18/COX19/NDUFS3/SURF1/NDUFS4/ACAD9/NDUFV2/FOXRED1/NDUFA13/NDUFB5/NDUFV3/NDUFA3/SCO2/NDUFB6/NDUFA1/NDUFA8/NDUFB3/ECSIT/NDUFB2/NDUFS6/SCO1/NDUFS1/NDUFC1/NDUFA12/NDUFB10/NDUFA10/TTC19/NDUFB11/NDUFS7/NDUFA9/NDUFA7/NDUFAB1
GO_RIBOSOMAL_SMALL_SUBUNIT_BIOGENESIS	53	-0.530627	-2.16042	0.00598802	0.032843	0.021752	4785	tags=66%, list=32%, signal=45%	MRPS11/UTP20/RPS14/NAT10/UTP6/NOM1/NOB1/RPS27/PWP2/RIOK1/NOL11/RPS27L/RPS10/UTP3/DHX37/RPL38/RPS16/NGDN/RPS15/MRPS7/RRS1/RPS6/ABT1/NOL10/RPS17/ERAL1/RPS21/RPS28/RPS19/RPS5/RCL1/RPS24/RPS7/LSM6/NPM1
GO_DETOXIFICATION_OF_INORGANIC_COMPOUND	13	-0.677835	-1.85497	0.00600601	0.0329045	0.0217928	1549	tags=54%, list=10%, signal=48%	PARK7/MT2A/MT1X/MT1F/MT1H/MT1G/MT1E
GO_REGULATION_OF_NEUROTRANSMITTER_LEVELS	313	0.389229	1.38047	0.00603622	0.0330328	0.0218778	2405	tags=22%, list=16%, signal=19%	AGT/CYP1B1/MOXD1/PFN2/RGS4/PKD2/PTGIS/BCHE/RGS2/NRXN2/TACR2/CAV1/PTGS2/ATP1A2/SLC1A3/AIF1/CHRNA3/SYT11/SNCAIP/PRIMA1/TLR2/ITGB2/MAOB/RNF180/SV2A/MEF2C/TLR4/ATP2B4/CX3CR1/SLC7A2/PPT1/LRRK2/DRD1/DPYD/EDN1/HTR2A/SDS/P2RX7/CACNB2/SIRPA/BACE1/PRRT2/STX11/SLC29A1/RGN/GPM6B/SLC38A1/CD34/PIP5K1C/LIN7A/CLEC7A/PTX3/DDAH2/ICAM1/MCTP1/CD36/WDR35/STXBP1/ACP5/KCNMB4/NLGN1/SYT1/STX2/RORA/FLOT1/GLUL/RIMS3/HNMT/D…
GO_FUCOSE_METABOLIC_PROCESS	14	-0.664262	-1.86405	0.00606061	0.0330548	0.0218923	2862	tags=64%, list=19%, signal=52%	FUT6/FUCA2/FUT10/FUCA1/FUT8/FUT2/FUT1/FUT4/FUT9
GO_RIBOSOMAL_SMALL_SUBUNIT_ASSEMBLY	14	-0.681405	-1.91216	0.00606061	0.0330548	0.0218923	4785	tags=100%, list=32%, signal=68%	RPS14/RPS27/PWP2/RPS27L/RPS10/RPL38/RPS15/MRPS7/ABT1/ERAL1/RPS28/RPS19/RPS5
GO_URONIC_ACID_METABOLIC_PROCESS	14	-0.678209	-1.90319	0.00606061	0.0330548	0.0218923	2119	tags=57%, list=14%, signal=49%	UGT1A6/AKR1A1/ABHD10/DCXR/XYLB/SORD/CRYL1/UGT2B15
GO_CELL_CYCLE_DNA_REPLICATION	55	-0.623047	-2.55781	0.00609756	0.0331753	0.0219721	2766	tags=60%, list=18%, signal=49%	POLE3/CDC7/MCM7/MCM2/RFC2/MCM5/POLD3/POLE/DNA2/MCM3/BRCA2/MCM6/POLD1/DONSON/RAD51/POLA2/RFC3/LIG1/RPA3/POLE2/MCM4/AICDA/FBXO5/RFC4/GINS1/E2F7/DBF4/FEN1/CDT1/TIPIN/E2F8/GMNN/PCNA
GO_NEGATIVE_REGULATION_OF_MUSCLE_CELL_DIFFERENTIATION	50	0.547661	1.66007	0.00610501	0.0331753	0.0219721	2275	tags=28%, list=15%, signal=24%	RBPMS2/DKK1/RGS4/TMEM119/RGS2/MYOCD/FZD7/PRDM6/CXCL10/FGF9/HEY2/EREG/HDAC5/HDAC4
GO_REGULATION_OF_MYOBLAST_DIFFERENTIATION	50	0.550182	1.66771	0.00610501	0.0331753	0.0219721	1867	tags=34%, list=12%, signal=30%	IGFBP3/BOC/MYOCD/PRICKLE1/CCL8/RBM24/CXCL10/MEF2C/ID3/ILK/BMP4/CXCL9/ZFP36L1/TGFB1/EID2B/CDON/FLT3LG
GO_PROTEIN_LOCALIZATION_TO_PLASMA_MEMBRANE	242	0.394674	1.37931	0.00610998	0.0331753	0.0219721	3113	tags=33%, list=21%, signal=26%	RAB31/CLIP3/FLNA/EPHA3/TREM2/SORBS1/FGF13/FCER1G/PLEKHF1/RDX/DAB2/EPB41L3/RILPL1/RAMP1/PID1/EHD2/ANK2/PALM/LRP1/MYADM/PRNP/DCHS1/RHOQ/PTCH1/CDH2/TTC7B/GAS6/CD81/LYPD1/NKD2/CACNB2/MYO5A/RAB8B/RAMP2/TGFB1/SLMAP/AR/MACF1/OPTN/NFASC/TMEM88/DPP10/SEC23A/RAB11FIP2/PRKCH/PICALM/ITGB1/RAMP3/PIK3R1/MMP14/STXBP1/CACNB3/GBP1/PACS1/EHD3/FAM126A/VAMP5/SCN3B/SPTBN1/TSPAN33/ROCK1/STAC/FLOT1/RAP2A/BBS1/TSPAN5/ST…
GO_SYNCYTIUM_FORMATION	48	0.5506	1.65662	0.00614251	0.0333147	0.0220644	2355	tags=42%, list=16%, signal=35%	TYROBP/TREM2/PLEKHO1/CCL8/EHD2/CXCL10/SH3PXD2A/CD109/CD81/CXCL9/CDON/PTGFRN/CAMK1/FLT3LG/VASH2/MYH9/CD53/CD9/FLOT1/ADAM12
GO_REGULATION_OF_STRESS_ACTIVATED_PROTEIN_KINASE_SIGNALING_CASCADE	202	0.411619	1.43337	0.00615385	0.033339	0.0220806	2941	tags=30%, list=20%, signal=25%	SFRP2/DACT1/DKK1/NRK/HAND2/ANKRD6/ROR2/SFRP1/FZD7/ZEB2/GADD45B/CCL19/RASSF2/TNFSF11/TLR4/TPD52L1/FCGR2B/SEMA4C/MDFIC/EDN1/FZD4/HGF/TGFB2/SIRPA/SPHK1/PJA2/SEMA3A/DVL3/MAP4K4/VANGL2/RB1CC1/DUSP3/NOD2/MAP3K12/CCL21/NOD1/WNT5A/EPHA4/MAP3K3/SASH1/TAOK1/DUSP22/SPAG9/TNFRSF19/GADD45A/PINK1/RNF13/MAP4K5/MID1/RAP2A/PKN1/LEP/RAPGEF1/IGF1R/NCF1/TIAM1/PAFAH1B1/MAP3K6/IGBP1/PLCB1/ARL6IP5
GO_INDUCTION_OF_POSITIVE_CHEMOTAXIS	12	0.765715	1.75513	0.00618238	0.0334192	0.0221336	1126	tags=50%, list=8%, signal=46%	SCG2/VEGFC/CXCL12/VEGFB/FGF10/NTF3
GO_NEGATIVE_REGULATION_OF_LEUKOCYTE_CHEMOTAXIS	12	0.776115	1.77896	0.00618238	0.0334192	0.0221336	1262	tags=42%, list=8%, signal=38%	GREM1/SLIT2/CCL2/SLAMF8/NBL1
GO_PROSTATE_GLAND_DEVELOPMENT	46	0.551249	1.64781	0.00619579	0.0334545	0.022157	1789	tags=33%, list=12%, signal=29%	SULF1/SERPINF1/TNC/SFRP1/GLI1/NOG/PTCH1/FGF10/ID4/BMP4/GLI2/GLI3/ANXA1/AR/WNT5A
GO_POSITIVE_REGULATION_OF_ORGAN_GROWTH	44	0.556812	1.65738	0.00620347	0.0334589	0.0221599	2609	tags=41%, list=17%, signal=34%	ZFPM2/TGFBR3/GLI1/IGF1/FGF2/YAP1/MEF2C/WNT2/EDN1/HLX/FGF9/BASP1/HEY2/PIM1/FGFR1/SMO/TBX2/HAMP
GO_POSITIVE_REGULATION_OF_BIOMINERALIZATION	40	0.579835	1.69954	0.00625782	0.0336879	0.0223116	1547	tags=38%, list=10%, signal=34%	TMEM119/TGFB3/OSR1/BMPR1B/BMPR2/MEF2C/CEBPB/PTN/FAM20C/P2RX7/BMP4/ACVR1/TGFB1/SLC8A1/GPM6B
GO_PERIPHERAL_NERVOUS_SYSTEM_NEURON_DIFFERENTIATION	11	0.758578	1.69355	0.00625978	0.0336879	0.0223116	2035	tags=64%, list=14%, signal=55%	HAND2/ISL1/ISL2/NTRK2/ETV1/RUNX3/NEFH
GO_LUNG_ALVEOLUS_DEVELOPMENT	39	0.581791	1.69784	0.00630517	0.0338253	0.0224026	1268	tags=31%, list=8%, signal=28%	HOXA5/FOXF1/TGFB3/MYOCD/TCF21/IGFBP5/BMPR2/FOXP2/LTBP3/FGF10/BMP4/PGR
GO_ESTABLISHMENT_OF_PROTEIN_LOCALIZATION_TO_CHROMOSOME	16	-0.612536	-1.80588	0.00630915	0.0338253	0.0224026	3383	tags=56%, list=23%, signal=44%	CCT7/CCT4/CCT2/CCT8/BRCA2/CCT6A/RUVBL2/CCT5/PIH1D1
GO_REGULATION_OF_CENTRIOLE_REPLICATION	16	-0.612803	-1.80666	0.00630915	0.0338253	0.0224026	2863	tags=44%, list=19%, signal=35%	BRCA1/RBM14/CHMP2A/VPS4B/STIL/PLK4/NPM1
GO_HIPPO_SIGNALING	34	0.592317	1.6962	0.00631313	0.0338253	0.0224026	2421	tags=47%, list=16%, signal=40%	WWTR1/WWC3/FAT4/YAP1/AMOTL1/DCHS1/WTIP/LATS2/AMOTL2/PJA2/TEAD1/TEAD2/TEAD3/SOX11/DLG5/TJP1
GO_KERATAN_SULFATE_METABOLIC_PROCESS	32	0.602116	1.7023	0.00636943	0.0340519	0.0225527	1914	tags=31%, list=13%, signal=27%	OGN/OMD/LUM/PRELP/FMOD/KERA/ST3GAL1/ST3GAL4/CHST1/CHST6
GO_REGULATION_OF_MACROPHAGE_MIGRATION	32	0.606887	1.71579	0.00636943	0.0340519	0.0225527	2515	tags=50%, list=17%, signal=42%	THBS1/EMILIN1/RARRES2/TREM2/C3AR1/C5AR1/CX3CR1/CD81/SLAMF8/CD200/CMKLR1/CCL5/CX3CL1/MMP14/CD9/CSF1
GO_NEGATIVE_REGULATION_OF_INFLAMMATORY_RESPONSE	120	0.448283	1.50277	0.00641026	0.0342326	0.0226724	2684	tags=32%, list=18%, signal=26%	APOD/SERPINF1/PTGIS/APOE/FOXF1/ISL1/TNFAIP6/IGF1/SYT11/CALCRL/FCGR2B/C1QTNF3/HGF/SLAMF8/SIRPA/CD200/SOCS5/NLRP3/WFDC1/CDH5/LRFN5/GATA3/TEK/GPX1/ETS1/TNFRSF1B/CX3CL1/ACP5/ADCYAP1/TNFAIP3/GRN/PTPRC/RORA/ADCY7/NR1D2/TNFAIP8L2/FNDC4/CST7
GO_REGULATION_OF_NERVOUS_SYSTEM_PROCESS	116	0.448439	1.50034	0.00643777	0.0342654	0.0226941	2777	tags=29%, list=19%, signal=24%	AGT/RGS4/TMEM100/WASF3/VIP/DMPK/CARTPT/LRRK2/EDN1/ITGAX/HGF/F2R/SHANK3/NPTX1/SSH1/CTSC/NLGN4X/NPTX2/EDNRB/IGSF11/S100B/TNFRSF1B/MTMR2/CACNB3/NLGN1/PTAFR/RELN/DLG4/MGLL/TMEM98/NPTXR/SLC25A12/CST7/NOS3
GO_SPECIFICATION_OF_SYMMETRY	114	0.449758	1.50227	0.00644468	0.0342654	0.0226941	3080	tags=35%, list=21%, signal=28%	GREM1/PKD2/FOXF1/HAND2/BICC1/DAAM2/ENG/PCSK5/GREM2/MEF2C/FGF10/SOX18/MICAL2/NOTCH2/BMP4/NBL1/CC2D2A/DYNC2H1/SOX17/ACVR1/ARL13B/NPHP3/VANGL2/TGFBR2/MIB1/NDRG4/WNT5A/PITX2/BBS5/SRF/IFT52/CITED2/SMO/TBX2/LRRC6/DLL1/ARL6/EOMES/GALNT11/ALDH1A2
GO_CGMP_MEDIATED_SIGNALING	31	0.61053	1.70936	0.00645161	0.0342654	0.0226941	2333	tags=48%, list=16%, signal=41%	HTR2B/THBS1/APOE/PDE3A/AQP1/PDE9A/PRKAR2B/PRKG1/PDE2A/EDNRB/NPR2/CD36/PDE10A/NPR1/PRKAR1A
GO_REGULATION_OF_VASCULAR_PERMEABILITY	31	0.609457	1.70636	0.00645161	0.0342654	0.0226941	1783	tags=35%, list=12%, signal=31%	SLIT2/PDE3A/AKAP12/TACR2/PTP4A3/ANGPT1/RAMP2/CDH5/TGFB1/PDE2A/TEK
GO_VASCULAR_ENDOTHELIAL_GROWTH_FACTOR_PRODUCTION	31	0.613748	1.71837	0.00645161	0.0342654	0.0226941	917	tags=32%, list=6%, signal=30%	SULF1/C3/CYP1B1/ISL1/PTGS2/C3AR1/SULF2/C5AR1/IL6/ADAMTS3
GO_NEGATIVE_REGULATION_OF_PROTEIN_CONTAINING_COMPLEX_ASSEMBLY	109	0.458657	1.52189	0.00650759	0.034525	0.022866	1506	tags=17%, list=10%, signal=16%	DACT1/LMOD1/CRYAB/SLIT2/CLIP3/PFN2/DKK1/JAM3/STMN2/TMOD1/RDX/FHOD3/PMEPA1/MAP2/MYADM/GSN/PRRT2/CDH5/ULK1
GO_MEIOTIC_CHROMOSOME_SEGREGATION	60	-0.493411	-2.03193	0.00653595	0.0346377	0.0229406	1461	tags=32%, list=10%, signal=29%	PLK1/REC8/BRIP1/ESPL1/SMC4/BUB1/TRIP13/DMC1/FANCD2/RMI1/MAPK15/TTK/TOP2A/SMC2/NUF2/BUB1B/NCAPH/PTTG1/CCNE2
GO_REGULATION_OF_PLATELET_ACTIVATION	29	0.620167	1.70973	0.0065445	0.0346453	0.0229457	2263	tags=45%, list=15%, signal=38%	APOE/SERPINE2/FCER1G/PDGFRA/PDPN/TLR4/THBD/PRKG1/SH2B3/SELP/PLEK/C1QTNF1/CD9
GO_POSITIVE_REGULATION_OF_PEPTIDYL_SERINE_PHOSPHORYLATION	98	0.460447	1.52024	0.00656455	0.0347136	0.022991	2822	tags=29%, list=19%, signal=23%	SFRP2/PFN2/CAV1/PRKD1/PTGS2/TRIM6/ATP2B4/IL6/ANGPT1/GAS6/HCLS1/NTF3/TGFB1/PIK3CA/NTRK2/CAMK1/WNT5A/RAMP3/CREBL2/CAPRIN2/SH2D3C/PINK1/GCG/BCL2/MAPKAP1/SPRY2/ARRB1/SNCA
GO_CELLULAR_RESPONSE_TO_ZINC_ION	19	-0.585073	-1.82607	0.00660066	0.0348667	0.0230923	928	tags=42%, list=6%, signal=40%	PARP1/MT2A/TSPO/MT1X/MT1F/MT1H/MT1G/MT1E
GO_MONOSACCHARIDE_CATABOLIC_PROCESS	61	-0.497581	-2.03862	0.00666667	0.035139	0.0232727	3149	tags=51%, list=21%, signal=40%	PGK1/PGAM1/GLYCTK/GALK1/FUT6/GALK2/FUT10/TKTL1/PFKFB2/KHK/GPI/GALM/AKR1A1/DHDH/FUT8/ENO3/HK2/TPI1/ALDOA/GAPDH/FUT2/DCXR/RBKS/FUT1/XYLB/GALE/FUT4/SORD/ALDOB/FUT9/CRYL1
GO_NUCLEOSIDE_MONOPHOSPHATE_METABOLIC_PROCESS	61	-0.521488	-2.13657	0.00666667	0.035139	0.0232727	4413	tags=54%, list=29%, signal=38%	UCKL1/DHODH/GUK1/RAD50/PFAS/PNKP/GMPR2/LRGUK/ADA/DTYMK/PRPS1L1/IMPDH1/CMPK2/AK2/TJP2/IMPDH2/HPRT1/SHMT1/AK1/AK7/AK3/DUT/GART/APRT/PAICS/PPAT/PRPS2/CMPK1/AMPD1/RFK/DCK/TK1/TYMS
GO_REGULATION_OF_POTASSIUM_ION_TRANSPORT	89	0.471559	1.53815	0.00667408	0.0351401	0.0232734	1722	tags=22%, list=11%, signal=20%	FHL1/CASQ2/RGS4/KCNMB1/FLNA/TREM2/CAV1/VIP/ANK2/PRNP/KCNE4/DRD1/HTR2A/KCNH2/KCNA5/GAL/KCNN2/NEDD4/KCNJ2/DPP10
GO_REGULATION_OF_STRIATED_MUSCLE_CONTRACTION	84	0.483222	1.56595	0.00671892	0.0353379	0.0234044	2096	tags=27%, list=14%, signal=24%	PLN/CASQ2/FLNA/RGS2/CAV1/ATP1A2/FGF13/ANK2/CLIC2/DMPK/CTNNA3/PDE5A/C12orf57/STC1/SMAD7/SLC8A1/DMD/RYR2/KCNJ2/CACNA1C/PDE4B/EHD3/PIK3CG
GO_POSITIVE_REGULATION_OF_PROTEIN_AUTOPHOSPHORYLATION	23	0.64749	1.71949	0.00674764	0.0353458	0.0234097	778	tags=22%, list=5%, signal=21%	GREM1/GPNMB/PDGFC/RASSF2/VEGFC
GO_REGULATION_OF_PROTEIN_TYROSINE_KINASE_ACTIVITY	80	0.487851	1.56991	0.00674916	0.0353458	0.0234097	3746	tags=41%, list=25%, signal=31%	GREM1/AGT/NOX4/THY1/CAV1/CSF1R/PRNP/GAS6/SOCS5/SH3BP5/NTRK2/CCL5/EPHA4/FYN/ERRFI1/DUSP22/RELN/DLG4/PTPRC/EREG/CBL/NCF1/ADAM17/ADRA2A/HYAL2/EGF/GPRC5A/DOCK3/PDGFB/DVL2/AFAP1L2/NCK2/SHC1
GO_MEMBRANE_DEPOLARIZATION	82	0.490958	1.5839	0.00675676	0.0353458	0.0234097	2655	tags=34%, list=18%, signal=28%	FHL1/DCN/MLLT11/CAV1/ATP1A2/SCN7A/SCN4B/ANK2/LRRK2/CACNA2D1/MYOC/EDN1/KCNH2/P2RX7/CACNB2/SMAD7/SLC8A1/SLMAP/BOK/KCNJ2/CACNA1C/CACNB3/SCN3B/ABL1/BCL2/SCN9A/KDR/GJA5
GO_NEGATIVE_REGULATION_OF_STRIATED_MUSCLE_CELL_APOPTOTIC_PROCESS	24	0.637029	1.70011	0.00675676	0.0353458	0.0234097	330	tags=21%, list=2%, signal=20%	SFRP2/HSPB6/HAND2/NUPR1/MYOCD
GO_PROTEASOMAL_UBIQUITIN_INDEPENDENT_PROTEIN_CATABOLIC_PROCESS	20	-0.589924	-1.8706	0.00675676	0.0353458	0.0234097	4837	tags=85%, list=32%, signal=58%	PSMB6/PSMB7/PSMB5/NFE2L2/PSMA2/PSMA8/PSMA3/PSME4/PSMB2/PSMB3/PSMA7/PSMA5/PSMA4/PSMB9/PSMA1/PSMB10/PSMB8
GO_FIBROBLAST_PROLIFERATION	76	0.486284	1.55449	0.00678733	0.0354676	0.0234903	2311	tags=28%, list=15%, signal=23%	AGT/PDGFC/DDR2/PDGFRB/NUPR1/SFRP1/FN1/AQP1/IGF1/PDGFRA/FGF10/GAS6/WNT2/SPHK1/CD300A/SKI/WNT5A/ZMIZ1/PDGFD/EREG/CREB1
GO_EXTRACELLULAR_VESICLE_BIOGENESIS	21	-0.562612	-1.81704	0.00692042	0.0361243	0.0239252	2418	tags=52%, list=16%, signal=44%	SDC1/SDCBP/COPS5/CHMP2A/ARRDC1/RAB11A/VPS4B/SMPD3/PDCD6IP/RAB27A/SDC4
GO_PROTEIN_LOCALIZATION_TO_CELL_PERIPHERY	294	0.39464	1.39311	0.00705645	0.0367555	0.0243433	2705	tags=29%, list=18%, signal=24%	RAB31/CLIP3/FLNA/EPHA3/TREM2/CAV1/SORBS1/FGF13/FCER1G/PLEKHF1/GNAI1/RDX/DAB2/EPB41L3/RILPL1/RAMP1/PID1/EHD2/GPC6/ANK2/EPB41L2/PALM/LRP1/MYADM/PRNP/DCHS1/RHOQ/PTCH1/CDH2/TTC7B/GAS6/CD81/LYPD1/NKD2/CACNB2/MYO5A/RAB8B/RAMP2/TGFB1/SLMAP/ARL13B/AR/MACF1/OPTN/NFASC/LIN7A/TMEM88/DPP10/SEC23A/KIF1B/RAB11FIP2/PRKCH/PICALM/ITGB1/RAMP3/PIK3R1/LGI1/MAPK10/MMP14/STXBP1/CACNB3/NUMA1/GBP1/PACS1/EHD3/FAM126A/VAM…
GO_RESPONSE_TO_STEROID_HORMONE	343	0.378058	1.34395	0.00705645	0.0367555	0.0243433	2381	tags=22%, list=16%, signal=19%	SERPINF1/SLIT2/SPARC/IGFBP7/HEYL/TGFB1I1/THBS1/SPP1/LBH/BCHE/CAV1/FBXO32/ISL1/TGFB3/PTGS2/ATP1A2/LOX/SFRP1/CDO1/LMO3/KANK2/AIF1/FIBIN/DAB2/AQP1/NR2F1/PMEPA1/COL1A1/TCF21/CLDN1/LEF1/ENG/NR2F2/TLR2/TFPI/YAP1/MAOB/PAM/OXTR/IL6/NR3C1/KLF9/PTN/EDN1/SLIT3/TXNIP/CYBB/TGFB2/BMP4/PGR/RAMP2/PAPPA/STC1/ZFP36L1/ANXA1/TGFB1/NEDD4/AR/TGFBR2/CALCOCO1/ICAM1/CRY2/S100B/ERRFI1/ADCYAP1/PCK1/FHL2/GPAM/PTAFR/THRB/UFS…
GO_REGULATION_OF_SPROUTING_ANGIOGENESIS	58	0.53087	1.64898	0.00708383	0.0368586	0.0244116	2735	tags=50%, list=18%, signal=41%	MEOX2/THBS1/PTGS2/SRPX2/AGTR1/SEMA6A/FGF2/NRP1/RHOJ/AKT3/ITGA5/FOXC2/NGFR/MMRN2/HMOX1/ANXA1/SPRED1/MAP3K3/STARD13/ABL1/HDAC5/GLUL/HDAC9/FGF1/JAK1/KDR/PPP1R16B/ITGB1BP1/DLL1
GO_ATP_SYNTHESIS_COUPLED_ELECTRON_TRANSPORT	66	-0.625932	-2.62655	0.0070922	0.0368628	0.0244143	3216	tags=70%, list=21%, signal=55%	NDUFS4/NDUFA4/NDUFV2/NDUFA13/NDUFB5/NDUFV3/NDUFA3/DLD/NDUFB6/COX15/NDUFA1/NDUFA8/NDUFB3/NDUFB2/NDUFS6/COQ9/NDUFS1/COX5B/NDUFC1/SDHD/NDUFA12/NDUFB10/PARK7/COX5A/COX6C/COX4I1/NDUFA10/NDUFB11/DNAJC15/NDUFS7/COX7B/COX6A1/NDUFA9/NDUFA7/COX6B1/COX7C/COX8A/NDUFAB1/UQCRC2/CCNB1/SDHA/UQCRQ/CYC1/UQCRFS1/CYCS/UQCRC1
GO_SEX_DIFFERENTIATION	240	0.39493	1.38077	0.00712106	0.0369733	0.0244875	3458	tags=35%, list=23%, signal=27%	SFRP2/SLIT2/INHBA/FLNA/ZFPM2/FSTL3/PDGFRB/NUPR1/ROR2/SFRP1/KIT/OSR1/RBP4/RHOBTB3/TCF21/AXL/INHBB/FOXF2/BMPR1B/PDGFRA/ADAMTS1/WNT2B/FGF10/PBX1/CEBPB/TGFBR1/FZD4/MAMLD1/SLIT3/TGFB2/PGR/FGF9/MERTK/SEMA3A/ARID5B/RETN/LHFPL2/BOK/AR/BASP1/GATA3/WNT5A/TFAP2C/PTX3/RNF38/ICAM1/KITLG/MMP14/ADCYAP1/HOXA10/EREG/RDH10/BCL2/STAT5B/MMP19/CITED2/CBL/SIX4/WDR19/LRRC6/LEP/CSDE1/NOS3/ZFP42/ARRB1/ATM/NKX2-1/ROBO2/BM…
GO_STRESS_ACTIVATED_PROTEIN_KINASE_SIGNALING_CASCADE	246	0.39559	1.38323	0.00713558	0.0370091	0.0245113	2941	tags=28%, list=20%, signal=23%	SFRP2/DACT1/CRYAB/AGT/DKK1/NRK/HAND2/ANKRD6/ROR2/SFRP1/FZD7/ZEB2/GADD45B/CCL19/RASSF2/TNFSF11/TLR4/TPD52L1/FCGR2B/ARHGEF6/AKR1B1/SEMA4C/MDFIC/EDN1/FZD4/HGF/TGFB2/SIRPA/MAP3K8/SPHK1/PJA2/SEMA3A/DVL3/ZFP36L1/MAP4K4/VANGL2/RB1CC1/DUSP3/NOD2/MAP3K12/CCL21/NOD1/WNT5A/EPHA4/MAPK10/MAP3K3/SASH1/TAOK1/DUSP22/SH2D3C/SPAG9/TNFRSF19/GADD45A/PINK1/RNF13/MAP4K5/MID1/RAP2A/PKN1/LEP/RAPGEF1/IGF1R/NCF1/TIAM1/PAF…
GO_CHEMOKINE_SECRETION	18	0.685971	1.71487	0.00721501	0.0373813	0.0247577	920	tags=39%, list=6%, signal=37%	AIF1/IL33/CSF1R/LPL/LRP1/TLR4/POSTN
GO_INTERFERON_GAMMA_BIOSYNTHETIC_PROCESS	17	0.67944	1.68073	0.00725689	0.0375583	0.024875	1751	tags=41%, list=12%, signal=36%	INHBA/TLR7/LILRB1/EBI3/CD276/TLR8/CLEC7A
GO_NEGATIVE_REGULATION_OF_NEURON_DEATH	184	0.420864	1.45498	0.00727651	0.0375777	0.0248878	3302	tags=34%, list=22%, signal=27%	GPNMB/SERPINF1/APOE/CCL2/ISL1/TGFB3/AXL/C5AR1/NRP1/NES/LRP1/MEF2C/CX3CR1/FZD1/ANGPT1/PPT1/CEBPB/LRRK2/NTF3/ILK/F2R/CD200/VSTM2L/WFS1/HMOX1/BOK/CD34/PIK3CA/NTRK2/MAP3K12/FYN/SORL1/BHLHB9/PTPRZ1/TNFRSF1B/CX3CL1/CRLF1/ITSN1/STXBP1/GRN/CHL1/PINK1/ROCK1/CREB1/BCL2/EN2/CBL/CSF1/SIX4/NFATC4/PPARGC1A/UNC5B/ARRB1/SNCA/HTRA2/ADAM8/LGMN/STAT3/MECP2/NEFL/CITED1/TRAF2/NGF
GO_REGULATION_OF_MYELOID_CELL_DIFFERENTIATION	184	0.421288	1.45645	0.00727651	0.0375777	0.0248878	3191	tags=35%, list=21%, signal=28%	MYL9/INHBA/MAFB/THBS1/HOXA5/TYROBP/FSTL3/FBN1/TREM2/ROR2/C1QC/LOX/SFRP1/MEIS1/LEF1/LILRB1/RASSF2/MEF2C/TNFSF11/TLR4/CEBPB/CARTPT/HCLS1/NOTCH2/FOXO3/LRRC17/LILRB3/CD4/HOXA7/ITPKB/ZFP36L1/TGFB1/CCR1/ZBTB16/MITF/ZBTB46/GPR68/PIK3R1/KITLG/ETS1/MEIS2/NCKAP1L/FES/EVI2B/SPI1/CREB1/TFE3/CSF3R/STAT5B/CDK6/CSF1/ID2/LILRB4/DLL1/PRMT6/ARNT/CD74/TNRC6C/STAT3/RAB7B/IFNG/PIAS3/NFE2/INPP5D/CREBBP
GO_CRANIOFACIAL_SUTURE_MORPHOGENESIS	16	0.69989	1.71635	0.00729927	0.0375777	0.0248878	3235	tags=69%, list=22%, signal=54%	RAB23/TGFB3/TWIST1/FREM1/BMP4/GLI3/MMP14/MMP16/FOXN3/NEUROG1/MEGF8
GO_MODIFICATION_OF_POSTSYNAPTIC_STRUCTURE	16	0.69788	1.71142	0.00729927	0.0375777	0.0248878	905	tags=25%, list=6%, signal=24%	MYH10/PFN2/WASF3/SYNPO
GO_NEGATIVE_REGULATION_OF_FIBROBLAST_GROWTH_FACTOR_RECEPTOR_SIGNALING_PATHWAY	16	0.710337	1.74197	0.00729927	0.0375777	0.0248878	3155	tags=69%, list=21%, signal=54%	SULF1/THBS1/SHISA2/SULF2/GPC1/GATA3/WNT5A/SPRY1/SPRY2/SPRY4/FUZ
GO_POSITIVE_REGULATION_OF_HEMOPOIESIS	167	0.430597	1.47633	0.00732218	0.0376558	0.0249396	3452	tags=39%, list=23%, signal=30%	INHBA/HOXA5/TYROBP/TREM2/ROR2/TNFSF4/AXL/LEF1/CCL19/CD86/TNFSF11/GAS6/HCLS1/LILRB2/HLX/NOTCH2/FOXO3/SOCS5/NLRP3/GLI2/CD4/BCL6/ITPKB/ZFP36L1/GLI3/ANXA1/TGFB1/CCR1/IL7R/ZBTB16/TGFBR2/ZBTB46/GATA3/GPR68/FLT3LG/KITLG/ETS1/MMP14/NCKAP1L/RUNX3/FES/EVI2B/ZMIZ1/PTPRC/CREB1/STAT5B/CSF1/ID2/LILRB4/CD83/ARNT/CD74/ADAM8/BTK/STAT3/RAB7B/IFNG/INPP5D/MALT1/IL4R/ATP11C/IL15/POU4F1/RARA/TNFSF9
GO_MACROPHAGE_CYTOKINE_PRODUCTION	15	0.721804	1.73776	0.00742942	0.038023	0.0251828	3317	tags=73%, list=22%, signal=57%	TGFB3/LILRB1/TLR4/GAS6/TGFB2/TGFB1/WNT5A/CD36/CD74/CUEDC2/IRAK3
GO_POSITIVE_REGULATION_OF_LEUKOCYTE_DIFFERENTIATION	136	0.441613	1.49028	0.0074389	0.038023	0.0251828	3452	tags=43%, list=23%, signal=33%	TYROBP/TREM2/ROR2/TNFSF4/AXL/LEF1/CCL19/CD86/TNFSF11/GAS6/HCLS1/LILRB2/HLX/NOTCH2/SOCS5/NLRP3/GLI2/CD4/BCL6/ITPKB/ZFP36L1/GLI3/ANXA1/TGFB1/CCR1/IL7R/ZBTB16/TGFBR2/ZBTB46/GATA3/GPR68/FLT3LG/KITLG/MMP14/NCKAP1L/RUNX3/FES/EVI2B/ZMIZ1/PTPRC/CREB1/STAT5B/CSF1/ID2/LILRB4/CD83/CD74/ADAM8/BTK/IFNG/INPP5D/MALT1/IL4R/ATP11C/IL15/POU4F1/RARA/TNFSF9
GO_ENGULFMENT_OF_APOPTOTIC_CELL	14	0.717689	1.70165	0.00744048	0.038023	0.0251828	476	tags=21%, list=3%, signal=21%	THBS1/TREM2/RHOBTB3
GO_NEGATIVE_REGULATION_OF_AMYLOID_PRECURSOR_PROTEIN_CATABOLIC_PROCESS	14	0.721893	1.71162	0.00744048	0.038023	0.0251828	2242	tags=50%, list=15%, signal=43%	SPON1/APOE/IGF1/PRNP/PICALM/SORL1/ROCK1
GO_POSITIVE_REGULATION_OF_ENDOTHELIAL_CELL_APOPTOTIC_PROCESS	14	0.717203	1.70049	0.00744048	0.038023	0.0251828	1691	tags=43%, list=11%, signal=38%	THBS1/CCL2/COL18A1/CD248/PLCG1/ITGA4
GO_POSITIVE_REGULATION_OF_EXTRINSIC_APOPTOTIC_SIGNALING_PATHWAY_VIA_DEATH_DOMAIN_RECEPTORS	14	0.720724	1.70884	0.00744048	0.038023	0.0251828	621	tags=36%, list=4%, signal=34%	THBS1/TIMP3/SFRP1/BMPR1B/PEA15
GO_NEGATIVE_REGULATION_OF_CALCIUM_ION_TRANSPORT_INTO_CYTOSOL	13	0.728963	1.70138	0.00747384	0.0381535	0.0252692	894	tags=23%, list=6%, signal=22%	CASQ2/PKD2/CLIC2
GO_NEURAL_PRECURSOR_CELL_PROLIFERATION	135	0.441846	1.48805	0.00749465	0.0382196	0.0253129	3032	tags=35%, list=20%, signal=28%	FLNA/EML1/FGF13/DIXDC1/LIMS2/GLI1/LEF1/ZEB2/C5AR1/DBN1/NES/VEGFC/CX3CR1/NAP1L1/CDH2/SMARCD3/ID4/LRRK2/WNT2/PTN/ILK/HOOK3/GLI2/GLI3/HHIP/CDON/GNAI2/TEAD3/WNT5A/ZNF503/PTPRZ1/CX3CL1/ADCYAP1/PTBP2/FGFR1/RORA/SMO/EMX2/RERE/SOX5/ID2/RAPGEF1/PAFAH1B1/SOX10/FZD6/TRIM71/DLL4
GO_POSITIVE_REGULATION_OF_LEUKOCYTE_PROLIFERATION	128	0.441826	1.48335	0.0075188	0.0382625	0.0253414	2745	tags=34%, list=18%, signal=28%	IRS2/TAC1/TNFSF4/HLA-DPA1/AIF1/IGF1/TNFSF13B/CCL19/CD86/MEF2C/TLR4/IL6/BST1/FGF10/HAVCR2/VCAM1/LILRB2/CD81/HLA-DMB/EBI3/CD4/BCL6/ANXA1/SLC39A10/TNFRSF4/TGFBR2/CD276/HLA-DPB1/CCL5/FLT3LG/KITLG/NCKAP1L/GPAM/IL6ST/PTPRC/CD1D/BCL2/STAT5B/CSF1/VAV3/IGFBP2/LEP/NCK1
GO_REGULATION_OF_ACTIN_FILAMENT_BASED_MOVEMENT	41	0.565432	1.6616	0.0075188	0.0382625	0.0253414	1846	tags=34%, list=12%, signal=30%	PLN/FLNA/CAV1/ATP1A2/FGF13/ANK2/PDPN/CTNNA3/STC1/RYR2/KCNJ2/CACNA1C/TNNC1/PDE4B
GO_RESPONSE_TO_AMINO_ACID	94	0.469496	1.53887	0.00771775	0.0392339	0.0259848	3104	tags=38%, list=21%, signal=31%	COL3A1/COL1A2/COL5A2/PDGFC/COL16A1/RRAGD/COL4A1/GLRB/CDO1/COL1A1/COL6A1/PDGFRA/MMP2/CEBPB/PTN/EDN1/CYBB/SESN3/RRAGB/NTRK2/ICAM1/FYN/PCK1/RRAGA/PDGFD/CPEB1/BCL11A/CREB1/AMIGO1/UBR1/PPARGC1A/RRAGC/SESN1/KLHL22/RELA/EGFR
GO_POSITIVE_REGULATION_OF_INSULIN_LIKE_GROWTH_FACTOR_RECEPTOR_SIGNALING_PATHWAY	12	0.745889	1.70968	0.00772797	0.0392449	0.025992	1573	tags=50%, list=10%, signal=45%	IGFBP3/IGFBP4/IGF1/IGFBP5/CDH3/AR
GO_AEROBIC_RESPIRATION	71	-0.585391	-2.49865	0.00787402	0.0399032	0.026428	3607	tags=59%, list=24%, signal=45%	COX6A2/SURF1/DLST/SDHB/NDUFA4/NNT/DLD/ACO1/COX15/MDH1/DLAT/PDHA2/UCN/SUCLG1/COX5B/ACO2/VCP/PDHA1/SDHD/IDH1/COX5A/COX6C/COX4I1/NDUFS7/COX7B/MDH2/COX6A1/IDH3A/FAHD1/COX6B1/ME2/COX7C/SHMT2/FH/COX8A/MTFR1/UQCRC2/IDH2/SDHA/CYCS/SUCLG2/UQCRC1
GO_ANAPHASE_PROMOTING_COMPLEX_DEPENDENT_CATABOLIC_PROCESS	73	-0.496465	-2.12501	0.00787402	0.0399032	0.026428	5007	tags=59%, list=33%, signal=39%	PSMD8/RPS27A/ANAPC7/PSMB6/PSMB7/PSMC1/PSMD6/ANAPC5/PSMB5/ANAPC4/UBC/PSMA2/PSMA8/FZR1/BUB3/UBA52/PSMC6/PSMD1/PSMA3/PSME4/PSMB2/PSMB3/PSMA7/PLK1/UBE2S/PSMA5/PSMA4/UBB/PSMB9/PSMD14/PSMA1/AURKB/FBXO5/PSME1/BUB1B/PSMB10/CDC20/UBE2C/AURKA/CCNB1/PSMB8/MAD2L1/PTTG1
GO_REGULATION_OF_ANION_TRANSPORT	83	0.474649	1.53148	0.00790961	0.0400304	0.0265123	2105	tags=28%, list=14%, signal=24%	SFRP4/AGT/RGS4/THBS1/APOE/RGS2/ATP1A2/IRS2/OSR1/ABCB1/FABP3/SV2A/PRNP/TNFSF11/CEBPB/EDN1/P2RX7/STC1/CRY2/PLA2R1/STXBP1/PTAFR/FGFR1
GO_SYNAPTIC_MEMBRANE_ADHESION	28	0.61065	1.67071	0.00791557	0.0400304	0.0265123	2856	tags=39%, list=19%, signal=32%	SPARCL1/GPC6/PCDH17/PCDH8/NTNG2/LRFN5/NLGN1/PTPRD/LRRC4C/IL1RAP/EFNA5
GO_DICHOTOMOUS_SUBDIVISION_OF_AN_EPITHELIAL_TERMINAL_UNIT	10	0.776941	1.69036	0.00797448	0.040203	0.0266265	1990	tags=70%, list=13%, signal=61%	SEMA3C/NRP1/SEMA3A/PLXND1/FOXD1/VANGL2/PLXNA1
GO_FACIAL_NERVE_MORPHOGENESIS	10	0.772447	1.68058	0.00797448	0.040203	0.0266265	1491	tags=60%, list=10%, signal=54%	EGR2/HOXB2/NRP1/NRP2/SEMA3A/ADARB1
GO_NEGATIVE_REGULATION_OF_LYMPHOCYTE_MIGRATION	10	0.777313	1.69117	0.00797448	0.040203	0.0266265	1287	tags=30%, list=9%, signal=27%	APOD/CCL2/CD200
GO_SIGNAL_RELEASE	407	0.367105	1.31228	0.00803213	0.0404517	0.0267913	3142	tags=28%, list=21%, signal=23%	AGT/CPE/GJA1/PFN2/INHBA/SPP1/NRXN2/TACR2/ISL1/KCNS3/IRS2/SFRP1/TAC1/AGTR1/RBP4/CHRNA3/SYT11/INHBB/SNCAIP/IRS1/GRP/VIP/LRP1/SV2A/MEF2C/TNFSF11/SLC16A2/IL6/SCG5/ITPR1/PPT1/ADCY5/LTBP4/CARTPT/LRRK2/DRD1/EDN1/HTR2A/FZD4/C1QTNF3/P2RX7/CACNB2/MYO5A/BACE1/ANXA5/PRRT2/SOX4/RAB8B/STX11/KCNA5/GAL/KLF7/FOXD1/RETN/ANXA1/DPP4/PIP5K1C/LIN7A/CACNA1C/GATA3/CCL5/RAB11FIP2/ARL2/GPR68/MCTP1/SYTL4/ITSN1/STXBP1/ADCYA…
GO_REGULATION_OF_SISTER_CHROMATID_SEGREGATION	69	-0.460374	-1.94511	0.00806452	0.0405728	0.0268715	4316	tags=51%, list=29%, signal=36%	ZW10/CTCF/PSMG2/ANAPC5/GEN1/ANAPC4/BUB3/CTNNB1/NDC80/NEK6/SMC5/PTTG2/HNRNPU/XRCC3/PLK1/RAD21/CENPE/ESPL1/CDC6/AURKB/CENPF/BUB1/TRIP13/FBXO5/MAPK15/TTK/BUB1B/CDCA5/CDC20/TACC3/FEN1/CDT1/CCNB1/MAD2L1/PTTG1
GO_DETECTION_OF_MECHANICAL_STIMULUS_INVOLVED_IN_SENSORY_PERCEPTION	23	0.634279	1.68441	0.00809717	0.040611	0.0268968	1997	tags=39%, list=13%, signal=34%	COL11A1/SERPINE2/KIT/CXCR4/CXCL12/HTR2A/BACE1/FYN/CACNB3
GO_REGULATION_OF_ODONTOGENESIS	23	0.6357	1.68818	0.00809717	0.040611	0.0268968	1606	tags=30%, list=11%, signal=27%	ASPN/TNFRSF11B/RSPO2/EDN1/BMP4/RUNX2/CD34
GO_REGULATION_OF_POSITIVE_CHEMOTAXIS	23	0.633069	1.6812	0.00809717	0.040611	0.0268968	1370	tags=30%, list=9%, signal=28%	SCG2/VEGFC/CXCL12/VEGFB/FGF10/NTF3/CDH13
GO_COLLATERAL_SPROUTING	22	0.6412	1.67746	0.00823045	0.041237	0.0273114	3487	tags=59%, list=23%, signal=45%	SPP1/FGF13/ZEB2/LRP1/EPHA7/CRABP2/ULK2/ABL1/EFNA5/NIN/RND2/NGF/IFRD1
GO_IMP_METABOLIC_PROCESS	11	-0.700775	-1.84178	0.00826446	0.0413648	0.0273961	1821	tags=55%, list=12%, signal=48%	PFAS/HPRT1/GART/PAICS/PPAT/AMPD1
GO_REGULATION_OF_REACTIVE_OXYGEN_SPECIES_METABOLIC_PROCESS	160	0.418255	1.43372	0.00834202	0.0417101	0.0276247	2328	tags=28%, list=16%, signal=23%	CRYAB/AGT/CYP1B1/PKD2/FBLN5/NOX4/PTGIS/THBS1/TYROBP/PDGFRB/CAV1/PTGS2/AGTR1/AIF1/PID1/ITGAM/ITGB2/TLR4/ATP2B4/CX3CR1/BST1/PON3/EDN1/SIRPA/BNIP3/RGN/TGFB1/TGFBR2/CD34/GNAI2/PRCP/CLEC7A/PTX3/DDAH2/ICAM1/FYN/CD36/WDR35/ACP5/MPV17/GADD45A/PINK1/HDAC4/BCL2
GO_POSITIVE_REGULATION_OF_SYNAPSE_ASSEMBLY	52	0.532602	1.63192	0.00839329	0.0418877	0.0277423	2856	tags=37%, list=19%, signal=30%	THBS2/LRRN1/SRPX2/AMIGO2/SLITRK5/OXTR/LRRN3/CLSTN2/NTRK2/BHLHB9/SLITRK4/NLGN1/PTPRD/DLG5/LRRTM2/AMIGO1/CLSTN3/IL1RAP/EFNA5
GO_DNA_REPLICATION_INDEPENDENT_NUCLEOSOME_ORGANIZATION	29	-0.582641	-2.00941	0.00840336	0.0418877	0.0277423	4495	tags=69%, list=30%, signal=48%	SUPT16H/RBBP7/CENPO/RBBP4/IPO4/UBN1/NASP/HAT1/POLE3/CENPL/CENPH/ITGB3BP/CENPN/CENPM/OIP5/CENPA/HJURP/ASF1B/NPM1/CENPK
GO_RIBONUCLEOSIDE_MONOPHOSPHATE_BIOSYNTHETIC_PROCESS	29	-0.57862	-1.99554	0.00840336	0.0418877	0.0277423	4936	tags=62%, list=33%, signal=42%	UMPS/ADK/UCKL1/DHODH/PFAS/ADA/PRPS1L1/IMPDH1/IMPDH2/HPRT1/GART/APRT/PAICS/PPAT/PRPS2/CMPK1/AMPD1/RFK
GO_NEGATIVE_REGULATION_OF_MUSCLE_CONTRACTION	20	0.659887	1.68978	0.00849858	0.0422757	0.0279993	1446	tags=40%, list=10%, signal=36%	KCNMA1/RGS2/PTGS2/ATP1A2/CALCRL/PRKG1/PDE5A/DOCK4
GO_REGULATION_OF_MACROPHAGE_DIFFERENTIATION	20	0.65932	1.68833	0.00849858	0.0422757	0.0279993	2660	tags=40%, list=18%, signal=33%	INHBA/ROR2/C1QC/HCLS1/TGFB1/ZBTB46/CSF1/ID2
GO_NEGATIVE_REGULATION_OF_IMMUNE_RESPONSE	139	0.433717	1.46328	0.00851064	0.0422924	0.0280104	2033	tags=25%, list=14%, signal=22%	SERPING1/COL3A1/FGL2/FOXF1/A2M/TGFB3/TNFSF4/IL33/LILRB1/VSIG4/FCGR2B/ANGPT1/HAVCR2/IFI16/HLX/FCRLB/SLAMF8/SAMSN1/TGFB2/SOCS5/BCL6/C4BPA/HMOX1/ANXA1/TGFB1/SMAD7/IL7R/CD300A/CD84/GPX1/IL13RA2/ADCYAP1/TNFAIP3/DUSP22/GRN
GO_RESPIRATORY_ELECTRON_TRANSPORT_CHAIN	83	-0.574566	-2.49036	0.00854701	0.0423956	0.0280787	3680	tags=65%, list=25%, signal=49%	TAZ/MYBBP1A/COX6A2/NDUFS3/NDUFS4/SDHB/NDUFA4/NDUFV2/NDUFA13/NDUFB5/NDUFV3/NDUFA3/DLD/NDUFB6/COX15/NDUFA1/NDUFA8/NDUFB3/GPD2/NDUFB2/NDUFS6/COQ9/NDUFS1/COX5B/NDUFC1/SDHD/NDUFA12/ETFA/NDUFB10/PARK7/COX5A/COX6C/COX4I1/NDUFA10/NDUFB11/DNAJC15/NDUFS7/COX7B/COX6A1/NDUFA9/NDUFA7/ETFDH/COX6B1/COX7C/COX8A/NDUFAB1/UQCRC2/CCNB1/SDHA/UQCRQ/CYC1/UQCRFS1/CYCS/UQCRC1
GO_NEUROTRANSMITTER_METABOLIC_PROCESS	130	0.441404	1.48507	0.00857449	0.0423956	0.0280787	1986	tags=25%, list=13%, signal=22%	AGT/CYP1B1/MOXD1/PKD2/PTGIS/BCHE/CAV1/PTGS2/SLC1A3/AIF1/PRIMA1/TLR2/ITGB2/MAOB/RNF180/TLR4/ATP2B4/CX3CR1/SLC7A2/DPYD/EDN1/SDS/SIRPA/RGN/CD34/CLEC7A/PTX3/DDAH2/ICAM1/CD36/WDR35/ACP5
GO_FILOPODIUM_ASSEMBLY	47	0.541738	1.63081	0.00857843	0.0423956	0.0280787	2336	tags=38%, list=16%, signal=32%	DPYSL3/TGFB3/FSCN1/NRP1/PALM/RHOQ/DOCK11/TGFBR1/FGD1/GAP43/FGD5/ARHGEF4/FGD6/CCL21/GPM6A/NLGN1/DNM3/SRF
GO_NEGATIVE_REGULATION_OF_NUCLEOCYTOPLASMIC_TRANSPORT	19	0.661753	1.67736	0.00858369	0.0423956	0.0280787	1108	tags=32%, list=7%, signal=29%	APOD/RAB23/PKIG/ANGPT1/MDFIC/PKIA
GO_REGULATION_OF_CYTOPLASMIC_TRANSPORT	19	0.664036	1.68315	0.00858369	0.0423956	0.0280787	1944	tags=37%, list=13%, signal=32%	RDX/DAB2/MAP2/MSN/LRRK2/SORL1/MTMR2
GO_UTERUS_DEVELOPMENT	19	0.657187	1.66579	0.00858369	0.0423956	0.0280787	2054	tags=37%, list=14%, signal=32%	MYOCD/RBP4/CDKN1C/TGFB2/GATA3/WNT5A/HOXA10
GO_ACUTE_INFLAMMATORY_RESPONSE_TO_ANTIGENIC_STIMULUS	18	0.670809	1.67697	0.00865801	0.0427193	0.0282931	3008	tags=44%, list=20%, signal=36%	C3/FCER1G/FCGR2B/GATA3/ICAM1/ADCYAP1/CNR1/BTK
GO_MITOCHONDRIAL_RNA_METABOLIC_PROCESS	30	-0.552433	-1.9239	0.00873362	0.0429292	0.0284321	3678	tags=67%, list=25%, signal=50%	SLC25A33/TFB2M/TRNT1/MTO1/FASTKD5/EARS2/SARS2/CDK5RAP1/WARS2/DARS2/YARS2/LRPPRC/MRPL12/SUPV3L1/PNPT1/GRSF1/PPARGC1B/TRMT5/FASTKD1/PDE12
GO_FORELIMB_MORPHOGENESIS	36	0.584654	1.6933	0.00873908	0.0429292	0.0284321	3458	tags=47%, list=23%, signal=36%	TWIST1/OSR1/CRABP2/RSPO2/WNT9A/RUNX2/ZNF358/ZBTB16/CACNA1C/RDH10/OSR2/RECK/SHOX2/ALDH1A2/RNF165/HOXA11/ATRX
GO_NEURON_CELL_CELL_ADHESION	16	0.689791	1.69158	0.00875912	0.0429292	0.0284321	2247	tags=44%, list=15%, signal=37%	NRXN3/NRXN2/CNTN4/NINJ2/NLGN4X/NLGN1/NLGN4Y
GO_NOTOCHORD_DEVELOPMENT	16	0.679887	1.6673	0.00875912	0.0429292	0.0284321	1789	tags=50%, list=12%, signal=44%	GLI1/NOG/YAP1/ID3/GLI2/WNT11/TEAD2/WNT5A
GO_RELAXATION_OF_CARDIAC_MUSCLE	16	0.68553	1.68113	0.00875912	0.0429292	0.0284321	1846	tags=44%, list=12%, signal=38%	PLN/RGS2/ATP1A2/PDE5A/SLC8A1/KCNJ2/PDE4B
GO_VOCALIZATION_BEHAVIOR	16	0.686476	1.68345	0.00875912	0.0429292	0.0284321	2247	tags=50%, list=15%, signal=43%	NRXN3/NRXN2/SRPX2/FOXP2/SHANK3/NLGN4X/DLG4/NLGN4Y
GO_CYTOKINE_PRODUCTION_INVOLVED_IN_IMMUNE_RESPONSE	96	0.461738	1.52368	0.00876232	0.0429292	0.0284321	1923	tags=27%, list=13%, signal=24%	TGFB3/TRIM6/KIT/TNFSF4/FCER1G/IL1R1/LILRB1/TLR2/TLR4/IL6/RSAD2/ANGPT1/GAS6/CD81/TGFB2/NLRP3/BCL6/HMOX1/TGFB1/SMAD7/MR1/NOD2/GATA3/WNT5A/TNFRSF1B/CD36
GO_CHROMOSOME_SEPARATION	78	-0.468144	-1.98995	0.00877193	0.042933	0.0284347	4407	tags=53%, list=29%, signal=37%	EME2/ZW10/PSMG2/EME1/ANAPC5/PPP2R1A/GEN1/ANAPC4/BUB3/CSNK2A1/TOP3A/TEX11/NDC80/RECQL5/NEK6/NCAPD3/PTTG2/NCAPD2/XRCC3/PLK1/RAD21/CENPE/ESPL1/CDC6/AURKB/CENPF/BUB1/TRIP13/FBXO5/RMI1/MAPK15/TTK/TOP2A/BUB1B/CDC20/TACC3/CDT1/CCNB1/NCAPH/MAD2L1/PTTG1
GO_DETECTION_OF_MECHANICAL_STIMULUS	34	0.583587	1.6712	0.00883838	0.0431714	0.0285926	1997	tags=29%, list=13%, signal=26%	PKD2/COL11A1/SERPINE2/KIT/CXCR4/CXCL12/HTR2A/BACE1/FYN/CACNB3
GO_POSITIVE_REGULATION_OF_LIPID_KINASE_ACTIVITY	34	0.578982	1.65801	0.00883838	0.0431714	0.0285926	1783	tags=35%, list=12%, signal=31%	PDGFRB/PRKD1/KIT/FGF2/IRS1/CCL19/PDGFRA/CD81/TGFB1/NOD2/CCL21/TEK
GO_REGULATION_OF_POSTSYNAPSE_ORGANIZATION	87	0.469956	1.52818	0.00888889	0.0433076	0.0286827	2904	tags=38%, list=19%, signal=31%	APOE/DBN1/PRNP/FCGR2B/NRP2/EPHA7/CDH2/NRCAM/LRRK2/PTN/HCLS1/SRGN/LILRB2/GAP43/PAK3/SHANK3/SSH1/WNT5A/EPHA4/FYN/BHLHB9/CAPRIN2/NLGN1/RELN/PTPRD/DNM3/ABI2/LRRTM2/ARHGAP22/IL1RAP/TIAM1/PAFAH1B1/PDLIM5
GO_POSITIVE_REGULATION_OF_LYMPHOCYTE_DIFFERENTIATION	89	0.465919	1.51975	0.00889878	0.0433076	0.0286827	3452	tags=43%, list=23%, signal=33%	TNFSF4/AXL/CCL19/CD86/GAS6/LILRB2/HLX/SOCS5/NLRP3/GLI2/BCL6/ITPKB/GLI3/ANXA1/IL7R/ZBTB16/TGFBR2/GATA3/FLT3LG/MMP14/NCKAP1L/RUNX3/ZMIZ1/PTPRC/STAT5B/LILRB4/CD83/CD74/ADAM8/BTK/IFNG/INPP5D/MALT1/IL4R/ATP11C/IL15/RARA/TNFSF9
GO_RESPONSE_TO_INTERLEUKIN_6	38	0.574027	1.66512	0.00890585	0.0433076	0.0286827	3457	tags=55%, list=23%, signal=43%	PTGIS/PID1/IL6/C1QTNF4/CEBPA/ICAM1/PCK1/IL6ST/SPI1/FER/ST3GAL6/CBL/JAK1/HAMP/PPARGC1A/SELPLG/STAT3/RELA/CITED1/SOCS3/ABCC2
GO_LYMPHANGIOGENESIS	15	0.715705	1.72308	0.00891531	0.0433076	0.0286827	1739	tags=53%, list=12%, signal=47%	BMPR2/VEGFC/PDPN/SOX18/FOXC2/VASH1/ACVRL1/PTPN14
GO_SPECIFICATION_OF_ANIMAL_ORGAN_IDENTITY	33	0.586976	1.66749	0.0089172	0.0433076	0.0286827	2978	tags=48%, list=20%, signal=39%	DKK1/ISL1/ROBO1/MEF2C/WNT2B/FGF10/SMARCD3/WNT2/BMP4/GLI3/AR/FGFR1/SPRY1/FGF1/AXIN2/ROBO2
GO_COTRANSLATIONAL_PROTEIN_TARGETING_TO_MEMBRANE	79	-0.54215	-2.29255	0.00892857	0.0433076	0.0286827	4956	tags=75%, list=33%, signal=50%	SRP54/RPL19/RPS27A/RPL3/RPLP1/RPS14/RPS3/SRP9/RPS27/RPS12/ZFAND2B/RPLP2/RPS15A/RPL10A/RPL11/RPS10/RPL27A/RPL6/UBA52/SRP72/RPL41/RPL27/RPS29/RPL24/RPL38/RPL39/RPS16/RPL37/SRP68/RPS15/SSR3/RPS6/RPL12/SEC61B/RPS23/RPS17/RPS21/RPL32/RPS4X/RPL35/RPS28/RPL30/RPS18/RPL37A/RPS19/RPL22/RPL9/RPS5/RPS24/RPL23A/RPS7/RPL34/RPL8/RPL7/RPLP0/SSR1/RPL14/ARL6IP1/RPL29
GO_NEGATIVE_REGULATION_OF_BONE_REMODELING	14	0.714874	1.69497	0.00892857	0.0433076	0.0286827	1200	tags=50%, list=8%, signal=46%	GREM1/TMEM119/TNFRSF11B/SFRP1/IL6/CARTPT/P2RX7
GO_REGULATION_OF_RESPONSE_TO_DRUG	84	0.474063	1.53626	0.00895857	0.0434098	0.0287504	2209	tags=26%, list=15%, signal=22%	AGT/RGS4/RGS2/TACR2/ATP1A2/OSR1/CHRNA3/SYT11/CAV2/PALM/CXCL12/LRRK2/DRD1/HTR2A/HGF/GAL/RETN/GPR37/SYT13/SYT1/PSAP/PINK1
GO_REGULATION_OF_TRANSCRIPTION_FROM_RNA_POLYMERASE_II_PROMOTER_INVOLVED_IN_HEART_DEVELOPMENT	13	0.723546	1.68874	0.00896861	0.0434152	0.028754	2985	tags=62%, list=20%, signal=49%	GREM1/MYOCD/NOG/BMP4/ACVR1/SRF/TBX2/BMPR1A
GO_POSTSYNAPSE_ASSEMBLY	30	0.600558	1.66634	0.00905563	0.0437929	0.0290042	2707	tags=43%, list=18%, signal=36%	NRXN2/CDH2/GAP43/MAGI2/SHANK3/NTNG2/NLGN4X/WNT5A/NLGN1/PTPRD/NLGN4Y/LRRTM2/IL1RAP
GO_PROTEIN_LOCALIZATION_TO_CHROMOSOME_CENTROMERIC_REGION	14	-0.657916	-1.84624	0.00909091	0.0439198	0.0290882	4316	tags=64%, list=29%, signal=46%	ZW10/CTCF/MTBP/BUB3/NDC80/AURKB/CENPA/TTK/CDT1
GO_MIDBODY_ABSCISSION	15	-0.648528	-1.89294	0.00911854	0.0440096	0.0291477	2355	tags=53%, list=16%, signal=45%	CHMP7/CHMP2A/CHMP1A/VPS4B/CHMP4C/KIF20A/PDCD6IP/CEP55
GO_MEIOSIS_I_CELL_CYCLE_PROCESS	84	-0.452366	-1.95134	0.00917431	0.0442349	0.0292969	2108	tags=31%, list=14%, signal=27%	PLK1/CDC25C/RAD21/UBB/REC8/BRCA2/CDC25B/BRIP1/ESPL1/CNTD1/RAD51/DMRTC2/RAD54B/TRIP13/FBXO5/DMC1/FANCD2/RMI1/MAPK15/TOP2A/MND1/AURKA/CDC25A/CKS2/PTTG1/CCNE2
GO_PURINE_NUCLEOSIDE_MONOPHOSPHATE_METABOLIC_PROCESS	33	-0.533508	-1.90854	0.00921659	0.0443508	0.0293737	3717	tags=55%, list=25%, signal=41%	GUK1/PFAS/GMPR2/LRGUK/ADA/IMPDH1/AK2/TJP2/IMPDH2/HPRT1/AK1/AK3/GART/APRT/PAICS/PPAT/PRPS2/AMPD1
GO_REGULATION_OF_CENTROSOME_DUPLICATION	33	-0.547667	-1.9592	0.00921659	0.0443508	0.0293737	2863	tags=45%, list=19%, signal=37%	BRCA1/RBM14/XRCC3/CHMP2A/CHMP1A/CHORDC1/FBXW5/NUBP1/VPS4B/CCNF/CHMP4C/STIL/PLK4/PDCD6IP/NPM1
GO_POSITIVE_REGULATION_OF_LIPASE_ACTIVITY	67	0.500146	1.57792	0.00922722	0.0443581	0.0293785	3338	tags=43%, list=22%, signal=34%	AGT/HTR2B/EDNRA/PDGFRB/AGTR1/KIT/FGF2/C5AR1/SELE/PDGFRA/HTR2A/NTF3/PLCG1/NTRK2/CCL5/ARHGAP6/PTAFR/FGFR1/ITK/PLA2G5/GNA15/P2RY6/LPAR1/FLT1/NMUR1/EGFR/P2RY12/ABL2/NR1H2
GO_REACTIVE_NITROGEN_SPECIES_METABOLIC_PROCESS	66	0.502642	1.58144	0.00929152	0.0446232	0.0295541	1986	tags=36%, list=13%, signal=32%	AGT/CYP1B1/PKD2/PTGIS/CAV1/PTGS2/AIF1/TLR2/ITGB2/TLR4/ATP2B4/CX3CR1/SLC7A2/EDN1/SIRPA/RGN/CD34/CLEC7A/PTX3/DDAH2/ICAM1/CD36/WDR35/ACP5
GO_MITOCHONDRIAL_TRANSLATIONAL_TERMINATION	85	-0.651745	-2.80872	0.00934579	0.0448395	0.0296974	4035	tags=74%, list=27%, signal=54%	MRPL28/MRPS18B/MRPS9/MRPL24/MRPL44/MRPS14/MRPL18/MRPS16/MRPL19/MRPL11/MRPL36/MRPS26/MRPL2/MRPL49/MRPS7/MRPS28/MRPL46/MRPS2/MRPL34/MRPL21/MRPL47/MRPL32/MRPS5/MRPS31/ERAL1/MRPS12/MRPL51/MRPL30/MRPL41/MRPL42/MRPL38/MRPS17/MRPL39/MRPL12/MRPL54/MRPL17/MRPS36/MRPL22/MRPL48/MRPS22/MRPL13/MRPS30/MRPL15/MRPL37/MRPS33/MRPS34/MRRF/MRPL27/MRPL35/MRPL4/AURKAIP1/MRPL14/MTRF1/MRPL1/MRPL50/MRPS18A/MRPL52/MRPL23/…
GO_T_CELL_PROLIFERATION	173	0.421494	1.45075	0.00936524	0.0448524	0.0297059	2745	tags=30%, list=18%, signal=25%	GPNMB/LRRC32/TNFSF4/HLA-DPA1/TWSG1/AIF1/IGF1/LILRB1/VSIG4/TNFSF13B/CCL19/CD86/PRNP/IL6/HAVCR2/MSN/CEBPB/VCAM1/LILRB2/PDE5A/CD81/HLA-DMB/PLA2G2A/P2RX7/EBI3/BMP4/CD4/DOCK2/ANXA1/SATB1/TNFRSF4/TGFBR2/CD276/HLA-DPB1/CCL5/FYN/TNFRSF1B/NCKAP1L/GPAM/IL6ST/PIK3CG/PTPRC/ABL1/CD1D/PRKAR1A/DLG5/CD151/STAT5B/PPP3CB/IGFBP2/LEP/NCK1
GO_CELLULAR_RESPONSE_TO_NUTRIENT	63	0.505547	1.58534	0.00938967	0.0448524	0.0297059	2696	tags=43%, list=18%, signal=35%	TNC/PTGS2/SFRP1/KANK2/CDKN2B/SNAI2/COL1A1/LPL/PENK/POSTN/GAS6/PTN/CYBB/P2RX7/HMOX1/SSH1/FOLR2/FYN/PIM1/FES/RYR3/BCL11A/SRF/GDAP1/AMIGO1/CIB2/LEP
GO_NOTCH_SIGNALING_INVOLVED_IN_HEART_DEVELOPMENT	11	0.750309	1.67509	0.00938967	0.0448524	0.0297059	3069	tags=73%, list=20%, signal=58%	HEYL/SNAI2/HEY1/NOTCH2/SNAI1/HEY2/DLL4/GALNT11
GO_TONIC_SMOOTH_MUSCLE_CONTRACTION	11	0.749115	1.67242	0.00938967	0.0448524	0.0297059	1098	tags=45%, list=7%, signal=42%	MYLK/AGT/EDNRA/EDN1/HTR2A
GO_REGULATION_OF_SYNAPTIC_PLASTICITY	170	0.421997	1.44872	0.00939457	0.0448524	0.0297059	3223	tags=33%, list=22%, signal=26%	AGT/TYROBP/APOE/MAP1B/SERPINE2/PTGS2/TSHZ3/KIT/EGR2/DBN1/CNTN4/PRNP/MEF2C/CX3CR1/MAP1A/SYNPO/DRD1/PTN/LILRB2/PRRT2/SORCS2/LZTS1/SHANK3/SSH1/NTRK2/IGSF11/EPHA4/S100B/MCTP1/NPTN/CX3CL1/STXBP1/NLGN1/RELN/DLG4/ABL1/CREB1/CALB2/SRF/RIMS3/DGKI/SNAP25/LRRTM2/NFATC4/PPP3CB/HRH1/SNCA/SYNGR1/LGMN/VAMP2/PLK2/MECP2/SYT4/GRIN2A/FAM107A/PAIP2
GO_POSITIVE_REGULATION_OF_CELL_SUBSTRATE_JUNCTION_ORGANIZATION	25	0.630085	1.69626	0.00942126	0.0449357	0.0297611	2711	tags=56%, list=18%, signal=46%	THY1/COL16A1/SFRP1/NRP1/MYOC/MAP4K4/DUSP3/TEK/ROCK1/ABL1/PPM1F/KDR/ITGB1BP1/LIMS1
GO_MALE_SEX_DIFFERENTIATION	144	0.421497	1.42753	0.0095339	0.0453593	0.0300416	3458	tags=37%, list=23%, signal=29%	SFRP2/INHBA/FLNA/ZFPM2/FSTL3/PDGFRB/NUPR1/ROR2/SFRP1/KIT/RHOBTB3/TCF21/PDGFRA/WNT2B/FGF10/TGFBR1/MAMLD1/TGFB2/FGF9/SEMA3A/ARID5B/LHFPL2/BOK/AR/GATA3/WNT5A/TFAP2C/RNF38/ICAM1/KITLG/MMP14/HOXA10/BCL2/STAT5B/CITED2/CBL/SIX4/LRRC6/CSDE1/ZFP42/NKX2-1/BMPR1A/ARID4A/BCL2L2/BMP6/SMAD5/INSR/CRKL/NCOA1/HOXA11/WT1/RARA/ATRX
GO_HISTONE_EXCHANGE	35	-0.561006	-2.03745	0.00956938	0.0453593	0.0300416	4289	tags=60%, list=29%, signal=43%	RBBP7/CENPO/ZNHIT1/TNP2/RBBP4/NASP/PSME4/POLE3/CENPL/SPTY2D1/PIWIL1/CENPH/ITGB3BP/CENPN/CENPM/OIP5/CENPA/HJURP/NPM1/CENPK/PTMA
GO_MITOCHONDRIAL_ELECTRON_TRANSPORT_NADH_TO_UBIQUINONE	39	-0.570945	-2.16725	0.00956938	0.0453593	0.0300416	3216	tags=69%, list=21%, signal=55%	NDUFS4/NDUFA4/NDUFV2/NDUFA13/NDUFB5/NDUFV3/NDUFA3/DLD/NDUFB6/NDUFA1/NDUFA8/NDUFB3/NDUFB2/NDUFS6/COQ9/NDUFS1/NDUFC1/NDUFA12/NDUFB10/PARK7/NDUFA10/NDUFB11/DNAJC15/NDUFS7/NDUFA9/NDUFA7/NDUFAB1
GO_MONOCYTE_CHEMOTAXIS	54	0.518446	1.59235	0.00956938	0.0453593	0.0300416	1917	tags=39%, list=13%, signal=34%	GREM1/SLIT2/CCL2/CCL8/AIF1/CXCL10/CCL19/PLA2G7/SERPINE1/TNFSF11/IL6/CXCL12/CCL4/SLAMF8/NBL1/ANXA1/CCR1/CCL26/CCL21/CCL5/CX3CL1
GO_NEGATIVE_REGULATION_OF_METAPHASE_ANAPHASE_TRANSITION_OF_CELL_CYCLE	35	-0.511739	-1.85852	0.00956938	0.0453593	0.0300416	2319	tags=40%, list=15%, signal=34%	XRCC3/PLK1/RAD21/AURKB/CENPF/BUB1/TRIP13/FBXO5/TTK/BUB1B/CDC20/CDT1/CCNB1/MAD2L1
GO_TRANSLESION_SYNTHESIS	35	-0.513271	-1.86409	0.00956938	0.0453593	0.0300416	4947	tags=63%, list=33%, signal=42%	RPS27A/POLH/POLD4/RFC5/TRIM25/USP43/UBC/RCHY1/UBA52/PARP10/RFC2/POLD3/UBB/VCP/POLD1/RFC3/RPA3/POLE2/USP10/RFC4/DTL/PCNA
GO_POSITIVE_REGULATION_OF_CHEMOKINE_PRODUCTION	53	0.517414	1.58738	0.00958084	0.0453593	0.0300416	2000	tags=32%, list=13%, signal=28%	TWIST1/AIF1/IL33/CSF1R/TLR7/LPL/TLR2/LRP1/TLR4/IL6/POSTN/HAVCR2/HMOX1/TSLP/CLEC7A/WNT5A/ADCYAP1
GO_RETINA_DEVELOPMENT_IN_CAMERA_TYPE_EYE	140	0.432164	1.45864	0.00958466	0.0453593	0.0300416	1730	tags=19%, list=12%, signal=17%	MYH10/CYP1B1/SERPINF1/THY1/PDGFRB/COL4A1/CLIC4/RBP4/BMPR1B/NRP1/PTPRM/PDGFRA/FJX1/BMPR2/ATP2B4/RHOJ/SMARCD3/LAMB2/PTN/FZD4/ZHX2/TGFB2/MERTK/ACVRL1/CDON/SKI/NTRK2
GO_ENSHEATHMENT_OF_NEURONS	123	0.437278	1.46845	0.00960512	0.045412	0.0300765	2784	tags=34%, list=19%, signal=28%	JAM3/WASF3/CNTNAP1/TSPAN2/EGR2/PMP22/EPB41L3/CXCR4/ANK2/TLR2/QKI/GPC1/ID4/DEGS1/PTN/MYOC/ARHGEF10/ITGAX/ILK/HGF/MYO5A/PLP1/NFASC/CTSC/SKI/NTRK2/NAB2/S100B/PTPRZ1/TNFRSF1B/MTMR2/SBF2/LGI4/FAM126A/PSAP/CD9/TMEM98/AMIGO1/RARB/SLC25A12/CST7/LPAR1
GO_ESTABLISHMENT_OF_PROTEIN_LOCALIZATION_TO_ENDOPLASMIC_RETICULUM	89	-0.508412	-2.20261	0.00970874	0.0458128	0.030342	4248	tags=66%, list=28%, signal=48%	RPS3/SRP9/RPS27/RPS12/ZFAND2B/RPLP2/RPS15A/RPL10A/RPL11/RPS10/RPL27A/RPL6/UBA52/SRP72/RPL41/RPL27/RPS29/SGTA/RPL24/RPL38/RPL39/RPS16/RAB10/RPL37/SRP68/RPS15/SSR3/RPS6/RPL12/SPCS2/SEC61B/RPS23/RPS17/RPS21/RPL32/RPS4X/RPL35/RPS28/RPL30/RPS18/RPL37A/RPS19/RPL22/SPCS3/PMM2/RPL9/RPS5/SEC61G/RPS24/RPL23A/HSPA5/RPS7/RPL34/RPL8/RPL7/RPLP0/RPL14/RPL29/SPCS1
GO_REGULATION_OF_CHROMOSOME_SEGREGATION	89	-0.48799	-2.11414	0.00970874	0.0458128	0.030342	2858	tags=38%, list=19%, signal=31%	NEK6/SIRT2/SMC5/PTTG2/HNRNPU/XRCC3/PLK1/RAD21/CENPE/ESPL1/CDC6/AURKB/CENPF/KIF2B/BUB1/TRIP13/FBXO5/MAPK15/TTK/MKI67/BUB1B/CDCA5/SPAG5/KIF2C/ECT2/CDC20/TACC3/FEN1/CDT1/CCNB1/MAD2L1/NEK2/RACGAP1/PTTG1
GO_POSITIVE_REGULATION_OF_STRIATED_MUSCLE_CELL_DIFFERENTIATION	50	0.533019	1.61569	0.00976801	0.0460185	0.0304782	2771	tags=38%, list=18%, signal=31%	GREM1/MYOCD/CCL8/RBM24/IGF1/EHD2/MEF2C/EDN1/BMP4/CXCL9/TGFB1/FLT3LG/MMP14/CD53/BCL2/FLOT1/SHOX2/HAMP/SMYD1
GO_ANTIMICROBIAL_HUMORAL_RESPONSE	87	-0.428541	-1.85415	0.00980392	0.0460185	0.0304782	1867	tags=31%, list=12%, signal=27%	RPL30/SEMG2/REG3G/RPS19/LEAP2/CCL13/PRTN3/CXCL2/SEMG1/CXCL13/LTF/GAPDH/CXCL1/CAMP/CXCL5/HMGN2/KRT6A/REG1A/SPINK5/CXCL3/REG3A/PRSS3/LCN2/DMBT1/REG1B/LYZ/PGC
GO_OXIDATIVE_PHOSPHORYLATION	87	-0.531366	-2.29904	0.00980392	0.0460185	0.0304782	3680	tags=68%, list=25%, signal=51%	TAZ/SLC25A33/COX6A2/NDUFS3/SURF1/NDUFS4/PGK1/NDUFA4/NDUFV2/NDUFA13/NDUFB5/NDUFV3/NDUFA3/DLD/NDUFB6/COX15/NDUFA1/NDUFA8/NDUFB3/MYOG/NDUFB2/NDUFS6/COQ9/NDUFS1/COX5B/NDUFC1/VCP/SDHD/NDUFA12/NDUFB10/PARK7/COX5A/COX6C/COX4I1/NDUFA10/NDUFB11/DNAJC15/NDUFS7/COX7B/COX6A1/NDUFA9/NDUFA7/COX6B1/PPIF/COX7C/SHMT2/STOML2/COX8A/NDUFAB1/COX7A2/UQCRC2/CCNB1/PDE12/SDHA/UQCRQ/CYC1/UQCRFS1/CYCS/UQCRC1
GO_MODIFICATION_OF_SYNAPTIC_STRUCTURE	21	0.655123	1.69682	0.00981767	0.0460185	0.0304782	2747	tags=38%, list=18%, signal=31%	MYH10/PFN2/WASF3/SYNPO/EPHA4/ITSN1/ABL1/TIAM1
GO_POSITIVE_REGULATION_OF_MESONEPHROS_DEVELOPMENT	21	0.657145	1.70206	0.00981767	0.0460185	0.0304782	2548	tags=48%, list=17%, signal=40%	GREM1/AGT/NOG/WNT2B/MAGED1/BASP1/HOXB7/GATA3/SMO/SIX4
GO_RENAL_SODIUM_EXCRETION	21	0.654934	1.69633	0.00981767	0.0460185	0.0304782	2226	tags=38%, list=15%, signal=32%	AGT/TAC1/AGTR1/CORIN/EDN1/GNAI2/EDNRB/NPR1
GO_CARDIAC_MUSCLE_CELL_ACTION_POTENTIAL_INVOLVED_IN_CONTRACTION	48	0.533131	1.60406	0.00982801	0.0460185	0.0304782	2152	tags=40%, list=14%, signal=34%	GJA1/FLNA/CAV1/KCNJ8/SCN4B/GJC1/ANK2/KCNE4/CACNA2D1/CTNNA3/KCNH2/CACNB2/KCNA5/KCNN2/RYR2/KCNJ2/CACNA1C/KCND3/SCN3B
GO_POSITIVE_REGULATION_OF_PROTEIN_TYROSINE_KINASE_ACTIVITY	48	0.533126	1.60405	0.00982801	0.0460185	0.0304782	3696	tags=44%, list=25%, signal=33%	GREM1/AGT/NOX4/CSF1R/PRNP/GAS6/NTRK2/CCL5/EPHA4/FYN/RELN/DLG4/EREG/NCF1/ADAM17/ADRA2A/EGF/DOCK3/PDGFB/DVL2/AFAP1L2
GO_NADH_DEHYDROGENASE_COMPLEX_ASSEMBLY	40	-0.575461	-2.17842	0.00985222	0.0460433	0.0304946	3680	tags=85%, list=25%, signal=64%	NDUFA5/NDUFB7/NDUFB4/NDUFAF1/OXA1L/NDUFB8/NDUFV1/TAZ/NDUFS3/NDUFS4/ACAD9/NDUFV2/FOXRED1/NDUFA13/NDUFB5/NDUFV3/NDUFA3/NDUFB6/NDUFA1/NDUFA8/NDUFB3/ECSIT/NDUFB2/NDUFS6/NDUFS1/NDUFC1/NDUFA12/NDUFB10/NDUFA10/NDUFB11/NDUFS7/NDUFA9/NDUFA7/NDUFAB1
GO_NEGATIVE_REGULATION_OF_CHROMOSOME_SEGREGATION	40	-0.511101	-1.93479	0.00985222	0.0460433	0.0304946	2613	tags=42%, list=17%, signal=35%	PTTG2/XRCC3/PLK1/RAD21/ESPL1/AURKB/CENPF/BUB1/TRIP13/FBXO5/TTK/BUB1B/CDC20/CDT1/CCNB1/MAD2L1/PTTG1
GO_CRANIAL_NERVE_DEVELOPMENT	46	0.538898	1.61089	0.00991326	0.0462841	0.0306541	1516	tags=28%, list=10%, signal=25%	MAFB/ISL1/SLC1A3/EGR2/HOXB2/NRP1/NRP2/HOXA3/SEMA3A/HOXA1/GLI3/ADARB1/HOXB3
GO_DICARBOXYLIC_ACID_METABOLIC_PROCESS	88	-0.455366	-1.96573	0.01	0.0466443	0.0308927	2421	tags=34%, list=16%, signal=29%	OAT/MDH1/ACSF3/ALDH18A1/DHFR/SHMT1/SUCLG1/MRPS36/MTHFD2L/IDH1/L2HGDH/D2HGDH/MTHFD1/GRHPR/MDH2/MTHFD2/UROC1/ME2/SHMT2/FH/GLS2/FOLR1/GOT1/IDH2/SDHA/GOT2/SLC7A11/SUCLG2/GPT2/LIPF
GO_NEGATIVE_REGULATION_OF_FAT_CELL_DIFFERENTIATION	41	0.560614	1.64744	0.0100251	0.0466717	0.0309108	3559	tags=51%, list=24%, signal=39%	TGFB1I1/ZFPM2/WWTR1/MMP11/RUNX1T1/IL6/ID4/TRIO/TGFB1/GATA3/WNT5A/RORA/ENPP1/TRIB2/BBS12/SORT1/TRIB3/CCDC85B/GPS2/JDP2/TRPV4
GO_REGULATION_OF_LONG_TERM_SYNAPTIC_POTENTIATION	41	0.554111	1.62833	0.0100251	0.0466717	0.0309108	2334	tags=34%, list=16%, signal=29%	TYROBP/APOE/PRNP/CX3CR1/PTN/LILRB2/SHANK3/IGSF11/EPHA4/NPTN/RELN/ABL1/CREB1/CALB2
GO_POSITIVE_REGULATION_OF_PROTEIN_BINDING	85	0.47259	1.53328	0.0100559	0.0467704	0.0309762	3354	tags=38%, list=22%, signal=29%	CTHRC1/DACT1/SPON1/APOE/CAV1/NRP1/LRP1/MEF2C/HOXA3/LRRK2/BMP4/PLXND1/PLCL1/WNT5A/EPHA4/CAPRIN2/AKTIP/NVL/CLDN5/ABL1/GCG/FLOT1/MAPRE3/ADD1/TIAM1/ARRB1/TRIB3/PLK2/CRBN/TRAF2/EP300/MFNG
GO_METANEPHRIC_NEPHRON_DEVELOPMENT	39	0.567899	1.6573	0.0100883	0.0468315	0.0310167	1606	tags=28%, list=11%, signal=25%	GREM1/PKD2/PDGFRB/OSR1/TCF21/PDGFRA/SIX2/LAMB2/BMP4/FOXD1/CD34
GO_POSITIVE_REGULATION_OF_KIDNEY_DEVELOPMENT	39	0.561754	1.63937	0.0100883	0.0468315	0.0310167	2709	tags=38%, list=18%, signal=32%	GREM1/AGT/PDGFRB/NOG/WNT2B/BMP4/MAGED1/FOXD1/BASP1/HOXB7/GATA3/PDGFD/SMO/SIX4/PROM1
GO_POSITIVE_REGULATION_OF_PLASMA_MEMBRANE_BOUNDED_CELL_PROJECTION_ASSEMBLY	77	0.478548	1.53383	0.010158	0.0470548	0.0311646	2336	tags=26%, list=16%, signal=22%	DPYSL3/TGFB3/CDC42EP3/KIT/DZIP1/FSCN1/NRP1/AUTS2/CCL19/PALM/RHOQ/DOCK11/TGFBR1/P2RX7/CCL21/GPM6A/NLGN1/DNM3/HDAC4/SRF
GO_REGULATION_OF_JUN_KINASE_ACTIVITY	77	0.476635	1.52769	0.010158	0.0470548	0.0311646	2847	tags=30%, list=19%, signal=24%	SFRP2/DKK1/NRK/ROR2/SFRP1/ZEB2/CCL19/TNFSF11/MDFIC/EDN1/FZD4/DVL3/VANGL2/MAP3K12/WNT5A/EPHA4/SASH1/TAOK1/SPAG9/MAP4K5/PKN1/TIAM1/MAP3K6
GO_EMBRYONIC_EYE_MORPHOGENESIS	32	0.593969	1.67927	0.0101911	0.0470548	0.0311646	608	tags=19%, list=4%, signal=18%	EFEMP1/ALDH1A3/MFAP2/FBN1/TWIST1/FOXF2
GO_PEPTIDE_CROSS_LINKING	32	0.589988	1.66801	0.0101911	0.0470548	0.0311646	1476	tags=28%, list=10%, signal=25%	BGN/COL3A1/THBS1/DCN/FN1/F13A1/TGM2/EGFLAM/ANXA1
GO_CHROMOSOME_ORGANIZATION_INVOLVED_IN_MEIOTIC_CELL_CYCLE	45	-0.479375	-1.87838	0.0102041	0.0470548	0.0311646	4287	tags=47%, list=29%, signal=33%	SYCP1/SPATA22/PPP2R1A/STAG3/RAD50/PRDM9/TEX11/NCAPD3/NCAPD2/REC8/BRIP1/RAD51/SMC4/BUB1/TRIP13/DMC1/FANCD2/SMC2/BUB1B/NCAPH/CCNE2
GO_DNA_SYNTHESIS_INVOLVED_IN_DNA_REPAIR	44	-0.497464	-1.94325	0.0102041	0.0470548	0.0311646	4947	tags=66%, list=33%, signal=44%	UBE2L6/WRNIP1/RPS27A/POLH/POLD4/SYCP1/RFC5/CDKN2D/WRN/SPATA22/TRIM25/USP43/UBC/RCHY1/UBA52/PARP10/RFC2/POLD3/POLE/UBB/VCP/POLD1/RFC3/RPA3/POLE2/USP10/RFC4/DTL/PCNA
GO_RIBONUCLEOSIDE_MONOPHOSPHATE_METABOLIC_PROCESS	44	-0.511942	-1.99981	0.0102041	0.0470548	0.0311646	4973	tags=59%, list=33%, signal=40%	MAGI3/UMPS/ADK/UCKL1/DHODH/GUK1/PFAS/GMPR2/LRGUK/ADA/PRPS1L1/IMPDH1/AK2/TJP2/IMPDH2/HPRT1/AK1/AK3/GART/APRT/PAICS/PPAT/PRPS2/CMPK1/AMPD1/RFK
GO_REGULATION_OF_CENTROSOME_CYCLE	46	-0.53171	-2.08789	0.0102564	0.0472075	0.0312657	2863	tags=48%, list=19%, signal=39%	BRCA1/RBM14/XRCC3/CHMP2A/CHMP1A/CHORDC1/MCPH1/RANBP1/FBXW5/CHEK1/NUBP1/VPS4B/CCNF/CHMP4C/STIL/KIF11/ATF5/PLK4/PDCD6IP/NPM1/AURKA/NEK2
GO_EXTRINSIC_APOPTOTIC_SIGNALING_PATHWAY	203	0.402953	1.40373	0.0102669	0.0472075	0.0312657	3096	tags=30%, list=21%, signal=24%	SFRP2/AGT/INHBA/THBS1/TIMP3/SRPX/MLLT11/CAV1/SCG2/SFRP1/SNAI2/IL33/IGF1/BMPR1B/PEA15/ITGAV/NRP1/SERPINE1/YAP1/FGF10/TGFBR1/G0S2/HGF/P2RX7/TGFB2/BMP4/HMOX1/ACVR1/TGFB1/BOK/RB1CC1/AR/ITM2C/SKIL/PIK3R1/ICAM1/KITLG/GPX1/FYN/TNFRSF1B/CX3CL1/DAPK1/TNFAIP3/DAPK3/FGFR1/PTPRC/BCL2/TNFRSF12A/PELI3/EYA4/FEM1B/SORT1/NOS3/UNC5B/BCL2A1/NOL3/HTRA2/BAG3/BCL2L2/IFNG/RELA
GO_EMBRYONIC_HEART_TUBE_DEVELOPMENT	71	0.492165	1.5613	0.0102857	0.0472075	0.0312657	2735	tags=39%, list=18%, signal=32%	PKD2/HAND2/ENG/YAP1/MEF2C/SOX18/MICAL2/FOXC2/NOTCH2/SOX17/ACVR1/ARL13B/NPHP3/VANGL2/TGFBR2/RYR2/MIB1/TEAD2/NDRG4/WNT5A/BBS5/SRF/IFT52/CITED2/SMO/TBX2/GJA5/DLL1
GO_POSITIVE_REGULATION_OF_NIK_NF_KAPPAB_SIGNALING	73	0.486873	1.5467	0.0102857	0.0472075	0.0312657	1963	tags=25%, list=13%, signal=22%	GREM1/TREM2/CD14/TLR7/TLR2/CCL19/TLR4/PTP4A3/HAVCR2/C1QTNF4/EDN1/ILK/SPHK1/NOD2/NOD1/NFAT5/TRIP6/SASH1
GO_REGULATION_OF_CARDIAC_MUSCLE_CONTRACTION	71	0.489039	1.55138	0.0102857	0.0472075	0.0312657	2275	tags=31%, list=15%, signal=26%	PLN/CASQ2/FLNA/RGS2/CAV1/ATP1A2/FGF13/ANK2/CLIC2/CTNNA3/PDE5A/STC1/SMAD7/SLC8A1/DMD/RYR2/KCNJ2/CACNA1C/PDE4B/EHD3/PIK3CG/HDAC4
GO_POSITIVE_REGULATION_OF_SIGNALING_RECEPTOR_ACTIVITY	31	0.587573	1.64509	0.0103226	0.0472875	0.0313187	3566	tags=52%, list=24%, signal=39%	GREM1/CCL2/NRP1/SHANK3/ITGB1/RELN/EREG/PINK1/NCF1/ADAM17/ADRA2A/IFNG/ADRB2/CCR2/EGF/RGS9
GO_RESPONSE_TO_PROSTAGLANDIN	31	0.592392	1.65858	0.0103226	0.0472875	0.0313187	1097	tags=26%, list=7%, signal=24%	TNC/SFRP1/TNFSF4/TGFBR3/CCL19/PRKAA2/PTGFR/EDN1
GO_REGULATION_OF_COLLATERAL_SPROUTING	15	0.704081	1.69509	0.0104012	0.0476028	0.0315275	1109	tags=40%, list=7%, signal=37%	SPP1/FGF13/LRP1/EPHA7/CRABP2/ULK2
GO_CELL_MIGRATION_IN_HINDBRAIN	13	0.718654	1.67732	0.0104634	0.0476632	0.0315675	2593	tags=54%, list=17%, signal=45%	FLNA/LEF1/SEMA4C/ARL13B/ITGB1/TTBK2/RERE
GO_NEGATIVE_REGULATION_OF_SMOOTH_MUSCLE_CONTRACTION	13	0.718953	1.67802	0.0104634	0.0476632	0.0315675	1446	tags=46%, list=10%, signal=42%	KCNMA1/RGS2/PTGS2/CALCRL/PRKG1/DOCK4
GO_REGULATION_OF_EXTRACELLULAR_MATRIX_ASSEMBLY	13	0.716004	1.67113	0.0104634	0.0476632	0.0315675	1482	tags=38%, list=10%, signal=35%	AGT/ANTXR1/EMILIN1/PHLDB2/TGFB1
GO_REGULATION_OF_FIBRINOLYSIS	13	0.715256	1.66939	0.0104634	0.0476632	0.0315675	828	tags=31%, list=6%, signal=29%	FAP/THBS1/SERPINE1/THBD
GO_REGULATION_OF_HIGH_VOLTAGE_GATED_CALCIUM_CHANNEL_ACTIVITY	13	0.718456	1.67686	0.0104634	0.0476632	0.0315675	2723	tags=62%, list=18%, signal=50%	GEM/RRAD/CACNA2D1/CACNB2/PDE4B/CACNB3/DYSF/REM1
GO_NEGATIVE_REGULATION_OF_BINDING	151	0.41113	1.40195	0.0104932	0.0477543	0.0316278	2705	tags=23%, list=18%, signal=19%	DACT1/PLN/DKK1/HAND2/CAV1/ISL1/IFIT2/IFIT1/DAB2/LEF1/NOG/NES/MAP2/ID3/IFI16/HEY1/ID4/LRRK2/GPSM1/ZNF462/HMOX1/ITGA4/HEY2/CAMK1/SORL1/SOX11/ROCK1/CRMP1/MDFI/SMO/ARHGAP28/TTBK2/NFATC4/ID2/ITGB1BP1
GO_NEGATIVE_REGULATION_OF_ESTABLISHMENT_OF_PROTEIN_LOCALIZATION	150	0.417321	1.42087	0.0105152	0.04781	0.0316647	2705	tags=30%, list=18%, signal=25%	APOD/LRRC32/APOE/RAB23/SFRP1/FN1/PKIG/IL33/SYT11/INHBB/IRS1/LILRB1/FCGR2B/RSAD2/ANGPT1/GAS6/LRRK2/MDFIC/PKIA/SRGN/C1QTNF3/F2R/ANXA5/CD200/NLRP3/KLF7/ANXA1/TNFRSF4/CD34/TLR8/FRMD4A/CX3CL1/CD36/SYTL4/TNFAIP3/BMP8A/GBP1/RAB11FIP3/PPM1F/GDI1/HDAC9/RHBDF1/CORO2B/RAB11FIP5/ITGB1BP1
GO_TRNA_PROCESSING	94	-0.412526	-1.82665	0.0105263	0.0478156	0.0316684	6039	tags=62%, list=40%, signal=37%	HSD17B10/TRIT1/TSEN2/THUMPD1/FTSJ1/ELAC2/CPSF4/TARBP1/RPUSD4/ELP4/ELP3/RPP25/METTL1/PUS10/DUS4L/AARS2/RPP14/OSGEP/ALKBH1/PUS1/NAT10/RPP38/TRMU/TRPT1/TYW3/MTFMT/CSTF2/POP7/DDX1/THG1L/NSUN2/TRNT1/MTO1/POP5/TRMT6/NSUN6/TRUB1/FARS2/THUMPD3/ADAT3/URM1/RPP40/LAGE3/GTPBP3/PUSL1/CDK5RAP1/TRMT11/POLR3K/WDR4/ZBTB8OS/GRSF1/POP1/C9orf64/TRMT5/LSM6/TSEN54/DUS1L/SEPHS2
GO_REGULATION_OF_NEUROINFLAMMATORY_RESPONSE	27	0.60738	1.66326	0.010582	0.0480238	0.0318063	2162	tags=56%, list=14%, signal=48%	TREM2/NUPR1/PTGS2/IL33/IGF1/SYT11/IL6/LRRK2/CD200/SPHK1/CTSC/TNFRSF1B/CX3CL1/GRN/PTPRC
GO_METAPHASE_PLATE_CONGRESSION	48	-0.461101	-1.83917	0.0106383	0.0481893	0.0319159	2635	tags=50%, list=18%, signal=41%	RRS1/SEH1L/HNRNPU/PSRC1/CHMP7/CHMP2A/CHMP1A/CENPE/RAB11A/PINX1/KIF14/VPS4B/CENPF/KIF18A/CHMP4C/CDCA8/KIF2B/NUF2/CDCA5/SPAG5/KIF2C/CDT1/KIFC1/CCNB1
GO_RIBOSOMAL_LARGE_SUBUNIT_BIOGENESIS	48	-0.52394	-2.0898	0.0106383	0.0481893	0.0319159	5282	tags=67%, list=35%, signal=43%	ZNF622/SDAD1/RPL35A/SURF6/RPL3/EIF6/NOC2L/WDR12/PES1/RPL3L/RPL10A/RPL11/RPL6/RPL24/MRPL11/RPL38/WDR74/RRS1/RPL12/MRTO4/PAK1IP1/RPL35/DHX30/RPL7L1/HEATR3/RPL23A/MRPL1/RPL7/RPLP0/GTF3A/NPM1/RPL14
GO_PURINE_NUCLEOBASE_BIOSYNTHETIC_PROCESS	10	-0.712807	-1.80436	0.0106667	0.0482729	0.0319713	3729	tags=90%, list=25%, signal=68%	MTHFD1L/ADA/HPRT1/SHMT1/GART/MTHFD1/APRT/PAICS/PPAT
GO_NEGATIVE_REGULATION_OF_PROTEIN_LOCALIZATION_TO_NUCLEUS	26	0.616849	1.67751	0.0106809	0.0482924	0.0319842	2928	tags=54%, list=20%, signal=43%	APOD/RAB23/PKIG/DCLK1/ANGPT1/TRIM29/MDFIC/PKIA/MAGED1/CD36/LZTS2/TMEM98/LILRB4/DCLK2
GO_REGULATION_OF_EXTRINSIC_APOPTOTIC_SIGNALING_PATHWAY_VIA_DEATH_DOMAIN_RECEPTORS	53	0.511405	1.56895	0.0107784	0.0486781	0.0322396	2023	tags=25%, list=13%, signal=21%	SFRP2/THBS1/TIMP3/SFRP1/BMPR1B/PEA15/SERPINE1/HGF/HMOX1/SKIL/ICAM1/GPX1/TNFAIP3
GO_NEGATIVE_REGULATION_OF_SYNAPSE_ORGANIZATION	23	0.624036	1.65721	0.0107962	0.0486781	0.0322396	2978	tags=52%, list=20%, signal=42%	DKK1/TLR2/PRNP/EPHA7/PTN/LILRB2/WNT5A/FYN/NLGN1/DNM3/NFATC4/ROBO2
GO_REGULATION_OF_HOMOTYPIC_CELL_CELL_ADHESION	23	0.618475	1.64244	0.0107962	0.0486781	0.0322396	2263	tags=48%, list=15%, signal=41%	LGALS1/SERPINE2/RDX/PDPN/TNFSF11/PRKG1/SH2B3/CCL5/ZNF703/C1QTNF1/CD9
GO_POSTSYNAPTIC_MEMBRANE_ASSEMBLY	12	0.726394	1.665	0.0108192	0.0487363	0.0322782	2247	tags=50%, list=15%, signal=43%	NRXN2/CDH2/MAGI2/NLGN4X/NLGN1/NLGN4Y
GO_INTERFERON_GAMMA_PRODUCTION	100	0.4485	1.48495	0.0108578	0.048865	0.0323634	2019	tags=24%, list=13%, signal=21%	INHBA/ISL1/CD14/TNFSF4/HLA-DPA1/IL33/IL1R1/AXL/TLR7/LILRB1/PRNP/TLR4/HAVCR2/GAS6/EBI3/SIRPA/CD276/TLR8/HLA-DPB1/CLEC7A/GATA3/WNT5A/PDE4B/CD2
GO_O_GLYCAN_PROCESSING	50	-0.482407	-1.91843	0.010929	0.0490946	0.0325155	2600	tags=38%, list=17%, signal=32%	MUC13/MUC4/GALNT5/B3GNT5/MUC5B/GALNT1/C1GALT1/B3GNT6/GALNT6/B3GNT3/GCNT1/GALNT3/MUC17/GALNT7/A4GNT/GALNT12/MUC6/MUC1/MUC5AC
GO_RNA_PHOSPHODIESTER_BOND_HYDROLYSIS_ENDONUCLEOLYTIC	50	-0.448377	-1.7831	0.010929	0.0490946	0.0325155	4963	tags=54%, list=33%, signal=36%	RPP14/NUDT16L1/UTP20/RPP38/NOB1/SLFN13/POP7/MRPL44/PIWIL2/RNASEH2B/POP5/SND1/RNASE4/RRS1/ABT1/RPP40/DBR1/PIWIL1/RPS21/RNASEH2A/ERN1/EXO1/RCL1/POP1/ENDOG/TSEN54/FEN1
GO_DECIDUALIZATION	22	0.640809	1.67644	0.0109739	0.0492057	0.0325891	2170	tags=36%, list=14%, signal=31%	GJA1/PTGIS/SPP1/PTGS2/PTN/STC1/STC2/CTSB
GO_REGULATION_OF_INSULIN_LIKE_GROWTH_FACTOR_RECEPTOR_SIGNALING_PATHWAY	22	0.639832	1.67388	0.0109739	0.0492057	0.0325891	1573	tags=36%, list=10%, signal=33%	IGFBP3/CILP/IGFBP6/IGFBP4/IGF1/IGFBP5/CDH3/AR
GO_NUCLEAR_TRANSCRIBED_MRNA_CATABOLIC_PROCESS_NONSENSE_MEDIATED_DECAY	92	-0.520976	-2.24566	0.010989	0.0492279	0.0326038	4248	tags=61%, list=28%, signal=44%	RPS3/PPP2R1A/RPS27/RPS12/NCBP1/RPLP2/RPS15A/RPL10A/RPL11/PABPC1/RPS10/SMG7/RPL27A/RPL6/UBA52/RPL41/RPL27/RPS29/RPL24/RPL38/EIF4G1/RPL39/RPS16/GSPT1/RPL37/RPS15/EIF4A3/RPS6/RPL12/PPP2CA/RPS23/RPS17/RPS21/RPL32/SECISBP2/RPS4X/RPL35/RPS28/RPL30/PNLDC1/RPS18/RPL37A/RPS19/RPL22/PPP2R2A/RPL9/RPS5/RPS24/RPL23A/RPS7/RPL34/RPL8/RPL7/RPLP0/RPL14/RPL29
GO_POLYAMINE_BIOSYNTHETIC_PROCESS	11	-0.653786	-1.71828	0.0110193	0.0492935	0.0326472	2907	tags=45%, list=19%, signal=37%	PAOX/OAZ1/AMD1/AGMAT/ODC1
GO_LYMPHOCYTE_MIGRATION	93	0.457453	1.49817	0.0110375	0.0492935	0.0326472	3360	tags=41%, list=22%, signal=32%	APOD/CCL2/CH25H/CCL8/JAM2/AIF1/CXCL10/CCL19/CXCL12/MSN/CD99L2/GAS6/CCL4/CD200/CCL26/ITGA4/CCL21/GATA3/CCL5/WNT5A/ICAM1/CX3CL1/ECM1/PIK3CG/CCL22/CXCL11/CD99/PADI2/DOCK8/ADAM17/ADAM8/MYO1G/CXCL14/PIK3CD/S100A7/STK10/CRKL/CCR2
GO_REGULATION_OF_NIK_NF_KAPPAB_SIGNALING	93	0.455553	1.49195	0.0110375	0.0492935	0.0326472	1963	tags=24%, list=13%, signal=21%	GREM1/TREM2/CD14/TLR7/TLR2/CCL19/RASSF2/TLR4/PTP4A3/HAVCR2/C1QTNF4/EDN1/C1QTNF3/ILK/SPHK1/NLRP3/LITAF/NOD2/NOD1/NFAT5/TRIP6/SASH1
GO_REGULATION_OF_MEMBRANE_POTENTIAL	385	0.366581	1.30723	0.0110442	0.0492935	0.0326472	2676	tags=24%, list=18%, signal=20%	FHL1/PLN/CASQ2/GJA1/RGS4/KCNMA1/FLNA/DCN/TREM2/MLLT11/CAV1/KCNJ8/ATP1A2/TAC1/GLRB/CNTNAP1/FGF13/SCN7A/SCN4B/POPDC2/PID1/CHRNA3/GJC1/ANK2/FXYD1/MEF2C/NALCN/KCNE4/KCND2/DMPK/NRCAM/LRRK2/CACNA2D1/DRD1/PTN/MYOC/EDN1/CTNNA3/BVES/KCNH2/P2RX7/CACNB2/BNIP3/KCNA5/KCNN2/SLC29A1/SHANK3/SSH1/SMAD7/SLC8A1/SLMAP/BOK/NEDD4/DMD/RYR2/SLC25A27/KCNJ2/CACNA1C/NLGN4X/NTRK2/IGSF11/CD36/KCNK2/MTMR2/GABBR1/CACNB3/ADCYAP…
GO_IN_UTERO_EMBRYONIC_DEVELOPMENT	322	0.378195	1.34068	0.0110775	0.0493971	0.0327159	2525	tags=23%, list=17%, signal=19%	MYH10/RSPO3/HOPX/PKD2/FOXF1/ZFPM2/EDNRA/NRK/NXN/HAND2/TGFB3/TWIST1/TMEM100/SALL4/HEG1/CMTM3/IGF1/LEF1/NR2F2/NOG/DBN1/CDKN1C/PDGFRA/SH3PXD2A/PTCH1/ADAMTS3/ANGPT1/SOX18/CEBPB/CEBPA/HEY1/TGFBR1/WNT2/EDN1/NOTCH2/RTN4/GLI2/CHST11/VASH1/ARNT2/ADCY9/ZFP36L1/SOX17/ACVRL1/GLI3/ACVR1/TIE1/AR/TGFBR2/MIB1/PLCG1/SNAI1/HEY2/GATA3/SKIL/ITGB1/VASH2/MYH9/ZMIZ1/FGFR1/TCTN1/PELO/MYO1E/GNA12/MGAT1/RDH10/DSC3/SRF/PCD…
GO_NEUROMUSCULAR_PROCESS_CONTROLLING_BALANCE	43	0.547511	1.62372	0.0111663	0.0497471	0.0329477	3671	tags=44%, list=24%, signal=33%	MYH10/ALDH1A3/SLC1A3/CNTNAP1/FOXS1/ADCY5/TPP1/PSAP/DLG4/ABL1/GPR88/GM2A/PAFAH1B1/GAA/NEUROG1/NEFL/POU4F1/NLGN2/HERC1
GO_NEGATIVE_REGULATION_OF_TRANSFERASE_ACTIVITY	231	0.387371	1.35383	0.0112016	0.049859	0.0330218	2792	tags=29%, list=19%, signal=24%	SFRP2/RGS4/THY1/APOE/RGS2/CAV1/MYOCD/IRS2/SFRP1/HEG1/PKIG/WWTR1/CDKN2B/UCHL1/PRKAR2B/NR2F2/CDKN1C/GADD45B/HSPB1/DUSP5/CEBPA/CDKN2A/PKIA/LATS2/ILK/BMP4/SH2B3/SOCS5/FABP4/RGN/SMAD7/ADARB1/SH3BP5/CORO1C/PIK3IP1/DUSP3/CAMK2N1/CD300A/USP44/GMFG/RASIP1/SPRED1/SORL1/IPO7/ERRFI1/TNFAIP3/DUSP22/DUSP14/PTPRC/GADD45A/SPRY1/TAF7/ABL1/PKIB/PPM1F/PRKAR1A/HHEX/TSC2/CBL/PKN1/TRIB2/ITGB1BP1/IGF1R/NCK1/SPRY2/SPRY4
GO_REGULATION_OF_ANOIKIS	21	0.64454	1.66941	0.0112202	0.049896	0.0330463	2328	tags=43%, list=16%, signal=36%	CAV1/SNAI2/ITGA5/PDK4/PIK3CA/CEACAM6/NTRK2/ITGB1/BCL2
GO_GLIAL_CELL_MIGRATION	40	0.548167	1.60672	0.0112641	0.0499698	0.0330952	3360	tags=52%, list=22%, signal=41%	NDN/CCL2/TREM2/LAMB1/LRP1/CX3CR1/RTN4/TGFB2/CSPG4/GLI3/EPHA4/CX3CL1/MMP14/APCDD1/RELN/CSF1/TIAM1/PAFAH1B1/P2RY12/CRKL/CCR2
GO_T_HELPER_1_TYPE_IMMUNE_RESPONSE	40	0.547146	1.60373	0.0112641	0.0499698	0.0330952	1658	tags=30%, list=11%, signal=27%	TNFSF4/IL33/IL1R1/LEF1/CCL19/TLR4/HAVCR2/HLX/EBI3/SOCS5/ANXA1/IL18BP
GO_NEGATIVE_REGULATION_OF_TYPE_I_INTERFERON_MEDIATED_SIGNALING_PATHWAY	12	-0.646482	-1.75865	0.0112676	0.0499698	0.0330952	1486	tags=42%, list=10%, signal=38%	CNOT7/YTHDF2/TTLL12/SCRIB/MMP12
GO_PHASIC_SMOOTH_MUSCLE_CONTRACTION	20	0.647251	1.65743	0.0113314	0.0502072	0.0332524	1811	tags=35%, list=12%, signal=31%	HTR2B/TACR2/KIT/PTGER3/DRD1/EDN1/EDNRB
GO_TRANSLATIONAL_TERMINATION	98	-0.614644	-2.735	0.0113636	0.050304	0.0333165	4035	tags=71%, list=27%, signal=53%	MRPL28/MRPS18B/MRPS9/C12orf65/MRPL24/MRPL44/MRPS14/MRPL18/MRPS16/MRPL19/MRPL11/MRPL36/MRPS26/ABCE1/GSPT1/MRPL2/MRPL49/MRPS7/MRPS28/MRPL46/MRPS2/MRPL34/MRPL21/MRPL47/MRPL32/MRPS5/MRPS31/ERAL1/MRPS12/MRPL51/MRPL30/MRPL41/N6AMT1/MRPL42/MRPL38/MRPS17/MRPL39/MRPL12/MRPL54/MRPL17/GLE1/MRPS36/MRPL22/MRPL48/MRPS22/MRPL13/MRPS30/MRPL15/MRPL37/MRPS33/MRPS34/MRRF/MRPL27/MRPL35/MRPL4/AURKAIP1/MRPL14/MTRF1/MR…
GO_JNK_CASCADE	188	0.410989	1.41954	0.0114345	0.05055	0.0334794	3320	tags=32%, list=22%, signal=25%	SFRP2/DACT1/DKK1/NRK/ANKRD6/ROR2/SFRP1/FZD7/ZEB2/GADD45B/CCL19/RASSF2/TNFSF11/TLR4/TPD52L1/FCGR2B/ARHGEF6/MDFIC/EDN1/FZD4/SIRPA/PJA2/SEMA3A/DVL3/MAP4K4/VANGL2/RB1CC1/DUSP3/NOD2/MAP3K12/CCL21/NOD1/WNT5A/EPHA4/MAPK10/SASH1/TAOK1/DUSP22/SH2D3C/SPAG9/TNFRSF19/GADD45A/PINK1/MAP4K5/RAP2A/PKN1/RAPGEF1/IGF1R/NCF1/TIAM1/PAFAH1B1/MAP3K6/PLCB1/FZD10/EGFR/IRAK2/GPS2/GADD45G/TRAF2/CRKL
GO_ONE_CARBON_METABOLIC_PROCESS	24	-0.544486	-1.78154	0.0114504	0.05055	0.0334794	1831	tags=62%, list=12%, signal=55%	MTHFD1L/CA6/FPGS/AHCY/DHFR/SHMT1/GNMT/MTHFD2L/MTHFD1/MTHFD2/MAT1A/SHMT2/SFXN1/TYMS/AHCYL2
GO_POSITIVE_REGULATION_OF_CHROMOSOME_SEGREGATION	24	-0.5263	-1.72204	0.0114504	0.05055	0.0334794	2843	tags=42%, list=19%, signal=34%	SIRT2/SMC5/HNRNPU/RAD21/ESPL1/CDC6/MAPK15/FEN1/CDT1/CCNB1
GO_POSITIVE_REGULATION_OF_SPROUTING_ANGIOGENESIS	33	0.567367	1.61178	0.011465	0.0505685	0.0334917	2735	tags=58%, list=18%, signal=47%	PTGS2/SRPX2/AGTR1/FGF2/NRP1/RHOJ/AKT3/ITGA5/FOXC2/HMOX1/ANXA1/MAP3K3/ABL1/HDAC9/FGF1/JAK1/KDR/PPP1R16B/DLL1
GO_NOTCH_SIGNALING_PATHWAY	164	0.420044	1.4401	0.0114823	0.0505989	0.0335118	3396	tags=37%, list=23%, signal=29%	PLN/HEYL/ZNF423/TMEM100/KIT/SNAI2/ROBO1/NOTCH3/SUSD5/FAT4/CNTN1/DTX1/PRNP/PTP4A3/POSTN/FGF10/PBX1/CEBPA/HEY1/SORBS2/FOXC2/NOTCH2/GDPD5/TGFB2/DTX3/MAML2/KCNA5/BCL6/PLXND1/MAGEA1/TGFBR2/PEAR1/MIB1/SNAI1/NOD2/HEY2/MMP14/ZMIZ1/IL6ST/NKAPL/CFD/EGFL7/CDK6/TSPAN5/TBX2/APH1B/ITGB1BP1/DLL1/NOS3/ARRB1/ADAM17/ROBO2/STAT3/DLL4/GALNT11/EGFR/CREBBP/NR1H4/EP300/MFNG/EGF
GO_INNER_MITOCHONDRIAL_MEMBRANE_ORGANIZATION	23	-0.525454	-1.71878	0.0114943	0.0506059	0.0335165	3747	tags=61%, list=25%, signal=46%	DNAJC11/TAZ/COX18/ADCK1/TIMM10/NDUFA13/CHCHD3/OMA1/TIMM13/IMMT/TIMM9/AFG3L2/APOO/LETM1
GO_ACTIN_POLYMERIZATION_OR_DEPOLYMERIZATION	167	0.416483	1.42794	0.0115063	0.050613	0.0335212	2894	tags=33%, list=19%, signal=27%	LMOD1/SLIT2/PFN2/CAP2/ELN/WASF3/CDC42EP3/CFL2/TMOD1/AIF1/RDX/FHOD3/WASF1/SPIRE1/DBN1/MYADM/CXCL12/PLEKHH2/MICAL2/MAGEL2/HCLS1/EVL/WIPF1/GSN/PAK3/ENAH/SWAP70/DSTN/HCK/CCL26/JMY/ESAM/GMFG/CCL21/FCHSD2/PREX1/ICAM1/NCKAP1L/PLEK/ARHGAP6/SPTBN1/ABI2/FER/ADD1/ARHGAP28/ACTN2/WAS/MYO1C/PLEKHG2/NCK1/TMOD2/MICAL1/ARPC1B/KANK1/ARPC4
GO_LYMPH_VESSEL_MORPHOGENESIS	17	0.673956	1.66717	0.011611	0.0509816	0.0337653	1739	tags=47%, list=12%, signal=42%	BMPR2/VEGFC/PDPN/SOX18/FOXC2/VASH1/ACVRL1/PTPN14
GO_OSTEOBLAST_DEVELOPMENT	17	0.674003	1.66729	0.011611	0.0509816	0.0337653	2275	tags=41%, list=15%, signal=35%	TNN/CLEC5A/PTHLH/HOXA2/GLI2/RUNX2/HDAC4
GO_PARAXIAL_MESODERM_DEVELOPMENT	16	0.67548	1.65649	0.0116788	0.0512331	0.0339319	3219	tags=56%, list=21%, signal=44%	LEF1/YAP1/FOXC2/WNT11/TEAD2/WNT5A/FGFR1/BMPR1A/TCF15
GO_NEGATIVE_REGULATION_OF_NEURON_APOPTOTIC_PROCESS	134	0.431107	1.45494	0.0117021	0.0512891	0.0339689	2927	tags=34%, list=20%, signal=27%	APOE/CCL2/ISL1/TGFB3/AXL/C5AR1/NRP1/NES/LRP1/MEF2C/CX3CR1/ANGPT1/PPT1/CEBPB/NTF3/ILK/F2R/VSTM2L/WFS1/HMOX1/BOK/PIK3CA/NTRK2/MAP3K12/FYN/BHLHB9/PTPRZ1/CX3CL1/CRLF1/ITSN1/STXBP1/GRN/CHL1/PINK1/ROCK1/BCL2/EN2/SIX4/NFATC4/PPARGC1A/UNC5B/ARRB1/SNCA/ADAM8/LGMN
GO_ANTIBACTERIAL_HUMORAL_RESPONSE	26	-0.539959	-1.80337	0.0118577	0.0517575	0.0342792	3384	tags=46%, list=23%, signal=36%	KLK5/RPL39/DEFA4/FGA/PLA2G1B/SEMG2/SEMG1/LTF/CAMP/SPINK5/DMBT1/PGC
GO_EPITHELIAL_STRUCTURE_MAINTENANCE	26	-0.562201	-1.87766	0.0118577	0.0517575	0.0342792	840	tags=31%, list=6%, signal=29%	SERPINA3/SLC22A5/CXADR/PBLD/MUC6/TFF1/VSIG1/TFF2
GO_SNRNA_METABOLIC_PROCESS	26	-0.54523	-1.82097	0.0118577	0.0517575	0.0342792	5523	tags=77%, list=37%, signal=49%	EXOSC6/INTS4/EXOSC10/EXOSC2/EXOSC5/INTS10/INTS9/INTS5/TOE1/INTS2/INTS12/INTS7/ZCCHC8/EXOSC3/EXOSC4/INTS6/SAGE1/INTS8/EXOSC7/EXOSC8
GO_NEGATIVE_REGULATION_OF_PEPTIDE_SECRETION	111	0.436074	1.45217	0.0118791	0.0517575	0.0342792	2187	tags=30%, list=15%, signal=26%	LRRC32/APOE/SFRP1/FN1/IL33/SYT11/INHBB/IRS1/LILRB1/FCGR2B/RSAD2/ANGPT1/CARTPT/GAS6/SRGN/C1QTNF3/F2R/ANXA5/CD200/NLRP3/KLF7/ANXA1/TNFRSF4/CD34/TLR8/FRMD4A/CX3CL1/SYTL4/TNFAIP3/BMP8A/GBP1/CRHBP/RAB11FIP3
GO_POSITIVE_REGULATION_OF_CELLULAR_EXTRAVASATION	15	0.697805	1.67998	0.0118871	0.0517575	0.0342792	3360	tags=73%, list=22%, signal=57%	THY1/IL1R1/CD99L2/PLVAP/ITGA4/ICAM1/PTAFR/PDGFD/CD99/ADAM8/CCR2
GO_POSITIVE_REGULATION_OF_TYPE_2_IMMUNE_RESPONSE	15	0.699175	1.68328	0.0118871	0.0517575	0.0342792	1765	tags=60%, list=12%, signal=53%	TNFSF4/IL33/CD86/IL6/RSAD2/CD81/NLRP3/NOD2/GATA3
GO_METAPHASE_ANAPHASE_TRANSITION_OF_CELL_CYCLE	52	-0.502061	-2.02357	0.0119048	0.0517575	0.0342792	2319	tags=37%, list=15%, signal=31%	XRCC3/PLK1/RAD21/CENPE/ESPL1/CDC6/AURKB/CENPF/BUB1/TRIP13/FBXO5/MAPK15/TTK/BUB1B/CDC20/TACC3/CDT1/CCNB1/MAD2L1
GO_REGULATION_OF_MESODERM_DEVELOPMENT	14	0.712092	1.68838	0.0119048	0.0517575	0.0342792	121	tags=21%, list=1%, signal=21%	SFRP2/GJA1/DKK1
GO_RELAXATION_OF_MUSCLE	27	0.605184	1.65725	0.0119048	0.0517575	0.0342792	1846	tags=33%, list=12%, signal=29%	PLN/KCNMA1/RGS2/ATP1A2/PRKG1/PDE5A/SLC8A1/KCNJ2/PDE4B
GO_LYMPHOCYTE_COSTIMULATION	55	0.508067	1.56635	0.0119332	0.0518044	0.0343102	2022	tags=29%, list=13%, signal=25%	LGALS1/CAV1/TNFSF4/TNFSF13B/CCL19/CD86/CD81/MAP3K8/PAK3/DPP4/PIK3CA/CCL21/ICOS/PIK3R1/FYN/VAV1
GO_NEGATIVE_REGULATION_OF_NITRIC_OXIDE_METABOLIC_PROCESS	13	0.713653	1.66565	0.0119581	0.0518044	0.0343102	1986	tags=62%, list=13%, signal=53%	PTGIS/CAV1/ATP2B4/SIRPA/RGN/CD34/WDR35/ACP5
GO_NEGATIVE_REGULATION_OF_PLATELET_DERIVED_GROWTH_FACTOR_RECEPTOR_SIGNALING_PATHWAY	13	0.704793	1.64497	0.0119581	0.0518044	0.0343102	2822	tags=54%, list=19%, signal=44%	APOD/MYOCD/LRP1/NDRG4/PTPN12/PTGIR/SNCA
GO_REGULATION_OF_RESPIRATORY_GASEOUS_EXCHANGE_BY_NERVOUS_SYSTEM_PROCESS	13	0.709578	1.65613	0.0119581	0.0518044	0.0343102	2049	tags=38%, list=14%, signal=33%	ATP1A2/TSHZ3/PBX3/GLS/NLGN1
GO_LEUKOCYTE_APOPTOTIC_PROCESS	98	0.448839	1.48191	0.012035	0.0520555	0.0344765	2037	tags=30%, list=14%, signal=26%	IRS2/FCER1G/AXL/LILRB1/CCL19/MEF2C/IL6/CXCL12/CDKN2A/GAS6/HCLS1/CCR5/GIMAP8/P2RX7/BMP4/MERTK/BCL6/ITPKB/GLI3/ANXA1/SLC39A10/IL7R/NOD2/CCL21/CCL5/WNT5A/KITLG/TSC22D3/GPAM
GO_CELL_PROJECTION_ASSEMBLY	421	0.357295	1.27722	0.0120482	0.0520555	0.0344765	3004	tags=26%, list=20%, signal=21%	DPYSL3/MYLK/MYH10/SLIT2/PFN2/TUBA1A/FLNA/RAB23/CAV1/TGFB3/WASF3/CDC42EP3/KIT/PMP22/WWTR1/AIF1/RDX/PRKAR2B/DZIP1/FSCN1/NRP1/AUTS2/CCL19/PALM/PARVA/RHOQ/DOCK11/ARHGEF6/RHOJ/ARMC9/LRRC49/NTN1/TGFBR1/TMEM17/BBS10/FGD1/GAP43/P2RX7/EVL/PODXL/EMP1/GSN/KIFAP3/SNX10/EMP3/CC2D2A/CDH13/FGD5/DYNC2H1/KIF3C/CORO1C/ARL13B/ARHGEF4/NPHP3/VANGL2/VCL/INTU/PARVG/FGD6/CCL21/ITGB1/NME5/ICAM1/KIF17/GPM6A/NCKAP1L/WDR35/…
GO_RNA_EXPORT_FROM_NUCLEUS	104	-0.374188	-1.68574	0.0120482	0.0520555	0.0344765	5864	tags=51%, list=39%, signal=31%	CPSF3/RNPS1/CPSF4/NUP153/PCID2/KHDRBS1/THOC2/XPO1/FIP1L1/SDAD1/NXF5/CPSF2/NUP43/THOC1/SETD2/XPOT/DHX9/NUP85/EIF6/RBM26/RBM15B/IWS1/NCBP1/NUP88/C12orf50/RAE1/SMG7/U2AF2/HNRNPA1/NUP37/ABCE1/NUP54/RPS15/EIF4A3/RRS1/THOC7/NUP50/SEH1L/NUP35/NUP188/NOL6/ZNF593/CPSF6/POLR2D/RAN/GLE1/SRRM1/NMD3/NXF3/NPM1/EIF4E/EIF5A/SLBP
GO_LYMPHOCYTE_DIFFERENTIATION	326	0.37491	1.33073	0.0120968	0.052219	0.0345848	3711	tags=37%, list=25%, signal=28%	INHBA/LGALS1/MAFB/FGL2/SFRP1/FZD7/KIT/TNFSF4/FCER1G/AXL/LEF1/CCL19/CD86/DTX1/IL6/FCGR2B/DOCK11/DOCK10/RSAD2/GAS6/VCAM1/LILRB2/HLX/NOTCH2/SLAMF8/BMP4/SOX4/SOCS5/NLRP3/HLA-DOA/MERTK/GLI2/CD4/BCL6/ITPKB/ZFP36L1/GLI3/RUNX2/DOCK2/ANXA1/SMAD7/SATB1/IL7R/ZBTB16/TGFBR2/ITGA4/GATA3/PREX1/ITGB1/PIK3R1/FLT3LG/MMP14/NCKAP1L/CD2/VAV1/RUNX3/ZMIZ1/PTPRC/SPI1/RORA/ABL1/HDAC5/HDAC4/CDH17/CD1D/CD8A/BCL2/TMEM98/SRF…
GO_DEOXYRIBONUCLEOTIDE_BIOSYNTHETIC_PROCESS	14	-0.638039	-1.79046	0.0121212	0.0522318	0.0345933	2946	tags=57%, list=20%, signal=46%	DTYMK/CMPK2/TBPL1/SHMT1/DUT/RRM1/TYMS/RRM2
GO_REGULATION_OF_RECEPTOR_INTERNALIZATION	51	0.519682	1.58432	0.0121212	0.0522318	0.0345933	2819	tags=27%, list=19%, signal=22%	SFRP4/GREM1/DKK1/SELE/ANGPT1/NTF3/MAGI2/MTMR2/DLG4/FLOT1/UBQLN2/LRRTM2/RSPO1/ARRB1
GO_POSITIVE_REGULATION_OF_GRANULOCYTE_CHEMOTAXIS	23	0.618086	1.64141	0.0121457	0.0522912	0.0346326	2040	tags=39%, list=14%, signal=34%	THBS4/C3AR1/C5AR1/CCL19/EDN1/CAMK1D/CCL21/NCKAP1L/DYSF
GO_REGULATION_OF_EXOSOMAL_SECRETION	15	-0.618407	-1.80502	0.0121581	0.0522979	0.0346371	2418	tags=47%, list=16%, signal=39%	SDC1/SDCBP/CHMP2A/VPS4B/SMPD3/PDCD6IP/SDC4
GO_ANTIMICROBIAL_HUMORAL_IMMUNE_RESPONSE_MEDIATED_BY_ANTIMICROBIAL_PEPTIDE	55	-0.469674	-1.92817	0.0121951	0.0523186	0.0346508	1867	tags=36%, list=12%, signal=32%	RPL30/REG3G/RPS19/CCL13/CXCL2/SEMG1/CXCL13/LTF/GAPDH/CXCL1/CAMP/CXCL5/HMGN2/KRT6A/REG1A/SPINK5/CXCL3/REG3A/REG1B/PGC
GO_NEGATIVE_REGULATION_OF_NUCLEAR_DIVISION	55	-0.459559	-1.88664	0.0121951	0.0523186	0.0346508	2655	tags=40%, list=18%, signal=33%	BMP7/PTTG2/XRCC3/PLK1/RAD21/NANOS2/CHEK1/FBXO43/AURKB/CENPF/AURKAIP1/BUB1/TRIP13/FBXO5/TTK/BUB1B/TOM1L1/CDC20/CDT1/CCNB1/MAD2L1/PTTG1
GO_NUCLEOTIDE_EXCISION_REPAIR	99	-0.424713	-1.88328	0.0121951	0.0523186	0.0346508	4992	tags=49%, list=33%, signal=33%	POLR2F/USP45/RPS27A/POLD4/POLR2L/RAD23B/RPA4/PRPF19/XRCC1/CCNH/RFC5/POLR2I/DDB2/XPA/UBC/UBA52/PNKP/HUS1B/HUS1/RAD23A/CUL4A/COPS3/CHD1L/USP7/GTF2H3/POLR2J/RFC2/COPS5/POLD3/RBBP8/POLE/PARP1/UBB/POLR2D/BRCA2/BRIP1/POLD1/COPS4/POLR2B/ERCC5/RFC3/LIG1/HMGN1/RPA3/SLC30A9/NEIL3/POLR2H/RFC4/PCNA
GO_POSITIVE_REGULATION_OF_FIBROBLAST_PROLIFERATION	47	0.529213	1.5931	0.0122549	0.0525007	0.0347714	2177	tags=34%, list=15%, signal=29%	AGT/PDGFC/DDR2/PDGFRB/FN1/AQP1/IGF1/PDGFRA/FGF10/GAS6/WNT2/SPHK1/WNT5A/ZMIZ1/PDGFD/EREG
GO_REGULATION_OF_CELLULAR_AMINO_ACID_METABOLIC_PROCESS	57	-0.428056	-1.76404	0.0122699	0.0525007	0.0347714	3775	tags=42%, list=25%, signal=32%	INS/PSMA2/PSMA8/BHMT/PSMC6/PSMD1/PSMA3/PSME4/PSMB2/PSMB3/PSMA7/OAZ1/PSMA5/PSMA4/PSMB9/PSMD14/PARK7/PSMA1/PSME1/PSMB10/PSMB8/SLC7A11/ODC1/NQO1
GO_REGULATION_OF_CHROMOSOME_SEPARATION	57	-0.480386	-1.9797	0.0122699	0.0525007	0.0347714	4316	tags=53%, list=29%, signal=38%	ZW10/PSMG2/ANAPC5/GEN1/ANAPC4/BUB3/CSNK2A1/NDC80/NEK6/PTTG2/XRCC3/PLK1/RAD21/CENPE/ESPL1/CDC6/AURKB/CENPF/BUB1/TRIP13/FBXO5/MAPK15/TTK/BUB1B/CDC20/TACC3/CDT1/CCNB1/MAD2L1/PTTG1
GO_DNA_GEOMETRIC_CHANGE	100	-0.407566	-1.8144	0.0123457	0.0526857	0.0348939	3813	tags=60%, list=25%, signal=45%	DDX11/HELB/RPS27A/IGHMBP2/DSCC1/RAD23B/DHX9/RTEL1/ZRANB3/RFC5/WRN/RAD50/DDB2/XPA/UBC/MCM8/NBN/DDX1/SSBP1/PIF1/UBA52/CHD7/RECQL5/CUL4A/GINS4/CHD1L/RAD54L/GTF2H3/MCM7/MCM2/RFC2/MCM5/ASCC3/HMGB3/DNA2/MCM3/PARP1/UBB/HMGA1/CHTF18/G3BP1/MCM6/SUPV3L1/BRIP1/RUVBL2/ERCC6L/RAD51/RFC3/RAD54B/HMGB2/RECQL4/DQX1/MCM4/HMGB1/BLM/RFC4/GINS1/TOP2A/POLQ/GINS2
GO_MITOCHONDRIAL_TRANSMEMBRANE_TRANSPORT	56	-0.428277	-1.74809	0.0123457	0.0526857	0.0348939	1885	tags=50%, list=13%, signal=44%	SLC25A22/SLC25A32/TIMM17B/SLC25A33/MRPL18/SFXN2/CPT1A/TIMM44/SLC25A38/MID1IP1/HSPD1/COX5B/SLC25A2/TIMM17A/PNPT1/AFG3L2/DNAJC15/CHCHD4/TOMM40/CPT2/SLC25A20/GRPEL1/SLC25A15/MRS2/STOML2/LETM1/TST/CYC1
GO_REGULATION_OF_EXCRETION	22	0.632988	1.65597	0.0123457	0.0526857	0.0348939	2226	tags=41%, list=15%, signal=35%	AGT/TAC1/AGTR1/CORIN/EDN1/STC1/GNAI2/EDNRB/NPR1
GO_ESTABLISHMENT_OR_MAINTENANCE_OF_CELL_POLARITY	196	0.404813	1.40291	0.0123711	0.0527481	0.0349352	2950	tags=31%, list=20%, signal=25%	GJA1/CAP2/FOXF1/MAP1B/JAM3/FGF13/CLIC4/RHOBTB3/AQP1/FSCN1/FEZ1/CCL19/RHOB/MAP2/AMOTL1/PARVA/RHOQ/FGF10/RHOJ/MSN/ILK/CCL4/UST/AMOTL2/GSN/DST/WNT11/RND3/CDH5/DOCK2/VANGL2/LIN7A/PARVG/FAM89B/CCL21/ALPK2/GATA3/TEK/WNT5A/RAB11FIP2/ITGB1/FRMD4A/MYH9/NCKAP1L/NUMA1/MYO9A/SPRY1/ROCK1/DLG5/MAP4/MPP7/RHOBTB1/MAPKAP1/PARD3B/PARD6G/SPRY2/PARVB/PAFAH1B1/DOCK8/KANK1/DCTN1
GO_NEGATIVE_REGULATION_OF_SECRETION	192	0.408779	1.41486	0.0124224	0.0529201	0.0350492	2187	tags=25%, list=15%, signal=22%	GJA1/INHBA/LRRC32/APOE/FOXF1/TACR2/SFRP1/FN1/IL33/SYT11/INHBB/IRS1/LILRB1/MAOB/OXTR/FCGR2B/RSAD2/PTGER3/ANGPT1/CARTPT/GAS6/EDN1/SRGN/C1QTNF3/F2R/ANXA5/CD200/NLRP3/KLF7/HMOX1/ANXA1/TNFRSF4/CD34/TLR8/CD300A/GNAI2/CD84/FRMD4A/TNFRSF1B/PLA2R1/CX3CL1/SYTL4/IL13RA2/TNFAIP3/BMP8A/GBP1/CRHBP/RAB11FIP3
GO_NEUROTROPHIN_SIGNALING_PATHWAY	36	0.563664	1.63251	0.0124844	0.0529726	0.0350839	3725	tags=44%, list=25%, signal=33%	AGT/NDN/DOK5/NTF3/NGFR/MAGI2/NTRK2/SPRY1/KIDINS220/RAPGEF1/SORT1/SPRY2/NGF/SOS1/CYFIP2/CORO1A
GO_REGULATION_OF_CELL_MIGRATION_INVOLVED_IN_SPROUTING_ANGIOGENESIS	36	0.564801	1.63581	0.0124844	0.0529726	0.0350839	3032	tags=61%, list=20%, signal=49%	MEOX2/THBS1/PTGS2/SRPX2/FGF2/NRP1/RHOJ/AKT3/FOXC2/MMRN2/HMOX1/ANXA1/SPRED1/MAP3K3/STARD13/ABL1/HDAC5/HDAC9/KDR/ITGB1BP1/PLK2/DLL4
GO_DNA_DEPENDENT_DNA_REPLICATION	112	-0.472187	-2.13579	0.0125	0.0529726	0.0350839	4564	tags=59%, list=30%, signal=41%	RFWD3/RPA4/RTEL1/ZRANB3/EME2/RFC5/DACH1/WRN/EME1/GEN1/PRIM1/NBN/SSBP1/ATAD5/PNKP/WDR18/RECQL5/POLE3/WDHD1/GINS4/CDC7/MCM7/MCM2/RFC2/MCM5/DNAJA3/BAZ1A/POLD3/MCM10/POLE/DNA2/MCM3/HMGA1/CHTF18/BRCA2/TIMELESS/MCM6/POLD1/DONSON/RAD51/POLA2/CDC6/RFC3/LIG1/RPA3/RECQL4/POLE2/MCM4/AICDA/FBXO5/GINS3/BLM/RFC4/GINS1/STOML2/E2F7/DBF4/FEN1/CDT1/TIPIN/POLQ/E2F8/GMNN/GINS2/PCNA/CCNE2
GO_NEGATIVE_REGULATION_OF_CHROMOSOME_ORGANIZATION	108	-0.345267	-1.5478	0.0125	0.0529726	0.0350839	4503	tags=45%, list=30%, signal=32%	NAT10/RTEL1/XRCC1/ZW10/NOC2L/MTF2/PSMG2/GEN1/RAD50/ATG5/NBN/BUB3/PIF1/NDC80/HNRNPA1/DNMT1/BRCA1/PTTG2/MCM2/HNRNPU/XRCC3/PAX5/HNRNPC/PLK1/UCN/CTBP1/RAD21/PARP1/HMGA1/PINX1/ATAD2/ESPL1/AURKB/CENPF/BUB1/TRIP13/AICDA/FBXO5/PIH1D1/TTK/TOP2A/BUB1B/CDC20/CDT1/APOBEC1/CCNB1/SET/MAD2L1/PTTG1
GO_PROTEIN_LOCALIZATION_TO_ENDOPLASMIC_RETICULUM	112	-0.428954	-1.94025	0.0125	0.0529726	0.0350839	4248	tags=58%, list=28%, signal=42%	RPS3/SRP9/RPS27/RPS12/ZFAND2B/RPLP2/RPS15A/RPL10A/RPL11/RPS10/RPL27A/RPL6/UBA52/SRP72/RPL41/RPL27/RPS29/SGTA/RPL24/RPL38/RPL39/RPS16/RAB10/RPL37/SRP68/RER1/RPS15/SSR3/RPS6/RPL12/SPCS2/SEC61B/RPS23/RPS17/RPS21/RPL32/RPS4X/RPL35/RPS28/RPL30/RPS18/RPL37A/KDELR2/RPS19/RPL22/SPCS3/INSIG1/KDELR1/PMM2/RPL9/RPS5/SEC61G/SEC16A/RPS24/RPL23A/HSPA5/RPS7/RPL34/RPL8/RPL7/RPLP0/RPL14/RPL29/SPCS1/PDIA2
GO_TRANSLATIONAL_ELONGATION	112	-0.544525	-2.46299	0.0125	0.0529726	0.0350839	4035	tags=66%, list=27%, signal=49%	MRPL28/MRPS18B/HBS1L/MRPS9/RPLP2/MRPL24/MRPL44/MRPS14/USP16/MRPL18/MRPS16/MRPL19/MRPL11/MRPL36/MRPS26/EEF1A2/MRPL2/MRPL49/MRPS7/EEF1D/MRPS28/EIF4A3/MRPL46/MRPS2/EEF1A1/MRPL34/MRPL21/MRPL47/MRPL32/TSFM/MRPS5/MRPS31/SEPSECS/ERAL1/MRPS12/MRPL51/MRPL30/MRPL41/MRPL42/SECISBP2/MRPL38/MRPS17/MRPL39/RPL30/TUFM/MRPL12/MRPL54/MRPL17/MRPS36/MRPL22/MRPL48/MRPS22/MRPL13/GFM1/MRPS30/MRPL15/MRPL37/MRPS33/MRPS34…
GO_MODIFICATION_OF_POSTSYNAPTIC_ACTIN_CYTOSKELETON	11	0.743134	1.65907	0.0125196	0.0530093	0.0351082	350	tags=27%, list=2%, signal=27%	MYH10/PFN2/WASF3
GO_MEMBRANE_REPOLARIZATION	41	0.54772	1.60955	0.0125313	0.053013	0.0351107	2146	tags=37%, list=14%, signal=31%	CASQ2/FLNA/CAV1/KCNJ8/ATP1A2/SCN4B/ANK2/KCNE4/CACNA2D1/KCNH2/KCNA5/KCNN2/KCNJ2/CACNB3/KCND3
GO_RESPONSE_TO_CORTICOSTEROID	152	0.409492	1.39832	0.0125654	0.0531111	0.0351757	2085	tags=22%, list=14%, signal=19%	SERPINF1/SLIT2/SPARC/IGFBP7/BCHE/FBXO32/ISL1/PTGS2/CDO1/AIF1/FIBIN/AQP1/COL1A1/CLDN1/ENG/MAOB/PAM/IL6/NR3C1/KLF9/EDN1/SLIT3/CYBB/PAPPA/STC1/ZFP36L1/ANXA1/ICAM1/S100B/ERRFI1/ADCYAP1/PCK1/PTAFR
GO_AMYLOID_BETA_CLEARANCE	34	0.565698	1.61997	0.0126263	0.0533218	0.0353152	2736	tags=44%, list=18%, signal=36%	C3/APOE/TREM2/MYOCD/C5AR1/MSR1/ITGAM/LRP1/ITGB2/PICALM/CD36/ROCK1/SRF/MARCO/IGF1R
GO_REGULATION_OF_SIGNALING_RECEPTOR_ACTIVITY	141	0.418696	1.41692	0.0127119	0.0533735	0.0353494	3746	tags=38%, list=25%, signal=29%	GREM1/DKK1/CCL2/DKK3/LDOC1/NOG/NRP1/GREM2/SERPINE1/MEF2C/FCGR2B/DKK2/LYPD1/PLAU/SOCS5/SHANK3/NPTX1/IL18BP/NPTX2/ITGB1/RAMP3/DAPK1/ERRFI1/NLGN1/RELN/DLG4/CRHBP/EREG/PINK1/NPTXR/CBL/ACTN2/KLHL24/PPARGC1A/CNIH3/BICD1/NCF1/ADAM17/ADRA2A/IFNG/ADRB2/NEFL/GRIN2A/CCR2/EGF/GPRC5A/RGS9/IL10/GRIA2/GRIA1/NLGN2/NCK2/PTEN/SHC1
GO_NEGATIVE_REGULATION_OF_INTRACELLULAR_STEROID_HORMONE_RECEPTOR_SIGNALING_PATHWAY	32	0.575902	1.62819	0.0127389	0.0533735	0.0353494	562	tags=22%, list=4%, signal=21%	HEYL/LBH/ISL1/SFRP1/KANK2/DAB2/TCF21
GO_ANGIOGENESIS_INVOLVED_IN_WOUND_HEALING	20	0.63578	1.62805	0.0127479	0.0533735	0.0353494	2631	tags=65%, list=18%, signal=54%	SMOC2/MCAM/CXCR4/SERPINE1/FOXC2/CD34/PRCP/GPX1/ETS1/CX3CL1/TNFAIP3/SRF/GPR4
GO_NEGATIVE_REGULATION_OF_CAMP_MEDIATED_SIGNALING	20	0.640201	1.63937	0.0127479	0.0533735	0.0353494	2123	tags=35%, list=14%, signal=30%	PDE3A/RGS2/ATP2B4/ARRDC3/GNAI2/PDE2A/PDE10A
GO_NEGATIVE_REGULATION_OF_INTERLEUKIN_2_PRODUCTION	20	0.63537	1.627	0.0127479	0.0533735	0.0353494	2162	tags=50%, list=14%, signal=43%	VSIG4/PRNP/NAV3/HAVCR2/HOMER3/CD34/GATA3/TNFAIP3/GBP1/PTPRC
GO_POSITIVE_REGULATION_OF_COLLAGEN_METABOLIC_PROCESS	20	0.634915	1.62584	0.0127479	0.0533735	0.0353494	1482	tags=40%, list=10%, signal=36%	PDGFRB/TGFB3/LARP6/VIM/ENG/F2R/BMP4/TGFB1
GO_CARDIAC_CELL_FATE_COMMITMENT	10	0.7675	1.66982	0.0127592	0.0533735	0.0353494	1474	tags=40%, list=10%, signal=36%	DKK1/ISL1/SOX17/ACVR1
GO_N_ACETYLNEURAMINATE_METABOLIC_PROCESS	10	0.768259	1.67147	0.0127592	0.0533735	0.0353494	2938	tags=70%, list=20%, signal=56%	RENBP/ST3GAL1/GNPDA2/GNE/NAGK/NPL/ST6GAL1
GO_NEGATIVE_REGULATION_OF_SUBSTRATE_ADHESION_DEPENDENT_CELL_SPREADING	10	0.767186	1.66914	0.0127592	0.0533735	0.0353494	2893	tags=70%, list=19%, signal=57%	FBLN1/POSTN/CORO1C/GBP1/ITGB1BP1/EFNA5/KANK1
GO_REGULATION_OF_CELL_FATE_SPECIFICATION	10	0.767244	1.66926	0.0127592	0.0533735	0.0353494	2105	tags=70%, list=14%, signal=60%	SFRP2/DKK1/FZD7/FGF2/SOX17/AR/FGFR1
GO_T_CELL_ACTIVATION_VIA_T_CELL_RECEPTOR_CONTACT_WITH_ANTIGEN_BOUND_TO_MHC_MOLECULE_ON_ANTIGEN_PRESENTING_CELL	10	0.766615	1.66789	0.0127592	0.0533735	0.0353494	1860	tags=70%, list=12%, signal=61%	FGL2/LILRB1/APBB1IP/HAVCR2/CD81/HLA-DMB/ICAM1
GO_PROTEIN_LOCALIZATION_TO_CHROMOSOME	58	-0.475472	-1.94425	0.0129032	0.0539297	0.0357178	4316	tags=47%, list=29%, signal=33%	ZW10/CTCF/MTBP/MCM8/BUB3/CCT7/NDC80/CCT4/PARP3/CCT2/CHMP7/CCT8/PLK1/RAD21/BRCA2/CCT6A/PINX1/RUVBL2/CCT5/AURKB/PIH1D1/CENPA/TTK/EZH2/CDCA5/CDT1/ESCO2
GO_VIRAL_BUDDING_VIA_HOST_ESCRT_COMPLEX	18	-0.575122	-1.76035	0.012945	0.0540128	0.0357729	2355	tags=44%, list=16%, signal=38%	VPS37A/CHMP7/CHMP2A/CHMP1A/VPS4B/CHMP4C/VPS37B/PDCD6IP
GO_RESPIRATORY_GASEOUS_EXCHANGE_BY_RESPIRATORY_SYSTEM	60	0.497114	1.54702	0.0129564	0.0540128	0.0357729	3736	tags=45%, list=25%, signal=34%	NDN/MAFB/HOXA5/ELN/EDNRA/ATP1A2/TSHZ3/PBX3/EDN1/CHST11/GLS/CSF2RB/TNNC1/FTO/NLGN1/CYSLTR1/HNMT/GAA/MECP2/ZFAND5/TCF15/NDST1/ECEL1/STK40/ADH5/NLGN2/SLC5A3
GO_TISSUE_REGENERATION	62	0.497479	1.55617	0.0129564	0.0540128	0.0357729	2263	tags=34%, list=15%, signal=29%	APOD/FZD7/SGCA/IGF1/YAP1/POSTN/FGF10/NINJ2/PTN/CD81/GAP43/GSN/ANXA1/NINJ1/TGFBR2/LGR6/PTGFRN/GPX1/DYSF/PTPN12/CD9
GO_INTERLEUKIN_2_PRODUCTION	58	0.504609	1.56741	0.012987	0.0540477	0.035796	4375	tags=62%, list=29%, signal=44%	FCER1G/VSIG4/CD86/PRNP/NAV3/HAVCR2/HOMER3/CD4/ANXA1/CD34/CLEC7A/GATA3/PDE4B/TNFAIP3/GPAM/GBP1/PTPRC/SPTBN1/ABL1/STAT5B/IL1RAP/CD83/LAG3/CD3E/MALT1/TRAF2/NR1H4/CCR2/PRKCQ/CD28/IL18/MAP3K7/CD247/PAWR/XCL1/TRAF6
GO_OVULATION	18	0.663717	1.65924	0.012987	0.0540477	0.035796	3880	tags=89%, list=26%, signal=66%	INHBA/RGS2/TNFAIP6/PTGS2/INHBB/ADAMTS1/PGR/EREG/MMP19/LEP/NOS3/IL4R/IMMP2L/NRIP1/AFP/SIRT1
GO_FEMALE_SEX_DIFFERENTIATION	109	0.436241	1.44751	0.0130152	0.0541187	0.035843	2843	tags=33%, list=19%, signal=27%	SLIT2/INHBA/ZFPM2/NUPR1/SFRP1/KIT/RBP4/AXL/INHBB/BMPR1B/PDGFRA/ADAMTS1/FGF10/CEBPB/FZD4/SLIT3/PGR/MERTK/ARID5B/RETN/LHFPL2/WNT5A/PTX3/ICAM1/KITLG/MMP14/ADCYAP1/EREG/BCL2/STAT5B/MMP19/LEP/NOS3/ZFP42/ARRB1/ATM
GO_CARDIOBLAST_DIFFERENTIATION	17	0.667862	1.65209	0.0130624	0.0542155	0.0359071	1235	tags=29%, list=8%, signal=27%	GREM1/ISL1/MYOCD/PRICKLE1/TGFB2
GO_CELL_REDOX_HOMEOSTASIS	60	-0.41968	-1.7283	0.0130719	0.0542155	0.0359071	2890	tags=42%, list=19%, signal=34%	NNT/PRDX3/DLD/SCO2/NXNL1/PRDX4/PDIA6/QSOX2/TXNDC11/PRDX1/GLRX2/TXN/P4HB/GLRX5/TXNL1/PRDX5/TXN2/TXNDC8/PDIA4/PRDX2/QSOX1/PDILT/GSR/PDIA2/NQO1
GO_CHROMOSOME_LOCALIZATION	60	-0.407632	-1.67868	0.0130719	0.0542155	0.0359071	2635	tags=42%, list=18%, signal=34%	RRS1/SEH1L/HNRNPU/PSRC1/CHMP7/KATNB1/CHMP2A/CHMP1A/CENPE/RAB11A/PINX1/KIF14/VPS4B/CENPF/KIF18A/CHMP4C/CDCA8/KIF2B/NUF2/CDCA5/SPAG5/KIF2C/CDT1/KIFC1/CCNB1
GO_REGULATION_OF_STEM_CELL_PROLIFERATION	57	0.506323	1.56597	0.0131108	0.0543307	0.0359834	2162	tags=33%, list=14%, signal=29%	FBLN1/GJA1/SNAI2/YAP1/VEGFC/CX3CR1/LTBP3/SOX18/SMARCD3/LRRK2/PTN/ZFP36L1/SOX17/GLI3/KITLG/PIM1/CX3CL1/SOX11/PTPRC
GO_DNA_PACKAGING	111	-0.36233	-1.61852	0.0131579	0.0543405	0.0359899	3234	tags=43%, list=22%, signal=34%	ACIN1/IPO4/UBN1/NASP/PSME4/PARP10/HAT1/GRWD1/POLE3/NCAPD3/BANF2/MCM2/NCAPD2/CENPL/SOX9/SPTY2D1/PIWIL1/CHMP1A/MCPH1/HMGA1/BRD2/CHAF1A/ANP32B/SRPK1/CENPH/HMGB2/HELLS/ITGB3BP/SMC4/CHAF1B/CENPN/AIFM1/CENPM/OIP5/CENPA/HJURP/TOP2A/SMC2/NCAPG2/ASF1B/CDCA5/NPM1/NUSAP1/CENPK/CCNB1/NCAPH/SET/NCAPG
GO_MONOCARBOXYLIC_ACID_CATABOLIC_PROCESS	111	-0.385147	-1.72045	0.0131579	0.0543405	0.0359899	3052	tags=41%, list=20%, signal=33%	CYP4F3/SLC25A17/CPT1A/EHHADH/PEX13/ACOXL/AMACR/ACAT2/SLC27A4/GCDH/ACOX1/IVD/DECR2/HSD17B4/ACADM/GLYATL2/ACBD5/ACADVL/ETFA/HACL1/AKR1A1/SLC27A2/MCAT/HADH/LDHD/ETFDH/PCCB/CPT2/FAAH/ACAA1/ACADS/DCXR/ACOX3/SCP2/PCK2/AUH/XYLB/ABCD3/DECR1/ECHS1/SORD/PEX7/SULT2A1/CRYL1/CYP4F12/ALDH3A2
GO_PROTON_TRANSMEMBRANE_TRANSPORT	111	-0.338642	-1.51271	0.0131579	0.0543405	0.0359899	2508	tags=31%, list=17%, signal=26%	CLCN3/TCIRG1/SLC25A3/COX15/C15orf48/COX8C/ATP6V0B/COX5B/PARK7/COX5A/COX6C/MFSD3/SLC33A1/PHB2/SLC11A2/COX4I1/SLC9A3R1/NDUFS7/COX7B/COX6A1/ATP2A3/CYB5A/COX6B1/PPIF/COX7C/SLC4A11/STOML2/COX8A/SLC9A1/COX7A2/CYC1/SLC9A2/TESC/ATP4A
GO_RNA_PHOSPHODIESTER_BOND_HYDROLYSIS	111	-0.378234	-1.68957	0.0131579	0.0543405	0.0359899	6007	tags=65%, list=40%, signal=39%	TSEN2/EXOSC9/CNOT6L/PARN/CPSF3/ELAC2/CPSF4/CSTF3/EXOSC6/EXOSC10/RPP25/XRN1/FIP1L1/APEX1/CPSF2/PPP1R8/RPP14/NUDT16L1/EXOSC2/NUDT21/EXOSC5/UTP20/CNOT6/CNOT2/RPP38/DIS3/NOB1/POLR2I/PAN3/NCBP1/SLFN13/CSTF2/POP7/AZGP1/MRPL44/PIWIL2/TOE1/CNOT1/RNASEH2B/POP5/SND1/RNASE11/DCPS/RNASE4/RRS1/ABT1/RPP40/ZNRD1/DBR1/PIWIL1/RPS21/RNASEH2A/CPSF6/PNLDC1/POLR3K/ANGEL1/ERN1/EXO1/CNOT7/EXOSC3/PNPT1/EXOSC4/RCL1/POP1/…
GO_NEGATIVE_REGULATION_OF_CYTOKINE_SECRETION	53	0.498792	1.53025	0.0131737	0.0543455	0.0359932	2053	tags=34%, list=14%, signal=29%	LRRC32/FN1/SYT11/LILRB1/FCGR2B/ANGPT1/GAS6/SRGN/C1QTNF3/CD200/NLRP3/ANXA1/TNFRSF4/CD34/TLR8/CX3CL1/TNFAIP3/GBP1
GO_REACTIVE_OXYGEN_SPECIES_METABOLIC_PROCESS	236	0.387546	1.3549	0.0131846	0.0543455	0.0359932	2022	tags=24%, list=13%, signal=21%	CRYAB/AGT/CYP1B1/PKD2/FBLN5/NOX4/PTGIS/THBS1/SOD3/TYROBP/PDGFRB/CAV1/PTGS2/AGTR1/AIF1/PID1/TLR2/PXDN/ITGAM/ITGB2/NCF2/MAOB/TLR4/ATP2B4/SH3PXD2A/CX3CR1/BST1/SH3PXD2B/PON3/SLC7A2/LRRK2/EDN1/PDK4/CYBB/P2RX7/SIRPA/BNIP3/RGN/TGFB1/GPX3/TGFBR2/CD34/GNAI2/PRCP/CLEC7A/PTX3/DDAH2/PREX1/ICAM1/GPX1/FYN/PLA2R1/CD36/WDR35/ACP5/MPV17/VAV1
GO_ACTIVATION_OF_PHOSPHOLIPASE_C_ACTIVITY	28	0.599676	1.64068	0.0131926	0.0543455	0.0359932	3186	tags=57%, list=21%, signal=45%	AGT/HTR2B/EDNRA/C5AR1/SELE/HTR2A/PLCG1/NTRK2/ARHGAP6/ITK/GNA15/P2RY6/LPAR1/NMUR1/EGFR/P2RY12
GO_ATP_DEPENDENT_CHROMATIN_REMODELING	63	-0.438009	-1.82084	0.0133333	0.0545098	0.036102	3103	tags=37%, list=21%, signal=29%	NASP/PSME4/POLE3/ACTL6A/SMARCC1/CENPL/HNRNPC/SPTY2D1/PIWIL1/ACTB/MTA2/CENPH/ITGB3BP/CENPN/CENPM/OIP5/CENPA/HJURP/NPM1/HDAC1/CENPK/SMARCD2/PTMA
GO_ATTACHMENT_OF_MITOTIC_SPINDLE_MICROTUBULES_TO_KINETOCHORE	10	-0.701463	-1.77564	0.0133333	0.0545098	0.036102	3344	tags=70%, list=22%, signal=54%	NDC80/SEH1L/HNRNPU/CENPE/NUF2/KIF2C/CDT1
GO_CELLULAR_RESPONSE_TO_ALDEHYDE	10	-0.685196	-1.73447	0.0133333	0.0545098	0.036102	1549	tags=70%, list=10%, signal=63%	PARK7/RDH11/AKR1A1/AIFM1/ADH4/RDH12/AKR1B10
GO_NUCLEOSIDE_MONOPHOSPHATE_PHOSPHORYLATION	10	-0.708738	-1.79406	0.0133333	0.0545098	0.036102	4089	tags=90%, list=27%, signal=65%	RAD50/PNKP/DTYMK/CMPK2/AK2/AK1/AK7/AK3/CMPK1
GO_POSITIVE_REGULATION_OF_DNA_DEPENDENT_DNA_REPLICATION	10	-0.705595	-1.7861	0.0133333	0.0545098	0.036102	543	tags=50%, list=4%, signal=48%	STOML2/E2F7/DBF4/CDT1/E2F8
GO_POSITIVE_REGULATION_OF_TELOMERASE_RNA_LOCALIZATION_TO_CAJAL_BODY	10	-0.68978	-1.74607	0.0133333	0.0545098	0.036102	3918	tags=80%, list=26%, signal=59%	SHQ1/CCT7/CCT4/CCT2/CCT8/CCT6A/RUVBL2/CCT5
GO_REGULATION_OF_CELL_PROJECTION_SIZE	10	-0.691349	-1.75004	0.0133333	0.0545098	0.036102	1629	tags=40%, list=11%, signal=36%	KEL/USH1C/XK/PLS1
GO_REGULATION_OF_DEOXYRIBONUCLEASE_ACTIVITY	10	-0.673275	-1.70429	0.0133333	0.0545098	0.036102	1185	tags=40%, list=8%, signal=37%	PRKCD/HMGB1/NPM1/PCNA
GO_SIGNAL_TRANSDUCTION_INVOLVED_IN_CELL_CYCLE_CHECKPOINT	63	-0.418184	-1.73843	0.0133333	0.0545098	0.036102	2197	tags=32%, list=15%, signal=27%	MDM2/PLK1/E2F4/CDC25C/BRCC3/CNOT7/CHEK1/E2F1/TRIAP1/CRADD/GTSE1/TFDP1/E2F7/DTL/AURKA/CCNB1/E2F8/PCNA/SFN/MUC1
GO_NEGATIVE_REGULATION_OF_BLOOD_CIRCULATION	26	0.611522	1.66302	0.0133511	0.0545368	0.0361199	1446	tags=27%, list=10%, signal=24%	PLN/ATP1A2/TAC1/BMPR2/PDE5A/F2R/DOCK4
GO_IMMUNOLOGICAL_SYNAPSE_FORMATION	14	0.702846	1.66646	0.0133929	0.0546155	0.036172	1756	tags=43%, list=12%, signal=38%	CCL19/HAVCR2/MSN/CD81/DOCK2/CCL21
GO_RESPONSE_TO_INTERLEUKIN_15	14	0.702095	1.66467	0.0133929	0.0546155	0.036172	3812	tags=86%, list=25%, signal=64%	CD4/STAT5B/JAK1/IL2RG/PLCB1/STAT3/STAT5A/ACSL4/IL15/IL2RB/SHC1/JAK3
GO_CHONDROCYTE_PROLIFERATION	13	0.704105	1.64336	0.0134529	0.0548144	0.0363038	2113	tags=62%, list=14%, signal=53%	COMP/DDR2/BMPR1B/BMPR2/SIX2/STC1/MMP14/MMP16
GO_REGULATION_OF_PHOSPHOLIPID_METABOLIC_PROCESS	79	0.466531	1.50104	0.0134831	0.0548916	0.0363549	3468	tags=39%, list=23%, signal=30%	HTR2B/PDGFRB/PRKD1/KIT/APOC1/FGF2/IRS1/FABP3/CCL19/PDGFRA/HTR2A/CD81/SOCS5/TGFB1/PIK3IP1/NOD2/CCL21/TEK/PIK3R1/MTMR2/VAV3/WDR91/FGR/PIK3R5/SOCS2/FLT1/RAB38/P2RY12/NR1H4/SOCS3/PDGFB
GO_RUFFLE_ORGANIZATION	41	0.525672	1.54476	0.0137845	0.0560714	0.0371363	2049	tags=32%, list=14%, signal=27%	PFN2/CAV1/TPM1/AIF1/RDX/CSF1R/EVL/SNX10/CORO1C/CCL21/ICAM1/PLEK/NLGN1
GO_NUCLEAR_TRANSCRIBED_MRNA_CATABOLIC_PROCESS_EXONUCLEOLYTIC	33	-0.516238	-1.84676	0.0138249	0.0561143	0.0371647	4846	tags=61%, list=32%, signal=41%	EXOSC2/EXOSC5/CNOT6/EDC4/DIS3/HBS1L/LSM1/DCPS/PATL1/LSM2/LSM4/CNOT7/EXOSC3/LSM3/LSM5/EXOSC4/LSM6/LSM7/EXOSC7/EXOSC8
GO_REGULATION_OF_REPRODUCTIVE_PROCESS	137	0.425998	1.4375	0.0138298	0.0561143	0.0371647	2333	tags=25%, list=16%, signal=21%	SULF1/TIMP1/SERPINF1/GJA1/INHBA/PDE3A/ZFPM2/NRK/NUPR1/TACR2/SFRP1/IGF1/INHBB/VIP/OXTR/SYDE1/PDE5A/BMP4/ANXA5/SEMA3A/RETN/RGN/LHFPL2/AR/SNAI1/WNT5A/EDNRB/NPR2/STXBP1/PTAFR/ARHGDIB/HDAC4/PRKACB/PRKAR1A
GO_VIRAL_BUDDING	21	-0.535344	-1.72897	0.0138408	0.0561143	0.0371647	3397	tags=43%, list=23%, signal=33%	VPS37A/VTA1/CHMP7/CHMP2A/CHMP1A/VPS4B/CHMP4C/VPS37B/PDCD6IP
GO_REGULATION_OF_CELL_PROJECTION_ASSEMBLY	140	0.418382	1.41212	0.0138445	0.0561143	0.0371647	2681	tags=26%, list=18%, signal=21%	DPYSL3/SLIT2/PFN2/CAV1/TGFB3/CDC42EP3/KIT/RDX/DZIP1/FSCN1/NRP1/AUTS2/CCL19/PALM/RHOQ/DOCK11/TGFBR1/GAP43/P2RX7/EVL/PODXL/CORO1C/CCL21/ICAM1/GPM6A/NLGN1/DNM3/HDAC4/FER/ADAMTS16/SRF/MAP4/WASF2/ODF2L/WAS/PPP1R16B
GO_ACTIVATION_OF_TRANSMEMBRANE_RECEPTOR_PROTEIN_TYROSINE_KINASE_ACTIVITY	12	0.715155	1.63924	0.0139104	0.0561143	0.0371647	928	tags=33%, list=6%, signal=31%	GREM1/PDGFC/CHRNA3/ANGPT1
GO_MACROPHAGE_ACTIVATION_INVOLVED_IN_IMMUNE_RESPONSE	12	0.720216	1.65084	0.0139104	0.0561143	0.0371647	2111	tags=58%, list=14%, signal=50%	TYROBP/TREM2/IL33/HAVCR2/GRN/DYSF/SUCNR1
GO_NEGATIVE_REGULATION_OF_AMYLOID_BETA_FORMATION	12	0.720519	1.65153	0.0139104	0.0561143	0.0371647	2242	tags=50%, list=15%, signal=43%	SPON1/APOE/IGF1/PRNP/SORL1/ROCK1
GO_POSITIVE_REGULATION_OF_SMAD_PROTEIN_SIGNAL_TRANSDUCTION	12	0.717337	1.64424	0.0139104	0.0561143	0.0371647	1482	tags=50%, list=10%, signal=45%	TGFB3/DAB2/TGFBR1/RBPMS/BMP4/TGFB1
GO_POST_EMBRYONIC_ANIMAL_MORPHOGENESIS	12	0.717785	1.64526	0.0139104	0.0561143	0.0371647	229	tags=25%, list=2%, signal=25%	EFEMP1/MFAP2/FBN1
GO_REGULATION_OF_NEUROTROPHIN_TRK_RECEPTOR_SIGNALING_PATHWAY	12	0.721164	1.65301	0.0139104	0.0561143	0.0371647	2790	tags=42%, list=19%, signal=34%	AGT/DOK5/NTF3/SPRY1/SPRY2
GO_BICARBONATE_TRANSPORT	37	-0.508662	-1.89889	0.0139535	0.0562417	0.0372491	1948	tags=30%, list=13%, signal=26%	CA12/SLC4A5/CYB5R4/CA5A/CA14/SLC4A11/SLC26A9/SLC4A4/SLC26A3/CA9/CA2
GO_CYTOPLASMIC_SEQUESTERING_OF_PROTEIN	21	0.619042	1.60337	0.0140252	0.0564572	0.0373918	666	tags=19%, list=4%, signal=18%	PKD2/FLNA/DZIP1/DBN1
GO_CAMERA_TYPE_EYE_MORPHOGENESIS	111	0.43567	1.45082	0.0140389	0.0564572	0.0373918	2214	tags=25%, list=15%, signal=22%	COL8A1/ALDH1A3/COL8A2/THY1/TWIST1/MEIS1/RBP4/FOXF2/PTPRM/FJX1/WNT2B/WNT2/PTN/ZHX2/NOTCH2/BMP4/C12orf57/WNT9A/GLI3/CDON/SKI/NTRK2/WNT5A/SHROOM2/PITX2/THRB/SOX11/ABI2
GO_BEHAVIORAL_RESPONSE_TO_PAIN	11	0.731516	1.63313	0.0140845	0.0564572	0.0373918	177	tags=18%, list=1%, signal=18%	THBS4/THBS1
GO_COENZYME_BIOSYNTHETIC_PROCESS	119	-0.324276	-1.48069	0.0140845	0.0564572	0.0373918	3846	tags=52%, list=26%, signal=39%	LIAS/UBIAD1/PDXK/PTS/QDPR/MTHFD1L/MLYCD/ACSBG1/PPCDC/NMNAT1/FPGS/SLC25A16/NFS1/PARP10/FASN/PANK3/ACOT7/DLD/SCD/PDHX/ACSL3/PDSS1/ACSBG2/NADK/DLAT/PPCS/NUDT12/GCDH/HSD17B8/PDHA2/ACSF3/COQ7/PDK1/PANK1/TPK1/PDSS2/ACSS1/GPHN/NADSYN1/COQ9/GCH1/DHFR/PNPO/PDHA1/ACSS2/GART/AKR1A1/PCBD2/MTHFD1/COASY/NDUFA9/SLC5A8/COQ3/SPR/COQ2/FDXR/MOCOS/MAT1A/RFK/GSTZ1/IDH2/ELOVL6
GO_KERATINIZATION	128	-0.406293	-1.89345	0.0140845	0.0564572	0.0373918	5329	tags=59%, list=36%, signal=39%	PKP4/KRT38/DSC1/SPRR2G/TGM3/KRTAP5-8/TGM1/KRT74/KRTAP4-8/KRTAP4-5/KRTAP3-2/JUP/RPTN/KRT78/KRTAP9-3/KRT25/KRT85/KRTAP8-1/KRT73/KRT76/KRT32/KRTAP11-1/KRT10/CSTA/LCE1E/KRT82/PKP1/KRTAP5-9/KRT33A/CAPNS1/KRTAP1-5/PERP/KLK5/PKP3/KRTAP4-2/PKP2/KRT75/KRT9/KRTAP1-3/ST14/KRTAP9-4/PCSK6/DSG3/KRTAP9-8/KRT15/KRT4/EVPL/KRTAP13-1/KRT18/KRTAP19-3/KRT36/CAPN1/KRT37/SHARPIN/DSG1/KRT5/KRT19/KRT13/DSP/KRTAP17-1/SPRR…
GO_POSITIVE_REGULATION_OF_PHAGOCYTOSIS_ENGULFMENT	11	0.7402	1.65252	0.0140845	0.0564572	0.0373918	1959	tags=45%, list=13%, signal=40%	C3/RAB31/TREM2/CD36/NCKAP1L
GO_REGULATION_OF_B_CELL_ACTIVATION	109	0.433462	1.43829	0.0140998	0.0564572	0.0373918	3008	tags=32%, list=20%, signal=26%	INHBA/TYROBP/IRS2/SFRP1/MNDA/TNFSF4/TNFSF13B/MEF2C/TLR4/IL6/FCGR2B/BST1/CD81/SLAMF8/SAMSN1/BCL6/ZFP36L1/TGFB1/SLC39A10/TNFRSF4/CD300A/NOD2/MMP14/NCKAP1L/TNFAIP3/PTPRC/BCL2/STAT5B/PKN1/VAV3/ID2/ATM/CD74/MLH1/BTK
GO_REGULATION_OF_PROTEIN_DEPHOSPHORYLATION	109	0.434929	1.44316	0.0140998	0.0564572	0.0373918	2265	tags=27%, list=15%, signal=23%	PPP1R14A/IGFBP3/RCAN2/PDGFRB/NUAK1/ITGA1/PPP1R14C/DMPK/DLC1/PPP1R1A/PTN/LILRB2/MAGI2/CDH5/PPP1R12A/RGN/TGFB1/SLC39A10/SWAP70/PPP2R3A/PHACTR3/CD300A/GNAI2/CRY2/NCKAP1L/PTPRC/PINK1/ROCK1/PHACTR1
GO_DIGESTION	116	-0.454794	-2.06273	0.0142857	0.0571076	0.0378226	1454	tags=28%, list=10%, signal=25%	NPC1L1/NMU/CCKBR/HIP1R/MOGAT2/CHIA/SLC2A2/ABCG8/LDLR/SERPINA3/SLC22A5/FABP2/KCNN4/STK39/GUCA2B/PNLIPRP2/LIMA1/PLS1/SST/MGAM/PRSS3/CAPN9/PBLD/SI/AQP5/ABCG5/MUC6/TFF1/VSIG1/PGC/TFF2/GKN1
GO_TELOMERE_ORGANIZATION	124	-0.436819	-2.02234	0.0142857	0.0571076	0.0378226	3526	tags=40%, list=24%, signal=31%	SMG7/TELO2/PIF1/CTNNB1/PNKP/CCT7/HUS1B/CCT4/HNRNPA1/HUS1/HNRNPD/PARP3/DOT1L/POLE3/USP7/SMC5/DCLRE1A/CCT2/HNRNPU/RFC2/CCT8/XRCC3/POLD3/HNRNPC/MAPK3/POLE/DNA2/PARP1/BRCA2/EXO1/CCT6A/POLD1/PINX1/CCT5/RAD51/POLA2/PTGES3/RFC3/AURKB/RPA3/RECQL4/POLE2/BLM/RFC4/MAPK15/HSP90AA1/FEN1/NEK2/PCNA/CCNE2
GO_INTERSTRAND_CROSS_LINK_REPAIR	39	-0.505646	-1.91938	0.0143541	0.0572867	0.0379412	4691	tags=62%, list=31%, signal=42%	RPS27A/FANCM/RFWD3/FANCB/EME1/DCLRE1B/XPA/UBC/MCM8/UBA52/FANCL/FANCE/USP1/DCLRE1A/XRCC3/UBB/FANCA/RAD51/RPA3/FANCG/FANCD2/RAD51AP1/FANCI/UBE2T
GO_POSITIVE_REGULATION_OF_GLIAL_CELL_MIGRATION	10	0.7595	1.65241	0.0143541	0.0572867	0.0379412	3360	tags=90%, list=22%, signal=70%	TREM2/LRP1/CX3CR1/CX3CL1/CSF1/TIAM1/P2RY12/CRKL/CCR2
GO_DEVELOPMENT_OF_PRIMARY_SEXUAL_CHARACTERISTICS	198	0.400881	1.39218	0.0143737	0.0573181	0.037962	3043	tags=32%, list=20%, signal=26%	SFRP2/SLIT2/INHBA/FLNA/ZFPM2/FSTL3/PDGFRB/NUPR1/SFRP1/KIT/OSR1/RHOBTB3/TCF21/INHBB/BMPR1B/PDGFRA/ADAMTS1/WNT2B/CEBPB/TGFBR1/FZD4/MAMLD1/SLIT3/TGFB2/PGR/FGF9/SEMA3A/ARID5B/RETN/LHFPL2/BOK/AR/BASP1/GATA3/WNT5A/TFAP2C/PTX3/RNF38/ICAM1/KITLG/MMP14/ADCYAP1/HOXA10/EREG/RDH10/BCL2/STAT5B/MMP19/CITED2/CBL/SIX4/WDR19/LRRC6/LEP/CSDE1/NOS3/ZFP42/ARRB1/ATM/NKX2-1/ROBO2/ARID4A/BCL2L2
GO_PROTEIN_KINASE_A_SIGNALING	29	0.594913	1.64011	0.0143979	0.0573676	0.0379947	3193	tags=48%, list=21%, signal=38%	AKAP12/RDX/LRRK2/PJA2/GAL/MYOM1/RAMP3/PDE10A/PRKACB/GCG/AKAP7/LCP1/ADRB2/PDE4A
GO_NEGATIVE_REGULATION_OF_DEFENSE_RESPONSE	183	0.405119	1.40079	0.0145379	0.057878	0.0383328	2402	tags=24%, list=16%, signal=20%	APOD/SERPING1/SERPINF1/PTGIS/FGL2/APOE/FOXF1/HTRA1/A2M/ISL1/TNFAIP6/IGF1/SYT11/LILRB1/VSIG4/CALCRL/FCGR2B/HAVCR2/IFI16/C1QTNF3/HGF/SLAMF8/SIRPA/CD200/SOCS5/NLRP3/WFDC1/CDH5/LRFN5/GATA3/TEK/GPX1/ETS1/TNFRSF1B/CX3CL1/ACP5/ADCYAP1/TNFAIP3/GRN/PTPRC/RORA/ADCY7/NR1D2/SAMHD1
GO_RESPONSE_TO_FATTY_ACID	79	0.465091	1.49641	0.0146067	0.0581045	0.0384828	2720	tags=33%, list=18%, signal=27%	TNC/PTGS2/SFRP1/TNFSF4/TGFBR3/PID1/CLDN1/IRS1/LPL/FABP3/TLR2/CCL19/PRKAA2/PTGFR/ID3/EDN1/PDK4/CCL21/CD36/ACSL1/PTAFR/GNG2/CREB1/NFATC4/PPARGC1A/P2RY6
GO_BASE_EXCISION_REPAIR	41	-0.494491	-1.88865	0.0147059	0.0582607	0.0385862	4537	tags=49%, list=30%, signal=34%	DNTT/SMUG1/XRCC1/MUTYH/RPS3/WRN/XPA/HUWE1/PARP2/POLE/DNA2/HMGA1/POLD1/LIG1/RPA3/NEIL3/FEN1/POLQ/MBD4/PCNA
GO_MITOCHONDRIAL_GENE_EXPRESSION	135	-0.604435	-2.80039	0.0147059	0.0582607	0.0385862	4035	tags=69%, list=27%, signal=51%	MRPL28/MRPS18B/MRPS9/MRPL24/MRPL44/MRPS14/SLC25A33/TFB2M/MRPL18/MRPS16/MRPL19/TRNT1/MTO1/MRPL11/MRPL36/MRPS26/FASTKD5/MRPL2/MRPL49/RPUSD3/MRPS7/MRPS28/MRPL46/MRPS2/MRPL34/MRPL21/MRPL47/MRPL32/TSFM/EARS2/MRPS5/SARS2/MRPS31/ERAL1/MRPS12/MRPL51/CDK5RAP1/MRPL30/LARS2/WARS2/MRPL41/MRPL42/MRPL38/TRUB2/MRPS17/MRPL39/TUFM/GATC/DARS2/YARS2/LRPPRC/MRPL12/MRPL54/MRPL17/MRPS36/MRPL22/MTIF2/MTIF3/MRPL48/IARS2…
GO_MITOCHONDRIAL_TRANSLATION	117	-0.63694	-2.89019	0.0147059	0.0582607	0.0385862	3470	tags=72%, list=23%, signal=56%	MRPL28/MRPS18B/MRPS9/MRPL24/MRPL44/MRPS14/MRPL18/MRPS16/MRPL19/MRPL11/MRPL36/MRPS26/MRPL2/MRPL49/RPUSD3/MRPS7/MRPS28/MRPL46/MRPS2/MRPL34/MRPL21/MRPL47/MRPL32/TSFM/EARS2/MRPS5/SARS2/MRPS31/ERAL1/MRPS12/MRPL51/CDK5RAP1/MRPL30/LARS2/WARS2/MRPL41/MRPL42/MRPL38/TRUB2/MRPS17/MRPL39/TUFM/GATC/DARS2/YARS2/LRPPRC/MRPL12/MRPL54/MRPL17/MRPS36/MRPL22/MTIF2/MTIF3/MRPL48/IARS2/MRPS22/MRPL13/GFM1/MRPS30/MRPL15/…
GO_MITOTIC_SISTER_CHROMATID_SEGREGATION	127	-0.560639	-2.59709	0.0147059	0.0582607	0.0385862	2858	tags=46%, list=19%, signal=38%	NEK6/SMC5/NCAPD3/RRS1/PTTG2/SEH1L/NCAPD2/HNRNPU/PSRC1/CHMP7/XRCC3/KATNB1/CHMP2A/CHMP1A/PLK1/KIF18B/RAD21/TUBG1/RAN/CENPE/KIF4A/RAB11A/PINX1/ESPL1/KIF14/VPS4B/CDC6/AURKB/CENPF/KIF18A/CHMP4C/CDCA8/SMC4/BUB1/TRIP13/FBXO5/PDS5A/TTK/SMC2/NUF2/BUB1B/CDCA5/SPAG5/NUSAP1/CENPK/KIF2C/CDC20/TACC3/CDT1/KIFC1/CCNB1/NCAPH/MAD2L1/NEK2/RACGAP1/ZWINT/PRC1/PTTG1/NCAPG
GO_REGULATION_OF_DNA_DEPENDENT_DNA_REPLICATION	41	-0.505207	-1.92958	0.0147059	0.0582607	0.0385862	1669	tags=39%, list=11%, signal=35%	CHTF18/BRCA2/TIMELESS/DONSON/RFC3/AICDA/FBXO5/BLM/RFC4/STOML2/E2F7/DBF4/CDT1/TIPIN/E2F8/GMNN
GO_SISTER_CHROMATID_COHESION	40	-0.496332	-1.87888	0.0147783	0.0585	0.0387448	2108	tags=30%, list=14%, signal=26%	PLK1/RAD21/REC8/ESPL1/PHB2/BUB1/PDS5A/BUB1B/CDCA5/CDC20/FEN1/ESCO2
GO_SIGNAL_TRANSDUCTION_INVOLVED_IN_CELLULAR_RESPONSE_TO_AMMONIUM_ION	73	0.481967	1.53112	0.0148571	0.0587232	0.0388926	3053	tags=32%, list=20%, signal=25%	HTR2B/RGS4/FLNA/CHRNA3/CAV2/PALM/ADCY5/GNAL/LRRK2/DRD1/HTR2A/LYPD1/GNAI2/GNB5/PTGER1/GNAO1/GNA14/GNG2/HRH1/GNA15/PLCB1/CHRM2/RGS10
GO_MORPHOGENESIS_OF_AN_EPITHELIAL_BUD	15	0.69526	1.67385	0.0148588	0.0587232	0.0388926	2208	tags=67%, list=15%, signal=57%	SULF1/NOG/WNT2B/FGF10/WNT2/BMP4/GLI2/AR/WNT5A/RDH10
GO_DNA_DAMAGE_RESPONSE_DETECTION_OF_DNA_DAMAGE	36	-0.49046	-1.78918	0.0149254	0.0587951	0.0389402	4947	tags=67%, list=33%, signal=45%	RPS27A/MRPS11/POLD4/RFC5/RPS3/MRPS9/UBC/UBA52/PNKP/MRPS26/CUL4A/DNAJA1/USP1/RFC2/POLD3/PARP1/UBB/POLD1/RFC3/RPA3/RFC4/DTL/MRPS35/PCNA
GO_MATURATION_OF_SSU_RRNA	36	-0.469661	-1.71331	0.0149254	0.0587951	0.0389402	4785	tags=58%, list=32%, signal=40%	MRPS11/UTP20/RPS14/NAT10/UTP6/NOB1/PWP2/RIOK1/NOL11/UTP3/DHX37/RPS16/NGDN/RRS1/ABT1/NOL10/RPS21/RPS28/RPS19/RCL1/LSM6
GO_PROTEIN_EXIT_FROM_ENDOPLASMIC_RETICULUM	36	-0.476809	-1.73938	0.0149254	0.0587951	0.0389402	2617	tags=39%, list=17%, signal=32%	DERL3/TMEM129/SEC61B/HM13/VCP/HSP90B1/INSIG1/UBE2J1/SEC16A/AUP1/YOD1/BRSK2/SAR1B/TMEM30B
GO_PROTEIN_LOCALIZATION_TO_MITOCHONDRION	115	-0.332962	-1.49703	0.0149254	0.0587951	0.0389402	3663	tags=40%, list=24%, signal=30%	COX18/YWHAB/PMAIP1/BAD/SREBF2/TIMM10/UBL4B/TIMM44/NDUFA13/HUWE1/PARL/DNAJA1/ARIH2/UBE2D3/TIMM8B/YWHAE/BAX/PMPCA/TOMM34/MICALL2/HAX1/TIMM13/TOMM22/GZMB/PMPCB/PPP3R1/HSPD1/YWHAZ/TIMM9/TIMM17A/MTCH2/PPP1R13B/E2F1/MIPEP/DNAJC15/CHCHD4/SREBF1/HK2/TOMM40/TFDP1/GRPEL1/FZD5/TSPO/HSP90AA1/UQCRC2/SFN
GO_REGULATION_OF_SKELETAL_MUSCLE_TISSUE_DEVELOPMENT	42	0.538338	1.59133	0.014944	0.0588207	0.0389571	2735	tags=38%, list=18%, signal=31%	TWIST1/MYOCD/RBM24/MEF2C/GPC1/TGFB1/CDON/S100B/HDAC4/BCL2/FLOT1/NR1D2/SHOX2/HDAC9/SIX4/DLL1
GO_ESTABLISHMENT_OF_PROTEIN_LOCALIZATION_TO_MITOCHONDRIAL_MEMBRANE	13	-0.626192	-1.71364	0.015015	0.0590526	0.0391107	4983	tags=77%, list=33%, signal=51%	OXA1L/SAMM50/HSPA4/COX18/TIMM10/NDUFA13/TIMM13/TOMM22/TIMM9/HSP90AA1
GO_RESPONSE_TO_PEPTIDE	465	0.353393	1.26609	0.0150301	0.059064	0.0391183	3345	tags=31%, list=22%, signal=25%	PLN/AGT/RAB31/TIMP1/SPARC/GJA1/RARRES2/FBN1/MAP1B/GHR/LDOC1/TREM2/CAV1/PTGS2/SORBS1/IRS2/AGTR1/GNAI1/CDO1/EGR2/TGFBR3/DNM1/IGF1/COL1A1/VIM/PID1/INHBB/PRKAR2B/IRS1/LPL/IGFBP5/FABP3/TLR2/CAV2/LRP1/PRNP/TLR4/OXTR/FCGR2B/RHOQ/CXCL12/MMP2/AKR1B1/ADCY5/CACNA2D1/VCAM1/EDN1/PDK4/FOXC2/CYBB/NGFR/SESN3/MYO5A/BACE1/ANXA5/FOXO3/ADCY4/RAB8B/GAL/OSBPL8/ADCY9/ZFP36L1/LEPROT/RETN/ANXA1/GRB14/ADCY2/PIK3CA/STC2/IT…
GO_METANEPHRIC_NEPHRON_EPITHELIUM_DEVELOPMENT	22	0.625739	1.63701	0.0150892	0.059159	0.0391812	1040	tags=27%, list=7%, signal=25%	PKD2/OSR1/WWTR1/FAT4/YAP1/LAMB2
GO_CALCIUM_ION_IMPORT	66	0.487791	1.53472	0.0150987	0.059159	0.0391812	2480	tags=29%, list=17%, signal=24%	PLN/PKD2/CCL2/PDGFRB/PRNP/ATP2B4/CXCL12/CACNA2D1/CACNB2/STC1/SLC8A1/TRPV2/CACNA1C/RAMP3/FYN/FAM155A/DYSF/GCG/TRPC4
GO_SUPEROXIDE_ANION_GENERATION	35	0.562477	1.62375	0.0151324	0.059159	0.0391812	1986	tags=37%, list=13%, signal=32%	AGT/NOX4/TYROBP/ITGAM/ITGB2/NCF2/PON3/EDN1/CYBB/TGFB1/GNAI2/CLEC7A/ACP5
GO_PROTEIN_TETRAMERIZATION	120	-0.31753	-1.44918	0.0151515	0.059159	0.0391812	1934	tags=28%, list=13%, signal=24%	FARSA/B2M/IMPDH2/CPSF6/HPRT1/SHMT1/GNMT/CD79A/RPS19/VASP/HMGCL/ALDH9A1/OSBPL2/RRM1/CTH/GRIN2B/HMGCR/FBP1/PPAT/ALDOA/AQP4/MAT1A/AQP2/DCXR/SHMT2/TRPA1/DECR1/AQP10/REG1A/TK1/ACPP/AQP5/RRM2
GO_REGULATION_OF_TRANSLATIONAL_INITIATION	68	-0.381494	-1.61225	0.0151515	0.059159	0.0391812	4049	tags=43%, list=27%, signal=31%	NCBP1/EIF3H/ATF4/EIF4H/DDX1/EIF3B/PAIP1/LARP1/YTHDF3/EIF4G1/EIF5/EIF2AK3/DAZL/TNF/EIF2S1/DNAJC3/BANK1/POLR2D/EIF4EBP1/GLE1/MTIF2/RPS6KB2/PPP1R15B/EIF3K/YTHDF2/UHMK1/PPP1CA/EIF2B5/NPM1
GO_TRANSCRIPTION_COUPLED_NUCLEOTIDE_EXCISION_REPAIR	68	-0.419885	-1.7745	0.0151515	0.059159	0.0391812	4992	tags=49%, list=33%, signal=33%	POLR2F/RPS27A/POLD4/POLR2L/PRPF19/XRCC1/CCNH/RFC5/POLR2I/XPA/UBC/UBA52/CUL4A/COPS3/USP7/GTF2H3/POLR2J/RFC2/COPS5/POLD3/UBB/POLR2D/POLD1/COPS4/POLR2B/ERCC5/RFC3/LIG1/HMGN1/RPA3/POLR2H/RFC4/PCNA
GO_TRANSCRIPTION_ELONGATION_FROM_RNA_POLYMERASE_II_PROMOTER	68	-0.395649	-1.67207	0.0151515	0.059159	0.0391812	6352	tags=59%, list=42%, signal=34%	CCNT2/POLR2A/MLLT3/ELOF1/ERCC2/TCEA1/WDR61/PBRM1/POLR2K/PCID2/ELP4/POLR2C/GTF2F2/MNAT1/SETD2/POLR2F/POLR2L/CDC73/SUPT16H/CCNH/ADRM1/POLR2I/IWS1/NCBP1/EAF1/SUPT5H/RECQL5/CCNK/GTF2H3/POLR2J/HNRNPU/EAF2/POLR2D/POLR2B/LEO1/SSRP1/WDR43/POLR2H/ELL3/EZH2
GO_TRNA_METABOLIC_PROCESS	126	-0.46948	-2.16989	0.0151515	0.059159	0.0391812	6039	tags=69%, list=40%, signal=42%	HSD17B10/TRIT1/PARS2/TSEN2/EXOSC9/THUMPD1/FTSJ1/ELAC2/CPSF4/TARBP1/RPUSD4/ELP4/ELP3/EXOSC10/RPP25/METTL1/CARS2/PUS10/DUS4L/AARS2/PSTK/RPP14/OSGEP/ALKBH1/EXOSC2/PUS1/NAT10/RPP38/NARS2/QRSL1/TRMU/TRPT1/TYW3/MTFMT/SLFN13/CSTF2/POP7/PPA1/DDX1/THG1L/FARSB/NSUN2/TRNT1/MTO1/POP5/TRMT6/NSUN6/TRUB1/FARS2/THUMPD3/ADAT3/URM1/RPP40/LAGE3/HARS2/EARS2/GTPBP3/SARS2/SEPSECS/MARS2/PUSL1/CDK5RAP1/LARS2/WARS2/FARSA…
GO_POSITIVE_REGULATION_OF_AUTOPHAGY	106	0.433087	1.43331	0.0152009	0.0593041	0.0392773	3093	tags=33%, list=21%, signal=26%	HSPB8/DCN/PRKD1/PLEKHF1/PRKAA2/MID2/LRRK2/TRIM22/ULK2/GPSM1/SESN3/BNIP3/FOXO3/HMOX1/ULK1/OPTN/FYCO1/NOD1/DAPK1/BNIP3L/SH3GLB1/PINK1/TP53INP2/ROCK1/EPM2A/TSC2/TRIM8/UVRAG/TPCN1/KDR/SESN1/BAG3/PLK2/IFNG/ADRB2
GO_POSTREPLICATION_REPAIR	44	-0.481161	-1.87957	0.0153061	0.0596425	0.0395014	5135	tags=61%, list=34%, signal=40%	MSH2/RPS27A/POLH/POLD4/RFC5/UBE2V2/TRIM25/USP43/UBC/RCHY1/UBA52/PARP10/BRCA1/RFC2/POLD3/UBE2N/UBB/VCP/UBE2NL/POLD1/RFC3/RPA3/POLE2/USP10/RFC4/DTL/PCNA
GO_HETEROTYPIC_CELL_CELL_ADHESION	60	0.493277	1.53508	0.0153121	0.0596425	0.0395014	2396	tags=40%, list=16%, signal=34%	THY1/JAM3/ITGA7/ITGAV/ITGB2/MYADM/PARVA/NRCAM/VCAM1/ITGA5/CTNNA3/LILRB2/ITGAX/SIRPA/CD200/NFASC/ITGA4/CEACAM6/ITGB1/CD2/PTPRC/CD1D/FLOT1/GLDN
GO_DNA_INTEGRITY_CHECKPOINT	132	-0.366972	-1.69831	0.0153846	0.0598769	0.0396567	3831	tags=39%, list=26%, signal=30%	TAOK3/RPS27L/NBN/RINT1/CCND1/TIPRL/FZR1/ZNF385A/HUS1B/CNOT1/RNASEH2B/HUS1/CUL4A/DOT1L/USP28/CLSPN/BRCA1/BAX/RAD17/MDM2/PLK1/E2F4/DNA2/CDC25C/INTS7/TIMELESS/BRCC3/CNOT7/BRIP1/CHEK1/DONSON/E2F1/CDC6/TRIAP1/CRADD/GTSE1/WDR76/CDK5RAP3/TOPBP1/TFDP1/BLM/TOP2A/E2F7/DTL/CDT1/TIPIN/AURKA/CCNB1/E2F8/PCNA/SFN/MUC1
GO_CENTRAL_NERVOUS_SYSTEM_PROJECTION_NEURON_AXONOGENESIS	21	0.614074	1.5905	0.0154278	0.059949	0.0397044	2945	tags=52%, list=20%, signal=42%	CDH11/SLIT2/ZEB2/DCLK1/GLI2/C12orf57/ADARB1/EPHA4/TSKU/PAFAH1B1/NIN
GO_DORSAL_VENTRAL_NEURAL_TUBE_PATTERNING	21	0.618928	1.60307	0.0154278	0.059949	0.0397044	2611	tags=48%, list=17%, signal=39%	PTCH1/BMP4/GLI2/GLI3/GPR161/TULP3/TCTN1/PRKACB/SMO/WDR19
GO_SYNAPTIC_TRANSMISSION_GLUTAMATERGIC	93	0.449943	1.47357	0.0154525	0.0599627	0.0397135	3190	tags=30%, list=21%, signal=24%	DKK1/CCL2/SERPINE2/ROR2/PTGS2/ATP1A2/TSHZ3/MEF2C/OXTR/CDH2/LRRK2/DRD1/HTR2A/SHANK3/STXBP1/ADCYAP1/NLGN1/SYT1/RELN/GLUL/DGKI/GRID1/CNIH3/CLSTN3/CNR1/KMO/EGFR/GRIN2A
GO_NEGATIVE_REGULATION_OF_MACROPHAGE_ACTIVATION	12	0.710175	1.62782	0.015456	0.0599627	0.0397135	2684	tags=75%, list=18%, signal=62%	SYT11/VSIG4/FCGR2B/CD200/LRFN5/CX3CL1/GRN/PTPRC/CST7
GO_CARBOHYDRATE_DERIVATIVE_CATABOLIC_PROCESS	166	0.412998	1.4146	0.0157068	0.0608873	0.0403259	2204	tags=23%, list=15%, signal=20%	OGN/OMD/VCAN/BGN/LUM/DCN/PRELP/SDC2/PDE1A/NUDT11/RENBP/PDE9A/GPC3/FGF2/GPC6/FMOD/CDA/KERA/GPC1/PDE8B/PDE7B/DPYD/PDE5A/GNPDA2/CSPG4/FBXO17/TGFB1/ADAMTS12/NAGK/PDE2A/ARSB/HSPG2/PDE4B/SDC3/NPL/PSAP/PDE10A/IDS/MGAT1
GO_LONG_TERM_SYNAPTIC_POTENTIATION	80	0.465261	1.49722	0.015748	0.0609976	0.0403989	3223	tags=39%, list=22%, signal=31%	TYROBP/APOE/SERPINE2/TSHZ3/PRNP/CX3CR1/DRD1/PTN/LILRB2/SHANK3/NTRK2/IGSF11/EPHA4/S100B/NPTN/NLGN1/RELN/ABL1/CREB1/CALB2/SNAP25/LRRTM2/NFATC4/SNCA/LGMN/VAMP2/PLK2/MECP2/GRIN2A/FAM107A/PAIP2
GO_SERINE_FAMILY_AMINO_ACID_BIOSYNTHETIC_PROCESS	16	-0.603077	-1.77799	0.0157729	0.0609976	0.0403989	1795	tags=44%, list=12%, signal=39%	SHMT1/MTHFD1/CTH/PSPH/SHMT2/SEPHS2/PSAT1
GO_TETRAHYDROFOLATE_METABOLIC_PROCESS	16	-0.605813	-1.78606	0.0157729	0.0609976	0.0403989	1889	tags=56%, list=13%, signal=49%	GCH1/DHFR/SHMT1/MTHFD2L/GART/MTHFD1/MTHFD2/SHMT2/TYMS
GO_BRANCH_ELONGATION_OF_AN_EPITHELIUM	17	0.653364	1.61623	0.0159652	0.0616922	0.040859	2790	tags=59%, list=19%, signal=48%	TNC/YAP1/FGF10/BMP4/WNT5A/SPRY1/RDH10/FGF1/SIX4/SPRY2
GO_INOSITOL_METABOLIC_PROCESS	10	-0.656584	-1.66204	0.016	0.0617778	0.0409156	573	tags=40%, list=4%, signal=38%	IMPA1/ITPK1/MIOX/ITPKA
GO_METANEPHRIC_GLOMERULUS_DEVELOPMENT	16	0.669868	1.64273	0.0160584	0.061911	0.0410039	1606	tags=38%, list=11%, signal=34%	PDGFRB/OSR1/TCF21/PDGFRA/LAMB2/CD34
GO_RESPONSE_TO_CALCIUM_ION	135	0.4229	1.42424	0.01606	0.061911	0.0410039	2487	tags=27%, list=17%, signal=23%	CASQ2/SPARC/KCNMA1/PKD2/KCNMB1/THBS1/CAV1/TRPC1/CLIC4/SYT11/ALOX5AP/PRKAA2/MEF2C/PENK/CPNE8/EDN1/TXNIP/P2RX7/ANXA5/CPNE2/ITPKB/NEDD4/RYR2/WNT5A/SEC31A/KCNMB4/NLGN1/SYT13/SYT1/SUCNR1/CRHBP/RYR3/PTGES/MEF2A/GDI1/ADD1/DPEP1
GO_GLUTATHIONE_METABOLIC_PROCESS	47	-0.451979	-1.77747	0.016129	0.0620298	0.0410826	2062	tags=45%, list=14%, signal=39%	MGST2/GSTA3/CNDP2/GLRX2/GGT6/PARK7/IDH1/GSTK1/MGST1/MMACHC/GGTLC2/GSS/GSTZ1/ETHE1/GSTA1/SOD1/CHAC1/SLC7A11/OPLAH/CHAC2/GSR
GO_PEROXISOME_ORGANIZATION	70	-0.381512	-1.61368	0.016129	0.0620298	0.0410826	2916	tags=40%, list=19%, signal=32%	PEX16/UBA52/MLYCD/EHHADH/PAOX/PEX13/UBE2D3/AMACR/UBE2D2/PEX11B/ACOX1/GNPAT/ZFAND6/DECR2/HSD17B4/UBB/IDH1/HACL1/HMGCL/GSTK1/SLC27A2/ACAA1/ACOX3/SCP2/ABCD3/PEX11A/EPHX2/PEX7
GO_RIBONUCLEOPROTEIN_COMPLEX_SUBUNIT_ORGANIZATION	137	-0.431864	-1.99679	0.016129	0.0620298	0.0410826	4875	tags=51%, list=33%, signal=35%	RPL3/NUDT21/MRPS11/ZFAND1/RBM5/CDC73/DHX9/EIF3M/RPS14/TARBP2/PRPF19/EIF6/PRPF31/RPS27/PWP2/NCBP1/EIF3H/SNRPD2/SHQ1/GEMIN6/RPL3L/RPS27L/RPL11/DDX1/EIF3B/RPS10/RPL6/RPL24/GEMIN4/MRPL11/RPL38/EIF3I/PRPF39/SF3B1/EIF5/RPS15/EIF3D/MCTS1/MRPS7/RRS1/RPL12/ABT1/SNRPG/WDR77/ERAL1/MRTO4/SNRPD1/DHX30/RPS28/CPSF6/EIF2S2/PRMT5/GEMIN7/POLR2D/VCP/SNRPB/SNRPF/RPS19/DDX23/LSM4/TXNL4A/RPS5/EIF3K/RUVBL2/PTGES3/SRPK1…
GO_DEVELOPMENTAL_PIGMENTATION	42	0.529201	1.56432	0.0161893	0.0621633	0.041171	3200	tags=45%, list=21%, signal=36%	TYRP1/KIT/LEF1/ZEB2/RAB32/MEF2C/MYO5A/GLI3/AP1M1/MITF/EDNRB/KITLG/BCL2/ENPP1/ATP6AP2/GPR143/SOX10/RAB38/CITED1
GO_NEURON_MATURATION	42	0.523389	1.54714	0.0161893	0.0621633	0.041171	2396	tags=36%, list=16%, signal=30%	C3/C1QA/CDKN1C/NRCAM/LRRK2/MYOC/NTN4/NFASC/EDNRB/CX3CL1/LGI4/ANKS1A/BCL11A/BCL2/GLDN
GO_MULTIVESICULAR_BODY_ORGANIZATION	27	-0.502758	-1.71508	0.0162602	0.0623862	0.0413186	4724	tags=52%, list=32%, signal=36%	VPS25/CHMP5/STAM2/VPS37A/VTA1/CHMP7/CHMP2A/CHMP1A/RAB11A/VPS4B/CHMP4C/VPS37B/PDCD6IP/RAB27A
GO_STEROID_ESTERIFICATION	15	0.694484	1.67198	0.0163447	0.0626612	0.0415007	489	tags=27%, list=3%, signal=26%	AGT/APOE/AGTR1/APOC1
GO_QUINONE_METABOLIC_PROCESS	28	-0.524826	-1.80424	0.0163934	0.0627491	0.0415589	2436	tags=50%, list=16%, signal=42%	PDSS1/AKR1C4/COQ7/PDSS2/COQ9/AKR1A1/HMGCR/NDUFA9/COQ3/COQ2/FDXR/ADH4/CYP4F11/AKR1B10
GO_REGULATION_OF_AXON_GUIDANCE	39	0.538266	1.57082	0.0163934	0.0627491	0.0415589	1789	tags=31%, list=12%, signal=27%	SLIT2/SEMA3C/TUBB2B/SEMA6A/NRP1/BMPR2/CXCL12/SEMA4C/SEMA3A/SEMA3E/SEMA3G/WNT5A
GO_CELLULAR_RESPONSE_TO_EXOGENOUS_DSRNA	13	0.692672	1.61668	0.0164425	0.0628378	0.0416177	437	tags=23%, list=3%, signal=22%	COLEC12/CAV1/IFIT1
GO_DETECTION_OF_TEMPERATURE_STIMULUS_INVOLVED_IN_SENSORY_PERCEPTION	13	0.693155	1.6178	0.0164425	0.0628378	0.0416177	1098	tags=31%, list=7%, signal=29%	LXN/CXCR4/CXCL12/HTR2A
GO_MEMBRANE_DEPOLARIZATION_DURING_CARDIAC_MUSCLE_CELL_ACTION_POTENTIAL	22	0.614842	1.6085	0.0164609	0.062859	0.0416317	2655	tags=50%, list=18%, signal=41%	ATP1A2/SCN4B/ANK2/CACNA2D1/CACNB2/SLC8A1/SLMAP/KCNJ2/CACNA1C/SCN3B/GJA5
GO_DEOXYRIBONUCLEOSIDE_MONOPHOSPHATE_METABOLIC_PROCESS	11	-0.651795	-1.71305	0.0165289	0.0630198	0.0417382	1795	tags=45%, list=12%, signal=40%	SHMT1/DUT/DCK/TK1/TYMS
GO_PROTEIN_LOCALIZATION_TO_KINETOCHORE	11	-0.646389	-1.69884	0.0165289	0.0630198	0.0417382	4316	tags=64%, list=29%, signal=45%	ZW10/MTBP/BUB3/NDC80/AURKB/TTK/CDT1
GO_REGULATION_OF_SUPEROXIDE_METABOLIC_PROCESS	32	0.565953	1.60006	0.0165605	0.0630907	0.0417852	1986	tags=41%, list=13%, signal=35%	AGT/FBLN5/TYROBP/ITGAM/ITGB2/BST1/PON3/RGN/TGFB1/GNAI2/CLEC7A/CD36/ACP5
[truncated: 3,588 more rows]
