# Supplementary material for: A nine–consensus–prognostic –gene–based prognostic signature, recognizing the dichotomized subgroups of gastric cancer patients with different clinical outcomes and therapeutic strategies
Source: Front Genet. 2022 Sep 26;13:909175. doi: 10.3389/fgene.2022.909175 (PMC9550166; doi:10.3389/fgene.2022.909175)
Supplement: Supplementary file 2 [file Table3.XLSX]

## Sheet: GO_low_risk enrichment score
ID	setSize	enrichmentScore	NES	pvalue	p.adjust	qvalues	rank	leading_edge	core_enrichment
GO_DIVALENT_INORGANIC_CATION_HOMEOSTASIS	446	-0.39038	-1.40002	0.001	0.0110588	0.00733387	2340	tags=25%, list=16%, signal=21%	PTGIR/CALB2/BCL2/CXCL11/ABL1/CYSLTR1/RYR3/PTPRC/DLG4/PIK3CG/C1QTNF1/ADCYAP1/CACNB3/FAM155A/CD36/CX3CL1/NPTN/PTGER1/SLC39A13/RASA3/FYN/RAMP3/EDNRB/WNT5A/CCL5/CCL21/PLCL1/LPAR4/CACNA1C/STC2/SLC25A27/PLCG1/RYR2/DMD/CCR1/BOK/SLC8A1/SWAP70/SLC39A10/CMKLR1/RGN/CDH5/STC1/WFS1/C19orf12/CD4/KCNA5/S100A8/CXCL9/SNX10/ANXA5/MYO5A/BNIP3/CACNB2/P2RX7/F2R/CCR5/HTR2A/EDN1/DRD1/CACNA2D1/ADCY5/DMPK/ITPR1/SYNPO/PTG…
GO_REGULATION_OF_BODY_FLUID_LEVELS	444	-0.405532	-1.45349	0.001	0.0110588	0.00733387	2337	tags=25%, list=16%, signal=21%	SRF/PRKAR1A/CREB1/PRKACB/CD9/ADCY7/GNG2/HAS2/NPR1/GNA12/PIK3CG/EHD3/VKORC1/VAV1/DOCK1/C1QTNF1/PLEK/GNA14/PROCR/STXBP1/MYH9/CD36/FYN/PIK3R1/LCP2/PRKCH/EDNRB/RAB11FIP2/GATA3/FLI1/PRCP/F5/GNAI2/PIK3CA/ADCY2/VCL/PHF21A/PEAR1/PAPSS2/CD34/F10/SELP/F8/ADCY9/SLC29A1/WFS1/SERPINB2/MERTK/ADCY4/SH2B3/ANXA5/P2RX7/PLAU/F2R/ILK/TLN1/EDN1/GAS6/NPR3/ADCY5/AKR1B1/ITPR1/FGF10/PRKG1/DOCK11/VWF/THBD/IL6/OXTR/TLR4/PA…
GO_REGULATION_OF_PROTEIN_SERINE_THREONINE_KINASE_ACTIVITY	444	-0.401566	-1.43928	0.001	0.0110588	0.00733387	3338	tags=34%, list=22%, signal=28%	DUSP6/HYAL2/CRKL/IRAK3/CCNYL1/NGF/TRAF2/DUSP1/GADD45G/GPS2/INSR/IRAK2/EGFR/ADRB2/IFNG/ETAA1/FZD10/FLT1/MBIP/ADRA2A/ADAM8/TRIB3/ADAM17/PIK3R5/HEXIM1/CD74/MAP3K6/SNCA/ARRB1/SPRY4/SPRY2/LPAR1/TIAM1/IGF1R/RAPGEF1/FGF1/TRIB2/KIDINS220/PKN1/UVRAG/MAPRE3/HHEX/MAP4K5/PRKAR1A/PKIB/CCNG2/FGF18/ABL1/SPRY1/GADD45A/PTPRC/PDGFD/SPAG9/FGFR1/PIK3CG/DUSP14/TAOK1/TNFAIP3/SASH1/ACSL1/IPO7/MAP3K3/MAPK10/SORL1/KITLG/…
GO_CELL_GROWTH	417	-0.465098	-1.66504	0.001001	0.0110588	0.00733387	2095	tags=24%, list=14%, signal=21%	RNF157/SYT1/APBB2/PLXNA1/CAPRIN2/MMP14/LGI1/ITGB1/NANOS1/WNT5A/SEMA3G/SEMA3E/ITGA4/VCL/TRPV2/ISLR2/TGFBR2/MACF1/ULK1/TGFB1/ACVRL1/SOX17/WNT11/BCL6/WFDC1/IGFBPL1/SEMA3A/S100A8/SPHK1/OLFM1/L1CAM/TGFB2/RTN4/SLIT3/ILK/SEMA5B/ULK2/EDN1/HCLS1/CDKN2A/TGFBR1/LAMB2/SORBS2/NRCAM/SEMA4C/LTBP4/NTN1/PPT1/APBB1/CRABP2/POSTN/EPHA7/NRP2/CXCL12/DCLK1/BMPR2/CDA/LRP1/MAP2/AUTS2/DBN1/IGFBP5/DCBLD2/NRP1/ZEB2/CXCR4/S1…
GO_CIRCULATORY_SYSTEM_PROCESS	492	-0.518238	-1.85871	0.001001	0.0110588	0.00733387	2298	tags=31%, list=15%, signal=27%	ADAMTS16/HDAC4/NPY/ROCK1/NPR1/RYR3/SCN3B/KCND3/THRB/NAV2/SUCNR1/PIK3CG/PTAFR/EHD3/NAMPT/KCNMB4/ADCYAP1/CACNB3/WDR35/ABCC9/GNAO1/SCPEP1/FYN/GPX1/NPR2/ICAM1/RAMP3/PDE4B/CYB5R3/TMEM65/EDNRB/TEK/TNNC1/PDE2A/HEY2/FLI1/PRCP/F5/CACNA1C/KCNJ2/GNAI2/PIK3CA/RYR2/CD34/DMD/AR/NISCH/SLC8A1/SMAD7/TGFB1/HMOX1/ACVRL1/DOCK4/KCNN2/CDH5/STC1/ADORA3/NCALD/RAMP2/KCNA5/SEMA3A/TGFB2/CACNB2/F2R/KCND1/FOXC2/KCNH2/PDE5A/B…
GO_DIVALENT_INORGANIC_CATION_TRANSPORT	418	-0.414299	-1.48278	0.001001	0.0110588	0.00733387	2339	tags=26%, list=16%, signal=22%	CAMK2G/BCL2/GCG/CXCL11/ABL1/STAC/CYSLTR1/RYR3/PTPRC/TCN2/PIK3CG/EHD3/DYSF/ORAI3/CACNB3/AHNAK/LILRA2/FAM155A/ZDHHC17/CX3CL1/GPM6A/GNAO1/SLC39A13/RASA3/FYN/ICAM1/RAMP3/PDE4B/GNB5/CD84/CCL5/CCL21/PDE2A/PLCL1/CACNA1C/KCNJ2/GNAI2/STC2/TRPV2/PLCG1/RYR2/DMD/CCR1/PANX1/SLC8A1/SLC39A10/RGN/STC1/WFS1/CACHD1/RAMP2/CD4/SESTD1/CXCL9/ANXA5/MYO5A/CACNB2/P2RX7/F2R/CCL4/CCR5/GJA4/LILRB2/HTR2A/DRD1/CACNA2D1/GAS6/H…
GO_ENDOCYTOSIS	489	-0.46647	-1.67335	0.001001	0.0110588	0.00733387	2736	tags=30%, list=18%, signal=25%	DLL1/BICD1/EEA1/RSPO1/SLC2A4/CLTCL1/PPP3CB/WAS/MARCO/LOXL3/WASF2/LRRTM2/CBL/CD151/ENPP1/SNAP25/UBQLN2/TSC2/FLOT1/WIPF3/CD9/ABL1/NLGN4Y/SIGLEC1/ROCK1/MYO1E/STEAP2/FCN1/RIN2/DNM3/DLG4/AMPH/PIK3CG/SYT1/NLGN1/DOCK1/ITSN1/NCKAP1L/MYH9/MTMR2/ENPP2/CD36/PLA2R1/SORL1/MCTP1/RAMP3/ITGB1/PGBD1/PICALM/HSPG2/MX2/WNT5A/FCHSD2/CCL21/CLEC7A/NLGN4X/ITGA4/CD300A/EHBP1/PIP5K1C/MIB1/PEAR1/SCARA3/TGFBR2/ATP9A/FOLR2/S…
GO_LEUKOCYTE_DIFFERENTIATION	470	-0.385912	-1.38359	0.001001	0.0110588	0.00733387	3466	tags=35%, list=23%, signal=28%	CCR9/TNFSF9/RARA/POU4F1/IL15/CCR2/NFAM1/MFNG/ZNF683/EP300/TNFSF8/ATP11C/IL4R/GPS2/MALT1/INPP5D/CD3E/EGR1/PIAS3/AZI2/IFNG/DLL4/PIK3CD/LAG3/STAT3/BTK/EOMES/JUNB/ADAM8/ADAM17/LYL1/CD74/PAFAH1B1/ATM/CD83/DLL1/RELB/OSCAR/LEP/LILRB4/ID2/PPP3CB/LOXL3/CSF1/ITK/CDK6/HDAC9/STAT5B/BATF3/HHEX/SRF/TMEM98/BCL2/CD8A/TFE3/CREB1/CD1D/CDH17/HDAC4/HDAC5/ABL1/RORA/SPI1/PTPRC/GAB3/ZMIZ1/EVI2B/FES/RUNX3/VAV1/CD2/NCKAP…
GO_MORPHOGENESIS_OF_AN_EPITHELIUM	500	-0.479156	-1.71994	0.001001	0.0110588	0.00733387	1867	tags=30%, list=12%, signal=27%	TSC2/DLG5/SRF/BCL2/ADAMTS16/PRKACB/ABL1/BBS5/RDH10/SPRY1/STARD13/TCTN1/SOX11/MYO9A/FGFR1/PLXNA1/LZTS2/MMP14/TULP3/EPHA4/ROR1/RASIP1/WNT5A/NDRG4/GATA3/HOXB7/TEAD2/SEMA3E/INTU/SKI/VCL/SNAI1/HHIP/MIB1/RYR2/TGFBR2/AR/VANGL2/NPHP3/ARL13B/ADAMTS12/KLHL3/TGFB1/ACVR1/GLI3/ACVRL1/SOX17/NTN4/DVL3/FOXD1/HOXB4/WNT11/PLXND1/PCDH8/CC2D2A/GLI2/SEMA3A/SOX4/MAGED1/PGR/BMP4/TGFB2/MAGI2/PODXL/HGF/NOTCH2/FOXC2/ILK/I…
GO_NEGATIVE_REGULATION_OF_INTRACELLULAR_SIGNAL_TRANSDUCTION	414	-0.383347	-1.37194	0.001001	0.0110588	0.00733387	3338	tags=30%, list=22%, signal=24%	DUSP6/HYAL2/IRAK3/PDE3B/NR1H4/DUSP1/ABL2/GPS2/CNKSR3/NDRG2/TMEM127/RANBP9/RELA/BCL2L2/GRINA/MBIP/MYOZ2/SESN1/TRIB3/TAF9B/HTRA2/KANK1/IGBP1/CD74/NOL3/PAFAH1B1/ATM/ARRB1/SPRY4/SPRY2/LPAR1/IGF1R/RAPGEF1/ITGB1BP1/TNIP3/UBR1/MAPKAP1/RCAN1/TSC2/DLG5/BCL2/EPM2A/ABL1/RORA/PINK1/SPRY1/PTPRC/PDE10A/DUSP14/GBP1/TNFAIP3/FHL2/PLEK/ERRFI1/RASA3/SORL1/GPX1/NME5/ITGB1/SPRED1/RASIP1/PDE2A/GNAI2/CD300A/SNAI1/CAMK2…
GO_NEGATIVE_REGULATION_OF_PHOSPHORUS_METABOLIC_PROCESS	464	-0.402877	-1.44444	0.001001	0.0110588	0.00733387	2415	tags=24%, list=16%, signal=21%	ENPP1/TSC2/MYO1D/HHEX/PRKAR1A/PPM1F/HDAC4/PKIB/PHACTR1/ABL1/ROCK1/TAF7/PINK1/SPRY1/GADD45A/PTPRC/DUSP14/GBP1/DUSP22/TNFAIP3/PLEK/ERRFI1/NCKAP1L/IPO7/SORL1/CRY2/SPRED1/RASIP1/GMFG/FARP1/GNAI2/CD300A/PHACTR3/CAMK2N1/DUSP3/DMD/PIK3IP1/CORO1C/SH3BP5/SWAP70/ADARB1/SMAD7/TGFB1/PTPN13/CTDSP2/RGN/FABP4/SOCS5/SH2B3/BMP4/SIRPA/TGFB2/P2RX7/SAMSN1/HGF/ILK/LATS2/NTF3/CD109/PKIA/PTN/LRRK2/CDKN2A/CCDC8/PPP1R1A/…
GO_NEGATIVE_REGULATION_OF_PROTEIN_MODIFICATION_PROCESS	490	-0.397134	-1.42455	0.001001	0.0110588	0.00733387	3381	tags=32%, list=23%, signal=26%	SOCS3/SPRED2/PHACTR2/DUSP6/HYAL2/CRKL/IRAK3/TERF2IP/DUSP1/GPS2/CNKSR3/PPP1R9B/NDRG2/TRIM44/INSM1/RANBP9/PPM1E/RELA/PIAS3/IFNG/CDYL/MBIP/SNTA1/TRIB3/HEXIM1/IGBP1/PAFAH1B1/SNCA/PRMT6/ARRB1/SPRY4/SPRY2/MICAL1/NCK1/IGF1R/RAPGEF1/ITGB1BP1/PPP1R16B/PPARGC1A/TRIB2/PKN1/CBL/ENPP1/TSC2/HHEX/PRKAR1A/PPM1F/PKIB/RASD2/PHACTR1/ABL1/ROCK1/TAF7/SPI1/PINK1/SPRY1/GADD45A/KLF15/PTPRC/DUSP14/GBP1/DYSF/DUSP22/TNFAIP…
GO_NEGATIVE_REGULATION_OF_TRANSPORT	413	-0.455644	-1.63072	0.001001	0.0110588	0.00733387	2054	tags=25%, list=14%, signal=22%	GBP1/DYSF/BMP8A/TNFAIP3/ISCU/ADCYAP1/CACNB3/ARHGAP1/IL13RA2/MTMR2/SYTL4/CD36/CX3CL1/PLA2R1/GNAO1/TNFRSF1B/FRMD4A/MCTP1/ICAM1/GNB5/PICALM/CD84/GNAI2/CD300A/TLR8/CD34/GPM6B/TNFRSF4/NEDD4/BOK/ANXA1/HMOX1/STC1/CTTNBP2NL/KLF7/SESTD1/NLRP3/PRRT2/CD200/ANXA5/SIRPA/F2R/KCNH2/C1QTNF3/LILRB2/SRGN/PKIA/HTR2A/EDN1/MDFIC/LRRK2/GAS6/CARTPT/CD300LF/ANGPT1/PTGER3/CLIC2/RSAD2/FCGR2B/KCNE4/OXTR/MAOB/RRAD/TLR2/VIP/…
GO_POSITIVE_REGULATION_OF_CELL_DEVELOPMENT	483	-0.460639	-1.65229	0.001001	0.0110588	0.00733387	3480	tags=39%, list=23%, signal=31%	CDKL3/SCARB2/RARA/C21orf91/HOXA11/NCOA1/SNX3/CCR2/TRPC6/CRKL/EP300/NGF/ABL2/MEGF8/RUFY3/P2RY12/NEFL/FBXW8/ZNF804A/BMP6/NEUROG1/RELA/SYT4/IFNG/RND2/SYT17/GRIP1/SERPINI1/ROBO2/SOCS2/SOX10/NIN/PROC/CNR1/EFNA5/PAFAH1B1/LPAR1/TIAM1/NCK1/RAPGEF1/LIMS1/ID2/RARB/HAMP/AMIGO1/KIDINS220/CSF1/SMO/TNFRSF12A/ADD1/GDI1/ENC1/SHOX2/DLG5/TGIF2/SRF/BCL2/ABL1/HAS2/CLDN5/SOX11/SPAG9/CREB3L2/DLG4/PTPRD/RELN/FGFR1/RNF1…
GO_POSITIVE_REGULATION_OF_CELLULAR_COMPONENT_BIOGENESIS	437	-0.38848	-1.39096	0.001001	0.0110588	0.00733387	3187	tags=30%, list=21%, signal=25%	P2RY12/CUL4B/BCAS3/PPM1E/FUZ/SLITRK6/MECP2/IFNG/CCDC88A/DYNC1H1/DCTN1/NIN/ARPC4/ARPC1B/LCP1/EFNA5/ATM/LPAR1/NCK1/LIMS1/IL1RAP/ITGB1BP1/CLSTN3/KDR/CLIP1/MYO1C/WAS/AMIGO1/WASF2/LRRTM2/MPP7/DLG5/SRF/FLOT1/PPM1F/CREB1/CDH17/FER/HDAC4/ABL1/ROCK1/CLDN5/ABI2/PINK1/DNM3/PTPRD/SH3GLB1/GBP5/NLGN1/SLITRK4/FES/NUMA1/PLEK/SORBS3/NCKAP1L/CD36/CX3CL1/GPM6A/BHLHB9/ICAM1/ARL2/RASIP1/FCHSD2/TEK/CCL21/CLEC7A/LIMCH1…
GO_POSITIVE_REGULATION_OF_LOCOMOTION	486	-0.546683	-1.96097	0.001001	0.0110588	0.00733387	3236	tags=47%, list=22%, signal=38%	MEGF8/RUFY3/FAM107A/INSM1/INSR/P2RY12/S100A7/TNFSF18/BCAS3/FERMT3/STAT5A/EGFR/SEMA6D/IFNG/PIK3CD/STAT3/PLK2/FLT1/CXCL14/ADRA2A/LAMC2/LGMN/ADAM8/ADAM17/DOCK8/CD74/ATM/FGR/SPRY2/GPSM3/LPAR1/NOS3/TIAM1/IGF1R/FOXO4/P2RY6/ITGB1BP1/KDR/MYO1C/FGF1/CD99/CSF1/SMO/HDAC9/CD151/GAB1/BCL2/PPM1F/MAPRE2/FER/HDAC4/FGF18/ABL1/HAS2/PTPRC/PDGFD/SPAG9/GRB7/SUCNR1/RELN/FGFR1/PTAFR/DYSF/GRN/DAPK3/DOCK1/SASH1/NCKAP1L/E…
GO_POSITIVE_REGULATION_OF_NERVOUS_SYSTEM_DEVELOPMENT	466	-0.474562	-1.70135	0.001001	0.0110588	0.00733387	3480	tags=39%, list=23%, signal=31%	CDKL3/SCARB2/RARA/C21orf91/NCOA1/EGF/SNX3/CCR2/TRPC6/CRKL/EP300/NGF/ABL2/MEGF8/RUFY3/P2RY12/NEFL/FBXW8/ZNF804A/SLITRK6/BMP6/NEUROG1/RELA/SYT4/IFNG/RND2/SYT17/GRIP1/SERPINI1/ROBO2/SOCS2/SOX10/NIN/CNR1/EFNA5/PAFAH1B1/LPAR1/TIAM1/NCK1/RAPGEF1/IL1RAP/CLSTN3/CST7/SLC25A12/ID2/RARB/AMIGO1/KIDINS220/LRRTM2/CSF1/SMO/TNFRSF12A/GDI1/ENC1/SHOX2/DLG5/TGIF2/SRF/BCL2/SOX11/SPAG9/CREB3L2/DLG4/PTPRD/RELN/FGFR1/R…
GO_REGULATION_OF_ANATOMICAL_STRUCTURE_SIZE	434	-0.452285	-1.61877	0.001001	0.0110588	0.00733387	2895	tags=32%, list=19%, signal=27%	ARPC4/KANK1/ARPC1B/EFNA5/PAFAH1B1/NOS3/TMOD2/NCK1/NEB/ITGB1BP1/PLEKHG2/LEP/HRH1/GJA5/VAV3/MYO1C/WAS/ACTN2/ARHGAP28/CLCN6/TNFRSF12A/ADD1/GDI1/SRF/SLC12A8/CREB1/FER/ABL1/ROCK1/NPR1/ABI2/SPTBN1/PTAFR/VAV1/KCNMB4/PLEK/ADCYAP1/SLC12A4/WDR35/NCKAP1L/PRR16/SCPEP1/GPX1/ICAM1/PICALM/EDNRB/PREX1/WNT5A/FCHSD2/SEMA3G/CCL21/GMFG/SEMA3E/ESAM/TRPV2/JMY/ISLR2/MACF1/CCL26/RB1CC1/IL7R/HCK/SLC8A1/DSTN/SWAP70/HMOX1/…
GO_REGULATION_OF_CELL_ACTIVATION	487	-0.486031	-1.74314	0.001001	0.0110588	0.00733387	2935	tags=36%, list=20%, signal=30%	MLH1/ADAM8/CNR1/MICA/DOCK8/CD74/PRAM1/ATM/SNCA/FGR/NOS3/CD83/NCK1/LEP/IGFBP2/LILRB4/CST7/ID2/VAV3/TNFAIP8L2/LOXL3/PKN1/STAT5B/DLG5/PRKAR1A/BCL2/CD1D/FER/CD9/ABL1/RORA/PTPRC/SOX11/PTAFR/IL6ST/ZMIZ1/GPAM/GRN/FES/DUSP22/RUNX3/TNFAIP3/VAV1/CD2/C1QTNF1/PLEK/STXBP1/LILRA2/NCKAP1L/IL13RA2/MMP14/CX3CL1/TNFRSF1B/FYN/FLT3LG/PIK3R1/ICOS/WNT5A/CD84/CCL5/GATA3/CCL21/CLEC7A/HLA-DPB1/NOD2/PIK3CA/LRFN5/CD300A/CT…
GO_REGULATION_OF_CELL_MORPHOGENESIS	436	-0.506619	-1.81385	0.001001	0.0110588	0.00733387	3047	tags=38%, list=20%, signal=31%	RND2/SYT17/GRIP1/ROBO2/HECW2/NIN/ZMYM4/PDLIM5/KANK1/EFNA5/PAFAH1B1/FGD3/FGR/PARVB/LPAR1/TIAM1/LIMS1/ITGB1BP1/LINGO1/KDR/AMIGO1/NFATC4/ZRANB1/RHOBTB1/TNFRSF12A/RAP2A/GDI1/ZSWIM6/SHOX2/SRF/BCL11A/ABL1/HAS2/ABI2/LRRC4C/GNA12/DNM3/DLG4/MYO9A/PTPRD/RELN/RNF157/SYT1/GBP1/NLGN1/ATP10A/FES/DAPK3/DOCK1/CUX1/PLXNA1/CAPRIN2/SH3D19/MYH9/ENPP2/PALMD/BHLHB9/FYN/S100B/ICAM1/EPHA4/FMNL2/PREX1/SKIL/WNT5A/SEMA3G/S…
GO_REGULATION_OF_CYTOSKELETON_ORGANIZATION	442	-0.432066	-1.5478	0.001001	0.0110588	0.00733387	3077	tags=34%, list=21%, signal=28%	SPTAN1/MECP2/RND2/FZD10/PLK2/CCDC88A/DYNC1H1/DCTN1/NIN/ARPC4/KANK1/ARPC1B/EFNA5/PAFAH1B1/SNCA/LPAR1/TMOD2/NCK1/BICD1/NEB/ITGB1BP1/PLEKHG2/CORO2B/CLIP1/MYO1C/WAS/ACTN2/WASF2/TTBK2/ARHGAP28/RHOBTB1/ADD1/MAPRE3/MID1/PPM1F/MAPRE2/FER/ABL1/ROCK1/ARHGDIB/ABI2/SPTBN1/ARHGAP6/FES/TAOK1/DAPK3/NUMA1/PLEK/SORBS3/NCKAP1L/CX3CL1/ICAM1/PIK3R1/ARL2/PREX1/FCHSD2/TEK/CCL21/LIMCH1/GMFG/SEMA3E/BICD2/ESAM/JMY/CCL26/…
GO_REGULATION_OF_ION_TRANSMEMBRANE_TRANSPORT	413	-0.427578	-1.53028	0.001001	0.0110588	0.00733387	2992	tags=28%, list=20%, signal=23%	KCNQ4/VAMP2/SNTA1/HECW2/ADRA2A/ARL6IP5/CACNA1H/CASQ1/KCNQ5/GOPC/SNCA/REM1/P2RY6/CNIH3/GJA5/SCN9A/PPARGC1A/HAMP/KLHL24/ACTN2/AMIGO1/SLC31A2/TPCN1/CXCL11/UTRN/ABL1/STAC/PINK1/CRHBP/SCN3B/KCND3/DLG4/RELN/PIK3CG/PTAFR/EHD3/NLGN1/DYSF/ISCU/CACNB3/AHNAK/DAPK1/CX3CL1/FYN/RAMP3/TMEM109/PDE4B/GNB5/DPP10/CACNA1C/KCNJ2/PLCG1/RYR2/DMD/NEDD4/SLMAP/SLC8A1/RGN/SHANK3/KCNN2/GAL/KCNA5/SESTD1/CXCL9/MYO5A/CACNB2/P2…
GO_REGULATION_OF_NEURON_PROJECTION_DEVELOPMENT	440	-0.491289	-1.75909	0.001001	0.0110588	0.00733387	3332	tags=39%, list=22%, signal=31%	TRPC6/CRKL/EP300/NGF/ABL2/MEGF8/RUFY3/SDK1/NEFL/FBXW8/ZNF804A/EFNB2/SEMA6D/SYT4/RND2/SYT17/GRIP1/PLK2/CCDC88A/SERPINI1/ROBO2/HECW2/NIN/PDLIM5/CNR1/KANK1/EFNA5/PAFAH1B1/LPAR1/TIAM1/NCK1/RAPGEF1/LINGO1/AMIGO1/NFATC4/SNAPIN/KIDINS220/TNFRSF12A/RAP2A/GDI1/ZSWIM6/ENC1/SNAP25/SHOX2/DLG5/CRMP1/SRF/BCL11A/ABL1/ABI2/LRRC4C/DNM3/CREB3L2/DLG4/MYO9A/PTPRD/RELN/FGFR1/RNF157/SYT1/NLGN1/GRN/FES/ADCYAP1/CUX1/PLX…
GO_REGULATION_OF_TRANSMEMBRANE_TRANSPORT	483	-0.431674	-1.5484	0.001001	0.0110588	0.00733387	3056	tags=30%, list=20%, signal=25%	IFNG/CRBN/RTN2/KCNQ4/VAMP2/SNTA1/HECW2/ADRA2A/ARL6IP5/TRIB3/CACNA1H/CASQ1/KCNQ5/GOPC/SNCA/SLC26A6/REM1/P2RY6/LEP/CNIH3/CLTCL1/GJA5/SCN9A/PPARGC1A/HAMP/KLHL24/ACTN2/AMIGO1/SLC31A2/ITLN1/TPCN1/ENPP1/MEF2A/BCL2/CXCL11/UTRN/ABL1/STAC/PINK1/KLF15/CRHBP/SCN3B/KCND3/DLG4/RELN/PIK3CG/PTAFR/EHD3/NLGN1/DYSF/ISCU/CACNB3/AHNAK/DAPK1/CX3CL1/PIM1/FYN/CREBL2/PIK3R1/RAMP3/TMEM109/PDE4B/GNB5/DPP10/CACNA1C/KCNJ2/S…
GO_REGULATION_OF_VESICLE_MEDIATED_TRANSPORT	489	-0.40463	-1.45151	0.001001	0.0110588	0.00733387	3132	tags=29%, list=21%, signal=24%	EFNB2/PACSIN3/PPFIA2/APBA2/SNAP91/SYT4/IFNG/SYT17/RAB15/CHRM2/VAMP2/ADRA2A/VPS41/CACNA1H/CNR1/IL2RG/PRAM1/GOPC/SNCA/ARRB1/FGR/FBXL20/MICAL1/DLL1/RAPGEF1/BICD1/RSPO1/SLC2A4/PPP3CB/ACTN2/SNAPIN/LRRTM2/SAR1A/CBL/RAPGEF4/CD151/UBQLN2/DGKI/TSC2/RIMS3/FLOT1/FER/ABL1/ROCK1/PTPRC/DNM3/DLG4/SYT1/PTAFR/SYT13/NLGN1/DYSF/FES/STXBP1/ITSN1/NCKAP1L/ARHGAP1/IL13RA2/MTMR2/SYTL4/CD36/SORL1/MCTP1/PICALM/PTX3/WNT5A/…
GO_SENSORY_ORGAN_DEVELOPMENT	496	-0.477368	-1.71286	0.001001	0.0110588	0.00733387	2244	tags=25%, list=15%, signal=22%	DCX/OSR2/ABI2/RDH10/SOX11/THRB/FGFR1/PSAP/PITX2/MPV17/DLX5/KCNK2/GPM6A/MEIS2/TULP3/EPHA4/ROR1/LRIG1/SHROOM2/SKIL/WNT5A/SIX5/GATA3/HEY2/NTRK2/CACNA1C/LIN7A/SKI/SLC25A27/CDON/MITF/CYTL1/TGFBR2/MAB21L2/NINJ1/VANGL2/GLI3/ACVRL1/WNT9A/HOXA1/C12orf57/MYOM1/CEBPD/CC2D2A/GLI2/MERTK/FGF9/TSHZ1/BMP4/TGFB2/ITGA8/NOTCH2/ZHX2/FOXC2/FZD4/MAF/EDN1/PTN/WNT2/TGFBR1/LAMB2/CEBPA/NTN1/SMARCD3/SIX2/SH3PXD2B/RHOJ/FGF1…
GO_SKELETAL_SYSTEM_DEVELOPMENT	469	-0.583442	-2.09146	0.001001	0.0110588	0.00733387	2291	tags=35%, list=15%, signal=30%	XYLT1/HDAC4/FGF18/HAS2/HOXB5/OSR2/RDH10/HAPLN3/PTPRC/SOX11/CREB3L2/MMP16/BBX/FGFR1/PITX2/HOXA10/VKORC1/RUNX3/BMP8A/ACP5/DLX5/ECM1/MMP14/NPR2/TULP3/GPR68/NAB2/WNT5A/TEK/HOXB7/EPYC/FLI1/SKI/SNAI1/HHIP/PAPSS2/CYTL1/SCARA3/TGFBR2/ZBTB16/HOXB3/ADAMTS12/TGFB1/COCH/CMKLR1/RGN/RUNX2/GLI3/ACVRL1/WNT9A/HOXB4/HOXA7/STC1/HOXA1/ARID5B/WNT11/CHST11/GLI2/LRRC17/FGF9/SOX4/SH2B3/BMP4/TGFB2/CHSY1/P2RX7/CDX1/NOTCH2…
GO_SMALL_GTPASE_MEDIATED_SIGNAL_TRANSDUCTION	487	-0.439627	-1.57671	0.001001	0.0110588	0.00733387	3063	tags=34%, list=20%, signal=28%	P2RY8/RND2/RAB7B/RAB15/ARHGAP24/RAB38/PLK2/GRAP/RASGRP3/ADRA2A/GARNL3/KANK1/DOCK8/ARHGAP9/RASGRF2/ARHGEF9/FGD3/ARRB1/SPRY4/SPRY2/LPAR1/RRAGC/GPR20/TIAM1/RAPGEF1/DOK2/PLEKHG2/CTNNAL1/SRGAP1/ARHGAP22/GPR4/TIAM2/VAV3/WAS/MAPKAP1/RIT1/CHN2/WASF2/CSF1/ARHGAP28/RHOBTB1/CBL/RAPGEF4/ARHGAP29/RAP2A/GDI1/PSD3/ARL3/CHM/DGKI/TSC2/FLOT1/MAPRE2/RASGEF1A/ABL1/ROCK1/ARHGDIB/ABI2/SPRY1/ARHGAP20/GNA12/STARD13/RIN2…
GO_WOUND_HEALING	489	-0.506461	-1.81681	0.001001	0.0110588	0.00733387	2097	tags=30%, list=14%, signal=26%	PIK3CG/EHD3/VKORC1/DYSF/TNFAIP3/VAV1/DOCK1/C1QTNF1/PLEK/GNA14/PROCR/STXBP1/MYH9/SYTL4/CD36/CX3CL1/ETS1/FYN/GPX1/PIK3R1/ELK3/LCP2/PRKCH/WNT5A/GATA3/CLEC7A/PRCP/F5/PIK3CA/PTGFRN/VCL/PHF21A/PEAR1/PAPSS2/LGR6/CD34/F10/TGFBR2/MACF1/NINJ1/VANGL2/SELP/TGFB1/ANXA1/HMOX1/F8/GLI3/ACVRL1/SERPINB2/DST/WFDC1/MERTK/S100A8/CDH3/SH2B3/GSN/ANXA5/TGFB2/P2RX7/PLAU/GAP43/F2R/NOTCH2/FOXC2/ILK/CD81/TLN1/CD109/EDN1/ITG…
GO_AXON_DEVELOPMENT	478	-0.522776	-1.87424	0.001002	0.0110588	0.00733387	2514	tags=34%, list=17%, signal=29%	TSKU/SMO/TNFRSF12A/GAB1/GDI1/ZSWIM6/SHOX2/CRMP1/SRF/FLOT1/BCL2/CREB1/ABL1/LRRC4C/SPTBN1/TCTN1/GRB7/RELN/APBB2/CHL1/SLITRK4/NEFH/GRN/PLXNA1/DLX5/STXBP1/ROBO3/NPTN/PTPRZ1/FYN/LGI1/S100B/PIK3R1/EPHA4/ITGB1/MTR/PICALM/SKIL/ETV1/WNT5A/SEMA3G/GATA3/SEMA3E/NTRK2/ITGA4/PIK3CA/VCL/TRPV2/PLCG1/LGR6/NFASC/ISLR2/MACF1/NTNG2/PLP1/VANGL2/GFRA1/TRAK2/ULK1/ADARB1/GLI3/NTN4/NPTX1/SHANK3/FOXD1/ENAH/C12orf57/KLF7/P…
GO_CELL_CELL_SIGNALING_BY_WNT	456	-0.482457	-1.72903	0.001002	0.0110588	0.00733387	2540	tags=27%, list=17%, signal=23%	PTPRU/ZRANB1/TSKU/TNKS2/MDFI/ATP6AP2/FOXL1/TLE4/TSC2/HHEX/RECK/TLE2/ABL1/GNG2/ATP6V1C2/APCDD1/HBP1/DAPK3/TNFAIP3/DLX5/CAPRIN2/LZTS2/GNAO1/ZNF703/ROR1/WNT5A/GATA3/ALPK2/TMEM88/SKI/MITF/LGR6/CALCOCO1/MACF1/VANGL2/NPHP3/RNF146/PYGO1/GLI3/SOX17/WNT9A/DVL3/WNT11/FGF9/CDH3/SOX4/TBL1X/NID1/SOX7/AMOTL2/MAGI2/NKD2/SPIN1/ILK/LATS2/FZD4/MYOC/WNT2/MDFIC/LRRK2/MARK1/MCC/DKK2/RSPO2/CDH2/FGF10/WNT2B/FZD1/TCF7L1…
GO_POSITIVE_REGULATION_OF_MAPK_CASCADE	456	-0.46128	-1.65313	0.001002	0.0110588	0.00733387	3010	tags=35%, list=20%, signal=29%	FZD10/FLT1/ADRA2A/NPNT/ARL6IP5/ADAM8/PLCB1/PIK3R5/CD74/MAP3K6/ARRB1/KL/SPRY2/LPAR1/TIAM1/NCF1/IGF1R/RAPGEF1/P2RY6/LEP/KDR/PLA2G5/MARCO/FGF1/KIDINS220/PKN1/MID1/MAP4K5/GCG/FGF18/ABL1/ROCK1/GADD45A/TNFRSF19/PTPRC/PDGFD/SPAG9/CCL22/FGFR1/PSAP/PIK3CG/DUSP22/TAOK1/C1QTNF1/ADCYAP1/GPR37/SORBS3/SASH1/CD36/MAP3K3/CX3CL1/NPTN/MAPK10/KITLG/ICAM1/RAMP3/EPHA4/ROR1/WNT5A/CCL5/TEK/NDRG4/NOD1/CCL21/MAP3K12/NTRK…
GO_T_CELL_ACTIVATION	423	-0.405914	-1.45214	0.001002	0.0110588	0.00733387	3132	tags=32%, list=21%, signal=26%	EFNB2/CD3E/EGR1/AZI2/IFNG/DLL4/PIK3CD/LAG3/STAT3/EOMES/ADAM8/ADAM17/MICA/DOCK8/CD74/LCP1/CD83/NCK1/RELB/LEP/IGFBP2/LILRB4/PPP3CB/WAS/TNFAIP8L2/LOXL3/ITK/CDK6/STAT5B/CD151/DLG5/SRF/PRKAR1A/TMEM98/BCL2/CD8A/CD1D/ABL1/RORA/CD1C/PTPRC/PIK3CG/IL6ST/ZMIZ1/GPAM/DUSP22/RUNX3/VAV1/CD2/NCKAP1L/MYH9/TNFRSF1B/FYN/ICAM1/PIK3R1/ICOS/PREX1/CCL5/GATA3/CCL21/CLEC7A/HLA-DPB1/NOD2/PIK3CA/CD300A/PAG1/DUSP3/CD276/TGF…
GO_ACTIN_FILAMENT_ORGANIZATION	332	-0.483643	-1.72301	0.00100301	0.0110588	0.00733387	2895	tags=36%, list=19%, signal=30%	ARPC4/KANK1/ARPC1B/LCP1/ARRB1/LPAR1/MICAL1/TMOD2/NCK1/NEB/ITGB1BP1/PLEKHG2/CORO2B/MYO1C/WAS/ACTN2/WASF2/ARHGAP28/RHOBTB1/ADD1/DIAPH2/SRF/BCL2/PPM1F/ACTA1/FER/PHACTR1/ABL1/ROCK1/ABI2/SPTBN1/ARHGAP6/PLEK/SORBS3/NCKAP1L/CX3CL1/ICAM1/PIK3R1/TPM4/SHROOM2/PREX1/FCHSD2/CCL21/LIMCH1/GMFG/ESAM/MARCKS/JMY/CCL26/HCK/CORO1C/DSTN/SWAP70/FMN2/SHANK3/ITGB5/ENAH/RND3/MYOM1/WNT11/PAK3/SHROOM4/GSN/WIPF1/EVL/ESPNL/…
GO_AMEBOIDAL_TYPE_CELL_MIGRATION	356	-0.551765	-1.97022	0.00100301	0.0110588	0.00733387	2346	tags=37%, list=16%, signal=32%	GLUL/SRF/PPM1F/MAPRE2/FER/FGF18/HDAC5/ABL1/HAS2/ARHGDIB/GNA12/STARD13/FGFR1/PITX2/GRN/DOCK1/SASH1/MYH9/PTPRG/ENPP2/MAP3K3/ETS1/GPX1/KITLG/ITGB1/NANOS1/SPRED1/EDNRB/WNT5A/TEK/SEMA3G/GATA3/ARSB/PRCP/SEMA3E/ITGA4/PIK3CA/IQSEC1/PLCG1/TGFBR2/MACF1/CORO1C/SLC8A1/MAP4K4/DPP4/TGFB1/ANXA1/ACVR1/HMOX1/ACVRL1/SOX17/STC1/MMRN2/VASH1/ARID5B/WNT11/CDH13/PLXND1/PAK3/HAS1/SEMA3A/NRTN/BMP4/AMOTL2/TGFB2/EVL/RTN4/F…
GO_EMBRYONIC_ORGAN_DEVELOPMENT	400	-0.492653	-1.76163	0.00100301	0.0110588	0.00733387	2661	tags=32%, list=18%, signal=27%	ID2/GJA5/RARB/KDR/SOBP/WDR19/TBX2/SIX4/SMO/CITED2/MDFI/IFT52/SHOX2/EN2/PCDH12/SRF/BBS5/HOXB5/OSR2/RDH10/SOX11/MMP16/FGFR1/DLX5/MMP14/VASH2/KITLG/FLT3LG/TULP3/LRIG1/WNT5A/NDRG4/GATA3/HOXB7/TEAD2/HEY2/SNAI1/MIB1/RYR2/TGFBR2/VANGL2/NPHP3/ARL13B/HOXB3/TGFB1/ACVR1/RUNX2/GLI3/SOX17/WNT9A/ZFP36L1/HOXB4/HOXA7/HOXA1/VASH1/WNT11/CHST11/CC2D2A/GLI2/FGF9/SH2B3/TSHZ1/BMP4/TGFB2/ITGA8/NOTCH2/FOXC2/HLX/EDN1/WNT…
GO_GLAND_DEVELOPMENT	401	-0.389493	-1.39291	0.00100301	0.0110588	0.00733387	2132	tags=23%, list=14%, signal=20%	THRB/FGFR1/PSAP/PITX2/TNFAIP3/PCK1/ADCYAP1/PLXNA1/WDR35/ETS1/ZNF703/GPX1/WNT5A/GATA3/PIK3CA/TGFBR2/AR/RB1CC1/NPHP3/HOXB3/TGFB1/ANXA1/HMOX1/RGN/GLI3/NTN4/SLC29A1/ARID5B/WNT11/PLXND1/GLI2/SEMA3A/PGR/BMP4/TGFB2/RTN4/HGF/NOTCH2/HLX/PTN/WNT2/TGFBR1/ID4/CEBPA/CEBPB/NTN1/PBX1/MSN/HOXA3/FGF10/PTCH1/FGF7/OXTR/TNFSF11/PAM/PDGFRA/CDKN1C/IGFBP5/NRP1/NOG/TGM2/LEF1/SULF2/CLDN1/TCF21/CSF1R/GLI1/LIMS2/ROBO1/SNAI…
GO_MUSCLE_ORGAN_DEVELOPMENT	342	-0.584599	-2.08547	0.00100301	0.0110588	0.00733387	2502	tags=35%, list=17%, signal=30%	SMO/HDAC9/POPDC3/SGCB/SHOX2/NR1D2/MEF2A/POU6F1/FLOT1/BCL2/CREB1/ACTA1/MYH3/HDAC4/UTRN/SOX11/VAMP5/FGFR1/KCNK2/PIM1/GPX1/S100B/ETV1/WNT5A/TNNC1/HEY2/UBE4B/SKI/CDON/BASP1/RYR2/TGFBR2/EID2B/DMD/VANGL2/ADARB1/SMAD7/TGFB1/MYOM1/ARID5B/FGF9/BMP4/TGFB2/CTF1/HLF/FOXC2/HLX/BVES/EDN1/WNT2/TGFBR1/ZFHX3/FHL3/GPC1/MSC/ID3/FZD1/ITGA11/MRAS/MEF2C/FOXP2/SGCD/YAP1/CAV2/CXCL10/NOG/ASB2/NR2F2/EVC/FGF2/ENG/LEF1/JPH2…
GO_MUSCLE_SYSTEM_PROCESS	404	-0.55907	-1.99939	0.00100301	0.0110588	0.00733387	2339	tags=32%, list=16%, signal=28%	CAMK2G/SRF/ACTA1/MYH3/HDAC4/UTRN/STAC/ROCK1/GTF2IRD2B/KLF15/SCN3B/KCND3/PIK3CG/PTAFR/IL6ST/EHD3/DYSF/DAPK3/SORBS3/ERRFI1/GNAO1/TNFRSF1B/PDE4B/TPM4/EDNRB/TNNC1/HEY2/CACNA1C/KCNJ2/PIK3CA/VCL/RYR2/DTNA/DMD/SLMAP/SLC8A1/SMAD7/HMOX1/DOCK4/ITGB5/KCNN2/STC1/C12orf57/MYOM1/KCNA5/SPHK1/FOXO3/GSN/CACNB2/LMCD1/F2R/KCNH2/TLN1/PDE5A/CTNNA3/HTR2A/EDN1/MYOC/DRD1/CACNA2D1/SORBS2/MYOT/DMPK/PRKG1/VEGFB/PTGER3/CLIC…
GO_NEGATIVE_REGULATION_OF_RESPONSE_TO_EXTERNAL_STIMULUS	326	-0.489094	-1.7436	0.00100301	0.0110588	0.00733387	2034	tags=26%, list=14%, signal=23%	GRN/TNFAIP3/C1QTNF1/ADCYAP1/CACNB3/ACP5/LILRA2/CX3CL1/TNFRSF1B/ETS1/GPX1/EPHA4/WNT5A/TEK/SEMA3G/GATA3/SEMA3E/LRFN5/DUSP3/CD34/CDH5/SERPINB2/WFDC1/SEMA3A/NLRP3/SOCS5/SH2B3/CD200/ANXA5/NBL1/BACE1/SIRPA/PLAU/SLAMF8/HGF/C1QTNF3/CD109/EDN1/DRD1/CARTPT/SEMA4C/IFI16/HAVCR2/PRKG1/FCGR2B/THBD/TFPI/SERPINE1/PDGFRA/CALCRL/VSIG4/NRP1/LILRB1/FGF2/SEMA6A/SYT11/IGF1/PHLDB2/ROBO1/SNAI2/AIF1/KANK2/SEMA3C/PLAT/TNF…
GO_OSSIFICATION	342	-0.606501	-2.1636	0.00100301	0.0110588	0.00733387	2516	tags=40%, list=17%, signal=34%	CSF1/BMP1/SMO/CDK6/SLC26A2/ENPP1/SHOX2/BCL2/XYLT1/HDAC4/FGF18/OSR2/TP53INP2/SOX11/MMP16/IL6ST/BMP8A/FHL2/ACP5/DLX5/ECM1/MMP14/NPR2/TPM4/NAB2/WNT5A/TEK/INTU/SKI/SNAI1/ZBTB16/CCR1/GPM6B/SLC8A1/TGFB1/ACVR1/RUNX2/GLI3/STC1/WNT11/CEBPD/GLI2/FGF9/MRC2/TWIST2/SNX10/BMP4/TGFB2/CHSY1/P2RX7/HGF/FOXC2/ILK/SRGN/ANKH/FAM20C/MYOC/PTN/ID4/CEBPA/CEBPB/PDLIM7/PBX1/RSPO2/SIX2/SH3PXD2B/HOXA2/MMP2/ID3/FZD1/PTCH1/LTB…
GO_POSITIVE_REGULATION_OF_CYTOKINE_PRODUCTION	402	-0.425251	-1.52103	0.00100301	0.0110588	0.00733387	2333	tags=25%, list=16%, signal=22%	FLOT1/CREB1/ORM1/CRTAM/ABL1/RORA/SPTBN1/EREG/FCN1/PTPRC/PTAFR/IL6ST/GBP5/CD2/ADCYAP1/LILRA2/CD36/CX3CL1/SORL1/PIK3R1/PDE4B/WNT5A/IL17B/NOD1/GATA3/CLEC7A/HLA-DPB1/NOD2/NLRP2/TLR8/CD34/CD276/TSLP/PANX1/CADM1/TGFB1/ANXA1/HMOX1/WNT11/CD4/NLRP3/SPHK1/CD200/EBI3/P2RX7/CYBB/F2R/HGF/CD81/C1QTNF3/LILRB2/LRRK2/C1QTNF4/CEBPB/IFI16/HAVCR2/POSTN/RSAD2/IL17D/TLR1/IL6/TLR4/CD86/HSPB1/LRP1/SERPINE1/CCL19/TLR2/C5…
GO_POSITIVE_REGULATION_OF_NEURON_DIFFERENTIATION	326	-0.497057	-1.77198	0.00100301	0.0110588	0.00733387	3534	tags=42%, list=24%, signal=33%	FBXO31/SCARF1/CDKL3/SCARB2/RARA/C21orf91/NCOA1/SNX3/TRPC6/EP300/NGF/ABL2/MEGF8/RUFY3/NEFL/FBXW8/ZNF804A/BMP6/NEUROG1/SYT4/RND2/SYT17/GRIP1/SERPINI1/ROBO2/SOCS2/NIN/CNR1/EFNA5/PAFAH1B1/LPAR1/TIAM1/NCK1/RAPGEF1/RARB/AMIGO1/KIDINS220/TNFRSF12A/GDI1/ENC1/SHOX2/DLG5/TGIF2/SRF/BCL2/SOX11/SPAG9/CREB3L2/DLG4/PTPRD/RELN/FGFR1/RNF157/SYT1/NLGN1/GRN/FES/ADCYAP1/CUX1/PLXNA1/ITSN1/CAPRIN2/CX3CL1/NPTN/BHLHB9/F…
GO_POSITIVE_REGULATION_OF_SECRETION	390	-0.403954	-1.44321	0.00100301	0.0110588	0.00733387	2361	tags=26%, list=16%, signal=23%	OXCT1/GLUL/CREB1/GCG/ORM1/CRTAM/ABL1/NPR1/PINK1/SPTBN1/FCN1/SOX11/GPR27/FGFR1/SYT1/PTAFR/NLGN1/CD2/C1QTNF1/ADCYAP1/STXBP1/LILRA2/ITSN1/SYTL4/PLA2R1/FRMD4A/SORL1/GPR68/EDNRB/WNT5A/GATA3/NOD2/GNAI2/NLRP2/TLR8/CD34/TNFRSF4/TSLP/PANX1/CADM1/TGFB1/RETN/MYOM1/GAL/S100A8/NLRP3/RAB8B/SOX4/PRRT2/GAB2/TGFB2/CACNB2/P2RX7/F2R/C1QTNF3/EDN1/LRRK2/CARTPT/C1QTNF4/APBB1/HAVCR2/POSTN/CXCL12/TLR1/IL6/OXTR/TLR4/TNFS…
GO_RAS_PROTEIN_SIGNAL_TRANSDUCTION	387	-0.435764	-1.55711	0.00100301	0.0110588	0.00733387	3063	tags=32%, list=20%, signal=26%	P2RY8/RND2/RAB7B/RAB15/RAB38/PLK2/GRAP/RASGRP3/ADRA2A/KANK1/RASGRF2/ARHGEF9/FGD3/ARRB1/SPRY4/SPRY2/LPAR1/GPR20/TIAM1/RAPGEF1/DOK2/PLEKHG2/CTNNAL1/GPR4/TIAM2/VAV3/WAS/MAPKAP1/RIT1/WASF2/CSF1/RHOBTB1/CBL/ARHGAP29/RAP2A/GDI1/PSD3/DGKI/FLOT1/MAPRE2/RASGEF1A/ABL1/ROCK1/ARHGDIB/ABI2/SPRY1/GNA12/PSD/ARHGAP6/VAV1/ITSN1/ARHGAP1/RASA3/KITLG/ITGB1/PREX1/RASIP1/LPAR4/FARP1/FGD6/IQSEC1/VANGL2/NISCH/ARHGEF4/MA…
GO_REGULATION_OF_CELL_CELL_ADHESION	362	-0.435881	-1.55595	0.00100301	0.0110588	0.00733387	2554	tags=31%, list=17%, signal=26%	TNFAIP8L2/LOXL3/PTPRU/CITED2/STAT5B/DLG5/PRKAR1A/FLOT1/PPM1F/CD1D/CD9/ABL1/HAS2/PTPRC/PTAFR/IL6ST/ZMIZ1/GPAM/DUSP22/RUNX3/VAV1/C1QTNF1/NCKAP1L/CX3CL1/ETS1/ZNF703/ADAM19/FYN/ICAM1/PIK3R1/NFAT5/ICOS/WNT5A/CCL5/GATA3/CCL21/HLA-DPB1/NOD2/CEACAM6/ITGA4/PIK3CA/CD300A/PAG1/DUSP3/CD276/TGFBR2/ZBTB16/IL7R/SWAP70/SMAD7/DPP4/TGFB1/ANXA1/GLI3/ITPKB/PCDH8/BCL6/PAK3/CD4/GLI2/NLRP3/SOCS5/SH2B3/KIFAP3/MAP3K8/BMP…
GO_REGULATION_OF_GTPASE_ACTIVITY	368	-0.416456	-1.48667	0.00100301	0.0110588	0.00733387	3015	tags=34%, list=20%, signal=28%	ARHGAP24/FZD10/RGS17/RASGRP3/GARNL3/PLCB1/RASAL2/DOCK8/ARHGAP9/EFNA5/PAFAH1B1/FGD3/ARRB1/SPRY2/TBC1D12/TIAM1/RAPGEF1/LIMS1/ITGB1BP1/SRGAP1/ARHGAP22/TIAM2/VAV3/CHN2/RABGAP1/ARHGAP28/ARHGAP29/GIT2/GDI1/CHM/DGKI/TSC2/MAPRE2/ARHGDIB/SPRY1/ARHGAP20/STARD13/RIN2/ARHGAP30/STARD8/CCL22/MYO9A/RGS16/RSU1/ARHGAP6/VAV1/DOCK1/SBF2/ADCYAP1/PLXNA1/ERRFI1/NCKAP1L/TBC1D16/ARHGAP1/CX3CL1/GNAO1/RASA3/ICAM1/EPHA4/IT…
GO_REGULATION_OF_LYMPHOCYTE_ACTIVATION	384	-0.443086	-1.58233	0.00100301	0.0110588	0.00733387	2935	tags=35%, list=20%, signal=29%	TNFSF8/ATP11C/IL4R/MALT1/INPP5D/TNFSF18/EFNB2/CD3E/IFNG/LAG3/BTK/MLH1/ADAM8/MICA/DOCK8/CD74/ATM/FGR/CD83/NCK1/LEP/IGFBP2/LILRB4/ID2/VAV3/TNFAIP8L2/LOXL3/PKN1/STAT5B/DLG5/PRKAR1A/BCL2/CD1D/ABL1/PTPRC/SOX11/IL6ST/ZMIZ1/GPAM/DUSP22/RUNX3/TNFAIP3/VAV1/CD2/NCKAP1L/MMP14/TNFRSF1B/FYN/FLT3LG/PIK3R1/ICOS/CCL5/GATA3/CCL21/CLEC7A/HLA-DPB1/NOD2/PIK3CA/CD300A/PAG1/DUSP3/CD276/TGFBR2/ZBTB16/IL7R/TNFRSF4/SLC39…
GO_REGULATION_OF_PEPTIDE_SECRETION	425	-0.372005	-1.33037	0.00100301	0.0110588	0.00733387	2961	tags=30%, list=20%, signal=24%	ADRA2A/ITPR2/ADAM8/CNR1/CD74/EFNA5/ARRB1/FGR/SLC25A4/TIAM1/IL1RAP/RAB11FIP5/LEP/GJA5/RHBDF1/PPP3CB/CD33/RAPGEF4/HDAC9/SNAP25/TLR5/OXCT1/GLUL/GCG/ORM1/CRTAM/ABL1/SPTBN1/RAB11FIP3/FCN1/CRHBP/GPR27/GBP1/GPAM/BMP8A/TNFAIP3/CD2/ADCYAP1/LILRA2/ITSN1/SYTL4/CX3CL1/TNFRSF1B/FRMD4A/SORL1/GPR68/ARL2/WNT5A/CCL5/GATA3/NOD2/CACNA1C/NLRP2/TLR8/CD34/TNFRSF4/TSLP/PANX1/CADM1/DPP4/TGFB1/ANXA1/KLF7/MYOM1/KCNA5/S100…
GO_REGULATION_OF_TRANS_SYNAPTIC_SIGNALING	399	-0.440094	-1.57304	0.00100301	0.0110588	0.00733387	3105	tags=31%, list=21%, signal=25%	EGFR/PPFIA2/APBA2/ADRB2/SYT4/MECP2/CHRM2/KMO/STAT3/PLK2/VAMP2/LGMN/PLCB1/CNR1/SYNGR1/SNCA/FBXL20/CLSTN3/HRH1/GRID1/PPP3CB/NFATC4/SNAPIN/AKAP7/LRRTM2/NPTXR/SNAP25/DGKI/RIMS3/GLUL/SRF/CALB2/FLOT1/CREB1/ABL1/NLGN4Y/PINK1/LRRC4C/DLG4/RELN/SYT1/NLGN1/KCNMB4/ADCYAP1/CACNB3/STXBP1/MTMR2/CX3CL1/NPTN/FYN/LGI1/MCTP1/S100B/EPHA4/ITGB1/IGSF11/NPTX2/PLCL1/NTRK2/CLSTN2/NLGN4X/GNAI2/PLCG1/NTNG2/NISCH/SSH1/RETN/…
GO_REPRODUCTIVE_SYSTEM_DEVELOPMENT	399	-0.41597	-1.48681	0.00100301	0.0110588	0.00733387	1928	tags=22%, list=13%, signal=20%	MMP14/ADAM19/VASH2/KITLG/ICAM1/RNF38/PTX3/TFAP2C/WNT5A/GATA3/HEY2/STC2/BASP1/SNAI1/AR/BOK/STOX2/ANXA1/GLI3/RETN/ZFP36L1/STC1/VASH1/ARID5B/GLI2/SEMA3A/MERTK/FGF9/PGR/BMP4/TGFB2/NOTCH2/SLIT3/MAMLD1/FZD4/PTN/WNT2/TGFBR1/ID4/HEY1/CEBPA/CEBPB/FGF10/WNT2B/PTCH1/ADAMTS1/BMPR2/PDGFRA/CDKN1C/NOG/NR2F2/BMPR1B/FOXF2/LEF1/INHBB/AXL/TCF21/GLI1/RHOBTB3/RBP4/OSR1/KIT/SFRP1/PTGS2/MYOCD/ROR2/SERPINE2/NUPR1/LDOC1/…
GO_SECOND_MESSENGER_MEDIATED_SIGNALING	368	-0.461146	-1.6462	0.00100301	0.0110588	0.00733387	2340	tags=28%, list=16%, signal=24%	PTGIR/PRKAR1A/GCG/HDAC4/CXCL11/RASD2/ADCY7/GNG2/NPR1/PTPRC/PDE10A/GBP1/FHL2/PLEK/ADCYAP1/CD36/PTGER1/MCTP1/NPR2/RAMP3/NFAT5/EDNRB/DDAH2/GUCY1A2/PDE2A/INPP5A/CACNA1C/GNAI2/ADCY2/GPR161/PLCG1/RYR2/DMD/CCR1/SELP/SLC8A1/CMKLR1/RGN/ADCY9/NCALD/CDH13/GAL/RAMP2/CD4/SPHK1/ADCY4/CXCL9/MYO5A/ARRDC3/LMCD1/P2RX7/CCL4/CCR5/PDE5A/EDN1/VCAM1/DRD1/LRRK2/HOMER3/GNAL/ADCY5/DMPK/ITPR1/PRKG1/BST1/PTGER3/CLIC2/CX3CR1…
GO_SENSORY_SYSTEM_DEVELOPMENT	343	-0.498128	-1.77759	0.00100301	0.0110588	0.00733387	2345	tags=27%, list=16%, signal=23%	TGIF2/SRF/BCL2/DCX/OSR2/ABI2/RDH10/SOX11/THRB/PITX2/GPM6A/MEIS2/TULP3/SHROOM2/SKIL/WNT5A/SIX5/GATA3/NTRK2/CACNA1C/SKI/CDON/MITF/TGFBR2/MAB21L2/NINJ1/GLI3/ACVRL1/WNT9A/C12orf57/MYOM1/CC2D2A/SEMA3A/MERTK/FGF9/BMP4/TGFB2/NOTCH2/ZHX2/FOXC2/FZD4/MAF/PTN/WNT2/TGFBR1/LAMB2/SMARCD3/SH3PXD2B/RHOJ/FGF10/WNT2B/KERA/ATP2B4/FOXP2/BMPR2/FJX1/ITGAM/PDGFRA/SALL2/NES/CDKN1C/PTPRM/NRP1/BMPR1B/ZEB2/FOXF2/VIM/TWSG1/…
GO_SYNAPSE_ORGANIZATION	364	-0.516454	-1.84395	0.00100301	0.0110588	0.00733387	2748	tags=35%, list=18%, signal=29%	TIAM1/IGF1R/IL1RAP/CLSTN3/ARHGAP22/AMIGO1/NFATC4/SNAPIN/SIX4/PCDHB11/WASF2/LRRTM2/CHRNB1/DLG5/CNKSR2/UTRN/ABL1/NLGN4Y/ABI2/LRRC4C/DNM3/DLG4/PTPRD/RELN/NLGN1/SLITRK4/NEFH/CACNB3/ITSN1/CAPRIN2/MTMR2/CX3CL1/GPM6A/NPTN/BHLHB9/FYN/ZNF365/EPHA4/WNT5A/CAMK1/SEMA3E/NTRK2/CLSTN2/NLGN4X/IGSF21/FARP1/LRFN5/NFASC/NTNG2/LRRN3/NEDD4/SSH1/SHANK3/PCDHB6/PLXND1/PCDH8/PAK3/PCDHB3/NFIA/PCDH17/L1CAM/PCDHB16/MYO5A/IL…
GO_LEUKOCYTE_MIGRATION	386	-0.490211	-1.75087	0.00100402	0.0110588	0.00733387	2287	tags=34%, list=15%, signal=30%	FER/CXCL11/CD9/ROCK1/PDGFD/CCL22/GRB7/PIK3CG/PTAFR/SLC7A7/DYSF/VAV1/CD2/ECM1/NCKAP1L/MYH9/MMP14/CX3CL1/SDC3/FYN/KITLG/ICAM1/PIK3R1/ITGB1/PDE4B/EDNRB/PREX1/WNT5A/CD84/CCL5/TEK/GATA3/CCL21/CAMK1D/CEACAM6/ITGA4/PIK3CA/GRB14/CD300A/ESAM/PIP5K1C/PLCG1/CD34/CCL26/CCR1/HCK/MPP1/SELP/SWAP70/TGFB1/ANXA1/HMOX1/CMKLR1/PLVAP/CXCL6/HOXA7/MERTK/S100A8/CXCL9/CD200/L1CAM/NBL1/TREM1/SIRPA/TGFB2/SLAMF8/CCL4/CCR5/C…
GO_MYELOID_CELL_DIFFERENTIATION	334	-0.40449	-1.44126	0.00100402	0.0110588	0.00733387	3192	tags=33%, list=21%, signal=26%	CREBBP/INPP5D/SMAD5/NFE2/PIAS3/IFNG/RAB7B/PIK3CD/STAT3/ARID4A/JUNB/TNRC6C/CD74/ARNT/PAFAH1B1/EPAS1/PRMT6/NFE2L1/DLL1/RELB/OSCAR/LILRB4/ID2/WASF2/CSF1/CDK6/ADD1/STAT5B/BATF3/CSF3R/SRF/TFE3/CREB1/SPI1/GAB3/EVI2B/FES/NCKAP1L/MYH9/MEIS2/ETS1/KITLG/PIK3R1/GPR68/GATA3/ZBTB46/HOXB7/FLI1/MITF/TGFBR2/ZBTB16/CCR1/TGFB1/ZFP36L1/ITPKB/HOXA7/BCL6/CD4/LILRB3/LRRC17/SNX10/SH2B3/GAB2/FOXO3/BMP4/L3MBTL3/NOTCH2/CD…
GO_NEGATIVE_REGULATION_OF_HYDROLASE_ACTIVITY	371	-0.43071	-1.53691	0.00100402	0.0110588	0.00733387	2001	tags=28%, list=13%, signal=25%	IGBP1/NOL3/SNCA/ARRB1/SPRY2/NOS3/SORT1/MICAL1/SERPINB9/SERPINA1/BICD1/CST7/APLP2/COL7A1/DPEP1/HDAC9/DGKI/PZP/MYO1D/RECK/PHACTR1/ABL1/ROCK1/SPRY1/PI15/ADCYAP1/ECM1/NCKAP1L/PLA2R1/SORL1/GPX1/CRY2/SPRED1/ARL2/PICALM/PTX3/SPINK4/FARP1/GNAI2/PHACTR3/ANXA1/RGN/WNT9A/SERPINB2/WFDC1/TGFB2/PCSK1N/NGFR/HGF/GPSM1/CRIM1/CD109/PTN/LRRK2/GAS6/CCDC8/PPP1R1A/IFI16/ITIH5/PRNP/CST4/LRP1/MAP2/TFPI/SERPINE1/CST6/ITI…
GO_NEGATIVE_REGULATION_OF_IMMUNE_SYSTEM_PROCESS	392	-0.481711	-1.72119	0.00100402	0.0110588	0.00733387	2054	tags=27%, list=14%, signal=24%	GBP1/UBASH3A/GPAM/GRN/DUSP22/RUNX3/TNFAIP3/ADCYAP1/LILRA2/IL13RA2/CX3CL1/MEIS2/TSC22D3/GPX1/KITLG/PIK3R1/GPR68/CD84/ZBTB46/CCL21/TMEM176B/LRFN5/CD300A/PAG1/DUSP3/ZBTB16/IL7R/SMAD7/TGFB1/ANXA1/HMOX1/GLI3/ZFP36L1/ITPKB/HOXA7/C4BPA/BCL6/GAL/LILRB3/LRRC17/MERTK/HLA-DOA/SOCS5/CD200/NBL1/BMP4/TGFB2/SAMSN1/SLAMF8/PLA2G2A/FCRLB/PDE5A/HLX/LST1/LILRB2/CARTPT/TMEM176A/CEBPB/IFI16/CD300LF/HAVCR2/ANGPT1/CXCL1…
GO_NEGATIVE_REGULATION_OF_PHOSPHORYLATION	378	-0.414815	-1.48016	0.00100402	0.0110588	0.00733387	2926	tags=29%, list=20%, signal=24%	TRIB3/HEXIM1/IGBP1/PAFAH1B1/SNCA/ARRB1/SPRY4/SPRY2/MICAL1/NCK1/IGF1R/RAPGEF1/ITGB1BP1/PPARGC1A/TRIB2/PKN1/CBL/ENPP1/TSC2/HHEX/PRKAR1A/PPM1F/HDAC4/PKIB/ABL1/TAF7/PINK1/SPRY1/GADD45A/PTPRC/DUSP14/GBP1/DUSP22/TNFAIP3/ERRFI1/IPO7/SORL1/SPRED1/RASIP1/GMFG/CD300A/CAMK2N1/DUSP3/DMD/PIK3IP1/CORO1C/SH3BP5/ADARB1/SMAD7/TGFB1/PTPN13/CTDSP2/RGN/FABP4/SOCS5/SH2B3/BMP4/SIRPA/P2RX7/SAMSN1/HGF/ILK/LATS2/NTF3/CD1…
GO_PATTERN_SPECIFICATION_PROCESS	394	-0.486635	-1.73907	0.00100402	0.0110588	0.00733387	2626	tags=30%, list=18%, signal=26%	LRRC6/WDR19/TBX2/EMX2/FGF1/SMO/CITED2/MDFI/ATP6AP2/IFT52/MID1/HHEX/SRF/PRKACB/BBS5/HOXB5/SPRY1/TCTN1/RELN/FGFR1/PITX2/HOXA10/TULP3/WNT5A/NDRG4/HOXB7/HEY2/INTU/SKI/CDON/BASP1/SNAI1/GPR161/HHIP/MIB1/TGFBR2/ZBTB16/AR/VANGL2/NPHP3/ARL13B/HOXB3/ACVR1/GLI3/SOX17/DYNC2H1/FOXD1/HOXB4/HOXA7/STC1/PCDH8/CC2D2A/GLI2/SEMA3A/NBL1/TSHZ1/BMP4/CHSY1/CDX1/NOTCH2/FOXC2/EDN1/MEOX1/WNT2/TGFBR1/MICAL2/HEY1/PBX1/SMARCD…
GO_POSITIVE_REGULATION_OF_CELL_ADHESION	369	-0.490426	-1.75016	0.00100402	0.0110588	0.00733387	2758	tags=36%, list=18%, signal=30%	CD83/NCK1/LIMS1/ITGB1BP1/LEP/IGFBP2/LILRB4/KDR/VAV3/PTPRU/CSF1/CDK6/CITED2/STAT5B/FLOT1/PPM1F/TFE3/CD1D/UTRN/ABL1/ROCK1/HAS2/PTPRC/PTAFR/RSU1/IL6ST/ZMIZ1/EDIL3/DYSF/GPAM/RUNX3/VAV1/DOCK1/NCKAP1L/CD36/CX3CL1/ETS1/ADAM19/FYN/ICAM1/PIK3R1/NFAT5/ICOS/ARL2/PREX1/WNT5A/CCL5/TEK/GATA3/CCL21/HLA-DPB1/NOD2/CEACAM6/ITGA4/PIK3CA/CD276/TGFBR2/ZBTB16/NINJ1/IL7R/MAP4K4/SMAD7/DPP4/ANXA1/GLI3/ITPKB/CDH13/BCL6/PA…
GO_POSITIVE_REGULATION_OF_CELL_PROJECTION_ORGANIZATION	334	-0.48348	-1.72271	0.00100402	0.0110588	0.00733387	3312	tags=42%, list=22%, signal=33%	FBXO31/SCARF1/CDKL3/SCARB2/BBS4/C21orf91/MARK4/SNX3/EP300/NGF/ABL2/MEGF8/RUFY3/P2RY12/NEFL/FBXW8/BCAS3/ZNF804A/FUZ/SYT4/RND2/SYT17/GRIP1/CCDC88A/SERPINI1/ROBO2/NIN/CNR1/EFNA5/PAFAH1B1/LPAR1/TIAM1/NCK1/RAPGEF1/AMIGO1/WASF2/KIDINS220/TNFRSF12A/GDI1/ENC1/SHOX2/DLG5/SRF/HDAC4/DNM3/CREB3L2/DLG4/PTPRD/RELN/FGFR1/RNF157/SYT1/NLGN1/GRN/FES/ADCYAP1/CUX1/PLXNA1/ITSN1/CAPRIN2/ENPP2/CX3CL1/GPM6A/NPTN/BHLHB9/…
GO_REGULATION_OF_DNA_BINDING_TRANSCRIPTION_FACTOR_ACTIVITY	373	-0.389455	-1.39002	0.00100402	0.0110588	0.00733387	3318	tags=29%, list=22%, signal=23%	IRAK3/EP300/NR1H4/TERF2IP/TRAF2/SAV1/NDP/MALT1/RWDD3/TNFSF18/ERC1/IRAK2/NEUROG1/RNF25/RELA/NFKB2/RAB7B/STAT3/BTK/FZD6/EOMES/ADAM8/ARRB1/IL1RAP/ID2/PPARGC1A/MXI1/SMO/MDFI/ENPP1/TRIM8/SRF/FLOT1/FER/HDAC4/HDAC5/PINK1/RELN/TNFAIP3/CD36/CX3CL1/PIM1/MAPK10/ICAM1/ROR1/PRKCH/WNT5A/NOD1/CAMK1D/NOD2/NLRP2/CYTL1/JMY/AR/TNFRSF4/HCK/SMAD7/HMOX1/CMKLR1/WFS1/ADORA3/ARID5B/S100A8/NLRP3/SPHK1/CD200/FZD4/EDN1/HCLS…
GO_REGULATION_OF_PEPTIDASE_ACTIVITY	380	-0.40501	-1.44543	0.00100402	0.0110588	0.00733387	1971	tags=20%, list=13%, signal=18%	ECM1/WDR35/DAPK1/SORL1/FYN/GPX1/EPHA4/CTSD/PICALM/NOD1/CLEC7A/SPINK4/NLRP2/BOK/WNT9A/PCOLCE2/SERPINB2/WFDC1/S100A8/NLRP3/GSN/SOX7/PCSK1N/NGFR/F2R/HGF/CRIM1/CD109/GAS6/DLC1/IFI16/ITIH5/EPHA7/CLDN3/PRNP/CST4/LRP1/TFPI/SERPINE1/HIP1/CST6/RCN3/ITIH3/S100A9/LEF1/GPC3/RENBP/AQP1/PAPLN/ROBO1/SERPINH1/FN1/TFPI2/LXN/PTGS2/SERPINE2/CAV1/CST2/A2M/PCOLCE/TIMP3/THBS1/ANTXR1/PROS1/COL6A3/FBLN1/SERPINF1/RARRES1…
GO_EPITHELIAL_CELL_PROLIFERATION	349	-0.528547	-1.88494	0.00100503	0.0110588	0.00733387	2236	tags=34%, list=15%, signal=29%	HAS2/OSR2/EREG/SOX11/FGFR1/PURA/DYSF/GRN/RUNX3/TNFAIP3/DLX5/ECM1/ERRFI1/MMP14/ZNF703/VASH2/GPX1/EDNRB/WNT5A/CCL5/TEK/GATA3/NOD2/ITGA4/INTU/PLCG1/CD34/AR/CCL26/TGFB1/HMOX1/RGN/ACVRL1/ZFP36L1/VASH1/CDH13/WFDC1/FGF9/CDH3/MAGED1/PGR/BMP4/TGFB2/NGFR/RTN4/HGF/NOTCH2/CD109/PTN/WNT2/KLF9/TGFBR1/MCC/CEBPB/AKT3/FGF10/VEGFB/NRP2/PTCH1/CXCL12/FGF7/TLR4/TNFSF11/MEF2C/FOXP2/VEGFC/BMPR2/YAP1/CAV2/CDKN1C/LAMB1/I…
GO_EXTRACELLULAR_STRUCTURE_ORGANIZATION	336	-0.665153	-2.36914	0.00100503	0.0110588	0.00733387	1486	tags=38%, list=10%, signal=35%	DPP4/TGFB1/NTN4/ITGB5/RAMP2/HAS1/NID1/TGFB2/LOXL4/ITGA8/EGFLAM/ADAMTSL2/FOXC2/ITGAX/ITGA5/VCAM1/GAS6/TGFBR1/COL18A1/LAMB2/PECAM1/SH3PXD2B/POSTN/ADAMTS3/MMP2/ADAMTS2/COL4A5/VWF/ITGA11/IL6/SH3PXD2A/PDPN/ITGB2/LRP1/ITGAM/TTR/SERPINE1/PDGFRA/CAV2/FMOD/PXDN/LAMB1/CSGALNACT1/ITGA9/ITGAV/FSCN1/FOXF2/TPSAB1/FGF2/ENG/COL6A1/SULF2/COL1A1/COL12A1/ITGA7/PHLDB2/LAMA4/CRISPLD2/MMP11/LOXL1/SERPINH1/ITGA1/JAM2/F…
GO_REGIONALIZATION	314	-0.517877	-1.84422	0.00100503	0.0110588	0.00733387	2564	tags=32%, list=17%, signal=27%	EMX2/FGF1/SMO/CITED2/MDFI/ATP6AP2/IFT52/HHEX/SRF/PRKACB/HOXB5/SPRY1/TCTN1/RELN/FGFR1/PITX2/HOXA10/TULP3/WNT5A/HOXB7/HEY2/INTU/SKI/CDON/BASP1/SNAI1/GPR161/HHIP/MIB1/ZBTB16/AR/VANGL2/ARL13B/HOXB3/ACVR1/GLI3/SOX17/DYNC2H1/FOXD1/HOXB4/HOXA7/PCDH8/GLI2/SEMA3A/NBL1/TSHZ1/BMP4/CHSY1/CDX1/NOTCH2/FOXC2/EDN1/MEOX1/WNT2/TGFBR1/HEY1/PBX1/SMARCD3/SIX2/HOXA3/FGF10/WNT2B/HOXA2/NRP2/PTCH1/MEF2C/BMPR2/ITGAM/CHRD/…
GO_REGULATION_OF_ACTIN_FILAMENT_BASED_PROCESS	328	-0.505128	-1.79903	0.00100503	0.0110588	0.00733387	2895	tags=38%, list=19%, signal=32%	ARPC4/KANK1/ARPC1B/EFNA5/LPAR1/TMOD2/NCK1/NEB/ITGB1BP1/PLEKHG2/CORO2B/GJA5/MYO1C/WAS/ACTN2/WASF2/ARHGAP28/RHOBTB1/ADD1/PPM1F/FER/ABL1/ROCK1/ARHGDIB/ABI2/SPTBN1/ARHGAP6/FES/TAOK1/DAPK3/CNN2/PLEK/SORBS3/NCKAP1L/MYH9/CX3CL1/ICAM1/PIK3R1/PDE4B/PREX1/FCHSD2/TEK/TNNC1/CCL21/LIMCH1/GMFG/SEMA3E/CACNA1C/KCNJ2/ESAM/RYR2/JMY/CCL26/GPM6B/VANGL2/HCK/DSTN/SWAP70/SHANK3/STC1/RND3/WNT11/PAK3/GSN/EVL/NOTCH2/ILK/N…
GO_REGULATION_OF_METAL_ION_TRANSPORT	337	-0.477992	-1.70317	0.00100503	0.0110588	0.00733387	2339	tags=29%, list=16%, signal=25%	CAMK2G/BCL2/GCG/CXCL11/UTRN/ABL1/STAC/SCN3B/PIK3CG/EHD3/DYSF/ISCU/ADCYAP1/CACNB3/AHNAK/LILRA2/CX3CL1/GNAO1/FYN/ICAM1/RAMP3/PDE4B/GNB5/CD84/CCL5/DPP10/CACNA1C/KCNJ2/GNAI2/STC2/TRPV2/PLCG1/RYR2/DMD/CCR1/NEDD4/SLMAP/SLC8A1/RGN/KCNN2/STC1/WFS1/GAL/CD4/KCNA5/SESTD1/CXCL9/MYO5A/CACNB2/P2RX7/F2R/CCL4/KCNH2/LILRB2/HTR2A/DRD1/CACNA2D1/HOMER3/DMPK/CLIC2/CXCL12/KCNE4/HSPA2/STOM/ATP2B4/PRNP/FXYD1/CNTN1/RRAD/…
GO_FOREBRAIN_DEVELOPMENT	346	-0.414979	-1.47986	0.00100604	0.0110588	0.00733387	3463	tags=34%, list=23%, signal=27%	BBS4/ATRX/RARA/POU4F1/EXT1/C21orf91/NCOA1/EFHC1/CRKL/NFIB/NDST1/PPP1R9B/P2RY12/NEFL/EGFR/ALDH1A2/LHX6/EZH1/BMPR1A/ROBO2/EOMES/NIN/NKX2-1/DCLK2/PLCB1/HTRA2/PAFAH1B1/BCL2A1/LPAR1/ID2/RARB/PPARGC1A/EMX2/TSKU/SMO/CDK6/XRN2/ZSWIM6/SLC38A2/MYO1D/SRF/CREB1/NPY/PHACTR1/TCTN1/RELN/FGFR1/PITX2/ADCYAP1/DLX5/GNAO1/ETS1/FYN/WNT5A/NTRK2/SKI/CDON/ARL13B/SLC8A1/GLI3/SHANK3/DYNC2H1/C12orf57/GLI2/SEMA3A/BMP4/BNIP3…
GO_LEUKOCYTE_CELL_CELL_ADHESION	307	-0.452118	-1.60806	0.00100604	0.0110588	0.00733387	2758	tags=34%, list=18%, signal=28%	CD83/NCK1/SELPLG/LEP/IGFBP2/LILRB4/TNFAIP8L2/LOXL3/STAT5B/DLG5/SELL/PRKAR1A/CD1D/ROCK1/HAS2/PTPRC/PTAFR/IL6ST/ZMIZ1/GPAM/DUSP22/RUNX3/VAV1/NCKAP1L/ETS1/FYN/ICAM1/PIK3R1/ITGB1/NFAT5/ICOS/CCL5/GATA3/CCL21/HLA-DPB1/NOD2/ITGA4/PIK3CA/CD300A/PAG1/DUSP3/CD276/TGFBR2/ZBTB16/IL7R/SELP/SMAD7/DPP4/ANXA1/GLI3/ITPKB/BCL6/PAK3/CD4/GLI2/S100A8/NLRP3/SOCS5/MAP3K8/BMP4/SIRPA/EBI3/PLA2G2A/HLA-DMB/CD81/PDE5A/HLX/L…
GO_MUSCLE_CONTRACTION	322	-0.586217	-2.08749	0.00100604	0.0110588	0.00733387	2337	tags=34%, list=16%, signal=29%	SRF/ACTA1/MYH3/HDAC4/UTRN/STAC/ROCK1/SCN3B/KCND3/PIK3CG/PTAFR/EHD3/DYSF/DAPK3/SORBS3/GNAO1/PDE4B/TPM4/EDNRB/TNNC1/CACNA1C/KCNJ2/PIK3CA/VCL/RYR2/DTNA/DMD/SLMAP/SLC8A1/SMAD7/DOCK4/ITGB5/KCNN2/STC1/C12orf57/MYOM1/KCNA5/SPHK1/CACNB2/F2R/KCNH2/TLN1/PDE5A/CTNNA3/HTR2A/EDN1/DRD1/CACNA2D1/MYOT/DMPK/PRKG1/VEGFB/PTGER3/CLIC2/KCNE4/OXTR/ATP2B4/ANXA6/FXYD1/SGCD/CALCRL/ANK2/PPP1R12B/CXCR4/GJC1/SULF2/CHRNA3/VI…
GO_MUSCLE_TISSUE_DEVELOPMENT	345	-0.566848	-2.02119	0.00100604	0.0110588	0.00733387	2661	tags=36%, list=18%, signal=30%	ID2/GJA5/RARB/PPARGC1A/HAMP/ACTN2/TBX2/SIX4/SMO/HDAC9/POPDC3/SGCB/SHOX2/NR1D2/MEF2A/SRF/PRKAR1A/FLOT1/BCL2/CREB1/ACTA1/HDAC4/SOX11/VAMP5/FGFR1/FHL2/KCNK2/PIM1/GPX1/S100B/ITGB1/WNT5A/NDRG4/TNNC1/ALPK2/HEY2/UBE4B/SKI/CDON/RYR2/TGFBR2/SLC8A1/SMAD7/TGFB1/ACVR1/MYOM1/FGF9/BMP4/TGFB2/ITGA8/HLF/FOXC2/HLX/BVES/EDN1/WNT2/TGFBR1/SORBS2/GPC1/MSC/OBSL1/MEF2C/FOXP2/SGCD/YAP1/PDGFRA/CAV2/IGFBP5/ALPK3/NOG/ASB2/…
GO_PEPTIDYL_TYROSINE_MODIFICATION	340	-0.449665	-1.60198	0.00100604	0.0110588	0.00733387	2287	tags=24%, list=15%, signal=20%	FER/ABL1/ABI2/EREG/PTPRC/PDGFD/DLG4/RELN/FGFR1/IL6ST/FES/DUSP22/ERRFI1/CRLF1/ENPP2/CD36/FYN/KITLG/ICAM1/EPHA4/ROR1/CCL5/TEK/NTRK2/CD300A/SLA/HCK/TSLP/TIE1/SH3BP5/TGFB1/ACVR1/CD4/MERTK/SOCS5/SH2B3/CSPG4/CTF1/SAMSN1/HGF/CD81/NTF3/HTR2A/HCLS1/ITGA5/GAS6/PECAM1/FGF10/ANGPT1/EPHA7/BST1/FGF7/IL6/PRNP/ITGB2/PDGFRA/CNTN1/NRP1/AXL/IGF1/TPST1/CSF1R/KIT/SFRP1/ROR2/ISL1/CAV1/TREM2/GHR/PDGFRB/DDR2/EPHA3/PDGFC…
GO_POST_TRANSLATIONAL_PROTEIN_MODIFICATION	322	-0.453318	-1.61424	0.00100604	0.0110588	0.00733387	1733	tags=17%, list=12%, signal=15%	F5/STC2/KLHL21/ZBTB16/KLHL3/FBXO17/CRTAP/WFS1/SOCS5/BMP4/FAM20C/CALU/GAS6/CCDC8/LAMB2/OBSL1/CDH2/IL6/PENK/KLHL5/SPSB1/KLHL13/FBXL7/LAMB1/IGFBP5/PRSS23/ASB2/GPC3/FN1/LAMC1/IGFBP4/SCG2/MFGE8/FBXO32/SDC2/FBN1/FSTL3/SPP1/APOE/LTBP1/TNC/FBXL22/MXRA8/FSTL1/LGALS1/ASB5/IGFBP7/CHRDL1/IGFBP3/MATN3/TIMP1/VCAN/C3/SPARCL1
GO_REGULATION_OF_BINDING	340	-0.396854	-1.41384	0.00100604	0.0110588	0.00733387	2585	tags=24%, list=17%, signal=20%	NFATC4/SNAPIN/TTBK2/ARHGAP28/SMO/ADD1/MDFI/MAPRE3/CRMP1/FLOT1/BCL2/GCG/HDAC4/HDAC5/ABL1/ROCK1/CLDN5/NVL/SOX11/AKTIP/CAPRIN2/PBXIP1/CD36/SORL1/EBF2/EPHA4/WNT5A/CAMK1/GATA3/HEY2/PLCL1/ITGA4/SKI/CDON/TGFB1/HMOX1/ZNF462/PLXND1/BMP4/GPSM1/LRRK2/TGFBR1/ID4/HEY1/IFI16/SMARCD3/HOXA3/ANGPT1/ID3/CLIC2/TNFSF11/MEF2C/LRP1/MAP2/GREM2/NES/NRP1/NOG/DZIP1/LEF1/IGF1/DAB2/TGFBR3/IFIT1/TRIM6/LARP6/IFIT2/LOX/MYOCD/T…
GO_REGULATION_OF_CYTOSOLIC_CALCIUM_ION_CONCENTRATION	312	-0.451489	-1.60818	0.00100604	0.0110588	0.00733387	2936	tags=33%, list=20%, signal=27%	ITPR2/PLCB1/CNR1/CASQ1/NOL3/SNCA/LPAR1/CD52/GPR20/KCNK3/P2RY6/GNA15/GPR4/CIB2/TPCN1/TRPC4/PTGIR/CALB2/BCL2/CXCL11/ABL1/CYSLTR1/RYR3/PTPRC/DLG4/PIK3CG/C1QTNF1/ADCYAP1/CACNB3/FAM155A/CD36/CX3CL1/NPTN/PTGER1/RASA3/FYN/RAMP3/EDNRB/WNT5A/CCL21/PLCL1/LPAR4/CACNA1C/PLCG1/RYR2/DMD/CCR1/BOK/SLC8A1/SWAP70/CMKLR1/CD4/KCNA5/CXCL9/MYO5A/CACNB2/P2RX7/F2R/CCR5/HTR2A/EDN1/DRD1/CACNA2D1/ADCY5/ITPR1/SYNPO/PTGER3/C…
GO_REGULATION_OF_WNT_SIGNALING_PATHWAY	318	-0.523837	-1.86333	0.00100604	0.0110588	0.00733387	2540	tags=30%, list=17%, signal=26%	PTPRU/ZRANB1/TSKU/TNKS2/MDFI/ATP6AP2/FOXL1/TLE4/TSC2/HHEX/RECK/TLE2/ABL1/ATP6V1C2/APCDD1/DAPK3/TNFAIP3/DLX5/CAPRIN2/LZTS2/ZNF703/WNT5A/ALPK2/TMEM88/SKI/LGR6/MACF1/VANGL2/NPHP3/RNF146/GLI3/SOX17/DVL3/WNT11/FGF9/CDH3/SOX4/TBL1X/SOX7/NKD2/SPIN1/ILK/LATS2/MDFIC/LRRK2/MCC/DKK2/RSPO2/CDH2/FGF10/FZD1/TCF7L1/HIC1/LRP1/YAP1/RBMS3/TLR2/NOG/ZEB2/LEF1/GPC3/SULF2/COL1A1/DAAM2/GLI1/DAB2/DIXDC1/SNAI2/PLEKHA4/WW…
GO_UROGENITAL_SYSTEM_DEVELOPMENT	307	-0.51662	-1.83748	0.00100604	0.0110588	0.00733387	2661	tags=38%, list=18%, signal=32%	ID2/FRAS1/RARB/GPR4/FEM1B/COL4A4/EMX2/SIX4/FGF1/SMO/ARL3/DLG5/BCL2/ADAMTS16/HAS2/OSR2/RDH10/SPRY1/MYO1E/KLF15/PDGFD/SOX11/FGFR1/PSAP/MPV17/LZTS2/CRLF1/EPHA4/WNT5A/TEK/GATA3/HOXB7/BASP1/CD34/ZBTB16/AR/VANGL2/NPHP3/PYGO1/SMAD7/KLHL3/ANXA1/RGN/GLI3/SOX17/FOXD1/WFS1/ARID5B/WNT11/GLI2/SOX4/NFIA/NID1/MAGED1/BMP4/TGFB2/MAGI2/PODXL/ITGA8/NOTCH2/FOXC2/ILK/ENPEP/LRRK2/TGFBR1/LAMB2/ID4/PBX1/PECAM1/AKR1B1/SI…
GO_CELL_SUBSTRATE_ADHESION	309	-0.594885	-2.11711	0.00100705	0.0110588	0.00733387	2337	tags=40%, list=16%, signal=34%	SRF/BCL2/PPM1F/FER/UTRN/ABL1/SIGLEC1/ROCK1/HAS2/RSU1/ARHGAP6/EDIL3/GBP1/DUSP22/DAPK3/DOCK1/SORBS3/MMP14/CD36/CX3CL1/TRIP6/PIK3R1/ITGB1/ARL2/PREX1/TEK/CCL21/LIMCH1/SEMA3E/CEACAM6/PARVG/ITGA4/VCL/DUSP3/CD34/MACF1/NINJ1/GPM6B/CORO1C/MAP4K4/ADAMTS12/ACVRL1/NTN4/ITGB5/HOXA7/CDH13/BCL6/MERTK/NID1/L1CAM/ITGA8/PLAU/EGFLAM/ILK/FZD4/BVES/ZYX/ITGA5/MYOC/PTN/VCAM1/GAS6/CDKN2A/LAMB2/DLC1/PECAM1/ANGPT1/POSTN/B…
GO_MUSCLE_CELL_DIFFERENTIATION	309	-0.549879	-1.95694	0.00100705	0.0110588	0.00733387	2808	tags=39%, list=19%, signal=32%	BCL9/CDH15/SORT1/SMYD1/TMOD2/DLL1/FOXO4/NEB/RARB/HAMP/ACTN2/TBX2/NFATC4/SIX4/CHRNB1/SMO/HDAC9/MYEF2/POPDC3/SGCB/SHOX2/MEF2A/ADAM12/SRF/PRKAR1A/FLOT1/BCL2/ACTA1/MYH3/HDAC4/CD9/HDAC5/ABL1/RORA/EREG/SPAG9/CD53/DYSF/FHL2/MYH9/MMP14/GPX1/FLT3LG/ITGB1/EDNRB/CAMK1/ALPK2/HEY2/PTGFRN/SKI/CDON/DMD/LDB3/SLC8A1/TGFB1/ACVR1/MYOM1/RAMP2/FGF9/CXCL9/BMP4/ITGA8/CD81/BVES/EDN1/SORBS2/HEY1/SEMA4C/SYNE1/SMARCD3/OBSL…
GO_REGULATION_OF_CELLULAR_COMPONENT_SIZE	311	-0.424819	-1.51293	0.00100705	0.0110588	0.00733387	2895	tags=32%, list=19%, signal=26%	ARPC4/KANK1/ARPC1B/EFNA5/PAFAH1B1/TMOD2/NCK1/NEB/PLEKHG2/VAV3/MYO1C/WAS/ACTN2/ARHGAP28/CLCN6/TNFRSF12A/ADD1/GDI1/SRF/SLC12A8/CREB1/FER/ABL1/ABI2/SPTBN1/VAV1/PLEK/SLC12A4/NCKAP1L/PRR16/ICAM1/PICALM/PREX1/WNT5A/FCHSD2/SEMA3G/CCL21/GMFG/SEMA3E/ESAM/TRPV2/JMY/ISLR2/MACF1/CCL26/RB1CC1/IL7R/HCK/DSTN/SWAP70/SHANK3/PAK3/SEMA3A/OLFM1/L1CAM/GSN/EVL/P2RX7/RTN4/ILK/ULK2/EDN1/HCLS1/MAGEL2/NRCAM/SEMA4C/NTN1/PL…
GO_RESPONSE_TO_ACID_CHEMICAL	305	-0.447185	-1.58946	0.00100705	0.0110588	0.00733387	3306	tags=38%, list=22%, signal=30%	NR1H4/ABCB4/FIS1/DUSP1/ABL2/PTGER2/PPP1R9B/DGAT2/BMP6/EGFR/RELA/EGR1/ALDH1A2/KLHL22/FZD10/SESN1/IGF2R/HTRA2/ATM/RRAGC/P2RY6/LEP/IGFBP2/RARB/KDR/PPARGC1A/HAMP/UBR1/AMIGO1/NFATC4/GDAP1/CREB1/BCL11A/PTGES/CD9/GNG2/CPEB1/PINK1/PDGFD/RRAGA/PTAFR/SLC10A3/PCK1/ACSL1/CD36/MAPK10/FYN/ICAM1/WNT5A/CCL21/TEAD2/NTRK2/RRAGB/FOLR2/TIE1/WNT9A/WNT11/GSN/SESN3/CYBB/FZD4/PDK4/EDN1/PTN/WNT2/COL18A1/CEBPB/AKR1B1/HOXA…
GO_POSITIVE_REGULATION_OF_CELL_ACTIVATION	296	-0.477021	-1.69269	0.00100908	0.0110588	0.00733387	2086	tags=29%, list=14%, signal=26%	PTAFR/IL6ST/ZMIZ1/GPAM/RUNX3/VAV1/CD2/PLEK/STXBP1/LILRA2/NCKAP1L/MMP14/FYN/FLT3LG/PIK3R1/ICOS/WNT5A/CCL5/GATA3/CCL21/CLEC7A/HLA-DPB1/NOD2/PIK3CA/CTSC/CD276/TGFBR2/ZBTB16/IL7R/TNFRSF4/TSLP/SELP/SLC39A10/DPP4/TGFB1/ANXA1/GLI3/ITPKB/BCL6/PAK3/CD4/GLI2/NLRP3/SOCS5/GAB2/MAP3K8/SIRPA/EBI3/HLA-DMB/CD81/HLX/LILRB2/VCAM1/LRRK2/GAS6/CEBPA/HAVCR2/FGF10/BST1/IL6/TLR4/TNFSF11/MEF2C/PDPN/CD86/ITGB2/ITGAM/CCL19…
GO_REGULATION_OF_INFLAMMATORY_RESPONSE	296	-0.458287	-1.62622	0.00100908	0.0110588	0.00733387	2257	tags=30%, list=15%, signal=26%	ADCY7/MGLL/RORA/PTPRC/SUCNR1/PIK3CG/IL6ST/GBP5/GRN/TNFAIP3/ADCYAP1/ACP5/CX3CL1/TNFRSF1B/ETS1/GPX1/EDNRB/WNT5A/IL17B/CCL5/TEK/GATA3/CLEC7A/PDE2A/NOD2/LRFN5/CTSC/HCK/TSLP/ADAMTS12/ANXA1/CDH5/FABP4/BCL6/WFDC1/S100A8/NLRP3/SPHK1/SOCS5/CD200/SIRPA/SLAMF8/PLA2G2A/HGF/CD81/C1QTNF3/ZYX/LRRK2/CEBPA/CEBPB/SLC7A2/BST1/PTGER3/IL17D/FCGR2B/OSMR/IL6/TLR4/TNFSF11/SERPINE1/PLA2G7/CALCRL/SELE/TLR2/LPL/TGM2/TLR7/S…
GO_COAGULATION	297	-0.473951	-1.6811	0.0010101	0.0110588	0.00733387	2337	tags=35%, list=16%, signal=30%	FERMT3/NFE2/ENPP4/MMRN1/JMJD1C/FZD6/ADRA2A/PROC/ITPR2/PIK3R5/DOCK8/CBX5/ARRB1/NOS3/MICAL1/SERPINA1/GNA15/VAV3/WAS/DGKI/SRF/PRKAR1A/PRKACB/CD9/GNG2/GNA12/PIK3CG/EHD3/VKORC1/VAV1/DOCK1/C1QTNF1/PLEK/GNA14/PROCR/STXBP1/MYH9/CD36/FYN/PIK3R1/LCP2/PRKCH/GATA3/PRCP/F5/PIK3CA/VCL/PHF21A/PEAR1/PAPSS2/CD34/F10/SELP/F8/SERPINB2/MERTK/SH2B3/ANXA5/P2RX7/PLAU/F2R/ILK/TLN1/EDN1/GAS6/ITPR1/PRKG1/DOCK11/VWF/THBD/I…
GO_REGULATION_OF_DEVELOPMENTAL_GROWTH	301	-0.47907	-1.69885	0.0010101	0.0110588	0.00733387	3236	tags=37%, list=22%, signal=29%	MEGF8/RUFY3/DIO3/INSR/STAT5A/SEMA6D/ADRB2/SYT4/RND2/SYT17/STAT3/BMPR1A/SOCS2/LGMN/PLCB1/HTRA2/EFNA5/PAFAH1B1/DLL1/LEP/HAMP/TBX2/SIX4/CSF1/SMO/TNKS2/TNFRSF12A/STAT5B/GDI1/SRF/BCL2/CREB1/BCL11A/ABL1/FGFR1/RNF157/SYT1/GPAM/FTO/KCNK2/PIM1/WNT5A/SEMA3G/HEY2/SEMA3E/STC2/PIK3CA/TRPV2/BASP1/ISLR2/TGFBR2/MACF1/AR/SEMA3A/FGF9/OLFM1/L1CAM/BMP4/RTN4/FOXC2/ILK/LATS2/HLX/ULK2/EDN1/HCLS1/WNT2/TGFBR1/NRCAM/SEMA4…
GO_REGULATION_OF_MAP_KINASE_ACTIVITY	299	-0.454407	-1.61209	0.0010101	0.0110588	0.00733387	3367	tags=39%, list=22%, signal=31%	EGF/SPRED2/DUSP6/HYAL2/CRKL/IRAK3/NGF/TRAF2/DUSP1/GADD45G/GPS2/INSR/IRAK2/EGFR/FZD10/FLT1/MBIP/ADRA2A/ADAM8/TRIB3/PIK3R5/CD74/MAP3K6/ARRB1/SPRY4/SPRY2/LPAR1/TIAM1/IGF1R/RAPGEF1/FGF1/TRIB2/KIDINS220/PKN1/MAP4K5/FGF18/SPRY1/GADD45A/PTPRC/PDGFD/SPAG9/FGFR1/PIK3CG/DUSP14/TAOK1/SASH1/MAP3K3/MAPK10/SORL1/KITLG/EPHA4/SPRED1/WNT5A/NOD1/MAP3K12/NOD2/CD300A/MUC20/DUSP3/VANGL2/TGFB1/DVL3/PAK3/SH2B3/MAGED1/C…
GO_EPITHELIAL_TUBE_MORPHOGENESIS	302	-0.529644	-1.87775	0.00101112	0.0110588	0.00733387	2592	tags=37%, list=17%, signal=32%	TBX2/NFATC4/SIX4/FGF1/CSF1/SMO/IFT52/TSC2/DLG5/SRF/BCL2/ADAMTS16/PRKACB/ABL1/BBS5/RDH10/SPRY1/STARD13/TCTN1/SOX11/LZTS2/MMP14/TULP3/EPHA4/RASIP1/WNT5A/NDRG4/GATA3/HOXB7/TEAD2/SEMA3E/SKI/HHIP/MIB1/RYR2/TGFBR2/AR/VANGL2/NPHP3/ARL13B/ADAMTS12/KLHL3/TGFB1/ACVR1/GLI3/ACVRL1/SOX17/DVL3/FOXD1/WNT11/PLXND1/CC2D2A/GLI2/SOX4/MAGED1/PGR/BMP4/TGFB2/PODXL/NOTCH2/FOXC2/ILK/ITGAX/EDN1/WNT2/MICAL2/DLC1/SEMA4C/NT…
GO_RESPONSE_TO_MOLECULE_OF_BACTERIAL_ORIGIN	302	-0.452094	-1.60281	0.00101112	0.0110588	0.00733387	2287	tags=28%, list=15%, signal=24%	FER/PTGES/CXCL11/HDAC5/ABL1/PTAFR/TNFAIP3/PCK1/ACP5/LILRA2/WDR35/SASH1/CD36/CX3CL1/PTGER1/TNFRSF1B/ICAM1/PDE4B/EDNRB/WNT5A/CCL5/NOD2/LITAF/HCK/SELP/TGFB1/CSF2RB/CXCL6/S100A8/NLRP3/CXCL9/IL10RA/SIRPA/P2RX7/F2R/CCR5/LY86/LILRB2/EDN1/VCAM1/CEBPB/GNG12/HAVCR2/FGF10/MRC1/TLR1/FCGR2B/CX3CR1/THBD/IL6/PENK/ABCA1/PTGFR/TLR4/MEF2C/CD86/MAOB/TFPI/SERPINE1/SELE/TLR2/CXCL10/C5AR1/LILRB1/AXL/CLDN1/VIM/LOXL1/TN…
GO_TRANSMEMBRANE_RECEPTOR_PROTEIN_SERINE_THREONINE_KINASE_SIGNALING_PATHWAY	302	-0.559573	-1.98386	0.00101112	0.0110588	0.00733387	2031	tags=31%, list=14%, signal=28%	DUSP22/BMP8A/RGMB/NUMA1/DLX5/ZNF703/SORL1/SKIL/WNT5A/FAM89B/SKI/TGFBR2/SMAD7/TGFB1/ACVR1/RUNX2/ACVRL1/PEG10/ITGB5/FOXD1/CDH5/CHST11/FGF9/NBL1/BMP4/TGFB2/MAGI2/ITGA8/NOTCH2/ADAMTSL2/ILK/CD109/VASN/ZYX/RBPMS/TGFBR1/RASL11B/LTBP4/HTRA3/FGF10/FZD1/LTBP3/BMPR2/CHRD/CAV2/FMOD/GREM2/CDKN1C/NOG/BMPR1B/ENG/LEF1/INHBB/GPC3/VIM/PMEPA1/DAB2/CDKN2B/WWTR1/TGFBR3/TWSG1/SMAD9/SFRP1/LOX/TMEM100/MYOCD/ROR2/TGFB3/C…
GO_CANONICAL_WNT_SIGNALING_PATHWAY	292	-0.516085	-1.82755	0.00101215	0.0110588	0.00733387	2028	tags=26%, list=14%, signal=23%	DAPK3/DLX5/CAPRIN2/LZTS2/ZNF703/WNT5A/GATA3/TMEM88/MITF/LGR6/NPHP3/RNF146/PYGO1/GLI3/SOX17/WNT9A/DVL3/WNT11/FGF9/CDH3/SOX4/TBL1X/NID1/SOX7/NKD2/ILK/LATS2/FZD4/WNT2/LRRK2/MCC/DKK2/RSPO2/CDH2/FGF10/WNT2B/FZD1/TCF7L1/YAP1/RBMS3/NOG/LEF1/GPC3/SULF2/COL1A1/DAAM2/GLI1/DAB2/DIXDC1/SNAI2/PLEKHA4/WWTR1/FZD2/BICC1/TNN/IGFBP4/FZD7/SFRP1/PRICKLE1/IGFBP6/ROR2/ISL1/ANKRD6/CAV1/DACT3/DKK3/APOE/DKK1/FRZB/RSPO3/D…
GO_POSITIVE_REGULATION_OF_PROTEIN_SERINE_THREONINE_KINASE_ACTIVITY	292	-0.414321	-1.46718	0.00101215	0.0110588	0.00733387	3338	tags=36%, list=22%, signal=28%	DUSP6/CRKL/CCNYL1/NGF/TRAF2/GADD45G/INSR/IRAK2/EGFR/ADRB2/IFNG/ETAA1/FZD10/FLT1/ADRA2A/ADAM8/ADAM17/PIK3R5/CD74/MAP3K6/SNCA/ARRB1/SPRY2/LPAR1/TIAM1/RAPGEF1/FGF1/KIDINS220/PKN1/MAPRE3/MAP4K5/FGF18/GADD45A/PTPRC/PDGFD/SPAG9/FGFR1/PIK3CG/TAOK1/SASH1/ACSL1/MAP3K3/MAPK10/KITLG/EPHA4/WNT5A/NOD1/CAMK1/MAP3K12/NOD2/MUC20/VANGL2/TGFB1/DVL3/PAK3/MAGED1/CSPG4/MAP3K8/BMP4/P2RX7/F2R/HGF/ILK/CD81/PDE5A/FZD4/NT…
GO_REGULATION_OF_CATION_TRANSMEMBRANE_TRANSPORT	291	-0.452693	-1.60283	0.00101215	0.0110588	0.00733387	2275	tags=26%, list=15%, signal=22%	CXCL11/UTRN/ABL1/STAC/PINK1/CRHBP/SCN3B/DLG4/RELN/PIK3CG/EHD3/NLGN1/DYSF/ISCU/CACNB3/AHNAK/DAPK1/CX3CL1/FYN/RAMP3/PDE4B/GNB5/DPP10/CACNA1C/KCNJ2/PLCG1/RYR2/DMD/NEDD4/SLMAP/SLC8A1/RGN/SHANK3/KCNN2/GAL/SESTD1/CXCL9/MYO5A/CACNB2/F2R/KCNH2/DRD1/CACNA2D1/CLIC2/KCNE4/HSPA2/STOM/ATP2B4/MEF2C/PRNP/FXYD1/RRAD/ANK2/CXCL10/JPH2/SCN4B/OSR1/ATP1A2/TRPC1/TWIST1/CAV1/TREM2/RGS2/CCL2/THY1/FLNA/KCNMB1/PKD2/GEM/FX…
GO_TISSUE_MIGRATION	265	-0.570826	-2.01123	0.00101317	0.0110588	0.00733387	2346	tags=39%, list=16%, signal=33%	GLUL/SRF/PPM1F/MAPRE2/ACTA1/FGF18/HDAC5/ABL1/HAS2/STARD13/FGFR1/GRN/DOCK1/SASH1/MYH9/PTPRG/ENPP2/MAP3K3/ETS1/GPX1/ITGB1/NANOS1/SPRED1/WNT5A/TEK/GATA3/ARSB/PRCP/PIK3CA/IQSEC1/PLCG1/TGFBR2/MACF1/CORO1C/MAP4K4/DPP4/TGFB1/ANXA1/HMOX1/ACVRL1/STC1/MMRN2/VASH1/CDH13/PLXND1/SEMA3A/BMP4/TGFB2/EVL/RTN4/FOXC2/EDN1/PTN/TGFBR1/MCC/PECAM1/AKT3/SOX18/RHOJ/FGF10/ANGPT1/PTP4A3/NRP2/FGF7/AMOTL1/MEF2C/VEGFC/HSPB1/I…
GO_CELL_JUNCTION_ORGANIZATION	266	-0.539725	-1.90063	0.0010142	0.0110588	0.00733387	2734	tags=41%, list=18%, signal=34%	RAPGEF1/LIMS1/ITGB1BP1/CORO2B/GJA5/KDR/PARD6G/MYO1C/ACTN2/ADD1/CD151/MPP7/TJP1/DLG5/SRF/FLOT1/BCL2/PPM1F/MAPRE2/CDH17/CD9/ABL1/ROCK1/CLDN5/MYO9A/ARHGAP6/DUSP22/DAPK3/MMP14/ZNF703/TRIP6/ARL2/PRKCH/TEK/LIMCH1/NLGN4X/IQSEC1/VCL/ESAM/SNAI1/PIP5K1C/NFASC/DUSP3/MACF1/GPM6B/CORO1C/CADM1/MAP4K4/SMAD7/TGFB1/ACVRL1/KIFC3/CDH5/CDH19/WNT11/CDH13/DST/RAMP2/RAB8B/CDH3/TGFB2/F2R/ILK/TLN1/GJA4/ITGA5/MYOC/TGFBR1/…
GO_ERK1_AND_ERK2_CASCADE	261	-0.466414	-1.6413	0.0010142	0.0110588	0.00733387	2297	tags=29%, list=15%, signal=25%	GCG/FGF18/ABL1/SPRY1/PTPRC/PDGFD/CCL22/GBP1/ADCYAP1/ERRFI1/CD36/CX3CL1/NPTN/ICAM1/RAMP3/SPRED1/CCL5/TEK/NDRG4/NOD1/CCL21/MAP3K12/NOD2/GNAI2/CAMK2N1/DUSP3/CCL26/CCR1/TGFB1/ZFP36L1/CD4/BMP4/SIRPA/F2R/PLA2G2A/NOTCH2/CCL4/HTR2A/GAS6/HAVCR2/FGF10/ANGPT1/EPHA7/RRAS/OXTR/TLR4/TNFSF11/LRP1/PDGFRA/CCL19/NRP1/C5AR1/ITGAV/FGF2/SEMA6A/IGF1/CSF1R/LMO3/CCL8/FAM83D/FN1/TREM2/HAND2/PDGFRB/AKAP12/TIMP3/CCL2/APOE/…
GO_HEART_PROCESS	261	-0.494831	-1.7413	0.0010142	0.0110588	0.00733387	2276	tags=30%, list=15%, signal=26%	HDAC4/NPR1/RYR3/SCN3B/KCND3/THRB/PIK3CG/EHD3/CACNB3/ABCC9/GNAO1/FYN/GPX1/NPR2/RAMP3/PDE4B/TMEM65/TNNC1/HEY2/CACNA1C/KCNJ2/GNAI2/PIK3CA/RYR2/DMD/SLC8A1/SMAD7/KCNN2/STC1/ADORA3/KCNA5/SEMA3A/TGFB2/CACNB2/KCND1/KCNH2/PDE5A/BVES/CTNNA3/EDN1/CACNA2D1/DMPK/KCND2/ITPR1/VEGFB/CLIC2/KCNE4/ATP2B4/FXYD1/SGCD/YAP1/CACNA2D3/ANK2/CXCR4/GJC1/WWTR1/ACTC1/POPDC2/TPM1/SCN4B/CORIN/FGF13/TAC1/ATP1A2/TRPC1/KCNJ8/CAV1/…
GO_NEGATIVE_REGULATION_OF_PROTEOLYSIS	293	-0.421217	-1.49138	0.0010142	0.0110588	0.00733387	1222	tags=17%, list=8%, signal=16%	WNT9A/SERPINB2/WFDC1/PCSK1N/NGFR/HGF/CRIM1/CD109/LRRK2/GAS6/IFI16/ITIH5/MAP1A/PRNP/CST4/LRP1/TFPI/SERPINE1/CST6/ITIH3/LEF1/GPC3/RENBP/AQP1/PAPLN/SERPINH1/TFPI2/PLAT/LXN/PTGS2/SERPINE2/CST2/A2M/TIMP3/THBS1/PROS1/COL6A3/GAS1/SERPINF1/RARRES1/TIMP2/SERPING1/TIMP1/C3/AGT/SPOCK1/CRYAB/CST1/SFRP2
GO_REGULATION_OF_BLOOD_CIRCULATION	264	-0.473809	-1.66838	0.0010142	0.0110588	0.00733387	2276	tags=28%, list=15%, signal=24%	HDAC4/NPR1/RYR3/SCN3B/KCND3/THRB/PIK3CG/PTAFR/EHD3/KCNMB4/CACNB3/ABCC9/GNAO1/NPR2/ICAM1/PDE4B/TMEM65/HEY2/CACNA1C/KCNJ2/RYR2/DMD/SLC8A1/SMAD7/DOCK4/KCNN2/STC1/ADORA3/KCNA5/SEMA3A/TGFB2/CACNB2/F2R/KCND1/KCNH2/PDE5A/BVES/CTNNA3/HTR2A/EDN1/CACNA2D1/DMPK/KCND2/ITPR1/CLIC2/KCNE4/OXTR/ATP2B4/BMPR2/FXYD1/CACNA2D3/ANK2/GJC1/POPDC2/TPM1/SCN4B/CORIN/FGF13/AGTR1/TAC1/ATP1A2/PTGS2/TRPC1/CAV1/RGS2/FLNA/FXYD6/…
GO_AGING	282	-0.415557	-1.4692	0.00101523	0.0110588	0.00733387	3097	tags=33%, list=21%, signal=27%	TRPC6/SEC63/HYAL2/RNF165/PPP1R9B/GPX4/INPP5D/RELA/NFKB2/IGFBP1/KMO/STAT3/PLK2/BMPR1A/LOXL2/HTRA2/CNR1/ATM/SNCA/PRMT6/BCL2A1/KL/FOXO4/LIMS1/LEP/IGFBP2/ID2/PPARGC1A/HAMP/TBX2/CDK6/SRF/BCL2/CREB1/ABL1/ZMIZ1/NAMPT/PCK1/MAP3K3/CX3CL1/PLA2R1/GNAO1/TNFRSF1B/ICAM1/PICALM/EDNRB/CTSC/YPEL3/LITAF/TGFBR2/RGN/RETN/VASH1/BCL6/GSN/ILK/HTR2A/EDN1/VCAM1/LRRK2/CDKN2A/AKT3/PENK/PRNP/ITGB2/LRP1/SERPINE1/CDKN1C/IGFBP…
GO_GLIOGENESIS	254	-0.449727	-1.5808	0.00101523	0.0110588	0.00733387	2516	tags=31%, list=17%, signal=26%	CSF1/SMO/CDK6/TRPC4/TMEM98/CREB1/CD9/ABL1/KLF15/SOX11/RELN/APCDD1/IL6ST/LGI4/GRN/ADCYAP1/MMP14/CX3CL1/TNFRSF1B/PTPRZ1/ZNF365/S100B/EPHA4/ROR1/NAB2/PRKCH/NTRK2/SKI/PLP1/BOK/TGFB1/ANXA1/GLI3/S100A8/SOX4/CSPG4/GSN/BNIP3/TGFB2/GAP43/RTN4/ILK/ARHGEF10/MYOC/PTN/DRD1/LAMB2/ID4/GPC1/CDH2/FGF10/CX3CR1/IL6/PENK/TLR4/DTX1/LRP1/TLR2/LAMB1/C5AR1/NOG/CXCR4/LEF1/VIM/CSF1R/DAAM2/IL33/EGR2/TSPAN2/LAMA2/C1QA/CNTNA…
GO_MAINTENANCE_OF_LOCATION	282	-0.416058	-1.47097	0.00101523	0.0110588	0.00733387	2936	tags=30%, list=20%, signal=25%	ITPR2/PLCB1/CASQ1/GAA/NOL3/GOPC/PAFAH1B1/SNCA/P2RY6/LEP/GM2A/MXI1/TPCN1/STAT5B/MDFI/SLC30A4/UVRAG/ENPP1/CXCL11/ABL1/RYR3/PINK1/PTPRC/DYSF/FTO/CD36/CX3CL1/RASA3/SORL1/IGSF11/ARL2/CCL21/PLCL1/CACNA1C/PLCG1/RYR2/MEST/DMD/SLC8A1/OSBPL8/CD4/S100A8/CXCL9/GSN/ANXA5/NBL1/MYO5A/P2RX7/F2R/CCR5/TLN1/SRGN/HTR2A/DRD1/SYNE1/ITPR1/CLIC2/IL6/ABCA1/ANXA6/CCL19/ANK2/CXCL10/DBN1/MSR1/ITGAV/LPL/DZIP1/S100A9/FGF2/JPH…
GO_NEGATIVE_REGULATION_OF_LOCOMOTION	281	-0.587145	-2.07616	0.00101523	0.0110588	0.00733387	2655	tags=41%, list=18%, signal=34%	IL24/SRGAP1/PPARGC1A/WAS/PTPRU/DPEP1/CITED2/RAP2A/TRIM8/DLG5/SRF/BCL2/RECK/HDAC5/ARHGDIB/CLDN5/STARD13/DUSP22/PTPRG/CX3CL1/MCTP1/SPRED1/WNT5A/SEMA3G/NDRG4/GATA3/CCL21/LIMCH1/SEMA3E/VCL/CD300A/MITF/DUSP3/NISCH/CORO1C/TIE1/ADARB1/SMAD7/TGFB1/HMOX1/RGN/ACVRL1/OSBPL8/HOXA7/STC1/ADORA3/MMRN2/VASH1/WNT11/HAS1/SEMA3A/CD200/FOXO3/NBL1/MAGI2/ARRDC3/EVL/SLAMF8/ILK/PTN/MCC/MID2/DLC1/SEMA4C/PRKG1/RRAS/CXCL12…
GO_NEURON_PROJECTION_GUIDANCE	258	-0.547702	-1.92594	0.00101523	0.0110588	0.00733387	2120	tags=34%, list=14%, signal=29%	GRB7/RELN/APBB2/CHL1/PLXNA1/DLX5/ROBO3/NPTN/FYN/LGI1/PIK3R1/EPHA4/ETV1/WNT5A/SEMA3G/GATA3/SEMA3E/PIK3CA/PLCG1/LGR6/NFASC/VANGL2/GFRA1/GLI3/NTN4/SHANK3/FOXD1/ENAH/KLF7/PLXND1/GLI2/SEMA3A/NRTN/VSTM2L/GAB2/L1CAM/TRIO/EVL/GAP43/DOK6/EGFLAM/SLIT3/SEMA5B/LAMB2/GPC1/NRCAM/SEMA4C/PDLIM7/NTN1/PLXNC1/MYOT/HOXA2/EPHA7/NRP2/PTCH1/CXCL12/BMPR2/CNTN4/LRP1/ISL2/PTPRM/CHN1/NRP1/NOG/BMPR1B/CXCR4/FEZ1/SEMA6A/TUBB2…
GO_POSITIVE_REGULATION_OF_NEURON_PROJECTION_DEVELOPMENT	254	-0.507566	-1.78411	0.00101523	0.0110588	0.00733387	3312	tags=42%, list=22%, signal=33%	EP300/NGF/ABL2/MEGF8/RUFY3/NEFL/FBXW8/ZNF804A/SYT4/RND2/SYT17/GRIP1/SERPINI1/ROBO2/NIN/CNR1/EFNA5/PAFAH1B1/LPAR1/TIAM1/NCK1/RAPGEF1/AMIGO1/KIDINS220/TNFRSF12A/GDI1/ENC1/SHOX2/DLG5/SRF/CREB3L2/DLG4/PTPRD/RELN/FGFR1/RNF157/SYT1/NLGN1/GRN/FES/ADCYAP1/CUX1/PLXNA1/ITSN1/CAPRIN2/CX3CL1/NPTN/BHLHB9/FYN/EPHA4/ROR1/SKIL/WNT5A/NDRG4/CAMK1/CAMK1D/ARSB/NTRK2/TRPV2/ISLR2/MACF1/DVL3/SHANK3/PLXND1/PAK3/L1CAM/MA…
GO_REGULATION_OF_VASCULATURE_DEVELOPMENT	278	-0.577347	-2.03961	0.00101523	0.0110588	0.00733387	2791	tags=43%, list=19%, signal=35%	SPRY2/NOS3/DLL1/FOXO4/ITGB1BP1/LEP/PPP1R16B/KDR/GPR4/FOXJ2/JAK1/FGF1/TNFRSF12A/HDAC9/GAB1/HHEX/ADAM12/GLUL/RECK/FGF18/HDAC5/ABL1/ROCK1/NPR1/CLDN5/STARD13/PDGFD/GRN/TNFAIP3/ECM1/SASH1/ENPP2/MAP3K3/CX3CL1/ETS1/VASH2/ITGB1/SPRED1/HSPG2/WNT5A/TEK/HEY2/SEMA3E/PLCG1/CD34/TGFBR2/STAB1/TIE1/ANXA1/HMOX1/ACVRL1/CDH5/MMRN2/VASH1/PLXND1/RAMP2/FGF9/SPHK1/BMP4/TGFB2/NGFR/CYBB/HGF/FOXC2/ITGAX/ITGA5/PTN/HEY1/AKT…
GO_CELL_CHEMOTAXIS	249	-0.490064	-1.72138	0.00101626	0.0110588	0.00733387	3024	tags=40%, list=20%, signal=33%	PIK3CD/FLT1/CXCL14/LGMN/ADAM8/ADAM17/CD74/GPSM3/LPAR1/PADI2/TIAM1/HRH1/KDR/VAV3/FGF1/CSF1/ELMO2/GAB1/CSF3R/CXCL11/FGF18/PDGFD/CCL22/FGFR1/PIK3CG/DYSF/VAV1/NCKAP1L/CX3CL1/PDE4B/EDNRB/PREX1/WNT5A/CCL5/CCL21/CAMK1D/PIP5K1C/CCL26/CCR1/MPP1/BIN2/SWAP70/ANXA1/CMKLR1/DOCK4/CXCL6/S100A8/CXCL9/NBL1/TGFB2/SLAMF8/HGF/CCL4/CCR5/EDN1/PTN/VCAM1/GAS6/VEGFB/BST1/CXCL12/CX3CR1/PARVA/IL6/TNFSF11/VEGFC/HSPB1/ITGB2/…
GO_COGNITION	267	-0.471846	-1.66065	0.00101626	0.0110588	0.00733387	3224	tags=36%, list=22%, signal=29%	PAIP2/PPP1R9B/FAM107A/STRA6/INSR/GRIN2A/NEUROG1/EGFR/GTF2A1L/SYT4/MECP2/DDHD2/PLK2/LGMN/PLCB1/CNR1/PAFAH1B1/TTC8/TMOD2/GM2A/HRH1/SOBP/PPP3CB/NFATC4/SNAP25/DGKI/SRF/CREB1/GPR88/NLGN4Y/CLDN5/CRHBP/DLG4/RELN/NTAN1/CHL1/KCNK2/MEIS2/NPTN/PTPRZ1/BHLHB9/FYN/S100B/ITGB1/PICALM/NDRG4/NPTX2/NTRK2/NLGN4X/GPR155/ST3GAL4/HLA-DRA/SHANK3/HOXA1/C12orf57/PJA2/SHROOM4/ITGA8/NTF3/LILRB2/HTR2A/ITGA5/PTN/DRD1/CEBPB/A…
GO_LEUKOCYTE_PROLIFERATION	276	-0.445569	-1.57251	0.00101626	0.0110588	0.00733387	2697	tags=31%, list=18%, signal=26%	LEP/IGFBP2/PPP3CB/VAV3/PKN1/CSF1/STAT5B/CD151/DLG5/HHEX/PRKAR1A/BCL2/CD1D/ABL1/PTPRC/SOX11/PURA/PIK3CG/IL6ST/GPAM/TNFAIP3/NCKAP1L/CX3CL1/TNFRSF1B/FYN/KITLG/FLT3LG/CCL5/HLA-DPB1/CD300A/CD276/TGFBR2/IL7R/TNFRSF4/SATB1/SLC39A10/ANXA1/DOCK2/BCL6/GAL/CD4/BMP4/EBI3/P2RX7/PLA2G2A/HLA-DMB/CD81/PDE5A/LST1/LILRB2/VCAM1/NPR3/CEBPB/MSN/HAVCR2/FGF10/BST1/FCGR2B/IL6/TLR4/TNFSF11/MEF2C/PRNP/CD86/CCL19/TNFSF13B/…
GO_REGULATION_OF_CELL_MORPHOGENESIS_INVOLVED_IN_DIFFERENTIATION	275	-0.490907	-1.73141	0.00101626	0.0110588	0.00733387	2979	tags=39%, list=20%, signal=32%	TRPC6/CRKL/NGF/MEGF8/RUFY3/NEFL/FBXW8/SEMA6D/RND2/ROBO2/HECW2/NIN/PDLIM5/KANK1/EFNA5/PAFAH1B1/TIAM1/LIMS1/ITGB1BP1/LINGO1/AMIGO1/NFATC4/TNFRSF12A/RAP2A/GDI1/ZSWIM6/SHOX2/SRF/ABL1/HAS2/ABI2/LRRC4C/DNM3/PTPRD/RELN/GBP1/NLGN1/DOCK1/CUX1/PLXNA1/CAPRIN2/BHLHB9/EPHA4/PREX1/SKIL/WNT5A/SEMA3G/SEMA3E/NTRK2/TRPV2/ISLR2/MACF1/NEDD4/CORO1C/TRAK2/SHANK3/PLXND1/LZTS1/PAK3/SEMA3A/OLFM1/L1CAM/UST/NGFR/MAP6/RTN4/…
GO_RENAL_SYSTEM_DEVELOPMENT	273	-0.541931	-1.91171	0.00101626	0.0110588	0.00733387	2736	tags=41%, list=18%, signal=34%	DLL1/PROM1/ID2/FRAS1/RARB/GPR4/COL4A4/EMX2/SIX4/FGF1/SMO/ARL3/DLG5/BCL2/ADAMTS16/HAS2/OSR2/RDH10/SPRY1/MYO1E/KLF15/PDGFD/SOX11/FGFR1/MPV17/LZTS2/CRLF1/EPHA4/WNT5A/TEK/GATA3/HOXB7/BASP1/CD34/ZBTB16/VANGL2/NPHP3/PYGO1/SMAD7/KLHL3/RGN/GLI3/SOX17/FOXD1/WFS1/ARID5B/WNT11/GLI2/SOX4/NFIA/NID1/MAGED1/BMP4/TGFB2/MAGI2/PODXL/ITGA8/NOTCH2/FOXC2/ILK/ENPEP/LRRK2/TGFBR1/LAMB2/PBX1/PECAM1/AKR1B1/SIX2/FGF10/ANGP…
GO_NEGATIVE_REGULATION_OF_CELL_ADHESION	246	-0.52482	-1.84431	0.00101729	0.0110588	0.00733387	2386	tags=34%, list=16%, signal=29%	DLG5/PRKAR1A/PPM1F/CD9/ABL1/ARHGDIB/PTPRC/ARHGAP6/GBP1/DUSP22/RUNX3/C1QTNF1/PLXNA1/MMP14/CX3CL1/ZNF703/PIK3R1/CCL21/SEMA3E/CD300A/PAG1/DUSP3/CORO1C/SWAP70/MAP4K4/SMAD7/TGFB1/ANXA1/GLI3/ACVRL1/HOXA7/CDH13/PLXND1/BCL6/SOCS5/SH2B3/BMP4/PODXL/PLA2G2A/PDE5A/FZD4/HLX/LILRB2/MYOC/CDKN2A/DLC1/CEBPB/PLXNC1/HAVCR2/ANGPT1/POSTN/PRKG1/CXCL12/FCGR2B/PRNP/MYADM/DTX1/CD86/LRP1/SERPINE1/VSIG4/LILRB1/SEMA6A/COL1A…
GO_NEGATIVE_REGULATION_OF_NERVOUS_SYSTEM_DEVELOPMENT	271	-0.483373	-1.70348	0.00101729	0.0110588	0.00733387	2357	tags=29%, list=16%, signal=25%	PRTG/CRMP1/TMEM98/BCL11A/PRKACB/SOX11/DNM3/THRB/NLGN1/ADCYAP1/PTPRG/MTMR2/CX3CL1/SORL1/ZNF365/TULP3/EPHA4/EDNRB/WNT5A/SEMA3G/ITM2C/SEMA3E/SKI/CTSC/GPR161/MIB1/TRAK2/MYLIP/GLI3/SEMA3A/NGFR/RTN4/HOOK3/ZHX2/ULK2/PTN/LRRK2/ID4/HEY1/SEMA4C/NTN1/PBX1/HOXA2/EPHA7/ID3/IL6/DTX1/CNTN4/LRP1/MAP2/TLR2/ISL2/NRP1/NOG/SEMA6A/VIM/HES4/NOTCH3/NR2F1/DAAM2/DIXDC1/PMP22/SEMA3C/TNN/FGF13/MEIS1/STMN2/ISL1/SPP1/APOE/TH…
GO_REGULATION_OF_T_CELL_ACTIVATION	288	-0.42352	-1.49723	0.00101729	0.0110588	0.00733387	2758	tags=30%, list=18%, signal=25%	CD83/NCK1/LEP/IGFBP2/LILRB4/TNFAIP8L2/LOXL3/STAT5B/DLG5/PRKAR1A/CD1D/ABL1/PTPRC/IL6ST/ZMIZ1/GPAM/DUSP22/RUNX3/VAV1/CD2/NCKAP1L/TNFRSF1B/FYN/PIK3R1/ICOS/CCL5/GATA3/CCL21/HLA-DPB1/NOD2/PIK3CA/CD300A/PAG1/DUSP3/CD276/TGFBR2/ZBTB16/IL7R/SMAD7/DPP4/ANXA1/GLI3/ITPKB/BCL6/PAK3/CD4/GLI2/HLA-DOA/NLRP3/SOCS5/GSN/MAP3K8/BMP4/SIRPA/EBI3/PLA2G2A/HLA-DMB/CD81/PDE5A/HLX/LILRB2/VCAM1/CEBPB/HAVCR2/FCGR2B/IL6/TNFS…
GO_CELL_FATE_COMMITMENT	245	-0.421511	-1.48008	0.00101833	0.0110588	0.00733387	1853	tags=30%, list=12%, signal=27%	SMAD5/LMO4/NEUROG1/WNT10A/DLL4/GLIS1/STAT3/BMPR1A/EOMES/NKX2-1/MGA/EPAS1/SPRY2/NFE2L1/DLL1/ID2/SOX5/TBX2/LOXL3/SMO/BCL2/RORA/FGFR1/EBF2/ITGB1/WNT5A/TEAD3/GATA3/HEY2/CDON/MITF/AR/ACVR1/RUNX2/GLI3/SOX17/WNT9A/WNT11/GLI2/BMP4/GAP43/SLAMF8/NOTCH2/FOXC2/WNT2/TGFBR1/CEBPB/SOX18/SIX2/SH3PXD2B/FGF10/WNT2B/HOXA2/PTCH1/IL6/MEF2C/PDPN/ISL2/NRP1/NR2F2/FGF2/NOTCH3/FGF13/ZNF521/FZD7/SFRP1/ROR2/ISL1/TGFB1I1/DKK…
GO_EMBRYONIC_ORGAN_MORPHOGENESIS	272	-0.513923	-1.81146	0.00101833	0.0110588	0.00733387	2661	tags=33%, list=18%, signal=28%	ID2/RARB/SOBP/WDR19/TBX2/SIX4/SMO/MDFI/IFT52/SHOX2/SRF/BBS5/HOXB5/OSR2/RDH10/SOX11/MMP16/FGFR1/DLX5/MMP14/TULP3/LRIG1/WNT5A/NDRG4/GATA3/HOXB7/TEAD2/MIB1/RYR2/TGFBR2/VANGL2/NPHP3/ARL13B/HOXB3/ACVR1/RUNX2/GLI3/SOX17/WNT9A/HOXB4/HOXA7/HOXA1/WNT11/CHST11/GLI2/FGF9/TSHZ1/BMP4/ITGA8/NOTCH2/FOXC2/HLX/EDN1/TGFBR1/MICAL2/NTN1/SOX18/SIX2/HOXA3/FGF10/HOXA2/MEF2C/YAP1/PDGFRA/NOG/FOXF2/ENG/HOXB2/TCF21/GLI1/RB…
GO_MESENCHYME_DEVELOPMENT	245	-0.602208	-2.11458	0.00101833	0.0110588	0.00733387	2236	tags=40%, list=15%, signal=35%	BCL2/ACTA1/HAS2/RDH10/SPRY1/SOX11/FGFR1/CRELD1/PITX2/ZNF703/KITLG/EDNRB/WNT5A/SEMA3G/TEAD2/HEY2/SEMA3E/BASP1/SNAI1/TGFBR2/NEDD4/CORO1C/SMAD7/TGFB1/ACVR1/ACVRL1/ZFP36L1/FOXD1/WNT11/SEMA3A/NRTN/FGF9/OLFM1/BMP4/TGFB2/RTN4/HGF/FOXC2/EDN1/S100A4/VASN/MEOX1/WNT2/TGFBR1/HEY1/SEMA4C/SIX2/FGF10/NRP2/DCHS1/IL6/MEF2C/PDPN/BMPR2/YAP1/NRP1/NOG/ZEB2/FOXF2/ENG/SEMA6A/LEF1/TCF21/COL1A1/RBM24/PHLDB2/DAB2/ROBO1/SN…
GO_NEGATIVE_REGULATION_OF_CELL_DEVELOPMENT	286	-0.498883	-1.76303	0.00101833	0.0110588	0.00733387	2357	tags=30%, list=16%, signal=26%	PRTG/CRMP1/TMEM98/BCL2/BCL11A/SOX11/DNM3/THRB/GBP1/NLGN1/ADCYAP1/PTPRG/CX3CL1/SORL1/ZNF365/NPR2/EPHA4/EDNRB/WNT5A/SEMA3G/ITM2C/SEMA3E/SKI/MIB1/CORO1C/TRAK2/MYLIP/GLI3/SEMA3A/NGFR/RTN4/HOOK3/ZHX2/ULK2/PTN/LRRK2/ID4/HEY1/SEMA4C/NTN1/PBX1/POSTN/HOXA2/EPHA7/ID3/IL6/DTX1/CNTN4/LRP1/MAP2/ISL2/NRP1/NOG/LILRB1/SEMA6A/PTHLH/VIM/HES4/IGF1/NOTCH3/NR2F1/DAAM2/DIXDC1/PMP22/SEMA3C/TNN/FGF13/MEIS1/STMN2/ISL1/RG…
GO_POSITIVE_REGULATION_OF_ION_TRANSPORT	244	-0.433777	-1.52163	0.00101937	0.0110588	0.00733387	2297	tags=26%, list=15%, signal=22%	GCG/CXCL11/ABL1/STAC/PINK1/SCN3B/RELN/PTAFR/EHD3/CACNB3/STXBP1/LILRA2/CX3CL1/PLA2R1/RAMP3/CCL5/KCNJ2/TRPV2/PLCG1/RYR2/DMD/CCR1/RGN/SHANK3/STC1/WFS1/GAL/CD4/CXCL9/CACNB2/P2RX7/F2R/CCL4/KCNH2/EDN1/DRD1/CACNA2D1/CEBPB/CXCL12/HSPA2/TNFSF11/FXYD1/CNTN1/ANK2/FABP3/CXCL10/JPH2/ABCB1/SCN4B/TRPC1/CAV1/TACR2/TREM2/PDGFRB/CCL2/APOE/THY1/FLNA/KCNMB1/PKD2/AGT/MYLK/FHL1
GO_REGULATION_OF_SMALL_GTPASE_MEDIATED_SIGNAL_TRANSDUCTION	284	-0.449862	-1.58859	0.00101937	0.0110588	0.00733387	2894	tags=35%, list=19%, signal=29%	KANK1/ARHGAP9/RASGRF2/ARHGEF9/FGD3/ARRB1/SPRY4/SPRY2/LPAR1/GPR20/TIAM1/RAPGEF1/PLEKHG2/SRGAP1/ARHGAP22/GPR4/TIAM2/VAV3/MAPKAP1/CHN2/CSF1/ARHGAP28/RHOBTB1/CBL/ARHGAP29/GDI1/PSD3/DGKI/TSC2/FLOT1/MAPRE2/RASGEF1A/ABL1/ARHGDIB/SPRY1/ARHGAP20/STARD13/ARHGAP30/STARD8/PSD/MYO9A/RELN/ARHGAP6/VAV1/ITSN1/ARHGAP1/RASA3/KITLG/ITGB1/PREX1/RASIP1/LPAR4/FARP1/FGD6/IQSEC1/CDON/ARHGEF4/MAP4K4/ITPKB/FGD5/BCL6/ARHGA…
GO_REGULATION_OF_SUPRAMOLECULAR_FIBER_ORGANIZATION	284	-0.490524	-1.73217	0.00101937	0.0110588	0.00733387	2951	tags=37%, list=20%, signal=30%	DCTN1/NIN/ARPC4/KANK1/ARPC1B/SNCA/LPAR1/TMOD2/NCK1/ITGB1BP1/PLEKHG2/CORO2B/CLIP1/MYO1C/WAS/ACTN2/WASF2/TTBK2/ARHGAP28/ADD1/MAPRE3/MID1/PPM1F/FER/ABL1/ROCK1/ABI2/SPTBN1/ARHGAP6/FES/TAOK1/DAPK3/NUMA1/PLEK/SORBS3/NCKAP1L/CX3CL1/GPX1/ICAM1/PIK3R1/ARL2/PREX1/FCHSD2/CCL21/LIMCH1/GMFG/ESAM/JMY/CCL26/HCK/DSTN/SWAP70/SHANK3/CDH5/WNT11/PAK3/GSN/EVL/ARHGEF10/EDN1/HCLS1/MYOC/TGFBR1/MAGEL2/DLC1/PLEKHH2/SH3PXD…
GO_CONNECTIVE_TISSUE_DEVELOPMENT	240	-0.605163	-2.12232	0.00102145	0.0110588	0.00733387	2697	tags=45%, list=18%, signal=38%	LEP/ID2/RARB/SOX5/GPR4/PPARGC1A/COL7A1/ZNF516/CSF1/BMP1/SHOX2/OXCT1/SRF/FGF18/OSR2/PDGFD/CREB3L2/FGFR1/RUNX3/BMP8A/FTO/ECM1/SLC39A13/SORL1/EBF2/WNT5A/EPYC/PIK3CA/SNAI1/CYTL1/CD34/SCARA3/TGFBR2/ZBTB16/HOXB3/ADAMTS12/TGFB1/COCH/RUNX2/GLI3/ACVRL1/WNT9A/FOXD1/STC1/KLF7/ARID5B/WNT11/CHST11/GLI2/FGF9/BMP4/CHSY1/ARRDC3/FOXC2/MAF/EDN1/TRPS1/TGFBR1/ID4/RSPO2/SIX2/SH3PXD2B/HOXA3/WNT2B/LTBP3/THBS3/MEF2C/ANX…
GO_NEGATIVE_REGULATION_OF_CELL_MOTILITY	240	-0.609723	-2.13831	0.00102145	0.0110588	0.00733387	2655	tags=44%, list=18%, signal=37%	IL24/SRGAP1/PPARGC1A/WAS/PTPRU/DPEP1/CITED2/RAP2A/DLG5/SRF/BCL2/RECK/HDAC5/ARHGDIB/CLDN5/STARD13/DUSP22/PTPRG/CX3CL1/MCTP1/SPRED1/NDRG4/GATA3/CCL21/LIMCH1/VCL/CD300A/MITF/DUSP3/NISCH/CORO1C/TIE1/ADARB1/SMAD7/TGFB1/HMOX1/RGN/ACVRL1/OSBPL8/HOXA7/STC1/ADORA3/MMRN2/VASH1/WNT11/HAS1/SEMA3A/CD200/FOXO3/NBL1/MAGI2/EVL/SLAMF8/ILK/PTN/MCC/DLC1/PRKG1/RRAS/CXCL12/CX3CR1/NAV3/CYGB/MEF2C/LRP1/CHRD/SERPINE1/RH…
GO_PHAGOCYTOSIS	231	-0.481126	-1.68391	0.00102145	0.0110588	0.00733387	3061	tags=37%, list=20%, signal=30%	GULP1/IFNG/RAB7B/MYO1G/IL2RG/ARPC4/ARPC1B/FGR/NCK1/RAPGEF1/P2RY6/LEP/VAV3/MYO1C/WAS/NCF4/MARCO/WASF2/ELMO2/WIPF3/PLD4/ABL1/FCN1/PTPRC/DYSF/VAV1/DOCK1/NCKAP1L/MYH9/CD36/FYN/PIK3R1/ITGB1/RAB11FIP2/PTX3/CAMK1D/CLEC7A/PIK3CA/CD300A/PIP5K1C/PLCG1/PEAR1/HCK/CORO1C/BIN2/ANXA1/DOCK2/C4BPA/MERTK/SPHK1/GSN/SIRPA/WIPF1/P2RX7/ELMO1/GAS6/CD300LF/PECAM1/FCGR2B/ABCA1/TLR4/NCF2/ITGB2/LRP1/ITGAM/TLR2/CD93/MSR1/IT…
GO_REGULATION_OF_CELLULAR_RESPONSE_TO_GROWTH_FACTOR_STIMULUS	240	-0.619468	-2.17249	0.00102145	0.0110588	0.00733387	1910	tags=38%, list=13%, signal=33%	NPTN/ZNF703/SORL1/SKIL/WNT5A/GATA3/FAM89B/SKI/HHIP/TGFBR2/NEDD4/SMAD7/ADAMTS12/TGFB1/RUNX2/ACVRL1/PEG10/FOXD1/CDH5/MMRN2/CHST11/FGF9/NBL1/BMP4/ITGA8/NOTCH2/ADAMTSL2/ILK/FZD4/NTF3/CD109/VASN/FAM20C/ITGA5/TGFBR1/GPC1/RASL11B/LTBP4/HTRA3/FGF10/ADAMTS3/PTP4A3/FZD1/VEGFC/BMPR2/CHRD/CAV2/GREM2/CDKN1C/NOG/FGF2/ENG/SEMA6A/GPC3/SULF2/DOK5/PMEPA1/DAB2/ROBO1/CDKN2B/TGFBR3/TWSG1/SFRP1/LOX/MYOCD/TGFB3/CAV1/ZN…
GO_REGULATION_OF_TRANSPORTER_ACTIVITY	240	-0.421151	-1.47698	0.00102145	0.0110588	0.00733387	3361	tags=32%, list=22%, signal=25%	CCR2/FXYD5/TRPC6/KCNG1/CNKSR3/GRIN2A/NEFL/ADRB2/IFNG/VAMP2/HECW2/ADRA2A/CASQ1/GOPC/SNCA/REM1/P2RY6/CNIH3/PPARGC1A/KLHL24/ACTN2/AMIGO1/BCL2/UTRN/STAC/PINK1/CRHBP/SCN3B/DLG4/RELN/PTAFR/EHD3/NLGN1/DYSF/CACNB3/AHNAK/DAPK1/PIM1/PDE4B/GNB5/RYR2/DMD/NEDD4/SLMAP/RGN/SHANK3/CTTNBP2NL/GAL/MYO5A/CACNB2/CACNA2D1/CLIC2/KCNE4/HSPA2/STOM/MEF2C/PRNP/FXYD1/RRAD/ANK2/JPH2/ABCB1/SCN4B/OSR1/ATP1A2/TWIST1/CAV1/TREM2/…
GO_SENSORY_ORGAN_MORPHOGENESIS	239	-0.478058	-1.67562	0.00102145	0.0110588	0.00733387	2736	tags=28%, list=18%, signal=23%	DLL1/PROM1/RARB/SOBP/WDR19/TBX2/SIX4/TSKU/BCL2/OSR2/ABI2/SOX11/THRB/FGFR1/PITX2/DLX5/LRIG1/SHROOM2/WNT5A/GATA3/NTRK2/SKI/CDON/VANGL2/GLI3/WNT9A/HOXA1/C12orf57/GLI2/FGF9/TSHZ1/BMP4/ITGA8/NOTCH2/ZHX2/EDN1/PTN/WNT2/NTN1/SIX2/FGF10/WNT2B/HOXA2/FJX1/PTPRM/NOG/FOXF2/RBP4/FZD2/OSR1/MEIS1/ROR2/TWIST1/FBN1/COL5A1/THY1/COL8A2/MFAP2/MAFB/COL5A2/COL11A1/PRRX1/ALDH1A3/FRZB/EFEMP1/COL8A1/CTHRC1
GO_STRIATED_MUSCLE_CELL_DIFFERENTIATION	240	-0.546492	-1.91656	0.00102145	0.0110588	0.00733387	2915	tags=41%, list=19%, signal=33%	CACNA1H/PDLIM5/CASQ1/BCL9/SORT1/SMYD1/TMOD2/DLL1/NEB/RARB/HAMP/ACTN2/SIX4/CHRNB1/SMO/HDAC9/MYEF2/POPDC3/SGCB/SHOX2/MEF2A/ADAM12/SRF/PRKAR1A/FLOT1/BCL2/ACTA1/MYH3/HDAC4/CD9/HDAC5/SPAG9/CD53/DYSF/FHL2/MYH9/MMP14/GPX1/FLT3LG/ITGB1/ALPK2/HEY2/PTGFRN/SKI/CDON/DMD/LDB3/SLC8A1/TGFB1/ACVR1/MYOM1/CXCL9/BMP4/CD81/BVES/EDN1/SORBS2/OBSL1/CDH2/DMPK/MEF2C/SGCD/PDGFRA/CAV2/CXCL10/IGFBP5/EHD2/ALPK3/UCHL1/IGF1/RB…
GO_HEART_MORPHOGENESIS	232	-0.596944	-2.0883	0.0010225	0.0110588	0.00733387	2794	tags=44%, list=19%, signal=36%	AXIN2/NOS3/DLL1/ID2/GJA5/RARB/TBX2/SMO/CITED2/IFT52/SHOX2/SRF/HAS2/BBS5/CLDN5/SPRY1/SOX11/PITX2/ZMIZ1/FHL2/PIM1/WNT5A/TEK/NDRG4/TNNC1/GATA3/ALPK2/TEAD2/HEY2/UBE4B/SNAI1/MIB1/RYR2/TGFBR2/VANGL2/NPHP3/NEDD4/ARL13B/SMAD7/TGFB1/ACVR1/ACVRL1/SOX17/MYOM1/WNT11/PLXND1/SOX4/OLFM1/BMP4/TGFB2/RTN4/NOTCH2/SLIT3/FOXC2/ILK/WNT2/TGFBR1/MICAL2/DLC1/HEY1/SMARCD3/SOX18/NPY1R/FZD1/NRP2/PTCH1/DCHS1/ADAMTS1/PARVA/ME…
GO_PROTEIN_KINASE_B_SIGNALING	227	-0.455373	-1.5919	0.0010225	0.0110588	0.00733387	2927	tags=36%, list=20%, signal=29%	ADAM8/TRIB3/PIK3R5/KL/SPRY2/IGF1R/RAPGEF1/ITGB1BP1/LEP/KDR/FGF1/GAB1/TSC2/RASD2/FGF18/PINK1/EREG/FGFR1/PIK3CG/VAV1/C1QTNF1/ITSN1/MEIS3/CX3CL1/FYN/GPX1/KITLG/PIK3R1/RAMP3/ITGB1/ICOS/CCL5/TEK/GATA3/CCL21/NTRK2/PIK3CA/PEAR1/F10/TGFB1/ZFP36L1/OSBPL8/MERTK/FGF9/SH2B3/SESN3/MAGI2/RTN4/HGF/ILK/HCLS1/MYOC/GAS6/TGFBR1/FGF10/ANGPT1/RRAS/CX3CR1/FGF7/TNFSF11/CD86/PDGFRA/CCL19/HIP1/IGFBP5/RCN3/IRS1/FGF2/ENG/A…
GO_REGULATION_OF_ANIMAL_ORGAN_MORPHOGENESIS	238	-0.560448	-1.96404	0.0010225	0.0110588	0.00733387	1838	tags=28%, list=12%, signal=25%	ROR1/WNT5A/GATA3/HOXB7/BASP1/CD34/TGFBR2/AR/VANGL2/NPHP3/ACVR1/RUNX2/NTN4/DVL3/WNT11/MAGED1/BMP4/TGFB2/MAGI2/HGF/FOXC2/FZD4/EDN1/PTN/WNT2/TGFBR1/RSPO2/SIX2/FGF10/WNT2B/FZD1/FGF7/FOXP2/BMPR2/GPC6/NOG/ENG/GPC3/SULF2/GLI1/DAB2/LIMS2/ROBO1/SNAI2/PLEKHA4/SEMA3C/FZD2/PRICKLE2/FZD7/SFRP1/PRICKLE1/ROR2/TWIST1/ISL1/ANKRD6/HAND2/TNFRSF11B/DKK1/RSPO3/AGT/DACT1/ASPN/CTHRC1/SULF1/SFRP2/GREM1
GO_STEM_CELL_DIFFERENTIATION	225	-0.465728	-1.62869	0.0010225	0.0110588	0.00733387	2252	tags=26%, list=15%, signal=23%	ABL1/RDH10/PTPRC/SOX11/PITX2/GPM6A/KITLG/EDNRB/LMO2/SEMA3G/GATA3/TEAD2/SEMA3E/CORO1C/ACVR1/RUNX2/SOX17/HOXB4/HOXA7/SEMA3A/NRTN/BMP4/TGFB2/FOXC2/EDN1/MEOX1/PTN/SEMA4C/SOX18/SHC4/FZD1/NRP2/LTBP3/MEF2C/YAP1/PDGFRA/NRP1/ZEB2/SEMA6A/RBM24/SNAI2/SEMA3C/FN1/OSR1/KIT/TRIM6/SFRP1/PRICKLE1/MYOCD/TWIST1/ISL1/A2M/HAND2/EDNRA/BCHE/LBH/FRZB/HTR2B/GREM1
GO_CELL_CELL_ADHESION_VIA_PLASMA_MEMBRANE_ADHESION_MOLECULES	224	-0.520609	-1.81947	0.00102354	0.0110588	0.00733387	2359	tags=36%, list=16%, signal=31%	PCDH12/SELL/CDH17/DSC3/PCDHB12/PCDHGA3/CLDN5/LRRC4C/PTPRD/NLGN1/FAT3/ROBO3/PCDHGA4/CX3CL1/NPTN/ICAM1/ITGB1/IGSF11/CD84/PCDH19/CLSTN2/IGSF21/CEACAM6/LRFN5/ESAM/PCDHGA1/PCDH10/TGFBR2/NTNG2/SELP/CADM1/ACVR1/CDH5/PCDHB6/CDH19/PCDHB7/CDH13/PCDH8/CDH3/VSTM2L/PCDHB3/PCDH17/L1CAM/PCDHB16/KIFAP3/TGFB2/TRO/PCDHGA10/ITGA5/VCAM1/PCDHB14/PECAM1/MYOT/CDH2/PCDHB15/PCDH9/CLDN3/DCHS1/MYADM/ITGB2/CNTN4/ITGAM/SELE/…
GO_CELL_JUNCTION_ASSEMBLY	224	-0.553869	-1.93571	0.00102354	0.0110588	0.00733387	2734	tags=42%, list=18%, signal=35%	RAPGEF1/LIMS1/ITGB1BP1/CORO2B/GJA5/KDR/PARD6G/MYO1C/ACTN2/CD151/MPP7/TJP1/DLG5/SRF/FLOT1/BCL2/PPM1F/CDH17/CD9/ABL1/ROCK1/CLDN5/MYO9A/ARHGAP6/DUSP22/DAPK3/MMP14/ZNF703/TRIP6/ARL2/PRKCH/TEK/LIMCH1/VCL/ESAM/SNAI1/PIP5K1C/NFASC/DUSP3/MACF1/GPM6B/CORO1C/MAP4K4/SMAD7/ACVRL1/CDH5/CDH19/WNT11/CDH13/DST/RAMP2/CDH3/ILK/TLN1/GJA4/ITGA5/MYOC/DLC1/PECAM1/CDH2/CLDN3/LRP1/ANK2/NRP1/ACTN1/FSCN1/GJC1/CLDN1/PHLDB2…
GO_RECEPTOR_MEDIATED_ENDOCYTOSIS	233	-0.51044	-1.78564	0.00102354	0.0110588	0.00733387	1945	tags=26%, list=13%, signal=23%	MTMR2/CD36/PLA2R1/SORL1/RAMP3/ITGB1/PICALM/HSPG2/MX2/FCHSD2/CCL21/ITGA4/PIP5K1C/TGFBR2/FOLR2/STAB1/NEDD4/RAMP2/LRP3/MAGI2/LDLRAD3/CD81/NTF3/PDLIM7/PPT1/ANGPT1/MRC1/FCGR2B/ITGB2/LRP1/ITGAM/SERPINE1/CAV2/CCL19/CALCRL/SELE/HIP1/MSR1/LILRB1/SYT11/RAMP1/WASF1/VLDLR/DAB2/DNM1/APOC1/CD163/FCER1G/FCGR1B/SGIP1/CD14/CAV1/APOE/COLEC12/DKK1/SPARC/HTR2B/RAB31/C3/GREM1/SFRP4
GO_REGULATION_OF_PEPTIDYL_TYROSINE_PHOSPHORYLATION	233	-0.489399	-1.71203	0.00102354	0.0110588	0.00733387	2178	tags=26%, list=15%, signal=23%	EREG/PTPRC/PDGFD/DLG4/RELN/IL6ST/DUSP22/ERRFI1/CRLF1/ENPP2/CD36/FYN/KITLG/ICAM1/EPHA4/CCL5/NTRK2/CD300A/TSLP/SH3BP5/TGFB1/ACVR1/CD4/SOCS5/SH2B3/CSPG4/CTF1/SAMSN1/HGF/CD81/NTF3/HTR2A/HCLS1/ITGA5/GAS6/PECAM1/FGF10/ANGPT1/EPHA7/BST1/FGF7/IL6/PRNP/ITGB2/CNTN1/NRP1/IGF1/CSF1R/KIT/SFRP1/ISL1/CAV1/TREM2/GHR/PDGFC/THY1/NOX4/AGT/SFRP2/GREM1/THBS4
GO_NEGATIVE_REGULATION_OF_CYTOKINE_PRODUCTION	230	-0.480654	-1.68009	0.00102459	0.0110588	0.00733387	2286	tags=29%, list=15%, signal=25%	ORM1/ADCY7/PTPRC/FGFR1/GBP1/TNFAIP3/ACP5/ERRFI1/NCKAP1L/CX3CL1/NPTN/CD84/GATA3/TLR8/CD34/TNFRSF4/SMAD7/TGFB1/ANXA1/HMOX1/LAPTM4B/CMKLR1/WNT11/BCL6/MERTK/NLRP3/CDH3/SOCS5/CD200/SIRPA/TGFB2/HGF/C1QTNF3/SRGN/HERC5/GAS6/HOMER3/HAVCR2/ANGPT1/FCGR2B/CX3CR1/NAV3/IL6/TLR4/PRNP/CLEC4A/VSIG4/LILRB1/LEF1/INHBB/AXL/SYT11/IGF1/IL33/TWSG1/FN1/TNFSF4/TWIST1/TGFB3/TREM2/TYROBP/THBS1/LRRC32/INHBA/GPNMB/APOD
GO_NEGATIVE_REGULATION_OF_PEPTIDASE_ACTIVITY	219	-0.476871	-1.66359	0.00102459	0.0110588	0.00733387	1449	tags=21%, list=10%, signal=19%	WNT9A/SERPINB2/WFDC1/PCSK1N/NGFR/HGF/CRIM1/CD109/GAS6/IFI16/ITIH5/PRNP/CST4/LRP1/TFPI/SERPINE1/CST6/ITIH3/LEF1/GPC3/RENBP/AQP1/PAPLN/SERPINH1/TFPI2/LXN/PTGS2/SERPINE2/CST2/A2M/TIMP3/THBS1/PROS1/COL6A3/SERPINF1/RARRES1/TIMP2/SERPING1/TIMP1/C3/AGT/SPOCK1/CRYAB/CST1/SFRP2
GO_POSITIVE_REGULATION_OF_CELL_CELL_ADHESION	236	-0.437832	-1.53164	0.00102459	0.0110588	0.00733387	2758	tags=33%, list=18%, signal=28%	CD83/NCK1/LEP/IGFBP2/LILRB4/PTPRU/CITED2/STAT5B/FLOT1/CD1D/HAS2/PTPRC/PTAFR/IL6ST/ZMIZ1/GPAM/RUNX3/VAV1/NCKAP1L/CX3CL1/ETS1/ADAM19/FYN/ICAM1/PIK3R1/NFAT5/ICOS/WNT5A/CCL5/GATA3/CCL21/HLA-DPB1/NOD2/CEACAM6/ITGA4/PIK3CA/CD276/TGFBR2/ZBTB16/IL7R/SMAD7/DPP4/ANXA1/GLI3/ITPKB/BCL6/PAK3/CD4/GLI2/NLRP3/SOCS5/KIFAP3/MAP3K8/SIRPA/PODXL/EBI3/HLA-DMB/CD81/HLX/LILRB2/VCAM1/HAVCR2/IL6/TNFSF11/PDPN/CD86/ITGB2/CC…
GO_SKELETAL_SYSTEM_MORPHOGENESIS	219	-0.581751	-2.02947	0.00102459	0.0110588	0.00733387	2653	tags=38%, list=18%, signal=32%	RARB/WDR19/FOXN3/COL7A1/SIX4/BMP1/MDFI/SHOX2/FGF18/HAS2/HOXB5/OSR2/RDH10/SOX11/MMP16/FGFR1/ACP5/DLX5/MMP14/TULP3/NAB2/TEK/HOXB7/SKI/HHIP/SCARA3/TGFBR2/HOXB3/COCH/RUNX2/GLI3/WNT9A/HOXB4/HOXA7/STC1/HOXA1/ARID5B/CHST11/BMP4/CHSY1/P2RX7/CDX1/FOXC2/TGFBR1/SIX2/SH3PXD2B/HOXA3/HOXA2/MMP2/LTBP3/FREM1/THBS3/MEF2C/ANXA6/BMPR2/PDGFRA/CSGALNACT1/NOG/BMPR1B/COL6A1/HOXB2/COL1A1/COL12A1/SERPINH1/COL14A1/OSR1/SF…
GO_POSITIVE_REGULATION_OF_MAP_KINASE_ACTIVITY	228	-0.462135	-1.6138	0.00102564	0.0110588	0.00733387	3338	tags=39%, list=22%, signal=31%	DUSP6/CRKL/NGF/TRAF2/GADD45G/INSR/IRAK2/EGFR/FZD10/FLT1/ADRA2A/ADAM8/PIK3R5/CD74/MAP3K6/ARRB1/LPAR1/TIAM1/RAPGEF1/FGF1/KIDINS220/PKN1/MAP4K5/FGF18/GADD45A/PTPRC/PDGFD/SPAG9/FGFR1/PIK3CG/TAOK1/SASH1/MAP3K3/MAPK10/KITLG/EPHA4/WNT5A/NOD1/MAP3K12/NOD2/MUC20/VANGL2/TGFB1/DVL3/PAK3/MAGED1/CSPG4/MAP3K8/BMP4/P2RX7/F2R/HGF/ILK/CD81/PDE5A/FZD4/NTF3/HTR2A/EDN1/MDFIC/LRRK2/TGFBR1/CARTPT/DUSP5/FGF10/TPD52L1/F…
GO_NEGATIVE_REGULATION_OF_GROWTH	217	-0.513055	-1.78737	0.00102669	0.0110588	0.00733387	1790	tags=26%, list=12%, signal=23%	WNT5A/SEMA3G/SEMA3E/STC2/ING4/TGFBR2/TGFB1/ACVRL1/SOX17/WNT11/BCL6/WFDC1/SEMA3A/BMP4/TGFB2/RTN4/NOTCH2/SLIT3/ULK2/CDKN2A/SEMA4C/NTN1/PPT1/APBB1/EPHA7/PTCH1/BMPR2/CDA/MAP2/WWC3/IGFBP5/DCBLD2/NRP1/NOG/SEMA6A/GPC3/RBP4/SEMA3C/FGF13/MEIS1/SFRP1/SERPINE2/DACT3/RGS2/SPP1/RGS4/INHBA/GJA1/SLIT2/FRZB/RERG/AGT/CRYAB/FHL1/SFRP2/GREM1
GO_REGULATION_OF_CALCIUM_ION_TRANSPORT	217	-0.507854	-1.76925	0.00102669	0.0110588	0.00733387	2339	tags=32%, list=16%, signal=28%	CAMK2G/BCL2/GCG/CXCL11/ABL1/STAC/PIK3CG/EHD3/DYSF/CACNB3/AHNAK/LILRA2/CX3CL1/GNAO1/FYN/ICAM1/RAMP3/PDE4B/GNB5/CD84/CCL5/CACNA1C/GNAI2/STC2/TRPV2/PLCG1/RYR2/DMD/CCR1/SLC8A1/RGN/STC1/WFS1/CD4/SESTD1/CXCL9/MYO5A/CACNB2/P2RX7/F2R/CCL4/LILRB2/DRD1/CACNA2D1/HOMER3/CLIC2/CXCL12/HSPA2/PRNP/RRAD/ANK2/CXCL10/CXCR4/LILRB1/JPH2/ATP1A2/PTGS2/TRPC1/CAV1/PDGFRB/CCL2/THY1/PKD2/GEM/RGS4/GJA1/CASQ2/AGT/MYLK/PLN
GO_RESPONSE_TO_TRANSFORMING_GROWTH_FACTOR_BETA	218	-0.546271	-1.90396	0.00102669	0.0110588	0.00733387	2243	tags=35%, list=15%, signal=30%	ROCK1/CLDN5/PDGFD/SOX11/DUSP22/RUNX3/ZNF703/FYN/SKIL/WNT5A/PDE2A/FAM89B/SKI/TGFBR2/SMAD7/TGFB1/ACVR1/ACVRL1/ZFP36L1/PEG10/ITGB5/CDH5/CHST11/TGFB2/ITGA8/ADAMTSL2/CD109/EDN1/VASN/ZYX/WNT2/TGFBR1/ZFHX3/NR3C1/RASL11B/LTBP4/HTRA3/POSTN/LTBP3/CX3CR1/PENK/MEF2C/CAV2/FMOD/CDKN1C/ENG/CLDN1/COL1A1/PMEPA1/DAB2/CDKN2B/TGFBR3/TWSG1/SMAD9/SFRP1/LOX/MYOCD/TGFB3/CAV1/MXRA5/CILP/DKK3/HTRA1/COL4A2/FBN1/PDE3A/LTBP1…
GO_REGULATION_OF_TRANSMEMBRANE_RECEPTOR_PROTEIN_SERINE_THREONINE_KINASE_SIGNALING_PATHWAY	209	-0.599995	-2.08911	0.00102775	0.0110588	0.00733387	1896	tags=35%, list=13%, signal=31%	ZNF703/SORL1/SKIL/WNT5A/FAM89B/SKI/TGFBR2/SMAD7/TGFB1/ACVR1/ACVRL1/PEG10/FOXD1/CDH5/CHST11/FGF9/NBL1/BMP4/TGFB2/MAGI2/ITGA8/NOTCH2/ADAMTSL2/ILK/CD109/VASN/RBPMS/TGFBR1/RASL11B/LTBP4/HTRA3/FGF10/FZD1/BMPR2/CHRD/CAV2/GREM2/CDKN1C/NOG/ENG/INHBB/GPC3/PMEPA1/DAB2/CDKN2B/WWTR1/TGFBR3/TWSG1/SFRP1/LOX/MYOCD/TGFB3/CAV1/CILP/ZNF423/DKK3/HTRA1/FBN1/FSTL3/LTBP1/EMILIN1/THBS1/FSTL1/TGFB1I1/DKK1/INHBA/CHRDL1/R…
GO_DEVELOPMENTAL_GROWTH_INVOLVED_IN_MORPHOGENESIS	210	-0.516749	-1.79769	0.00102987	0.0110588	0.00733387	3099	tags=39%, list=21%, signal=31%	SEMA6D/SYT4/RND2/SYT17/NIN/EFNA5/PAFAH1B1/SPRY2/TIAM1/PPP3CB/TBX2/SIX4/FGF1/CSF1/TNFRSF12A/GDI1/SRF/BCL11A/ABL1/RDH10/SPRY1/RNF157/SYT1/PLXNA1/LZTS2/ITGB1/WNT5A/SEMA3G/SEMA3E/ITGA4/VCL/TRPV2/ISLR2/TGFBR2/MACF1/VANGL2/ULK1/WNT11/SEMA3A/OLFM1/L1CAM/BMP4/MAGI2/RTN4/SLIT3/ILK/SEMA5B/ULK2/HCLS1/LAMB2/NRCAM/SEMA4C/NTN1/CRABP2/FGF10/POSTN/EPHA7/NRP2/CXCL12/DCLK1/BMPR2/LRP1/MAP2/YAP1/AUTS2/DBN1/NRP1/ZEB2…
GO_REGULATION_OF_ACTIN_FILAMENT_ORGANIZATION	212	-0.475963	-1.65584	0.00102987	0.0110588	0.00733387	2895	tags=37%, list=19%, signal=30%	ARPC4/KANK1/ARPC1B/LPAR1/TMOD2/NCK1/ITGB1BP1/PLEKHG2/CORO2B/MYO1C/WAS/ACTN2/WASF2/ARHGAP28/ADD1/PPM1F/FER/ABL1/ROCK1/ABI2/SPTBN1/ARHGAP6/PLEK/SORBS3/NCKAP1L/CX3CL1/ICAM1/PIK3R1/PREX1/FCHSD2/CCL21/LIMCH1/GMFG/ESAM/JMY/CCL26/HCK/DSTN/SWAP70/SHANK3/WNT11/PAK3/GSN/EVL/ARHGEF10/HCLS1/MYOC/TGFBR1/MAGEL2/DLC1/PLEKHH2/SH3PXD2B/SYNPO/CXCL12/GPR65/MYADM/DBN1/SPIRE1/NRP1/WASF1/PHLDB2/FHOD3/RDX/TMOD1/TPM1/CF…
GO_REGULATION_OF_MUSCLE_SYSTEM_PROCESS	213	-0.542439	-1.8869	0.00102987	0.0110588	0.00733387	2401	tags=32%, list=16%, signal=27%	TNNC2/MEF2A/CAMK2G/SRF/HDAC4/UTRN/ROCK1/GTF2IRD2B/PIK3CG/PTAFR/IL6ST/EHD3/DAPK3/ERRFI1/TNFRSF1B/PDE4B/TNNC1/CACNA1C/KCNJ2/RYR2/DMD/SLC8A1/SMAD7/DOCK4/STC1/C12orf57/SPHK1/FOXO3/LMCD1/F2R/PDE5A/CTNNA3/EDN1/DMPK/PRKG1/CLIC2/OXTR/ATP2B4/ANXA6/CALCRL/ANK2/IGFBP5/PPP1R12B/PDE9A/CHRNA3/IGF1/SGCA/AIF1/TPM1/FGF13/KIT/ATP1A2/PTGS2/MYOCD/FBXO32/CAV1/TACR2/RGS2/HAND2/FLNA/KCNMA1/RGS4/HSPB6/CASQ2/AGT/PLN/MYL9…
GO_REGULATION_OF_RAS_PROTEIN_SIGNAL_TRANSDUCTION	205	-0.452681	-1.57344	0.00102987	0.0110588	0.00733387	2894	tags=35%, list=19%, signal=28%	KANK1/RASGRF2/ARHGEF9/FGD3/ARRB1/SPRY4/SPRY2/LPAR1/GPR20/TIAM1/RAPGEF1/PLEKHG2/GPR4/TIAM2/VAV3/MAPKAP1/CSF1/CBL/PSD3/DGKI/FLOT1/MAPRE2/RASGEF1A/ABL1/ARHGDIB/SPRY1/PSD/VAV1/ITSN1/RASA3/KITLG/ITGB1/PREX1/RASIP1/LPAR4/FARP1/FGD6/IQSEC1/ARHGEF4/MAP4K4/ITPKB/FGD5/BCL6/PLEKHG1/TRIO/TGFB2/F2R/NOTCH2/FGD1/ARHGEF10/MYOC/DLC1/FGF10/ARHGEF6/GPR65/ABCA1/KCTD10/AUTS2/NRP1/IGF1/ROBO1/RDX/KANK2/ARHGEF17/HEG1/IR…
GO_GLIAL_CELL_DIFFERENTIATION	195	-0.454966	-1.57846	0.00103093	0.0110588	0.00733387	3105	tags=36%, list=21%, signal=29%	EGFR/RELA/IFNG/STAT3/SOX10/NKX2-1/LPAR1/NFE2L1/DLL1/ID2/SMO/CDK6/TRPC4/TMEM98/CD9/ABL1/KLF15/SOX11/RELN/IL6ST/LGI4/GRN/TNFRSF1B/PTPRZ1/ZNF365/S100B/EPHA4/ROR1/NAB2/NTRK2/SKI/PLP1/BOK/TGFB1/GLI3/S100A8/SOX4/GSN/BNIP3/GAP43/ILK/ARHGEF10/MYOC/PTN/DRD1/LAMB2/ID4/GPC1/CDH2/FGF10/IL6/TLR4/DTX1/LRP1/TLR2/C5AR1/NOG/CXCR4/LEF1/VIM/DAAM2/EGR2/TSPAN2/LAMA2/C1QA/CNTNAP1/WASF3/ROR2/SERPINE2/TREM2/MXRA8
GO_MULTI_MULTICELLULAR_ORGANISM_PROCESS	208	-0.476764	-1.65697	0.00103093	0.0110588	0.00733387	2380	tags=29%, list=16%, signal=25%	PZP/SLC38A2/BCL2/RECK/ADCY7/ARHGDIB/CTSB/CRHBP/PTAFR/NAMPT/ADCYAP1/ETS1/TEAD3/EPYC/STC2/TGFBR2/AR/STOX2/MAGED2/STC1/PAPPA/RAMP2/PGR/TRO/EDN1/ITGA5/PTN/HAVCR2/AKR1B1/SH3PXD2B/MMP2/SYDE1/THBD/OXTR/PTGFR/PAM/BMPR2/CLIC5/IGFBP5/PCSK5/NR2F2/PTHLH/CORIN/PLA2G4C/TAC1/PTGS2/SERPINE2/TGFB3/RGS2/LDOC1/COL16A1/NRK/SPP1/PTGIS/IGFBP7/MMP7/GJA1/FBLN1/TIMP1/AGT
GO_NEGATIVE_REGULATION_OF_WNT_SIGNALING_PATHWAY	190	-0.546105	-1.89477	0.00103093	0.0110588	0.00733387	1790	tags=25%, list=12%, signal=22%	WNT5A/ALPK2/TMEM88/NPHP3/GLI3/SOX17/DVL3/WNT11/FGF9/NKD2/LATS2/MCC/DKK2/CDH2/FZD1/HIC1/LRP1/RBMS3/NOG/GPC3/GLI1/DAB2/SNAI2/WWTR1/BICC1/TNN/IGFBP4/SFRP1/PRICKLE1/IGFBP6/BARX1/ROR2/ISL1/ANKRD6/CAV1/DACT3/DKK3/NXN/APOE/SHISA2/DKK1/FRZB/DACT1/CTHRC1/SFRP2/GREM1/SFRP4
GO_REGULATION_OF_LEUKOCYTE_PROLIFERATION	206	-0.469296	-1.63085	0.00103093	0.0110588	0.00733387	2746	tags=33%, list=18%, signal=27%	NCK1/LEP/IGFBP2/VAV3/PKN1/CSF1/STAT5B/DLG5/HHEX/PRKAR1A/BCL2/CD1D/PTPRC/SOX11/IL6ST/GPAM/TNFAIP3/NCKAP1L/TNFRSF1B/KITLG/FLT3LG/CCL5/HLA-DPB1/CD300A/CD276/TGFBR2/TNFRSF4/SLC39A10/ANXA1/BCL6/GAL/CD4/BMP4/EBI3/PLA2G2A/HLA-DMB/CD81/PDE5A/LST1/LILRB2/VCAM1/CEBPB/HAVCR2/FGF10/BST1/FCGR2B/IL6/TLR4/MEF2C/PRNP/CD86/CCL19/TNFSF13B/VSIG4/LILRB1/IGF1/AIF1/TWSG1/HLA-DPA1/TNFSF4/MNDA/TAC1/IRS2/TYROBP/LRRC32/GP…
GO_ANTERIOR_POSTERIOR_PATTERN_SPECIFICATION	194	-0.519611	-1.80113	0.00103199	0.0110588	0.00733387	1867	tags=27%, list=12%, signal=24%	TULP3/WNT5A/HOXB7/HEY2/SKI/CDON/BASP1/MIB1/ZBTB16/VANGL2/HOXB3/GLI3/SOX17/HOXB4/HOXA7/PCDH8/GLI2/TSHZ1/BMP4/CDX1/FOXC2/MEOX1/WNT2/TGFBR1/HEY1/PBX1/SIX2/HOXA3/WNT2B/HOXA2/BMPR2/PBX3/PCSK5/NOG/NR2F2/ZEB2/LEF1/HOXB2/GPC3/HES4/SEMA3C/OSR1/SFRP1/BARX1/ROR2/HOXA4/FOXF1/HOXA5/MEOX2/HEYL/DKK1/SFRP2
GO_BONE_DEVELOPMENT	192	-0.617768	-2.14236	0.00103199	0.0110588	0.00733387	2337	tags=42%, list=16%, signal=36%	SRF/XYLT1/FGF18/HAS2/OSR2/PTPRC/MMP16/BBX/PITX2/VKORC1/ACP5/DLX5/MMP14/NPR2/TULP3/GPR68/NAB2/TEK/EPYC/FLI1/SKI/PAPSS2/SCARA3/TGFBR2/COCH/RGN/RUNX2/GLI3/HOXB4/STC1/LRRC17/SH2B3/BMP4/CHSY1/CDX1/NOTCH2/FAM20C/MYOC/SH3PXD2B/LTBP3/FREM1/DCHS1/THBS3/TNFSF11/MEF2C/ANXA6/BMPR2/FAT4/CSGALNACT1/PLS3/BMPR1B/LILRB1/ENG/COL6A1/SULF2/COL1A1/IGF1/COL12A1/SERPINH1/COL14A1/KIT/MEIS1/LOX/TWIST1/TGFB3/RAB23/COL6A2/…
GO_DEVELOPMENTAL_CELL_GROWTH	202	-0.50219	-1.74319	0.00103199	0.0110588	0.00733387	2095	tags=36%, list=14%, signal=32%	SEMA6D/SYT4/RND2/SYT17/NIN/PDLIM5/EFNA5/PAFAH1B1/TIAM1/PPP3CB/HAMP/TNFRSF12A/GDI1/SRF/BCL11A/ABL1/RNF157/SYT1/PLXNA1/ITGB1/WNT5A/SEMA3G/SEMA3E/ITGA4/VCL/TRPV2/ISLR2/TGFBR2/MACF1/ULK1/SEMA3A/OLFM1/L1CAM/RTN4/SLIT3/ILK/SEMA5B/ULK2/EDN1/HCLS1/LAMB2/SORBS2/NRCAM/SEMA4C/NTN1/CRABP2/POSTN/EPHA7/NRP2/CXCL12/DCLK1/BMPR2/LRP1/MAP2/AUTS2/DBN1/NRP1/ZEB2/CXCR4/SEMA6A/IGF1/SEMA3C/FN1/FGF13/RGS2/DPYSL2/MAP1B/S…
GO_MESENCHYMAL_CELL_DIFFERENTIATION	194	-0.583244	-2.02171	0.00103199	0.0110588	0.00733387	2236	tags=38%, list=15%, signal=33%	HAS2/RDH10/SPRY1/SOX11/FGFR1/PITX2/ZNF703/KITLG/EDNRB/WNT5A/SEMA3G/HEY2/SEMA3E/SNAI1/TGFBR2/CORO1C/SMAD7/TGFB1/ACVR1/WNT11/SEMA3A/NRTN/OLFM1/BMP4/TGFB2/RTN4/HGF/FOXC2/EDN1/S100A4/VASN/WNT2/TGFBR1/HEY1/SEMA4C/SIX2/FGF10/NRP2/IL6/MEF2C/PDPN/NRP1/NOG/ZEB2/FOXF2/ENG/SEMA6A/LEF1/TCF21/COL1A1/PHLDB2/DAB2/SNAI2/WWTR1/TGFBR3/SEMA3C/FAM83D/FN1/OSR1/SFRP1/TMEM100/TWIST1/TGFB3/ISL1/DACT3/HAND2/EDNRA/EPHA3/T…
GO_RESPONSE_TO_MECHANICAL_STIMULUS	192	-0.491804	-1.70553	0.00103199	0.0110588	0.00733387	2008	tags=28%, list=13%, signal=24%	CNN2/CACNB3/KCNK2/MMP14/MEIS2/ETS1/FYN/ETV1/PDE2A/KCNJ2/RYR2/TLR8/TGFBR2/DMD/SLC8A1/RETN/SHANK3/WNT11/KCNA5/BACE1/BNIP3/P2RX7/TXNIP/HTR2A/EDN1/PTN/POSTN/PTCH1/CXCL12/TLR4/FOXP2/CXCL10/CXCR4/TLR7/ENG/COL1A1/AQP1/KIT/SLC1A3/ATP1A2/PTGS2/SERPINE2/NRXN2/MAP1B/DCN/TNC/THBS1/COL11A1/PKD2/COL3A1/MMP7/GJA1/AGT
GO_CARDIAC_MUSCLE_TISSUE_DEVELOPMENT	189	-0.588729	-2.04133	0.00103306	0.0110588	0.00733387	2736	tags=40%, list=18%, signal=33%	DLL1/NEB/ID2/GJA5/RARB/HAMP/ACTN2/TBX2/SGCB/MEF2A/SRF/PRKAR1A/CREB1/FGFR1/FHL2/KCNK2/PIM1/ITGB1/WNT5A/NDRG4/TNNC1/ALPK2/HEY2/UBE4B/RYR2/TGFBR2/SLC8A1/SMAD7/TGFB1/ACVR1/MYOM1/FGF9/BMP4/TGFB2/FOXC2/BVES/EDN1/WNT2/TGFBR1/SORBS2/OBSL1/MEF2C/SGCD/YAP1/PDGFRA/ALPK3/NOG/FGF2/ENG/GJC1/JPH2/IGF1/GLI1/FHOD3/TGFBR3/RBP4/ACTC1/TPM1/HEG1/FZD7/MEIS1/MYOCD/ISL1/RGS2/PDGFRB/ZFPM2/NOX4/COL11A1/RGS4/DKK1/GJA1/MYH1…
GO_MORPHOGENESIS_OF_A_BRANCHING_STRUCTURE	189	-0.6002	-2.08111	0.00103306	0.0110588	0.00733387	2625	tags=42%, list=18%, signal=35%	FEM1B/RERE/NFATC4/SIX4/FGF1/CSF1/SMO/SHOX2/DLG5/SRF/BCL2/BCL11A/ADAMTS16/ABL1/RDH10/SPRY1/FGFR1/PLXNA1/MMP14/RASIP1/WNT5A/HOXB7/SEMA3E/HHIP/TGFBR2/AR/VANGL2/ACVR1/GLI3/NTN4/FOXD1/PLXND1/GLI2/SEMA3A/MAGED1/PGR/BMP4/RTN4/HGF/FOXC2/ILK/EDN1/WNT2/LRRK2/PBX1/RSPO2/SIX2/FGF10/WNT2B/EPHA7/PTCH1/DCHS1/FGF7/YAP1/FAT4/NRP1/NOG/TGM2/FGF2/ENG/LEF1/GPC3/TCF21/SNAI2/SEMA3C/CLIC4/SFRP1/COL4A1/COL16A1/EDNRA/FOXF…
GO_POSITIVE_REGULATION_OF_LEUKOCYTE_CELL_CELL_ADHESION	203	-0.448068	-1.55519	0.00103306	0.0110588	0.00733387	3132	tags=36%, list=21%, signal=29%	EFNB2/CD3E/RELA/IFNG/ADAM8/DOCK8/CD74/CD83/NCK1/LEP/IGFBP2/LILRB4/STAT5B/CD1D/HAS2/PTPRC/PTAFR/IL6ST/ZMIZ1/GPAM/RUNX3/VAV1/NCKAP1L/ETS1/FYN/ICAM1/PIK3R1/NFAT5/ICOS/CCL5/GATA3/CCL21/HLA-DPB1/NOD2/ITGA4/PIK3CA/CD276/TGFBR2/ZBTB16/IL7R/DPP4/ANXA1/GLI3/ITPKB/BCL6/PAK3/CD4/GLI2/NLRP3/SOCS5/MAP3K8/SIRPA/EBI3/HLA-DMB/CD81/HLX/LILRB2/VCAM1/HAVCR2/IL6/TNFSF11/CD86/ITGB2/CCL19/TNFSF13B/LILRB1/IGF1/AIF1/HLA…
GO_CALCIUM_MEDIATED_SIGNALING	188	-0.484195	-1.6767	0.00103413	0.0110588	0.00733387	3222	tags=38%, list=22%, signal=30%	PPP1R9B/GRIN2A/P2RY12/TRAT1/LAT2/CD3E/EGFR/NMUR1/BTK/MYOZ2/CASQ1/P2RY6/GPR143/KDR/PPP3CB/NFATC4/RCAN1/HDAC4/PTPRC/GBP1/FHL2/PLEK/MCTP1/NFAT5/EDNRB/CACNA1C/PLCG1/RYR2/DMD/CCR1/SELP/SLC8A1/CMKLR1/RGN/NCALD/CDH13/CD4/SPHK1/MYO5A/LMCD1/P2RX7/CCL4/CCR5/EDN1/VCAM1/LRRK2/HOMER3/DMPK/ITPR1/BST1/CLIC2/CX3CR1/ATP2B4/PTGFR/TNFSF11/PRNP/SGCD/SELE/ANK2/CXCR4/JPH2/IGF1/AGTR1/ATP1A2/TMEM100/TREM2/RCAN2/PKD2/CAS…
GO_EAR_DEVELOPMENT	193	-0.471896	-1.63419	0.00103413	0.0110588	0.00733387	2230	tags=26%, list=15%, signal=23%	OSR2/RDH10/FGFR1/PSAP/MPV17/DLX5/KCNK2/EPHA4/ROR1/LRIG1/SHROOM2/WNT5A/GATA3/HEY2/LIN7A/SLC25A27/CYTL1/VANGL2/GLI3/HOXA1/CEBPD/GLI2/FGF9/TSHZ1/BMP4/TGFB2/ITGA8/MAF/EDN1/CEBPA/NTN1/SIX2/FGF10/HOXA2/DCHS1/FAT4/NOG/FZD2/OSR1/ROR2/TWIST1/TGFB3/PDGFRB/C1QB/MAFB/COL11A1/PRRX1/ALDH1A3/SPARC/FRZB/CTHRC1
GO_REGULATION_OF_CELL_SUBSTRATE_ADHESION	187	-0.581364	-2.01422	0.00103413	0.0110588	0.00733387	2329	tags=40%, list=16%, signal=34%	BCL2/PPM1F/UTRN/ABL1/ROCK1/HAS2/RSU1/ARHGAP6/EDIL3/GBP1/DUSP22/DAPK3/DOCK1/MMP14/CD36/CX3CL1/PIK3R1/ARL2/PREX1/TEK/CCL21/LIMCH1/SEMA3E/CEACAM6/DUSP3/MACF1/NINJ1/GPM6B/CORO1C/MAP4K4/ACVRL1/HOXA7/CDH13/BCL6/NID1/PLAU/EGFLAM/ILK/FZD4/ITGA5/MYOC/PTN/CDKN2A/DLC1/POSTN/BST1/MYADM/PDPN/LRP1/SERPINE1/NRP1/COL1A1/PHLDB2/LIMS2/FN1/FZD7/ABI3BP/SFRP1/COL16A1/FOXF1/FBLN2/EPHA3/THY1/EMILIN1/ECM2/THBS1/FLNA/LGA…
GO_REGULATION_OF_ENDOCYTOSIS	187	-0.521249	-1.80595	0.00103413	0.0110588	0.00733387	2823	tags=32%, list=19%, signal=26%	SNCA/ARRB1/DLL1/BICD1/RSPO1/SLC2A4/PPP3CB/LRRTM2/CBL/CD151/UBQLN2/TSC2/FLOT1/ABL1/ROCK1/DLG4/NLGN1/ITSN1/NCKAP1L/MTMR2/CD36/MCTP1/PICALM/WNT5A/CCL21/CD300A/MIB1/CDH13/SPHK1/MAGI2/NTF3/LRRK2/PPT1/ANGPT1/LRP1/SERPINE1/CCL19/SELE/HIP1/LILRB1/AXL/GPC3/SYT11/DAB2/DNM1/APOC1/SGIP1/PRKD1/CD14/CAV1/TREM2/EPHA3/APOE/STON1/DKK1/CLIP3/RAB31/C3/GREM1/SFRP4
GO_REGULATION_OF_EPITHELIAL_CELL_MIGRATION	201	-0.545641	-1.89299	0.00103413	0.0110588	0.00733387	2346	tags=37%, list=16%, signal=31%	GLUL/PPM1F/MAPRE2/FGF18/HDAC5/ABL1/HAS2/STARD13/FGFR1/GRN/DOCK1/SASH1/PTPRG/ENPP2/MAP3K3/ETS1/SPRED1/WNT5A/TEK/GATA3/ARSB/PRCP/IQSEC1/PLCG1/TGFBR2/MACF1/CORO1C/MAP4K4/TGFB1/ANXA1/HMOX1/ACVRL1/STC1/MMRN2/VASH1/SEMA3A/BMP4/TGFB2/EVL/RTN4/FOXC2/EDN1/PTN/MCC/AKT3/RHOJ/FGF10/ANGPT1/NRP2/FGF7/AMOTL1/MEF2C/VEGFC/HSPB1/BMPR2/RHOB/PTPRM/NRP1/NR2F2/FGF2/TAC1/SRPX2/PTGS2/PRKD1/APOE/DCN/THBS1/MEOX2/PFN2/SPAR…
GO_CYTOKINE_SECRETION	200	-0.467427	-1.62069	0.0010352	0.0110588	0.00733387	2286	tags=32%, list=15%, signal=27%	ORM1/CRTAM/ABL1/SPTBN1/FCN1/GBP5/GBP1/DYSF/GPAM/TNFAIP3/CD2/LILRA2/CD36/CX3CL1/TNFRSF1B/SORL1/LCP2/WNT5A/GATA3/NOD2/NLRP2/TLR8/CD34/TNFRSF4/TSLP/PANX1/CADM1/ANXA1/NLRP3/CD200/P2RX7/F2R/NOTCH2/C1QTNF3/SRGN/LRRK2/GAS6/C1QTNF4/HAVCR2/ANGPT1/POSTN/TLR1/FCGR2B/ABCA1/TLR4/LRP1/CCL19/TLR2/ITGAV/LPL/LILRB1/SYT11/CSF1R/IL33/AIF1/CLEC5A/FN1/TRIM6/TWIST1/CD14/AKAP12/LRRC32/HTR2B/AGT
GO_REGULATION_OF_PROTEIN_BINDING	200	-0.457067	-1.58476	0.0010352	0.0110588	0.00733387	2585	tags=28%, list=17%, signal=24%	NFATC4/SNAPIN/TTBK2/ADD1/MAPRE3/CRMP1/FLOT1/BCL2/GCG/HDAC4/HDAC5/ABL1/ROCK1/CLDN5/NVL/AKTIP/CAPRIN2/PBXIP1/CD36/SORL1/EPHA4/WNT5A/CAMK1/PLCL1/ITGA4/CDON/PLXND1/BMP4/GPSM1/LRRK2/TGFBR1/SMARCD3/HOXA3/ANGPT1/TNFSF11/MEF2C/LRP1/MAP2/GREM2/NES/NRP1/NOG/DZIP1/LEF1/DAB2/TGFBR3/IFIT1/IFIT2/LOX/ISL1/CAV1/LDOC1/APOE/DKK1/SPON1/DACT1/CTHRC1
GO_CARTILAGE_DEVELOPMENT	182	-0.652152	-2.256	0.00103627	0.0110588	0.00733387	1790	tags=38%, list=12%, signal=34%	WNT5A/EPYC/SNAI1/CYTL1/SCARA3/TGFBR2/ZBTB16/HOXB3/ADAMTS12/TGFB1/COCH/RUNX2/GLI3/ACVRL1/WNT9A/STC1/WNT11/CHST11/GLI2/FGF9/BMP4/CHSY1/MAF/EDN1/TRPS1/TGFBR1/RSPO2/SIX2/HOXA3/WNT2B/LTBP3/THBS3/MEF2C/ANXA6/BMPR2/CSGALNACT1/NOG/EVC/BMPR1B/FGF2/PTHLH/COL6A1/SULF2/COL1A1/COL12A1/SNAI2/SERPINH1/COL14A1/OSR1/ROR2/COL6A2/HAND2/CHRDL2/HOXA5/COL11A1/LUM/PRRX1/COL6A3/TGFBI/MATN3/FRZB/EFEMP1/BGN/CTSK/TIMP1/COM…
GO_RESPONSE_TO_KETONE	182	-0.450363	-1.55795	0.00103627	0.0110588	0.00733387	2086	tags=25%, list=14%, signal=22%	PTAFR/PCK1/ERRFI1/ICAM1/KIF1B/CCL21/ADCY2/AR/TGFB1/RAMP2/TGFB2/CYBB/TXNIP/SLIT3/EDN1/PTN/KLF9/NR3C1/ADCY5/MSN/AKR1B1/OXTR/PTGFR/PRKAA2/FOXP2/MAOB/YAP1/CCL19/TLR2/CLDN1/AQP1/FIBIN/TGFBR3/GNAI1/TNFSF4/SFRP1/TGFB3/FBXO32/CAV1/SPP1/TNC/THBS1/IGFBP7/SLIT2/SERPINF1/PLN
GO_FAT_CELL_DIFFERENTIATION	185	-0.463925	-1.6051	0.00103734	0.0110588	0.00733387	3130	tags=36%, list=21%, signal=29%	BBS9/ADRB2/GLIS1/CCDC85B/TRIB3/PLCB1/ARL6/GDF10/ASXL2/SORT1/LEP/SLC2A4/ID2/PPARGC1A/BBS12/ZNF516/TRIB2/ENPP1/CREB1/RORA/DYSF/FTO/CREBL2/GPX1/EBF2/WNT5A/GATA3/ZBTB16/TGFB1/CMKLR1/RETN/ZFP36L1/STEAP4/OSBPL8/FABP4/ARID5B/CEBPD/FNDC5/TRIO/BNIP3/C1QTNF3/HTR2A/ID4/CEBPA/CEBPB/SH3PXD2B/FGF10/IL6/LPL/RUNX1T1/INHBB/MMP11/SNAI2/WWTR1/EGR2/LMO3/CCDC3/SFRP1/PTGS2/RGS2/ZFPM2/RARRES2/TGFB1I1/CLIP3/FRZB/SFRP2
GO_LEUKOCYTE_CHEMOTAXIS	184	-0.485884	-1.6813	0.00103734	0.0110588	0.00733387	2131	tags=33%, list=14%, signal=29%	CCL22/PIK3CG/DYSF/VAV1/NCKAP1L/CX3CL1/PDE4B/EDNRB/PREX1/WNT5A/CCL5/CCL21/CAMK1D/PIP5K1C/CCL26/CCR1/MPP1/SWAP70/ANXA1/CMKLR1/CXCL6/S100A8/CXCL9/NBL1/TGFB2/SLAMF8/CCL4/CCR5/EDN1/PTN/GAS6/VEGFB/BST1/CXCL12/IL6/TNFSF11/VEGFC/ITGB2/SERPINE1/PLA2G7/CCL19/CXCL10/C5AR1/ITGA9/CXCR4/S100A9/C3AR1/AIF1/ITGA1/CCL8/FCER1G/KIT/SCG2/JAM3/CH25H/CCL2/RARRES2/THBS1/SLIT2/GREM1/THBS4
GO_MULTICELLULAR_ORGANISMAL_SIGNALING	185	-0.464168	-1.60594	0.00103734	0.0110588	0.00733387	2260	tags=27%, list=15%, signal=23%	GPR88/NPR1/RYR3/SCN3B/KCND3/EHD3/KCNMB4/CACNB3/ABCC9/NPR2/TMEM65/NTRK2/CACNA1C/KCNJ2/RYR2/NFASC/SLC8A1/KCNN2/KCNA5/CACNB2/KCND1/KCNH2/CTNNA3/DRD1/CACNA2D1/CARTPT/NRCAM/DMPK/KCND2/ITPR1/KCNE4/ATP2B4/FXYD1/CACNA2D3/ANK2/GJC1/SCN4B/CORIN/SCN7A/CNTNAP1/ATP1A2/TRPC1/JAM3/CAV1/FLNA/FXYD6/GJA1/CASQ2/AGT/PLN
GO_OSTEOBLAST_DIFFERENTIATION	185	-0.60778	-2.10281	0.00103734	0.0110588	0.00733387	1475	tags=32%, list=10%, signal=30%	ACVR1/RUNX2/GLI3/WNT11/CEBPD/GLI2/FGF9/MRC2/TWIST2/BMP4/HGF/ILK/FAM20C/MYOC/ID4/CEBPA/CEBPB/PDLIM7/RSPO2/SH3PXD2B/HOXA2/ID3/FZD1/PTCH1/ITGA11/IL6/PENK/MEF2C/RASSF2/BMPR2/CHRD/IGFBP5/NOG/BMPR1B/PTHLH/LEF1/COL6A1/COL1A1/IGF1/GLI1/SNAI2/WWTR1/TWSG1/CLEC5A/TNN/SFRP1/LOX/PRKD1/TWIST1/HAND2/DDR2/TMEM119/SPP1/TNC/IGFBP3/GPNMB/VCAN/CTHRC1/SFRP2/GREM1
GO_REGULATION_OF_CHEMOTAXIS	185	-0.547788	-1.89525	0.00103734	0.0110588	0.00733387	2984	tags=42%, list=20%, signal=34%	CXCL14/ROBO2/LGMN/ADAM17/CD74/GPSM3/LPAR1/PADI2/TIAM1/KDR/FGF1/CSF1/ZSWIM6/PPM1F/FGF18/PDGFD/SUCNR1/FGFR1/DYSF/NCKAP1L/WNT5A/CCL5/SEMA3G/CCL21/CAMK1D/SEMA3E/DUSP3/CCL26/CCR1/MPP1/SWAP70/TGFB1/CMKLR1/CDH13/SEMA3A/NBL1/SLAMF8/CCL4/NTF3/EDN1/PTN/GAS6/SEMA4C/FGF10/VEGFB/BST1/CXCL12/IL6/VEGFC/HSPB1/BMPR2/SERPINE1/PDGFRA/PLA2G7/CCL19/CXCL10/NRP1/C5AR1/CXCR4/FGF2/SEMA6A/TUBB2B/ROBO1/C3AR1/AIF1/SEMA3C/SC…
GO_CELL_MATRIX_ADHESION	198	-0.596716	-2.06592	0.00103842	0.0110588	0.00733387	2884	tags=47%, list=19%, signal=39%	LYPD3/EFNA5/COL5A3/SNED1/TIAM1/LIMS1/ITGB1BP1/CORO2B/KDR/ACTN2/CSF1/CDK6/SRF/BCL2/PPM1F/UTRN/ABL1/SIGLEC1/ROCK1/ARHGAP6/DUSP22/DAPK3/MMP14/CD36/CX3CL1/TRIP6/PIK3R1/ITGB1/TEK/CCL21/LIMCH1/SEMA3E/CEACAM6/PARVG/ITGA4/VCL/DUSP3/CD34/MACF1/NINJ1/GPM6B/CORO1C/MAP4K4/ADAMTS12/ACVRL1/ITGB5/HOXA7/CDH13/BCL6/NID1/L1CAM/ITGA8/PLAU/ILK/ZYX/MYOC/VCAM1/CDKN2A/DLC1/PECAM1/POSTN/BST1/ITGA11/FREM1/THBS3/ITGB2/LRP…
GO_CELLULAR_RESPONSE_TO_ACID_CHEMICAL	180	-0.494527	-1.70975	0.00103842	0.0110588	0.00733387	3306	tags=43%, list=22%, signal=34%	NR1H4/ABCB4/ABL2/PTGER2/DGAT2/EGFR/EGR1/ALDH1A2/KLHL22/FZD10/SESN1/HTRA2/ATM/RRAGC/P2RY6/LEP/RARB/KDR/PPARGC1A/HAMP/UBR1/AMIGO1/NFATC4/CREB1/BCL11A/GNG2/CPEB1/PINK1/PDGFD/RRAGA/PTAFR/PCK1/FYN/WNT5A/TEAD2/NTRK2/RRAGB/FOLR2/WNT9A/WNT11/SESN3/CYBB/FZD4/PDK4/EDN1/WNT2/CEBPB/HOXA2/MMP2/ID3/ABCA1/PTGFR/PRKAA2/YAP1/PDGFRA/LPL/IRS1/COL6A1/CLDN1/PID1/COL1A1/AQP1/OSR1/TNFSF4/FZD7/SFRP1/COL4A1/RRAGD/COL16A1…
GO_G_PROTEIN_COUPLED_RECEPTOR_SIGNALING_PATHWAY_COUPLED_TO_CYCLIC_NUCLEOTIDE_SECOND_MESSENGER	198	-0.516408	-1.78788	0.00103842	0.0110588	0.00733387	2340	tags=29%, list=16%, signal=25%	PTGIR/GCG/PRKACB/CXCL11/NPY/ADCY7/GNG2/GPR176/GNA12/PSAP/ADCYAP1/GNA14/GPR37/GABBR1/GNAO1/PTGER1/RAMP3/PDE2A/GNAI2/ADCY2/GPR161/CCR1/ANXA1/ADCY9/RAMP2/ADCY4/CXCL9/ARRDC3/HTR2A/EDN1/DRD1/NPR3/GNAL/ADCY5/NPY1R/PTGER3/RGS1/GPR65/ABCA1/FPR1/ATP2B4/PTGFR/PALM/CALCRL/CXCL10/VIP/PTHLH/RAMP1/GNAI1/RGS2/EDNRA/AKAP12/CCL2/FLNA/HTR2B/AGT/PLN
GO_NEGATIVE_REGULATION_OF_NEURON_DIFFERENTIATION	199	-0.507771	-1.75704	0.00103842	0.0110588	0.00733387	2151	tags=28%, list=14%, signal=24%	DNM3/THRB/NLGN1/PTPRG/ZNF365/EPHA4/EDNRB/WNT5A/SEMA3G/ITM2C/SEMA3E/MIB1/TRAK2/MYLIP/GLI3/SEMA3A/NGFR/RTN4/ZHX2/ULK2/LRRK2/ID4/HEY1/SEMA4C/NTN1/PBX1/HOXA2/EPHA7/ID3/DTX1/CNTN4/LRP1/MAP2/ISL2/NRP1/SEMA6A/VIM/HES4/NOTCH3/NR2F1/DIXDC1/PMP22/SEMA3C/FGF13/MEIS1/STMN2/ISL1/SPP1/APOE/THY1/RGMA/LGALS1/DKK1/SLIT2/SPOCK1/DPYSL3
GO_REGULATION_OF_SYNAPSE_STRUCTURE_OR_ACTIVITY	199	-0.489691	-1.69448	0.00103842	0.0110588	0.00733387	2979	tags=37%, list=20%, signal=30%	ROBO2/DCTN1/PDLIM5/EFNA5/PAFAH1B1/SNCA/TIAM1/IL1RAP/CLSTN3/ARHGAP22/AMIGO1/NFATC4/SIX4/LRRTM2/DLG5/ABL1/ABI2/DNM3/PTPRD/RELN/NLGN1/SLITRK4/ITSN1/CAPRIN2/GPM6A/BHLHB9/FYN/EPHA4/MX2/WNT5A/CAMK1/NTRK2/CLSTN2/LRFN5/NTNG2/LRRN3/NEDD4/SSH1/SHANK3/PCDH8/PAK3/IL10RA/GAP43/LILRB2/SRGN/HCLS1/PTN/LRRK2/NRCAM/NTN1/PPT1/CDH2/DMPK/EPHA7/FZD1/NRP2/FCGR2B/OXTR/MEF2C/PRNP/SLITRK5/TLR2/DBN1/GPC6/DNM1/AMIGO2/SRPX2/…
GO_ENDOTHELIAL_CELL_MIGRATION	183	-0.579806	-2.00545	0.0010395	0.0110588	0.00733387	2346	tags=40%, list=16%, signal=34%	GLUL/SRF/FGF18/HDAC5/ABL1/STARD13/FGFR1/GRN/SASH1/MYH9/MAP3K3/ETS1/GPX1/ITGB1/SPRED1/WNT5A/TEK/GATA3/PRCP/PIK3CA/PLCG1/DPP4/TGFB1/ANXA1/HMOX1/ACVRL1/STC1/MMRN2/VASH1/CDH13/PLXND1/BMP4/FOXC2/EDN1/PTN/TGFBR1/PECAM1/AKT3/SOX18/RHOJ/ANGPT1/PTP4A3/NRP2/AMOTL1/MEF2C/VEGFC/HSPB1/ITGB2/BMPR2/RHOB/CLEC14A/PTPRM/NRP1/NR2F2/FGF2/ROBO1/SRPX2/SCG2/PTGS2/PRKD1/APOE/DCN/THBS1/TGFB1I1/MEOX2/SPARC/SLIT2/SERPINF1/…
GO_MYELOID_LEUKOCYTE_DIFFERENTIATION	183	-0.463506	-1.60319	0.0010395	0.0110588	0.00733387	2720	tags=36%, list=18%, signal=29%	RELB/OSCAR/LILRB4/ID2/CSF1/CDK6/BATF3/TFE3/CREB1/SPI1/GAB3/EVI2B/FES/MYH9/KITLG/PIK3R1/GPR68/GATA3/ZBTB46/MITF/TGFBR2/CCR1/TGFB1/ZFP36L1/HOXA7/CD4/LILRB3/LRRC17/SNX10/GAB2/BMP4/L3MBTL3/NOTCH2/CD81/CD109/OSTM1/FAM20C/HCLS1/CARTPT/CEBPA/CEBPB/IFI16/SH3PXD2A/TLR4/TNFSF11/MEF2C/RASSF2/CCL19/TLR2/LILRB1/LEF1/GPC3/CSF1R/FCER1G/TSPAN2/KIT/SFRP1/C1QC/ROR2/TREM2/FBN1/FSTL3/TYROBP/MAFB/INHBA
GO_RESPIRATORY_SYSTEM_DEVELOPMENT	183	-0.544834	-1.88448	0.0010395	0.0110588	0.00733387	2549	tags=38%, list=17%, signal=32%	SIX4/TNS3/LOXL3/FGF1/GNG8/DLG5/SRF/CREB1/FGF18/RDH10/SPRY1/SOX11/THRB/FGFR1/DLX5/ERRFI1/MMP14/TULP3/WNT5A/SKI/BASP1/HHIP/TGFBR2/VANGL2/NPHP3/GLI3/WNT11/GLI2/FGF9/PGR/BMP4/ADAMTSL2/PTN/WNT2/CEBPA/MSC/RSPO2/FGF10/WNT2B/ADAMTS2/LTBP3/FGF7/LIPA/FOXP2/PDPN/BMPR2/YAP1/PDGFRA/IGFBP5/RCN3/NOG/LEF1/GPC3/TCF21/GLI1/CRISPLD2/RBP4/HEG1/LOX/MYOCD/TGFB3/HSD11B1/PDGFRB/FSTL3/ZFPM2/FOXF1/TNC/HOXA5/ALDH1A3/SPARC
GO_FEMALE_PREGNANCY	174	-0.475895	-1.64042	0.00104384	0.0110588	0.00733387	2380	tags=30%, list=16%, signal=25%	PZP/SLC38A2/BCL2/RECK/ADCY7/ARHGDIB/CTSB/CRHBP/NAMPT/ADCYAP1/ETS1/TEAD3/EPYC/STC2/TGFBR2/AR/STOX2/MAGED2/STC1/PAPPA/RAMP2/PGR/TRO/ITGA5/PTN/HAVCR2/AKR1B1/MMP2/SYDE1/THBD/OXTR/PAM/BMPR2/CLIC5/IGFBP5/PCSK5/NR2F2/PTHLH/CORIN/PTGS2/TGFB3/RGS2/LDOC1/COL16A1/SPP1/PTGIS/IGFBP7/MMP7/GJA1/FBLN1/TIMP1/AGT
GO_MYELOID_LEUKOCYTE_MIGRATION	176	-0.530357	-1.82934	0.00104384	0.0110588	0.00733387	2275	tags=40%, list=15%, signal=34%	CXCL11/CD9/PDGFD/CCL22/PIK3CG/DYSF/VAV1/NCKAP1L/MMP14/CX3CL1/PDE4B/EDNRB/PREX1/CCL5/CCL21/CAMK1D/CD300A/PIP5K1C/CCL26/CCR1/MPP1/SWAP70/ANXA1/CMKLR1/CXCL6/S100A8/CXCL9/CD200/NBL1/SIRPA/TGFB2/SLAMF8/CCL4/CD81/EDN1/CD99L2/PECAM1/VEGFB/BST1/CXCL12/CX3CR1/IL6/TNFSF11/VEGFC/ITGB2/SERPINE1/PLA2G7/CCL19/CXCL10/C5AR1/ITGA9/S100A9/IL1R1/C3AR1/AIF1/ITGA1/CCL8/FCER1G/KIT/SCG2/ROR2/JAM3/TREM2/CCL2/RARRES2/EMI…
GO_NEGATIVE_REGULATION_OF_CELL_ACTIVATION	176	-0.564848	-1.94831	0.00104384	0.0110588	0.00733387	2901	tags=43%, list=19%, signal=35%	LAG3/BTK/CNR1/MICA/CD74/ATM/FGR/NOS3/CST7/ID2/TNFAIP8L2/LOXL3/PKN1/DLG5/PRKAR1A/FER/CD9/PTPRC/SOX11/GRN/DUSP22/RUNX3/TNFAIP3/C1QTNF1/IL13RA2/CX3CL1/CD84/LRFN5/CD300A/PAG1/DUSP3/SMAD7/ANXA1/HMOX1/GLI3/BCL6/GAL/MERTK/SOCS5/SH2B3/CD200/BMP4/SAMSN1/PLA2G2A/PDE5A/HLX/LST1/LILRB2/CEBPB/CD300LF/HAVCR2/PRKG1/FCGR2B/THBD/CYGB/PRNP/DTX1/CD86/PDGFRA/VSIG4/LILRB1/AXL/SYT11/TWSG1/TNFSF4/MNDA/SFRP1/SERPINE2/FO…
GO_POSITIVE_REGULATION_OF_PEPTIDYL_TYROSINE_PHOSPHORYLATION	174	-0.478717	-1.65015	0.00104384	0.0110588	0.00733387	2252	tags=26%, list=15%, signal=23%	ABL1/EREG/PTPRC/DLG4/RELN/IL6ST/CRLF1/ENPP2/CD36/FYN/KITLG/ICAM1/EPHA4/CCL5/NTRK2/TSLP/TGFB1/ACVR1/CD4/CSPG4/CTF1/HGF/CD81/NTF3/HTR2A/HCLS1/ITGA5/GAS6/PECAM1/FGF10/ANGPT1/FGF7/IL6/PRNP/CNTN1/NRP1/IGF1/CSF1R/KIT/ISL1/TREM2/GHR/NOX4/AGT/GREM1/THBS4
GO_RHO_PROTEIN_SIGNAL_TRANSDUCTION	176	-0.515123	-1.7768	0.00104384	0.0110588	0.00733387	3063	tags=40%, list=20%, signal=32%	P2RY8/RND2/ADRA2A/KANK1/RASGRF2/ARHGEF9/FGD3/ARRB1/LPAR1/GPR20/TIAM1/PLEKHG2/CTNNAL1/GPR4/TIAM2/VAV3/WAS/RHOBTB1/ARHGAP29/FLOT1/ABL1/ROCK1/ARHGDIB/GNA12/ARHGAP6/VAV1/ITSN1/ARHGAP1/ITGB1/PREX1/RASIP1/LPAR4/FARP1/FGD6/VANGL2/ARHGEF4/FGD5/RND3/CDH13/BCL6/PLEKHG1/TRIO/NGFR/F2R/FGD1/ARHGEF10/MYOC/DLC1/NTN1/PECAM1/RHOJ/ARHGEF6/RHOQ/GPR65/ABCA1/PDPN/KCTD10/RHOB/NRP1/ROBO1/KANK2/RHOBTB3/ARHGEF17/HEG1/AGT…
GO_ACTOMYOSIN_STRUCTURE_ORGANIZATION	172	-0.568919	-1.96033	0.00104602	0.0110588	0.00733387	2820	tags=40%, list=19%, signal=33%	ARRB1/LPAR1/TMOD2/NEB/ITGB1BP1/CORO2B/WAS/ACTN2/SIX4/WASF2/ARHGAP28/MEF2A/SRF/PRKAR1A/PPM1F/ACTA1/MYH3/PHACTR1/ABL1/ROCK1/ARHGAP6/CNN2/SORBS3/MYH9/PIK3R1/ITGB1/LIMCH1/LDB3/ITGB5/MYOM1/WNT11/EVL/ARHGEF10/EDN1/ZYX/MYOC/TGFBR1/DLC1/OBSL1/SH3PXD2B/GPR65/MEF2C/PDGFRA/EPB41L2/NRP1/PHLDB2/EPB41L3/FHOD3/ACTC1/TMOD1/TPM1/CFL2/TAC1/SFRP1/SORBS1/TGFB3/CSRP1/CNN3/PDGFRB/ELN/FRMD6/NOX4/PFN2/PGM5/CASQ2/MYH10/L…
GO_REGULATION_OF_MORPHOGENESIS_OF_AN_EPITHELIUM	172	-0.564536	-1.94523	0.00104602	0.0110588	0.00733387	1838	tags=27%, list=12%, signal=24%	ROR1/WNT5A/GATA3/HOXB7/AR/VANGL2/NPHP3/ADAMTS12/NTN4/DVL3/WNT11/MAGED1/BMP4/MAGI2/HGF/ITGAX/FZD4/WNT2/SIX2/FGF10/WNT2B/FZD1/FGF7/CXCL10/GPC6/NOG/GPC3/PHLDB2/DAB2/SNAI2/PLEKHA4/FZD2/PRICKLE2/FZD7/SFRP1/PRICKLE1/ROR2/ANKRD6/DKK1/GJA1/RSPO3/AGT/DACT1/CTHRC1/SULF1/SFRP2/GREM1
GO_MUSCLE_CELL_PROLIFERATION	175	-0.602188	-2.07595	0.00104712	0.0110588	0.00733387	2340	tags=38%, list=16%, signal=33%	PTGIR/PRKAR1A/HDAC4/NPR1/EREG/PDGFD/FGFR1/PTAFR/NAMPT/TNFAIP3/KCNK2/CX3CL1/PIM1/CCL5/NDRG4/SIX5/HEY2/GNAI2/TGFBR2/HMOX1/CDH13/FGF9/BMP4/TGFB2/FOXC2/ILK/EDN1/WNT2/TGFBR1/NPR3/AKR1B1/ANGPT1/PRKG1/MMP2/ADAMTS1/IL6/MEF2C/YAP1/CALCRL/IGFBP5/VIP/NOG/TGM2/FGF2/IGF1/NOTCH3/GLI1/AIF1/TGFBR3/RBP4/TPM1/PDE1A/MEIS1/PTGS2/MYOCD/TGFB3/PDGFRB/ZFPM2/ELN/THBS1/GJA1/IGFBP3/AGT/RBPMS2/OGN/APOD/CNN1
GO_NEGATIVE_REGULATION_OF_CANONICAL_WNT_SIGNALING_PATHWAY	162	-0.555547	-1.90612	0.00104932	0.0110588	0.00733387	1538	tags=23%, list=10%, signal=21%	NPHP3/GLI3/SOX17/DVL3/WNT11/NKD2/LATS2/MCC/DKK2/CDH2/FZD1/RBMS3/NOG/GPC3/GLI1/DAB2/SNAI2/WWTR1/BICC1/TNN/IGFBP4/SFRP1/PRICKLE1/IGFBP6/ROR2/ISL1/ANKRD6/CAV1/DACT3/DKK3/APOE/DKK1/FRZB/DACT1/CTHRC1/SFRP2/GREM1/SFRP4
GO_NEGATIVE_REGULATION_OF_CELL_GROWTH	162	-0.562271	-1.92919	0.00104932	0.0110588	0.00733387	1483	tags=27%, list=10%, signal=25%	WNT5A/SEMA3G/SEMA3E/TGFB1/ACVRL1/SOX17/WNT11/BCL6/WFDC1/SEMA3A/TGFB2/RTN4/SLIT3/ULK2/CDKN2A/SEMA4C/NTN1/PPT1/APBB1/EPHA7/BMPR2/CDA/MAP2/DCBLD2/NRP1/SEMA6A/SEMA3C/FGF13/SFRP1/SERPINE2/DACT3/RGS2/SPP1/RGS4/INHBA/GJA1/SLIT2/FRZB/RERG/AGT/CRYAB/FHL1/SFRP2/GREM1
GO_CELL_CELL_JUNCTION_ORGANIZATION	171	-0.481435	-1.65563	0.00105042	0.0110588	0.00733387	2712	tags=37%, list=18%, signal=31%	LIMS1/GJA5/PARD6G/MYO1C/ADD1/MPP7/TJP1/DLG5/SRF/MAPRE2/CDH17/CD9/ROCK1/CLDN5/ZNF703/ARL2/PRKCH/NLGN4X/IQSEC1/VCL/ESAM/SNAI1/PIP5K1C/NFASC/CADM1/MAP4K4/SMAD7/TGFB1/KIFC3/CDH5/CDH19/WNT11/CDH13/RAMP2/RAB8B/CDH3/TGFB2/F2R/TLN1/GJA4/TGFBR1/PECAM1/CDH2/RASSF8/CLDN3/ANK2/FSCN1/GJC1/CLDN1/CSF1R/EPB41L3/LIMS2/RDX/SNAI2/HEG1/CNTNAP1/TGFB3/JAM3/CAV1/GPBAR1/GJA1/CDH11/AGT
GO_POSITIVE_REGULATION_OF_ERK1_AND_ERK2_CASCADE	171	-0.489807	-1.68442	0.00105042	0.0110588	0.00733387	2297	tags=36%, list=15%, signal=31%	CD74/ARRB1/SPRY2/RAPGEF1/P2RY6/KDR/PLA2G5/MARCO/GCG/FGF18/ABL1/PTPRC/PDGFD/CCL22/ADCYAP1/CD36/CX3CL1/NPTN/ICAM1/RAMP3/CCL5/TEK/NDRG4/NOD1/CCL21/MAP3K12/NOD2/GNAI2/CCL26/CCR1/TGFB1/CD4/BMP4/F2R/PLA2G2A/NOTCH2/CCL4/HTR2A/GAS6/HAVCR2/FGF10/ANGPT1/TLR4/TNFSF11/LRP1/PDGFRA/CCL19/NRP1/C5AR1/FGF2/CSF1R/CCL8/TREM2/HAND2/PDGFRB/AKAP12/CCL2/APOE/PDGFC/NOX4/GPNMB/HTR2B
GO_POSITIVE_REGULATION_OF_SUPRAMOLECULAR_FIBER_ORGANIZATION	171	-0.479939	-1.65049	0.00105042	0.0110588	0.00733387	2951	tags=36%, list=20%, signal=29%	DCTN1/NIN/ARPC4/ARPC1B/LPAR1/NCK1/ITGB1BP1/CLIP1/MYO1C/WAS/ACTN2/PPM1F/FER/ABL1/ABI2/FES/NUMA1/PLEK/SORBS3/NCKAP1L/CX3CL1/GPX1/ICAM1/ARL2/FCHSD2/CCL21/LIMCH1/GMFG/JMY/CCL26/HCK/DSTN/SWAP70/WNT11/GSN/EVL/ARHGEF10/EDN1/MYOC/TGFBR1/MAGEL2/SH3PXD2B/SYNPO/NAV3/GPR65/SPIRE1/NRP1/WASF1/TPM1/CFL2/CDC42EP3/TAC1/STMN2/SFRP1/TGFB3/MAP1B/APOE/FLNA/NOX4/PFN2/SYNPO2/LMOD1
GO_REGULATION_OF_AXONOGENESIS	171	-0.522081	-1.79541	0.00105042	0.0110588	0.00733387	3236	tags=40%, list=22%, signal=32%	MEGF8/RUFY3/NEFL/SEMA6D/RND2/ROBO2/NIN/EFNA5/PAFAH1B1/TIAM1/LINGO1/AMIGO1/TNFRSF12A/GDI1/ZSWIM6/SHOX2/SRF/ABL1/LRRC4C/PLXNA1/EPHA4/SKIL/WNT5A/SEMA3G/SEMA3E/NTRK2/TRPV2/ISLR2/MACF1/TRAK2/PLXND1/PAK3/SEMA3A/OLFM1/L1CAM/UST/NGFR/MAP6/RTN4/ILK/ULK2/HCLS1/NRCAM/SEMA4C/NTN1/PLXNC1/CDH2/CRABP2/EPHA7/CXCL12/BMPR2/LRP1/MAP2/DBN1/CHN1/NRP1/ZEB2/SEMA6A/TUBB2B/ROBO1/SEMA3C/FN1/FGF13/DPYSL2/MAP1B/SPP1/APOE/TH…
GO_REGULATION_OF_LEUKOCYTE_MIGRATION	171	-0.540972	-1.86038	0.00105042	0.0110588	0.00733387	2157	tags=36%, list=14%, signal=31%	PDGFD/PTAFR/DYSF/ECM1/NCKAP1L/MMP14/CX3CL1/KITLG/ICAM1/WNT5A/CCL5/CCL21/CAMK1D/ITGA4/CD300A/CCR1/MPP1/SELP/SWAP70/ANXA1/HMOX1/CMKLR1/PLVAP/HOXA7/CD200/NBL1/SLAMF8/CCL4/CD81/EDN1/PTN/GAS6/CD99L2/MSN/VEGFB/BST1/CXCL12/CX3CR1/IL6/VEGFC/SERPINE1/PLA2G7/CCL19/CXCL10/C5AR1/IL1R1/IL33/C3AR1/AIF1/JAM2/JAM3/TREM2/CCL2/RARRES2/THY1/EMILIN1/THBS1/SLIT2/APOD/GREM1/THBS4
GO_GASTRULATION	161	-0.556097	-1.90663	0.00105152	0.0110588	0.00733387	1928	tags=29%, list=13%, signal=26%	MMP14/ITGB1/WNT5A/ITGA4/SNAI1/TGFBR2/VANGL2/NPHP3/ACVR1/SOX17/ITGB5/WNT11/SOX7/BMP4/ITGA8/FOXC2/ITGA5/SIX2/MMP2/MYADM/ITGB2/BMPR2/CHRD/LAMB1/NOG/ITGAV/LEF1/COL6A1/GPC3/COL12A1/ITGA7/PHLDB2/TWSG1/FN1/OSR1/FZD7/SFRP1/COL4A2/FOXF1/COL5A1/COL5A2/COL11A1/DKK1/INHBA/GJA1/COL8A1/SFRP2
GO_POSITIVE_REGULATION_OF_VASCULATURE_DEVELOPMENT	161	-0.566746	-1.94314	0.00105152	0.0110588	0.00733387	2778	tags=44%, list=19%, signal=36%	NOS3/DLL1/PPP1R16B/KDR/JAK1/FGF1/HDAC9/GAB1/ADAM12/FGF18/ABL1/PDGFD/GRN/ECM1/SASH1/MAP3K3/CX3CL1/ETS1/VASH2/ITGB1/WNT5A/TEK/PLCG1/CD34/TGFBR2/TIE1/ANXA1/HMOX1/ACVRL1/CDH5/RAMP2/SPHK1/CYBB/HGF/FOXC2/ITGAX/ITGA5/AKT3/RHOJ/VEGFB/RRAS/CX3CR1/VEGFC/HSPB1/ITGB2/SERPINE1/RHOB/NRP1/C5AR1/CXCR4/FGF2/ENG/AQP1/C3AR1/KIT/AGTR1/SRPX2/TMEM100/PTGS2/MYOCD/PRKD1/TWIST1/ISL1/THBS1/PTGIS/HSPB6/CYP1B1/C3/SMOC2/SFRP…
GO_CYCLIC_NUCLEOTIDE_MEDIATED_SIGNALING	169	-0.495984	-1.70276	0.00105374	0.0110588	0.00733387	2340	tags=29%, list=16%, signal=25%	PTGIR/PRKAR1A/GCG/CXCL11/RASD2/ADCY7/GNG2/NPR1/PDE10A/ADCYAP1/CD36/PTGER1/NPR2/RAMP3/EDNRB/PDE2A/GNAI2/ADCY2/GPR161/ADCY9/GAL/RAMP2/ADCY4/CXCL9/ARRDC3/DRD1/GNAL/ADCY5/PRKG1/PTGER3/GPR65/ABCA1/ATP2B4/PTGFR/CALCRL/CXCL10/VIP/PRKAR2B/PTHLH/PDE9A/RAMP1/AQP1/GNAI1/RGS2/PDE3A/APOE/THBS1/HTR2B/PLN
GO_ORGAN_GROWTH	164	-0.568142	-1.9471	0.00105374	0.0110588	0.00733387	2791	tags=40%, list=19%, signal=33%	SPRY2/DLL1/LEP/RARB/HAMP/TBX2/COL7A1/SMO/PRKAR1A/BCL2/FGFR1/PSAP/ECM1/KCNK2/PIM1/NDRG4/HEY2/NLGN4X/BASP1/SCARA3/TGFBR2/AR/COCH/STC1/FGF9/TGFB2/FOXC2/LATS2/HLX/EDN1/WNT2/TGFBR1/SORBS2/RSPO2/FGF10/FGF7/THBS3/MEF2C/ANXA6/YAP1/WWC3/NOG/EVC/FGF2/COL6A1/IGF1/COL12A1/GLI1/TGFBR3/RBP4/HEG1/COL14A1/MEIS1/BNC2/COL6A2/RGS2/PDGFRB/DDR2/ZFPM2/RGS4/COL6A3/GJA1/MATN3/COMP/AGT
GO_TRANSFORMING_GROWTH_FACTOR_BETA_RECEPTOR_SIGNALING_PATHWAY	165	-0.525349	-1.80134	0.00105374	0.0110588	0.00733387	1896	tags=30%, list=13%, signal=27%	ZNF703/SKIL/FAM89B/SKI/TGFBR2/SMAD7/TGFB1/ACVR1/ACVRL1/PEG10/ITGB5/CDH5/CHST11/TGFB2/ITGA8/ADAMTSL2/CD109/VASN/ZYX/TGFBR1/RASL11B/LTBP4/HTRA3/LTBP3/CAV2/FMOD/CDKN1C/ENG/PMEPA1/DAB2/CDKN2B/TGFBR3/TWSG1/SMAD9/LOX/MYOCD/TGFB3/CAV1/DKK3/HTRA1/FBN1/LTBP1/EMILIN1/THBS1/TGFB1I1/LRRC32/COL1A2/COL3A1/FERMT2/ASPN
GO_APPENDAGE_DEVELOPMENT	158	-0.572508	-1.96002	0.00105485	0.0110588	0.00733387	2681	tags=39%, list=18%, signal=32%	MBNL1/FRAS1/GJA5/RARB/WDR19/TBX2/IFT52/SHOX2/RECK/MYH3/OSR2/RDH10/GNA12/SOX11/FGFR1/PITX2/HOXA10/DLX5/TULP3/WNT5A/CACNA1C/INTU/SKI/ZBTB16/ZNF358/RUNX2/GLI3/WNT9A/DYNC2H1/CHST11/GLI2/FGF9/SOX4/BMP4/TGFB2/NOTCH2/PBX1/RSPO2/CRABP2/FGF10/PTCH1/PAM/BMPR2/PCSK5/NOG/NR2F2/BMPR1B/LEF1/GPC3/SEMA3C/OSR1/SALL4/ROR2/TWIST1/HAND2/MEOX2/DKK1/PRRX1/COMP/SFRP2/GREM1
GO_CARDIAC_CHAMBER_DEVELOPMENT	158	-0.620424	-2.12406	0.00105485	0.0110588	0.00733387	2695	tags=45%, list=18%, signal=37%	LUZP1/ID2/GJA5/RARB/TBX2/SMO/CITED2/SHOX2/SRF/SOX11/CRELD1/FHL2/KCNK2/TMEM65/WNT5A/TEK/TNNC1/GATA3/PDE2A/HEY2/UBE4B/RYR2/TGFBR2/VANGL2/NPHP3/SMAD7/TGFB1/ACVR1/WNT11/PLXND1/SOX4/BMP4/TGFB2/NOTCH2/SLIT3/FOXC2/WNT2/TGFBR1/HEY1/SMARCD3/FZD1/NRP2/ADAMTS1/PARVA/MEF2C/BMPR2/ANK2/PCSK5/NRP1/NOG/ENG/ROBO1/TGFBR3/RBP4/SEMA3C/TPM1/FZD2/HEG1/SALL4/MYOCD/ISL1/HAND2/ZFPM2/FOXF1/LTBP1/COL11A1/HEYL/SLIT2/CPE/MYH…
GO_RECEPTOR_METABOLIC_PROCESS	166	-0.49822	-1.70798	0.00105485	0.0110588	0.00733387	2418	tags=28%, list=16%, signal=24%	UVRAG/SNAP25/UBQLN2/FLOT1/CD9/DNM3/DLG4/EHD3/SH3GLB1/TBC1D16/MTMR2/CD36/SORL1/RAMP3/ITGB1/PICALM/MX2/OPTN/NEDD4/TGFB1/MYLIP/RAMP2/MAGI2/CD81/NTF3/BVES/EDN1/ANGPT1/ITGB2/LRP1/CALCRL/SELE/ITGAV/LILRB1/RAMP1/VLDLR/DNM1/FCER1G/CAV1/GPRASP1/APOE/HOXA5/DKK1/HTR2B/RAB31/GREM1/SFRP4
GO_STRIATED_MUSCLE_CONTRACTION	158	-0.494961	-1.69453	0.00105485	0.0110588	0.00733387	2303	tags=30%, list=15%, signal=25%	MYH3/HDAC4/STAC/SCN3B/KCND3/PIK3CG/EHD3/PDE4B/TNNC1/CACNA1C/KCNJ2/PIK3CA/RYR2/DTNA/DMD/SLC8A1/SMAD7/KCNN2/STC1/C12orf57/KCNA5/CACNB2/KCNH2/PDE5A/CTNNA3/CACNA2D1/DMPK/VEGFB/CLIC2/KCNE4/SGCD/ANK2/CXCR4/GJC1/ACTC1/TPM1/SCN4B/FGF13/ATP1A2/KCNJ8/CAV1/RGS2/FLNA/SMPX/GJA1/CASQ2/PLN
GO_POSITIVE_REGULATION_OF_WNT_SIGNALING_PATHWAY	159	-0.517657	-1.77092	0.00105708	0.0110588	0.00733387	2531	tags=29%, list=17%, signal=24%	ZRANB1/TNKS2/ATP6AP2/HHEX/RECK/ABL1/ATP6V1C2/DAPK3/TNFAIP3/DLX5/CAPRIN2/WNT5A/SKI/LGR6/MACF1/RNF146/FGF9/CDH3/SOX4/TBL1X/SPIN1/ILK/LRRK2/DKK2/RSPO2/FGF10/YAP1/TLR2/ZEB2/GPC3/SULF2/COL1A1/DAAM2/DAB2/DIXDC1/PLEKHA4/SFRP1/ROR2/ANKRD6/CAV1/DKK1/RSPO3/DACT1/SULF1/SFRP2/SFRP4
GO_REGULATION_OF_CELL_SIZE	159	-0.49741	-1.70165	0.00105708	0.0110588	0.00733387	2501	tags=33%, list=17%, signal=28%	CLCN6/TNFRSF12A/ADD1/GDI1/SRF/SLC12A8/CREB1/ABL1/VAV1/PLEK/SLC12A4/PRR16/WNT5A/SEMA3G/SEMA3E/TRPV2/ISLR2/MACF1/RB1CC1/IL7R/SHANK3/SEMA3A/OLFM1/L1CAM/P2RX7/RTN4/ILK/ULK2/EDN1/HCLS1/NRCAM/SEMA4C/NTN1/MSN/CRABP2/EPHA7/CXCL12/BMPR2/LRP1/MAP2/DBN1/NRP1/SEMA6A/AQP1/RDX/SEMA3C/FN1/FGF13/DPYSL2/MAP1B/SPP1/APOE/KCNMA1
GO_POSITIVE_REGULATION_OF_EPITHELIAL_CELL_PROLIFERATION	167	-0.513251	-1.75842	0.0010582	0.0110588	0.00733387	2236	tags=36%, list=15%, signal=31%	HAS2/OSR2/SOX11/FGFR1/DYSF/GRN/TNFAIP3/DLX5/ECM1/ZNF703/VASH2/WNT5A/CCL5/TEK/NOD2/ITGA4/PLCG1/AR/CCL26/HMOX1/ACVRL1/CDH13/FGF9/CDH3/BMP4/RTN4/NOTCH2/PTN/WNT2/TGFBR1/AKT3/FGF10/VEGFB/NRP2/CXCL12/FGF7/TLR4/FOXP2/VEGFC/BMPR2/CAV2/LAMB1/VIP/NRP1/C5AR1/NOG/FGF2/CLDN1/IGF1/OSR1/LAMC1/AGTR1/FZD7/SFRP1/SCG2/PRKD1/TWIST1/HTRA1/HTR2B/THBS4
GO_REGULATION_OF_OSSIFICATION	167	-0.633351	-2.16988	0.0010582	0.0110588	0.00733387	1691	tags=37%, list=11%, signal=33%	INTU/SKI/ZBTB16/CCR1/GPM6B/SLC8A1/TGFB1/ACVR1/RUNX2/GLI3/CEBPD/TWIST2/BMP4/TGFB2/CHSY1/P2RX7/HGF/ILK/SRGN/ANKH/FAM20C/PTN/CEBPA/CEBPB/PDLIM7/PBX1/SIX2/HOXA2/ID3/PTCH1/LTBP3/IL6/MEF2C/RASSF2/BMPR2/CHRD/IGFBP5/NOG/BMPR1B/IGF1/GLI1/SNAI2/TWSG1/EGR2/TNN/OSR1/TAC1/SFRP1/PRKD1/TWIST1/TGFB3/HAND2/DDR2/TMEM119/DKK1/COMP/OMD/CTHRC1/SFRP2/MGP/GREM1
GO_REGULATION_OF_MUSCLE_CONTRACTION	148	-0.549897	-1.87406	0.00106157	0.0110588	0.00733387	2097	tags=30%, list=14%, signal=26%	PIK3CG/PTAFR/EHD3/DAPK3/PDE4B/TNNC1/CACNA1C/KCNJ2/RYR2/DMD/SLC8A1/SMAD7/DOCK4/STC1/C12orf57/SPHK1/F2R/PDE5A/CTNNA3/EDN1/DMPK/PRKG1/CLIC2/OXTR/ANXA6/CALCRL/ANK2/PPP1R12B/CHRNA3/TPM1/FGF13/KIT/ATP1A2/PTGS2/MYOCD/CAV1/TACR2/RGS2/FLNA/KCNMA1/HSPB6/CASQ2/PLN/MYL9/CNN1
GO_RESPONSE_TO_BMP	148	-0.606923	-2.06841	0.00106157	0.0110588	0.00733387	2022	tags=37%, list=13%, signal=32%	PELO/SOX11/RGMB/NUMA1/DLX5/SORL1/SKIL/WNT5A/GATA3/SKI/SMAD7/ADAMTS12/TGFB1/ACVR1/RUNX2/ACVRL1/FOXD1/CDH5/NBL1/BMP4/TGFB2/NOTCH2/ILK/HTRA3/FZD1/BMPR2/CHRD/GREM2/NOG/BMPR1B/ENG/LEF1/GPC3/TGFBR3/TWSG1/SMAD9/SFRP1/TMEM100/ROR2/TGFB3/ZNF423/HTRA1/FBN1/FSTL3/FSTL1/RGMA/HEYL/DKK1/CHRDL1/COMP/RBPMS2/SULF1/SFRP2/GREM1/SFRP4
GO_SKELETAL_MUSCLE_ORGAN_DEVELOPMENT	148	-0.503088	-1.71453	0.00106157	0.0110588	0.00733387	3089	tags=34%, list=21%, signal=28%	EGR1/MYL6B/MYOZ2/EOMES/CASQ1/BCL9/SMYD1/DLL1/SIX4/SMO/HDAC9/POPDC3/SHOX2/NR1D2/FLOT1/BCL2/ACTA1/HDAC4/SOX11/VAMP5/GPX1/S100B/SKI/CDON/BASP1/TGFB1/MYOM1/HLF/HLX/BVES/GPC1/MSC/MEF2C/FOXP2/CAV2/ASB2/NR2F2/TCF21/RBM24/POPDC2/EGR2/SVIL/CFL2/MYOCD/TWIST1/CAV1/NUPR1/DCN/ELN/MEOX2/HEYL
GO_REGULATION_OF_RESPONSE_TO_WOUNDING	157	-0.568664	-1.94038	0.0010627	0.0110588	0.00733387	2048	tags=32%, list=14%, signal=28%	VKORC1/GRN/TNFAIP3/C1QTNF1/PLEK/MYH9/SYTL4/CD36/EPHA4/CLEC7A/CD34/TGFBR2/SELP/ANXA1/SERPINB2/WFDC1/SH2B3/ANXA5/PLAU/F2R/FOXC2/CD109/EDN1/PTN/PRKG1/CLDN3/THBD/TLR4/PDPN/LRP1/TFPI/SERPINE1/PDGFRA/CXCR4/FGF2/CLDN1/PHLDB2/FCER1G/PLAT/SERPINE2/CAV1/SPP1/APOE/THBS1/RGMA/PROS1/GJA1/SERPING1/MYLK/SMOC2/FAP
GO_AMINOGLYCAN_METABOLIC_PROCESS	156	-0.519726	-1.7726	0.00106383	0.0110588	0.00733387	2353	tags=33%, list=16%, signal=28%	ST3GAL6/CHST12/XYLT1/HAS2/HS2ST1/IDS/CHST6/PIM1/SDC3/CHST1/HSPG2/ARSB/ST3GAL4/HS3ST2/TGFB1/CHST11/HAS1/DSEL/CSPG4/UST/CHSY1/ST3GAL1/HGF/EGFLAM/CHST14/GPC1/CHST13/CHST7/ANGPT1/ITIH5/KERA/HS3ST3A1/FMOD/CSGALNACT1/GPC6/ITIH3/CHSY3/FGF2/GPC3/CSGALNACT2/HS6ST2/DSE/CHST3/SDC2/PDGFRB/PRELP/DCN/LUM/BGN/VCAN/OMD/OGN
GO_POSITIVE_REGULATION_OF_SYNAPTIC_TRANSMISSION	156	-0.473439	-1.61473	0.00106383	0.0110588	0.00733387	3224	tags=38%, list=22%, signal=31%	PAIP2/FAM107A/GRIN2A/EGFR/ADRB2/MECP2/KMO/PLK2/VAMP2/LGMN/CNR1/SNCA/CLSTN3/NFATC4/LRRTM2/SNAP25/RIMS3/GLUL/CALB2/FLOT1/CREB1/ABL1/PINK1/DLG4/RELN/SYT1/NLGN1/ADCYAP1/CACNB3/STXBP1/NPTN/LGI1/S100B/EPHA4/IGSF11/NTRK2/CLSTN2/SSH1/RETN/SHANK3/PRRT2/CACNB2/LILRB2/PTN/DRD1/CX3CR1/OXTR/PRNP/LAMA2/TAC1/TSHZ3/SLC1A3/PTGS2/ROR2/SERPINE2/TACR2/CCL2/APOE/TYROBP/RGS4
GO_VASCULAR_PROCESS_IN_CIRCULATORY_SYSTEM	156	-0.553303	-1.88712	0.00106383	0.0110588	0.00733387	2243	tags=32%, list=15%, signal=28%	ROCK1/NPR1/PTAFR/KCNMB4/ADCYAP1/WDR35/SCPEP1/GPX1/ICAM1/EDNRB/TEK/PDE2A/SLC8A1/TGFB1/HMOX1/DOCK4/CDH5/RAMP2/KCNA5/F2R/FOXC2/HTR2A/EDN1/DRD1/ANGPT1/PRKG1/PTP4A3/OXTR/BMPR2/VIP/PTPRM/ITGA1/AGTR1/ATP1A2/PTGS2/CAV1/TACR2/RGS2/EDNRA/AKAP12/PDE3A/APOE/ACTA2/KCNMB1/KCNMA1/GJA1/SLIT2/HTR2B/COMP/AGT
GO_MUSCLE_CELL_DEVELOPMENT	155	-0.56644	-1.93189	0.00106496	0.0110588	0.00733387	2610	tags=39%, list=17%, signal=32%	HAMP/ACTN2/NFATC4/SIX4/CHRNB1/SMO/HDAC9/SGCB/SHOX2/MEF2A/SRF/PRKAR1A/BCL2/ACTA1/MYH3/HDAC4/DYSF/FHL2/GPX1/ITGB1/ALPK2/HEY2/SKI/DMD/LDB3/SLC8A1/MYOM1/RAMP2/BMP4/BVES/EDN1/SORBS2/OBSL1/MEF2C/SGCD/PDGFRA/CAV2/ANK2/ALPK3/ENG/UCHL1/IGF1/FHOD3/ACTC1/TMOD1/TPM1/CFL2/LOX/CSRP1/RGS2/PDGFRB/RGS4/PGM5/FLNC/CASQ2/MYH10/COMP/AGT/LMOD1/MYH11
GO_NEGATIVE_REGULATION_OF_CELL_PROJECTION_ORGANIZATION	155	-0.526214	-1.79469	0.00106496	0.0110588	0.00733387	2894	tags=35%, list=19%, signal=29%	KANK1/PAFAH1B1/SPRY2/LPAR1/LINGO1/NFATC4/SNAPIN/ODF2L/GDI1/MAP4/CRMP1/BCL11A/DNM3/NLGN1/PTPRG/FYN/ZNF365/EPHA4/WNT5A/SEMA3G/CCL21/ITM2C/SEMA3E/TRAK2/MYLIP/SEMA3A/EVL/NGFR/RTN4/ULK2/LRRK2/SEMA4C/NTN1/EPHA7/PRNP/LRP1/MAP2/NRP1/SEMA6A/VIM/NR2F1/PMP22/SEMA3C/FGF13/STMN2/SPP1/APOE/THY1/RGMA/LGALS1/DKK1/PFN2/SLIT2/SPOCK1/DPYSL3
GO_POSITIVE_REGULATION_OF_PROTEIN_KINASE_B_SIGNALING	155	-0.513064	-1.74984	0.00106496	0.0110588	0.00733387	3193	tags=43%, list=21%, signal=34%	INSR/P2RY12/TRAT1/EGFR/PIK3CD/ADAM8/PIK3R5/KL/SPRY2/IGF1R/ITGB1BP1/LEP/FGF1/GAB1/RASD2/FGF18/PINK1/EREG/FGFR1/PIK3CG/VAV1/C1QTNF1/ITSN1/MEIS3/CX3CL1/FYN/GPX1/KITLG/PIK3R1/RAMP3/ITGB1/ICOS/TEK/GATA3/CCL21/PIK3CA/F10/TGFB1/OSBPL8/FGF9/RTN4/HGF/ILK/HCLS1/MYOC/GAS6/TGFBR1/FGF10/ANGPT1/CX3CR1/FGF7/TNFSF11/CD86/PDGFRA/CCL19/HIP1/IGFBP5/IRS1/FGF2/ENG/AXL/KIT/IRS2/PDGFRB/TSPYL5/THBS1/NOX4
GO_NEURAL_TUBE_DEVELOPMENT	146	-0.487645	-1.65789	0.00106724	0.0110588	0.00733387	2502	tags=33%, list=17%, signal=28%	SMO/ATP6AP2/IFT52/TSC2/PRKACB/ABL1/TCTN1/SOX11/TULP3/WNT5A/TEAD2/INTU/SKI/GPR161/MIB1/VANGL2/NPHP3/ARL13B/TGFB1/ZNF358/GLI3/SOX17/ZFP36L1/DVL3/CC2D2A/GLI2/SOX4/BMP4/TGFB2/DLC1/SEMA4C/FZD1/PTCH1/DCHS1/CHRD/SALL2/NOG/ZEB2/SEMA3C/FZD2/SFRP1/PRICKLE1/SALL4/TWIST1/PKD2/DACT1/CTHRC1/SFRP2
GO_POSITIVE_REGULATION_OF_CELL_MORPHOGENESIS_INVOLVED_IN_DIFFERENTIATION	146	-0.491603	-1.67134	0.00106724	0.0110588	0.00733387	3321	tags=41%, list=22%, signal=32%	CRKL/NGF/MEGF8/RUFY3/NEFL/FBXW8/RND2/ROBO2/NIN/EFNA5/PAFAH1B1/TIAM1/LIMS1/AMIGO1/TNFRSF12A/GDI1/SHOX2/SRF/ABL1/HAS2/PTPRD/RELN/DOCK1/CUX1/PLXNA1/CAPRIN2/BHLHB9/EPHA4/PREX1/SKIL/NTRK2/TRPV2/ISLR2/MACF1/PLXND1/PAK3/L1CAM/NGFR/MAP6/ILK/HCLS1/MYOC/NTN1/PLXNC1/OBSL1/CRABP2/CXCL12/MYADM/BMPR2/LRP1/DBN1/NRP1/ZEB2/TUBB2B/LIMS2/ROBO1/FN1/MAP1B/FLNA/SLIT2
GO_SYNAPSE_ASSEMBLY	153	-0.522645	-1.77997	0.00106838	0.0110588	0.00733387	3225	tags=41%, list=22%, signal=32%	SDK1/PCDHB13/EFNB2/SLITRK6/MECP2/ROBO2/PDLIM5/EFNA5/SNCA/IL1RAP/CLSTN3/AMIGO1/SIX4/PCDHB11/LRRTM2/DLG5/NLGN4Y/DNM3/PTPRD/NLGN1/SLITRK4/GPM6A/NPTN/BHLHB9/WNT5A/NTRK2/CLSTN2/NLGN4X/FARP1/LRFN5/NTNG2/LRRN3/SHANK3/PCDHB6/PLXND1/PCDHB3/PCDH17/PCDHB16/MAGI2/GAP43/DRD1/PCDHB14/NRCAM/NTN1/CDH2/EPHA7/FZD1/OXTR/MEF2C/SLITRK5/TLR2/PCDHB4/GPC6/AMIGO2/SRPX2/LRRN1/NRXN2/MAP1B/PCDHB2/DKK1/PCDHB5/THBS2
GO_NEURON_PROJECTION_EXTENSION	154	-0.498249	-1.69712	0.00106952	0.0110588	0.00733387	2487	tags=32%, list=17%, signal=27%	TNFRSF12A/GDI1/SRF/BCL11A/ABL1/RNF157/SYT1/PLXNA1/ITGB1/WNT5A/SEMA3G/SEMA3E/ITGA4/VCL/TRPV2/ISLR2/MACF1/ULK1/SEMA3A/OLFM1/L1CAM/RTN4/SLIT3/ILK/SEMA5B/ULK2/HCLS1/LAMB2/NRCAM/SEMA4C/NTN1/POSTN/NRP2/CXCL12/DCLK1/BMPR2/LRP1/MAP2/AUTS2/DBN1/NRP1/CXCR4/SEMA6A/SEMA3C/FN1/DPYSL2/MAP1B/APOE/NDN/SLIT2
GO_TISSUE_REMODELING	154	-0.608011	-2.07098	0.00106952	0.0110588	0.00733387	1483	tags=31%, list=10%, signal=28%	TGFB1/ANXA1/ACVRL1/TPP1/MERTK/SNX10/CSPG4/P2RX7/F2R/NOTCH2/FOXC2/PDK4/PTN/CARTPT/HOXA3/FGF10/MMP2/LTBP3/IL6/TNFSF11/MEF2C/LIPA/RASSF2/BMPR2/IGFBP5/TGM2/AXL/CSF1R/SEMA3C/SFRP1/TGFB3/CAV1/HAND2/DDR2/TNFRSF11B/TMEM119/SPP1/NOX4/GJA1/BGN/CTSK/GPNMB/RSPO3/TIMP1/AGT/CTHRC1/GREM1/THBS4
GO_BRANCHING_MORPHOGENESIS_OF_AN_EPITHELIAL_TUBE	143	-0.600439	-2.03405	0.00107759	0.0110588	0.00733387	2585	tags=42%, list=17%, signal=35%	NFATC4/SIX4/FGF1/CSF1/SMO/DLG5/SRF/BCL2/ADAMTS16/ABL1/RDH10/SPRY1/MMP14/RASIP1/WNT5A/HOXB7/SEMA3E/HHIP/TGFBR2/AR/VANGL2/ACVR1/GLI3/FOXD1/PLXND1/GLI2/MAGED1/PGR/BMP4/FOXC2/ILK/EDN1/WNT2/PBX1/RSPO2/SIX2/FGF10/WNT2B/PTCH1/DCHS1/YAP1/FAT4/NRP1/NOG/FGF2/ENG/LEF1/GPC3/TCF21/CLIC4/COL4A1/EDNRA/FOXF1/TNC/HOXA5/PKD2/SLIT2/AGT/SFRP2/GREM1
GO_REGULATION_OF_ENDOTHELIAL_CELL_MIGRATION	141	-0.560415	-1.89794	0.00107759	0.0110588	0.00733387	3165	tags=46%, list=21%, signal=37%	BCAS3/STAT5A/MECP2/DLL4/PLK2/LGMN/ADAM17/NOS3/ITGB1BP1/KDR/FGF1/HDAC9/GLUL/FGF18/HDAC5/ABL1/STARD13/FGFR1/GRN/SASH1/MAP3K3/ETS1/SPRED1/WNT5A/TEK/GATA3/PRCP/PLCG1/TGFB1/ANXA1/HMOX1/ACVRL1/STC1/MMRN2/VASH1/BMP4/FOXC2/EDN1/PTN/AKT3/RHOJ/ANGPT1/NRP2/AMOTL1/MEF2C/VEGFC/HSPB1/BMPR2/RHOB/PTPRM/NRP1/NR2F2/FGF2/SRPX2/PTGS2/PRKD1/APOE/DCN/THBS1/MEOX2/SPARC/SLIT2/SERPINF1/AGT/SMOC2
GO_NON_CANONICAL_WNT_SIGNALING_PATHWAY	142	-0.510831	-1.73037	0.00107875	0.0110588	0.00733387	1541	tags=22%, list=10%, signal=20%	GNAO1/ROR1/WNT5A/VANGL2/NPHP3/DVL3/WNT11/MAGI2/FZD4/MYOC/FZD1/GPC6/LEF1/GPC3/DAAM2/DAB2/PLEKHA4/FZD2/PRICKLE2/FZD7/SFRP1/PRICKLE1/ROR2/ANKRD6/DKK1/FRZB/RSPO3/DACT1/CTHRC1/SFRP2/SFRP4
GO_PLATELET_ACTIVATION	142	-0.539405	-1.82716	0.00107875	0.0110588	0.00733387	2970	tags=39%, list=20%, signal=32%	FZD6/ADRA2A/ITPR2/PIK3R5/ARRB1/NOS3/GNA15/VAV3/DGKI/SRF/CD9/GNG2/GNA12/PIK3CG/VAV1/C1QTNF1/PLEK/GNA14/STXBP1/MYH9/FYN/PIK3R1/LCP2/PRKCH/PIK3CA/VCL/PEAR1/SELP/F8/MERTK/SH2B3/F2R/ILK/TLN1/GAS6/ITPR1/PRKG1/VWF/THBD/IL6/TLR4/PDPN/HSPB1/PDGFRA/AXL/COL1A1/FCER1G/SERPINE2/F2RL2/CSRP1/APOE/FLNA/COL1A2/COL3A1/COMP/MYL9
GO_REGULATION_OF_EXTRINSIC_APOPTOTIC_SIGNALING_PATHWAY	140	-0.475344	-1.60889	0.00107991	0.0110588	0.00733387	2904	tags=32%, list=19%, signal=26%	HTRA2/NOL3/UNC5B/NOS3/FEM1B/EYA4/PELI3/TNFRSF12A/BCL2/PTPRC/FGFR1/DAPK3/TNFAIP3/CX3CL1/FYN/GPX1/ICAM1/SKIL/ITM2C/AR/RB1CC1/ACVR1/HMOX1/BMP4/HGF/G0S2/TGFBR1/FGF10/YAP1/SERPINE1/NRP1/ITGAV/PEA15/BMPR1B/IGF1/SNAI2/SFRP1/SCG2/CAV1/SRPX/TIMP3/THBS1/INHBA/AGT/SFRP2
GO_BIOMINERALIZATION	137	-0.617523	-2.08875	0.00108578	0.0110588	0.00733387	1560	tags=31%, list=10%, signal=28%	CCR1/GPM6B/SLC8A1/TGFB1/ACVR1/WDR72/WNT11/SNX10/BMP4/P2RX7/SRGN/ANKH/FAM20C/PTN/GAS6/HEY1/CEBPB/RSPO2/LTBP3/MEF2C/BMPR2/BMPR1B/PTHLH/GPC3/COL1A1/IGF1/OSR1/LOX/PTGS2/ROR2/TWIST1/TGFB3/DDR2/TMEM119/SPP1/COL1A2/GPNMB/COMP/OMD/ASPN/MGP/GREM1
GO_MORPHOGENESIS_OF_EMBRYONIC_EPITHELIUM	138	-0.512926	-1.73237	0.00108814	0.0110588	0.00733387	2438	tags=33%, list=16%, signal=28%	IFT52/TSC2/PRKACB/ABL1/RDH10/TCTN1/SOX11/TULP3/WNT5A/GATA3/TEAD2/SKI/MIB1/AR/VANGL2/NPHP3/TGFB1/DVL3/PCDH8/CC2D2A/GLI2/SOX4/BMP4/TGFB2/WNT2/DLC1/SEMA4C/FGF10/WNT2B/FZD1/PTCH1/VEGFC/NOG/ZEB2/FZD2/OSR1/SFRP1/PRICKLE1/SALL4/TWIST1/TGFB1I1/ALDH1A3/CTHRC1/SULF1/SFRP2/GREM1
GO_NEPHRON_DEVELOPMENT	138	-0.591519	-1.99781	0.00108814	0.0110588	0.00733387	2736	tags=43%, list=18%, signal=36%	DLL1/PROM1/GPR4/COL4A4/SIX4/FGF1/SMO/BCL2/ADAMTS16/MYO1E/KLF15/PDGFD/MPV17/LZTS2/TEK/GATA3/HOXB7/BASP1/CD34/VANGL2/KLHL3/GLI3/FOXD1/WNT11/NID1/MAGED1/BMP4/MAGI2/PODXL/NOTCH2/FOXC2/ILK/ENPEP/LAMB2/PBX1/PECAM1/SIX2/ANGPT1/WNT2B/PTCH1/DCHS1/MEF2C/YAP1/PDGFRA/FAT4/NOG/FGF2/GPC3/SULF2/TCF21/NOTCH3/WWTR1/OSR1/PDGFRB/ACTA2/PKD2/HEYL/AGT/SULF1/GREM1
GO_NEURON_MIGRATION	138	-0.524368	-1.77101	0.00108814	0.0110588	0.00733387	2435	tags=30%, list=16%, signal=26%	ZSWIM6/SRF/NAV1/PHACTR1/DCX/RELN/FGFR1/APBB2/CHL1/CX3CL1/GPM6A/FYN/GATA3/NTRK2/LRP12/SEMA3A/DRD1/GAS6/MARK1/NRCAM/NTN1/PRKG1/NRP2/CXCL12/MEF2C/DCLK1/AUTS2/NRP1/NR2F2/CXCR4/SEMA6A/AXL/TUBB2B/TNN/FGF13/TWIST1/MAP1B/FLNA/COL3A1/NDN/MYH10/SPOCK1
GO_ACTIN_FILAMENT_BUNDLE_ORGANIZATION	136	-0.55826	-1.88616	0.00108932	0.0110588	0.00733387	2866	tags=44%, list=19%, signal=36%	LCP1/ARRB1/LPAR1/MICAL1/ITGB1BP1/CORO2B/WAS/WASF2/ARHGAP28/RHOBTB1/ADD1/SRF/PPM1F/PHACTR1/ABL1/ROCK1/ARHGAP6/PLEK/SORBS3/CX3CL1/PIK3R1/LIMCH1/MARCKS/SWAP70/FMN2/SHANK3/ITGB5/RND3/WNT11/EVL/ESPNL/MYO1B/ARHGEF10/ZYX/MYOC/TGFBR1/DLC1/SH3PXD2B/SYNPO/GPR65/RHOB/SPIRE1/NRP1/PLS3/ACTN1/FSCN1/PHLDB2/RDX/AIF1/TPM1/TAC1/SFRP1/SORBS1/TGFB3/ELN/FLNA/NOX4/PFN2/SYNPO2/DPYSL3
GO_ACTIN_FILAMENT_BASED_MOVEMENT	133	-0.557405	-1.88063	0.00109051	0.0110588	0.00733387	2718	tags=41%, list=18%, signal=34%	NEB/GJA5/MYO1C/WAS/ACTN2/WASF2/TNNC2/ACTA1/MYH3/WIPF3/ROCK1/MYO1E/SCN3B/KCND3/MYH9/PDE4B/TPM4/TNNC1/CACNA1C/KCNJ2/RYR2/DMD/KCNN2/STC1/KCNA5/MYO5A/CACNB2/WIPF1/MYO1B/KCNH2/CTNNA3/CACNA2D1/KCNE4/PARVA/PDPN/SGCD/ANK2/GJC1/VIM/ACTC1/TMOD1/TPM1/SCN4B/FGF13/ATP1A2/KCNJ8/CAV1/FRMD6/FLNA/TPM2/GJA1/MYH10/PLN/DES
GO_CARDIAC_CONDUCTION	133	-0.492554	-1.66183	0.00109051	0.0110588	0.00733387	2227	tags=30%, list=15%, signal=26%	NPR1/RYR3/SCN3B/KCND3/EHD3/CACNB3/ABCC9/NPR2/TMEM65/CACNA1C/KCNJ2/RYR2/SLC8A1/KCNN2/KCNA5/CACNB2/KCND1/KCNH2/CTNNA3/CACNA2D1/DMPK/KCND2/ITPR1/KCNE4/ATP2B4/FXYD1/CACNA2D3/ANK2/GJC1/SCN4B/CORIN/ATP1A2/TRPC1/CAV1/FLNA/FXYD6/GJA1/CASQ2/AGT/PLN
GO_REGULATION_OF_CELL_SHAPE	133	-0.565418	-1.90767	0.00109051	0.0110588	0.00733387	2046	tags=35%, list=14%, signal=31%	ATP10A/FES/DAPK3/PLXNA1/MYH9/PALMD/FYN/S100B/ICAM1/FMNL2/SEMA3E/FGD6/HCK/ANXA1/COCH/FMNL3/FGD5/RND3/PLXND1/FGD1/LST1/BVES/PTN/DLC1/PLXNC1/MSN/RHOJ/RHOQ/PARVA/PDPN/ITGB2/PALM/RHOB/CSF1R/ITGA7/EPB41L3/RDX/RHOBTB3/TPM1/FN1/KIT/CDC42EP3/PLEKHO1/WASF3/CCL2/FERMT2/MYH10
GO_APPENDAGE_MORPHOGENESIS	132	-0.595788	-2.00827	0.0010917	0.0110588	0.00733387	2681	tags=42%, list=18%, signal=35%	MBNL1/FRAS1/GJA5/RARB/WDR19/TBX2/IFT52/SHOX2/RECK/MYH3/OSR2/RDH10/GNA12/SOX11/FGFR1/HOXA10/DLX5/TULP3/WNT5A/CACNA1C/INTU/SKI/ZBTB16/ZNF358/RUNX2/GLI3/WNT9A/DYNC2H1/CHST11/GLI2/FGF9/SOX4/BMP4/TGFB2/NOTCH2/PBX1/RSPO2/CRABP2/FGF10/PTCH1/PCSK5/NOG/BMPR1B/LEF1/GPC3/SEMA3C/OSR1/SALL4/ROR2/TWIST1/HAND2/DKK1/PRRX1/SFRP2/GREM1
GO_CELL_RECOGNITION	129	-0.49434	-1.66426	0.0010917	0.0110588	0.00733387	2360	tags=31%, list=16%, signal=26%	HSPA1L/PCDH12/CRTAM/CD9/FCN1/ROBO3/CD36/NPTN/EPHA4/CCL21/CLEC7A/PEAR1/CADM1/DOCK2/PCDHB6/SEMA3A/VSTM2L/CLGN/GAP43/RTN4/CD81/NRCAM/PECAM1/MSN/HAVCR2/ST6GALNAC6/CNTN4/CCL19/CSGALNACT1/NRP1/CXCR4/ROBO1/TNN/PALLD/MFGE8/EPHA3/COLEC12/NDN/VCAN/NEXN
GO_HOMOPHILIC_CELL_ADHESION_VIA_PLASMA_MEMBRANE_ADHESION_MOLECULES	130	-0.568459	-1.91313	0.0010917	0.0110588	0.00733387	2359	tags=42%, list=16%, signal=36%	PCDH12/CDH17/DSC3/PCDHB12/PCDHGA3/FAT3/ROBO3/PCDHGA4/NPTN/ITGB1/IGSF11/CD84/PCDH19/CLSTN2/IGSF21/CEACAM6/ESAM/PCDHGA1/PCDH10/CADM1/CDH5/PCDHB6/CDH19/PCDHB7/CDH13/PCDH8/CDH3/VSTM2L/PCDHB3/PCDH17/L1CAM/PCDHB16/TRO/PCDHGA10/PCDHB14/PECAM1/MYOT/CDH2/PCDHB15/PCDH9/DCHS1/CNTN4/PCDHB4/FAT4/PTPRM/ROBO1/PCDH7/AMIGO2/PCDH18/PALLD/PCDHB2/HMCN1/PCDHB5/CDH11/NEXN
GO_KIDNEY_EPITHELIUM_DEVELOPMENT	134	-0.559153	-1.88733	0.0010917	0.0110588	0.00733387	2736	tags=41%, list=18%, signal=34%	DLL1/PROM1/RARB/SIX4/FGF1/SMO/BCL2/ADAMTS16/SPRY1/MYO1E/KLF15/FGFR1/LZTS2/CRLF1/EPHA4/GATA3/HOXB7/BASP1/CD34/SMAD7/KLHL3/GLI3/FOXD1/WNT11/MAGED1/BMP4/MAGI2/PODXL/NOTCH2/FOXC2/ILK/LAMB2/PBX1/PECAM1/SIX2/WNT2B/EPHA7/PTCH1/DCHS1/MEF2C/YAP1/FAT4/NOG/FGF2/GPC3/TCF21/WWTR1/KANK2/OSR1/SFRP1/PKD2/HEYL/SLIT2/AGT/GREM1
GO_LEARNING	132	-0.492271	-1.65934	0.0010917	0.0110588	0.00733387	2406	tags=30%, list=16%, signal=25%	SNAP25/DGKI/SRF/CREB1/GPR88/NLGN4Y/CLDN5/DLG4/RELN/MEIS2/NPTN/FYN/ITGB1/NDRG4/NPTX2/NTRK2/NLGN4X/SHANK3/PTN/DRD1/ATXN1/PPT1/SYNPO/MAP1A/FOXP2/TLR2/PRKAR2B/SYT11/FGF13/KIT/TAC1/ATP1A2/PTGS2/TACR2/NRXN2/BCHE/NRXN3/DKK1/AGT
GO_MORPHOGENESIS_OF_A_POLARIZED_EPITHELIUM	132	-0.497126	-1.6757	0.0010917	0.0110588	0.00733387	1838	tags=22%, list=12%, signal=19%	ROR1/WNT5A/INTU/VANGL2/NPHP3/DVL3/WNT11/MAGI2/FZD4/MSN/FZD1/GPC6/FOXF2/GPC3/DAB2/PLEKHA4/FZD2/PRICKLE2/FZD7/SFRP1/PRICKLE1/ROR2/ANKRD6/FOXF1/DKK1/RSPO3/DACT1/CTHRC1/SFRP2
GO_NEGATIVE_REGULATION_OF_CELLULAR_RESPONSE_TO_GROWTH_FACTOR_STIMULUS	132	-0.671192	-2.26244	0.0010917	0.0110588	0.00733387	1887	tags=40%, list=13%, signal=35%	SORL1/SKIL/WNT5A/GATA3/FAM89B/SKI/TGFBR2/NEDD4/SMAD7/ADAMTS12/TGFB1/PEG10/MMRN2/CHST11/NBL1/ADAMTSL2/CD109/VASN/TGFBR1/GPC1/RASL11B/HTRA3/FZD1/CHRD/CAV2/GREM2/NOG/SEMA6A/SULF2/PMEPA1/TGFBR3/TWSG1/SFRP1/TGFB3/CAV1/HTRA1/FBN1/FSTL3/DCN/LTBP1/EMILIN1/SHISA2/THBS1/TGFB1I1/DKK1/CHRDL1/SLIT2/AGT/RBPMS2/ASPN/SULF1/SFRP2/GREM1
GO_NEGATIVE_REGULATION_OF_LYMPHOCYTE_ACTIVATION	134	-0.520935	-1.75834	0.0010917	0.0110588	0.00733387	3018	tags=38%, list=20%, signal=31%	LAG3/BTK/MICA/CD74/ATM/FGR/ID2/TNFAIP8L2/LOXL3/PKN1/DLG5/PRKAR1A/SOX11/DUSP22/RUNX3/TNFAIP3/CD300A/PAG1/DUSP3/SMAD7/ANXA1/GLI3/BCL6/GAL/MERTK/SOCS5/BMP4/SAMSN1/PLA2G2A/PDE5A/HLX/LST1/LILRB2/CEBPB/HAVCR2/FCGR2B/PRNP/DTX1/CD86/VSIG4/LILRB1/AXL/TWSG1/TNFSF4/MNDA/SFRP1/FGL2/TYROBP/LRRC32/INHBA/GPNMB
GO_NEGATIVE_REGULATION_OF_NEURON_PROJECTION_DEVELOPMENT	132	-0.536868	-1.80967	0.0010917	0.0110588	0.00733387	2894	tags=36%, list=19%, signal=29%	KANK1/PAFAH1B1/LPAR1/LINGO1/NFATC4/SNAPIN/GDI1/CRMP1/BCL11A/DNM3/NLGN1/PTPRG/ZNF365/EPHA4/WNT5A/SEMA3G/ITM2C/SEMA3E/TRAK2/MYLIP/SEMA3A/NGFR/RTN4/ULK2/LRRK2/SEMA4C/NTN1/EPHA7/LRP1/MAP2/NRP1/SEMA6A/VIM/NR2F1/PMP22/SEMA3C/FGF13/STMN2/SPP1/APOE/THY1/RGMA/LGALS1/DKK1/SLIT2/SPOCK1/DPYSL3
GO_PHOSPHATIDYLINOSITOL_3_KINASE_SIGNALING	134	-0.497073	-1.67779	0.0010917	0.0110588	0.00733387	3024	tags=43%, list=20%, signal=34%	PIK3CD/FLT1/PIK3R5/FGR/UNC5B/NCF1/IGF1R/LEP/PPP1R16B/KDR/KBTBD2/CBL/GAB1/TSC2/PDGFD/HCST/RELN/FGFR1/PIK3CG/FYN/PIK3R1/ROR1/CCL5/TEK/GATA3/NTRK2/PIK3CA/PIP5K1C/PEAR1/PIK3IP1/NEDD4/SELP/PTPN13/ZFP36L1/TGFB2/F2R/HGF/NTF3/HTR2A/EDN1/HCLS1/MYOC/ANGPT1/PDGFRA/FBXL2/IRS1/IGF1/KIT/IRS2/ROR2/SERPINE2/TWIST1/PDGFRB/DCN/PDGFC/HTR2B/AGT
GO_REGULATION_OF_MUSCLE_CELL_DIFFERENTIATION	134	-0.547351	-1.8475	0.0010917	0.0110588	0.00733387	2807	tags=37%, list=19%, signal=30%	CDH15/SMYD1/DLL1/FOXO4/HAMP/HDAC9/SHOX2/MEF2A/SRF/FLOT1/BCL2/HDAC4/HDAC5/ABL1/EREG/SPAG9/CD53/MMP14/FLT3LG/CAMK1/HEY2/CDON/TGFB1/FGF9/CXCL9/BMP4/EDN1/SMARCD3/BNIP2/CDH2/DMPK/MEF2C/CXCL10/EHD2/PRDM6/ENG/IGF1/RBM24/CCL8/KIT/FZD7/MYOCD/BOC/RGS2/TMEM119/RGS4/DKK1/RBPMS2/GREM1
GO_REGULATION_OF_WOUND_HEALING	129	-0.580836	-1.95547	0.0010917	0.0110588	0.00733387	2048	tags=35%, list=14%, signal=30%	VKORC1/TNFAIP3/C1QTNF1/PLEK/MYH9/SYTL4/CD36/CLEC7A/CD34/TGFBR2/SELP/ANXA1/SERPINB2/WFDC1/SH2B3/ANXA5/PLAU/F2R/FOXC2/CD109/EDN1/PRKG1/CLDN3/THBD/TLR4/PDPN/TFPI/SERPINE1/PDGFRA/CXCR4/FGF2/CLDN1/PHLDB2/FCER1G/PLAT/SERPINE2/CAV1/APOE/THBS1/PROS1/GJA1/SERPING1/MYLK/SMOC2/FAP
GO_TUMOR_NECROSIS_FACTOR_SUPERFAMILY_CYTOKINE_PRODUCTION	134	-0.568345	-1.91836	0.0010917	0.0110588	0.00733387	2163	tags=34%, list=14%, signal=30%	PTPRC/PTAFR/TNFAIP3/CD2/ACP5/LILRA2/ERRFI1/CD36/CX3CL1/PIK3R1/WNT5A/NOD1/CLEC7A/NOD2/CD34/SIRPA/CYBB/LRRK2/GAS6/C1QTNF4/HAVCR2/ANGPT1/TLR1/CX3CR1/TLR4/CD86/HSPB1/CCL19/CLEC4A/TLR2/LPL/LILRB1/ZBTB20/AXL/SYT11/IGF1/FCER1G/TWIST1/CD14/ISL1/TREM2/LY96/AKAP12/TYROBP/THBS1/GPNMB
GO_CALCIUM_ION_TRANSMEMBRANE_IMPORT_INTO_CYTOSOL	125	-0.496555	-1.66396	0.00109409	0.0110588	0.00733387	2275	tags=32%, list=15%, signal=27%	CXCL11/ABL1/RYR3/PTPRC/FAM155A/CX3CL1/RASA3/FYN/RAMP3/CCL21/PLCL1/CACNA1C/PLCG1/RYR2/DMD/SLC8A1/CXCL9/MYO5A/P2RX7/F2R/CCR5/HTR2A/DRD1/CACNA2D1/ITPR1/CLIC2/ATP2B4/PRNP/CCL19/ANK2/CXCL10/FGF2/JPH2/ATP1A2/TRPC1/THY1/PKD2/CASQ2/HTR2B/PLN
GO_CARDIAC_MUSCLE_CONTRACTION	125	-0.525896	-1.76229	0.00109409	0.0110588	0.00733387	2153	tags=32%, list=14%, signal=28%	SCN3B/KCND3/PIK3CG/EHD3/PDE4B/TNNC1/CACNA1C/KCNJ2/PIK3CA/RYR2/DMD/SLC8A1/SMAD7/KCNN2/STC1/KCNA5/CACNB2/KCNH2/PDE5A/CTNNA3/CACNA2D1/VEGFB/CLIC2/KCNE4/SGCD/ANK2/CXCR4/GJC1/ACTC1/TPM1/SCN4B/FGF13/ATP1A2/KCNJ8/CAV1/RGS2/FLNA/GJA1/CASQ2/PLN
GO_CARDIAC_VENTRICLE_DEVELOPMENT	119	-0.639927	-2.13847	0.00109409	0.0110588	0.00733387	1938	tags=39%, list=13%, signal=34%	KCNK2/TMEM65/WNT5A/TNNC1/GATA3/PDE2A/HEY2/UBE4B/RYR2/TGFBR2/VANGL2/SMAD7/TGFB1/ACVR1/WNT11/SOX4/BMP4/TGFB2/SLIT3/FOXC2/TGFBR1/HEY1/SMARCD3/FZD1/MEF2C/BMPR2/NOG/ENG/ROBO1/TGFBR3/SEMA3C/TPM1/FZD2/HEG1/SALL4/MYOCD/ISL1/HAND2/ZFPM2/FOXF1/LTBP1/COL11A1/HEYL/SLIT2/CPE/SFRP2
GO_DIGESTIVE_SYSTEM_DEVELOPMENT	125	-0.484354	-1.62308	0.00109409	0.0110588	0.00733387	1812	tags=38%, list=12%, signal=33%	ID2/RARB/WDR19/TBX2/SMO/FOXL1/SHOX2/BCL2/NPY/SOX11/EDNRB/WNT5A/TGFBR2/VANGL2/NPHP3/GLI3/SOX17/WNT11/GLI2/FGF9/BMP4/TGFB2/HLX/SIX2/FGF10/DCHS1/OXTR/PDGFRA/CDKN1C/FAT4/PCSK5/FOXF2/TCF21/GLI1/KIT/SFRP1/BARX1/MYOCD/TGFB3/FOXF1/RARRES2/PDGFC/HOXA5/COL3A1/RBPMS2/DACT1/SFRP2
GO_INTERLEUKIN_6_PRODUCTION	125	-0.512401	-1.71706	0.00109409	0.0110588	0.00733387	2286	tags=35%, list=15%, signal=30%	ORM1/EREG/PTAFR/TNFAIP3/ADCYAP1/LILRA2/NCKAP1L/CD36/CX3CL1/WNT5A/NOD1/CLEC7A/NOD2/TLR8/TSLP/SOCS5/CD200/SIRPA/P2RX7/F2R/HGF/C1QTNF3/LILRB2/GAS6/C1QTNF4/CEBPB/HAVCR2/IL17D/TLR1/IL6/TLR4/TLR2/LPL/TLR7/ZBTB20/SYT11/IL33/AIF1/FCER1G/TNFSF4/TWIST1/ISL1/TREM2/TYROBP
GO_NEGATIVE_REGULATION_OF_ION_TRANSPORT	127	-0.544862	-1.82973	0.00109409	0.0110588	0.00733387	3109	tags=41%, list=21%, signal=33%	PACSIN3/CRBN/HECW2/ADRA2A/ARL6IP5/CNR1/GOPC/SNCA/NOS3/REM1/LEP/HAMP/CD33/ACTN2/BCL2/DYSF/ISCU/ADCYAP1/CACNB3/PLA2R1/GNAO1/ICAM1/GNB5/GPM6B/NEDD4/STC1/SESTD1/KCNH2/LILRB2/HTR2A/CLIC2/KCNE4/MAOB/RRAD/VIP/LILRB1/SYT11/OSR1/IRS2/ATP1A2/PTGS2/SERPINE2/TWIST1/CAV1/RGS2/THBS1/PKD2/GEM/RGS4/CASQ2/PLN/SFRP4
GO_POSITIVE_REGULATION_OF_CHEMOTAXIS	125	-0.570405	-1.91143	0.00109409	0.0110588	0.00733387	2984	tags=46%, list=20%, signal=37%	CXCL14/LGMN/ADAM17/CD74/GPSM3/LPAR1/TIAM1/KDR/CSF1/PPM1F/FGF18/PDGFD/SUCNR1/FGFR1/DYSF/NCKAP1L/WNT5A/CCL5/CCL21/CAMK1D/CCL26/CCR1/SWAP70/TGFB1/CMKLR1/CDH13/CCL4/NTF3/EDN1/PTN/GAS6/FGF10/VEGFB/CXCL12/IL6/VEGFC/HSPB1/BMPR2/SERPINE1/PLA2G7/CCL19/CXCL10/NRP1/C5AR1/CXCR4/FGF2/TUBB2B/C3AR1/AIF1/SCG2/PRKD1/TREM2/PDGFRB/RARRES2/THBS1/SLIT2/SMOC2/THBS4
GO_POSITIVE_REGULATION_OF_LEUKOCYTE_MIGRATION	118	-0.514134	-1.71526	0.00109409	0.0110588	0.00733387	2157	tags=36%, list=14%, signal=31%	PDGFD/PTAFR/DYSF/NCKAP1L/MMP14/CX3CL1/KITLG/ICAM1/WNT5A/CCL5/CCL21/CAMK1D/ITGA4/CCR1/SELP/SWAP70/CMKLR1/PLVAP/CCL4/EDN1/PTN/GAS6/CD99L2/VEGFB/CXCL12/CX3CR1/IL6/VEGFC/SERPINE1/PLA2G7/CCL19/CXCL10/C5AR1/IL1R1/C3AR1/AIF1/JAM2/TREM2/RARRES2/THY1/THBS1/THBS4
GO_REGULATION_OF_CALCIUM_ION_TRANSMEMBRANE_TRANSPORT	127	-0.48708	-1.63569	0.00109409	0.0110588	0.00733387	2275	tags=31%, list=15%, signal=27%	CXCL11/ABL1/STAC/PIK3CG/EHD3/DYSF/CACNB3/AHNAK/CX3CL1/FYN/RAMP3/PDE4B/GNB5/CACNA1C/PLCG1/RYR2/DMD/SLC8A1/RGN/SESTD1/CXCL9/MYO5A/CACNB2/F2R/DRD1/CACNA2D1/CLIC2/HSPA2/PRNP/RRAD/ANK2/CXCL10/JPH2/ATP1A2/TRPC1/THY1/PKD2/GEM/CASQ2/PLN
GO_REGULATION_OF_TUBE_SIZE	131	-0.531686	-1.79003	0.00109409	0.0110588	0.00733387	2243	tags=30%, list=15%, signal=26%	ROCK1/NPR1/PTAFR/KCNMB4/ADCYAP1/WDR35/SCPEP1/GPX1/ICAM1/EDNRB/SLC8A1/HMOX1/DOCK4/KCNA5/F2R/FOXC2/HTR2A/EDN1/DRD1/PRKG1/OXTR/BMPR2/VIP/PTPRM/ITGA1/AGTR1/ATP1A2/PTGS2/CAV1/RGS2/EDNRA/APOE/ACTA2/KCNMB1/KCNMA1/GJA1/HTR2B/COMP/AGT
GO_SMOOTH_MUSCLE_CELL_PROLIFERATION	127	-0.595102	-1.99845	0.00109409	0.0110588	0.00733387	2340	tags=38%, list=16%, signal=32%	PTGIR/HDAC4/NPR1/EREG/PDGFD/PTAFR/NAMPT/TNFAIP3/CX3CL1/CCL5/NDRG4/GNAI2/TGFBR2/HMOX1/CDH13/FGF9/BMP4/ILK/EDN1/NPR3/AKR1B1/PRKG1/MMP2/ADAMTS1/IL6/MEF2C/CALCRL/IGFBP5/VIP/TGM2/FGF2/IGF1/NOTCH3/AIF1/TPM1/PDE1A/PTGS2/MYOCD/TGFB3/PDGFRB/ELN/THBS1/IGFBP3/AGT/RBPMS2/OGN/APOD/CNN1
GO_GRANULOCYTE_MIGRATION	117	-0.513256	-1.71335	0.00109529	0.0110588	0.00733387	2131	tags=44%, list=14%, signal=38%	HRH1/VAV3/CD99/CSF1/CSF3R/CXCL11/CCL22/PIK3CG/DYSF/VAV1/NCKAP1L/CX3CL1/PDE4B/PREX1/CCL5/CCL21/CAMK1D/CD300A/PIP5K1C/CCL26/MPP1/ANXA1/CMKLR1/CXCL6/S100A8/CXCL9/TGFB2/SLAMF8/CCL4/EDN1/CD99L2/PECAM1/BST1/ITGB2/CCL19/CXCL10/C5AR1/ITGA9/S100A9/IL1R1/C3AR1/ITGA1/CCL8/FCER1G/SCG2/JAM3/CCL2/RARRES2/THBS1/SLIT2/THBS4
GO_SMOOTHENED_SIGNALING_PATHWAY	117	-0.597792	-1.99554	0.00109529	0.0110588	0.00733387	3262	tags=48%, list=22%, signal=38%	NDST1/MEGF8/CREBBP/FUZ/CD3E/SCUBE3/ARL6/KIF7/KCTD21/TUBD1/WDR19/TTBK2/SMO/IFT52/TXNDC15/ENPP1/ARL3/SHOX2/DLG5/PRKACB/RORA/TCTN1/TULP3/EVC2/INTU/CDON/GPR161/HHIP/TGFBR2/ARL13B/RUNX2/GLI3/WNT9A/DYNC2H1/CC2D2A/GLI2/FGF9/BMP4/CHSY1/TMEM17/ARMC9/FGF10/PTCH1/PTCHD1/EVC/DZIP1/GPC3/GLI1/SFRP1/ROR2/SERPINE2/GLIS2/BOC/FOXF1/PRRX1/GAS1
GO_CARDIAC_CHAMBER_MORPHOGENESIS	121	-0.634659	-2.12168	0.00109649	0.0110588	0.00733387	2661	tags=48%, list=18%, signal=40%	ID2/GJA5/RARB/TBX2/SMO/CITED2/SHOX2/SRF/SOX11/FHL2/WNT5A/TEK/TNNC1/GATA3/HEY2/UBE4B/RYR2/TGFBR2/VANGL2/SMAD7/TGFB1/ACVR1/WNT11/SOX4/BMP4/TGFB2/NOTCH2/SLIT3/FOXC2/WNT2/TGFBR1/HEY1/SMARCD3/FZD1/NRP2/ADAMTS1/PARVA/MEF2C/BMPR2/NRP1/NOG/ENG/ROBO1/TGFBR3/RBP4/SEMA3C/TPM1/FZD2/HEG1/ISL1/HAND2/ZFPM2/FOXF1/COL11A1/HEYL/SLIT2/CPE/SFRP2
GO_EMBRYONIC_SKELETAL_SYSTEM_DEVELOPMENT	120	-0.582189	-1.94499	0.00109649	0.0110588	0.00733387	2612	tags=41%, list=17%, signal=34%	WDR19/HOXD1/SIX4/MDFI/SHOX2/XYLT1/HOXB5/OSR2/RDH10/SOX11/MMP16/MMP14/TULP3/WNT5A/HOXB7/TGFBR2/HOXB3/RUNX2/GLI3/WNT9A/HOXB4/HOXA7/HOXA1/WNT11/CHST11/FGF9/BMP4/FOXC2/TGFBR1/PBX1/SIX2/HOXA3/HOXA2/MEF2C/PDGFRA/PCSK5/NOG/HOXB2/SULF2/COL1A1/RBP4/OSR1/TWIST1/HOXA4/TGFB3/HOXA5/COL11A1/PRRX1/SULF1
GO_REGULATION_OF_RHO_PROTEIN_SIGNAL_TRANSDUCTION	120	-0.507394	-1.69511	0.00109649	0.0110588	0.00733387	2894	tags=38%, list=19%, signal=31%	KANK1/RASGRF2/ARHGEF9/FGD3/ARRB1/LPAR1/GPR20/TIAM1/PLEKHG2/GPR4/TIAM2/VAV3/FLOT1/ABL1/ARHGDIB/VAV1/ITSN1/ITGB1/PREX1/RASIP1/LPAR4/FARP1/FGD6/ARHGEF4/FGD5/BCL6/PLEKHG1/TRIO/F2R/FGD1/ARHGEF10/MYOC/DLC1/ARHGEF6/GPR65/ABCA1/KCTD10/NRP1/ROBO1/KANK2/ARHGEF17/HEG1/F2RL2/PDGFRB/APOE/COL3A1
GO_ENDOTHELIAL_CELL_PROLIFERATION	124	-0.571561	-1.91181	0.0010977	0.0110588	0.00733387	2106	tags=47%, list=14%, signal=41%	BMP6/STAT5A/ALDH1A2/DLL4/STAT3/FLT1/LOXL2/ADAM17/ARNT/ITGB1BP1/LEP/PPP1R16B/KDR/EGFL7/FGFR1/DYSF/ECM1/MMP14/VASH2/WNT5A/TEK/ITGA4/PLCG1/CD34/CCL26/HMOX1/ACVRL1/VASH1/CDH13/BMP4/NGFR/WNT2/TGFBR1/AKT3/VEGFB/NRP2/CXCL12/MEF2C/VEGFC/BMPR2/CAV2/VIP/PTPRM/NRP1/NR2F2/FGF2/AGTR1/SCG2/PRKD1/CAV1/CCL2/APOE/THBS1/GJA1/SPARC/HTR2B/SULF1/THBS4
GO_ODONTOGENESIS	124	-0.498346	-1.66691	0.0010977	0.0110588	0.00733387	1607	tags=26%, list=11%, signal=23%	CD34/RUNX2/GLI3/WDR72/GLI2/SNX10/MYO5A/BMP4/TGFB2/EDN1/FAM20C/RSPO2/FGF10/ID3/TNFSF11/PAM/SERPINE1/PDGFRA/LAMB1/LEF1/COL1A1/AQP1/OSR1/TWIST1/TGFB3/HAND2/HTRA1/TNFRSF11B/TNC/COL1A2/INHBA/ASPN
GO_POSITIVE_REGULATION_OF_INFLAMMATORY_RESPONSE	124	-0.536071	-1.7931	0.0010977	0.0110588	0.00733387	2112	tags=35%, list=14%, signal=31%	SUCNR1/PIK3CG/IL6ST/GBP5/GRN/CX3CL1/ETS1/WNT5A/IL17B/CLEC7A/PDE2A/NOD2/CTSC/TSLP/FABP4/S100A8/PLA2G2A/CD81/LRRK2/CEBPA/CEBPB/PTGER3/IL17D/OSMR/IL6/TLR4/TNFSF11/SERPINE1/PLA2G7/TLR2/LPL/TGM2/TLR7/S100A9/IL33/FCER1G/TNFSF4/AGTR1/TAC1/PTGS2/NUPR1/TREM2/C3/AGT
GO_CARDIOCYTE_DIFFERENTIATION	128	-0.588428	-1.97299	0.0010989	0.0110588	0.00733387	2736	tags=41%, list=18%, signal=33%	DLL1/NEB/RARB/HAMP/ACTN2/TBX2/SGCB/MEF2A/SRF/SPRY1/PITX2/FHL2/ITGB1/ALPK2/HEY2/SLC8A1/TGFB1/ACVR1/SOX17/MYOM1/BMP4/TGFB2/BVES/EDN1/VCAM1/SORBS2/OBSL1/SOX18/MEF2C/SGCD/PDGFRA/ALPK3/IGF1/FHOD3/TGFBR3/ACTC1/SEMA3C/FZD7/PRICKLE1/MYOCD/TWIST1/ISL1/RGS2/HAND2/PDGFRB/NOX4/RGS4/DKK1/MYH10/AGT/MYH11/GREM1
GO_CELL_CELL_JUNCTION_ASSEMBLY	122	-0.490624	-1.63806	0.0010989	0.0110588	0.00733387	2656	tags=37%, list=18%, signal=31%	GJA5/PARD6G/MYO1C/MPP7/TJP1/DLG5/SRF/CDH17/CD9/ROCK1/CLDN5/ZNF703/ARL2/PRKCH/VCL/ESAM/SNAI1/PIP5K1C/NFASC/SMAD7/CDH5/CDH19/WNT11/CDH13/RAMP2/CDH3/TLN1/GJA4/PECAM1/CDH2/CLDN3/ANK2/FSCN1/GJC1/CLDN1/EPB41L3/SNAI2/HEG1/CNTNAP1/JAM3/CAV1/GPBAR1/GJA1/CDH11/AGT
GO_POSITIVE_REGULATION_OF_EPITHELIAL_CELL_MIGRATION	128	-0.541876	-1.8169	0.0010989	0.0110588	0.00733387	3165	tags=46%, list=21%, signal=37%	BCAS3/STAT5A/IFNG/PLK2/LGMN/ADAM17/NOS3/ITGB1BP1/KDR/FGF1/HDAC9/PPM1F/MAPRE2/FGF18/ABL1/HAS2/FGFR1/GRN/DOCK1/SASH1/ENPP2/MAP3K3/ETS1/WNT5A/TEK/GATA3/IQSEC1/PLCG1/TGFBR2/MAP4K4/TGFB1/ANXA1/HMOX1/BMP4/TGFB2/RTN4/FOXC2/EDN1/AKT3/RHOJ/FGF10/ANGPT1/NRP2/FGF7/AMOTL1/VEGFC/HSPB1/BMPR2/RHOB/NRP1/FGF2/TAC1/SRPX2/PTGS2/PRKD1/THBS1/SPARC/AGT/SMOC2
GO_PLATELET_DEGRANULATION	116	-0.574253	-1.91433	0.00110011	0.0110588	0.00733387	2639	tags=43%, list=18%, signal=36%	CTSW/ACTN2/APLP2/CFD/ENDOD1/ORM1/CD9/PSAP/PLEK/STXBP1/ECM1/SYTL4/CD36/F5/VCL/SELP/LHFPL2/TGFB1/F8/MAGED2/ANXA5/TGFB2/HGF/TLN1/CD109/SRGN/GAS6/PECAM1/VEGFB/VWF/VEGFC/SERPINE1/ITIH3/ACTN1/F13A1/IGF1/PCDH7/FCER1G/FN1/TGFB3/A2M/TIMP3/RARRES2/THBS1/FLNA/PROS1/ISLR/SPARC/SERPING1/TIMP1
GO_AXON_EXTENSION	115	-0.577859	-1.92272	0.00110254	0.0110588	0.00733387	1848	tags=34%, list=12%, signal=30%	ITGB1/WNT5A/SEMA3G/SEMA3E/VCL/TRPV2/ISLR2/MACF1/ULK1/SEMA3A/OLFM1/L1CAM/RTN4/SLIT3/ILK/SEMA5B/ULK2/HCLS1/LAMB2/NRCAM/SEMA4C/NTN1/NRP2/CXCL12/DCLK1/BMPR2/LRP1/MAP2/AUTS2/DBN1/NRP1/SEMA6A/SEMA3C/FN1/DPYSL2/MAP1B/APOE/NDN/SLIT2
GO_EPITHELIAL_TO_MESENCHYMAL_TRANSITION	123	-0.592282	-1.97529	0.00110254	0.0110588	0.00733387	1896	tags=35%, list=13%, signal=31%	ZNF703/WNT5A/HEY2/SNAI1/TGFBR2/SMAD7/TGFB1/ACVR1/WNT11/OLFM1/BMP4/TGFB2/RTN4/HGF/S100A4/VASN/WNT2/TGFBR1/HEY1/IL6/PDPN/NOG/FOXF2/ENG/LEF1/COL1A1/PHLDB2/DAB2/SNAI2/WWTR1/TGFBR3/FAM83D/SFRP1/TMEM100/TWIST1/TGFB3/ISL1/DACT3/EPHA3/TGFB1I1/HEYL/SFRP2/GREM1
GO_REGULATION_OF_MUSCLE_ORGAN_DEVELOPMENT	123	-0.592802	-1.97702	0.00110254	0.0110588	0.00733387	2610	tags=37%, list=17%, signal=31%	HAMP/TBX2/SIX4/HDAC9/SHOX2/NR1D2/FLOT1/BCL2/CREB1/HDAC4/FGFR1/KCNK2/PIM1/S100B/HEY2/CDON/TGFBR2/TGFB1/FGF9/BMP4/EDN1/WNT2/TGFBR1/GPC1/MEF2C/YAP1/NOG/FGF2/LEF1/JPH2/IGF1/RBM24/GLI1/TGFBR3/RBP4/FZD7/MEIS1/LOX/MYOCD/TWIST1/RGS2/ZFPM2/RGS4/DKK1/GJA1/GREM1
GO_ACTIN_MEDIATED_CELL_CONTRACTION	112	-0.561516	-1.86393	0.00110619	0.0110588	0.00733387	2401	tags=37%, list=16%, signal=31%	TNNC2/ACTA1/MYH3/ROCK1/SCN3B/KCND3/PDE4B/TPM4/TNNC1/CACNA1C/KCNJ2/RYR2/DMD/KCNN2/STC1/KCNA5/CACNB2/KCNH2/CTNNA3/CACNA2D1/KCNE4/PARVA/PDPN/SGCD/ANK2/GJC1/VIM/ACTC1/TMOD1/TPM1/SCN4B/FGF13/ATP1A2/KCNJ8/CAV1/FRMD6/FLNA/TPM2/GJA1/PLN/DES
GO_REGULATION_OF_EMBRYONIC_DEVELOPMENT	112	-0.547825	-1.81848	0.00110619	0.0110588	0.00733387	1867	tags=28%, list=12%, signal=24%	TULP3/WNT5A/GATA3/SNAI1/GPR161/AR/VANGL2/NPHP3/SOX17/DVL3/BMP4/CDX1/WNT2/WNT2B/FZD1/MYADM/IGF1/PHLDB2/LAMA4/FZD2/LAMA2/OSR1/FZD7/SFRP1/NRK/COL5A1/COL5A2/DKK1/GJA1/SULF1/SFRP2
GO_CHONDROCYTE_DIFFERENTIATION	105	-0.677234	-2.23779	0.00110742	0.0110588	0.00733387	1622	tags=48%, list=11%, signal=43%	FGF18/OSR2/CREB3L2/FGFR1/RUNX3/ECM1/CYTL1/SCARA3/TGFBR2/ZBTB16/ADAMTS12/TGFB1/COCH/RUNX2/GLI3/ACVRL1/WNT9A/CHST11/GLI2/FGF9/BMP4/CHSY1/MAF/TRPS1/TGFBR1/SIX2/WNT2B/LTBP3/MEF2C/ANXA6/BMPR2/BMPR1B/PTHLH/COL6A1/SULF2/COL12A1/SNAI2/SERPINH1/COL14A1/OSR1/COL6A2/COL11A1/COL6A3/TGFBI/MATN3/EFEMP1/COMP/SULF1/SFRP2/GREM1
GO_GLAND_MORPHOGENESIS	114	-0.55162	-1.83038	0.00110742	0.0110588	0.00733387	2106	tags=36%, list=14%, signal=31%	FGFR1/TNFAIP3/PLXNA1/WNT5A/TGFBR2/AR/TGFB1/GLI3/NTN4/PLXND1/GLI2/SEMA3A/PGR/BMP4/TGFB2/HGF/NOTCH2/PTN/ID4/CEBPB/NTN1/MSN/FGF10/PTCH1/FGF7/IGFBP5/NRP1/NOG/TGM2/SULF2/CSF1R/GLI1/LIMS2/SNAI2/TWSG1/SEMA3C/SFRP1/TGFB3/CAV1/TNC/SULF1
GO_MUCOPOLYSACCHARIDE_METABOLIC_PROCESS	105	-0.562805	-1.85968	0.00110742	0.0110588	0.00733387	2353	tags=39%, list=16%, signal=33%	ST3GAL6/CHST12/XYLT1/HAS2/IDS/CHST6/PIM1/CHST1/ARSB/ST3GAL4/TGFB1/CHST11/HAS1/DSEL/CSPG4/UST/CHSY1/ST3GAL1/HGF/EGFLAM/CHST14/CHST13/CHST7/ANGPT1/ITIH5/KERA/FMOD/CSGALNACT1/ITIH3/CHSY3/FGF2/CSGALNACT2/DSE/CHST3/PRELP/DCN/LUM/BGN/VCAN/OMD/OGN
GO_REGULATION_OF_CELL_MATRIX_ADHESION	105	-0.563766	-1.86285	0.00110742	0.0110588	0.00733387	2712	tags=48%, list=18%, signal=39%	LIMS1/ITGB1BP1/KDR/CSF1/CDK6/BCL2/PPM1F/UTRN/ABL1/ROCK1/ARHGAP6/DUSP22/DAPK3/MMP14/CD36/CX3CL1/PIK3R1/TEK/CCL21/LIMCH1/SEMA3E/CEACAM6/DUSP3/MACF1/NINJ1/GPM6B/CORO1C/MAP4K4/ACVRL1/HOXA7/CDH13/BCL6/PLAU/ILK/MYOC/CDKN2A/DLC1/POSTN/BST1/LRP1/SERPINE1/NRP1/PHLDB2/SFRP1/COL16A1/EPHA3/THY1/THBS1/APOD/GREM1
GO_REGULATION_OF_FAT_CELL_DIFFERENTIATION	105	-0.545642	-1.80297	0.00110742	0.0110588	0.00733387	2965	tags=39%, list=20%, signal=32%	CCDC85B/TRIB3/ASXL2/SORT1/LEP/ID2/BBS12/TRIB2/ENPP1/CREB1/RORA/FTO/CREBL2/WNT5A/GATA3/ZBTB16/TGFB1/CMKLR1/ZFP36L1/FNDC5/TRIO/HTR2A/ID4/CEBPA/CEBPB/SH3PXD2B/IL6/LPL/RUNX1T1/MMP11/SNAI2/WWTR1/LMO3/CCDC3/SFRP1/PTGS2/ZFPM2/RARRES2/TGFB1I1/FRZB/SFRP2
GO_EMBRYONIC_APPENDAGE_MORPHOGENESIS	113	-0.613394	-2.0357	0.00110865	0.0110588	0.00733387	2681	tags=43%, list=18%, signal=36%	MBNL1/FRAS1/GJA5/RARB/WDR19/TBX2/IFT52/SHOX2/RECK/MYH3/OSR2/RDH10/GNA12/FGFR1/HOXA10/DLX5/TULP3/WNT5A/CACNA1C/INTU/SKI/ZBTB16/ZNF358/RUNX2/GLI3/WNT9A/DYNC2H1/CHST11/GLI2/FGF9/BMP4/TGFB2/NOTCH2/PBX1/RSPO2/CRABP2/PTCH1/NOG/LEF1/GPC3/OSR1/SALL4/ROR2/TWIST1/HAND2/DKK1/PRRX1/SFRP2/GREM1
GO_NEGATIVE_REGULATION_OF_EPITHELIAL_CELL_PROLIFERATION	113	-0.62237	-2.06549	0.00110865	0.0110588	0.00733387	1790	tags=38%, list=12%, signal=34%	WNT5A/GATA3/INTU/AR/TGFB1/RGN/ACVRL1/VASH1/WFDC1/MAGED1/BMP4/TGFB2/NGFR/CD109/PTN/KLF9/TGFBR1/MCC/PTCH1/MEF2C/CAV2/CDKN1C/PTPRM/NR2F2/GPC3/LIMS2/ROBO1/SNAI2/CDKN2B/TGFBR3/SFRP1/SCG2/ISL1/CAV1/NUPR1/CCL2/APOE/THBS1/GJA1/SPARC/SERPINF1/SULF1/SFRP2
GO_REGULATION_OF_PHOSPHATIDYLINOSITOL_3_KINASE_SIGNALING	113	-0.512402	-1.70053	0.00110865	0.0110588	0.00733387	3105	tags=44%, list=21%, signal=35%	EGFR/PIK3CD/FLT1/PIK3R5/FGR/UNC5B/NCF1/IGF1R/LEP/PPP1R16B/KDR/CBL/GAB1/TSC2/PDGFD/HCST/RELN/FGFR1/PIK3CG/FYN/PIK3R1/ROR1/CCL5/TEK/NTRK2/PIK3CA/PIP5K1C/PIK3IP1/NEDD4/SELP/PTPN13/TGFB2/F2R/HGF/NTF3/HCLS1/MYOC/ANGPT1/PDGFRA/FBXL2/IGF1/KIT/IRS2/ROR2/SERPINE2/TWIST1/PDGFRB/DCN/PDGFC/AGT
GO_AMINOGLYCAN_BIOSYNTHETIC_PROCESS	107	-0.57549	-1.90205	0.00110988	0.0110588	0.00733387	2353	tags=41%, list=16%, signal=35%	ST3GAL6/CHST12/XYLT1/HAS2/HS2ST1/CHST6/SDC3/CHST1/HSPG2/ST3GAL4/HS3ST2/TGFB1/CHST11/HAS1/DSEL/CSPG4/UST/CHSY1/ST3GAL1/CHST14/GPC1/CHST13/CHST7/ANGPT1/KERA/HS3ST3A1/FMOD/CSGALNACT1/GPC6/CHSY3/GPC3/CSGALNACT2/HS6ST2/DSE/CHST3/SDC2/PDGFRB/PRELP/DCN/LUM/BGN/VCAN/OMD/OGN
GO_BLOOD_VESSEL_ENDOTHELIAL_CELL_MIGRATION	104	-0.565031	-1.86498	0.00111111	0.0110588	0.00733387	3132	tags=49%, list=21%, signal=39%	EFNB2/STAT5A/MECP2/DLL4/PLK2/ADAM17/NOS3/ITGB1BP1/KDR/HDAC9/SRF/FGF18/HDAC5/ABL1/STARD13/FGFR1/MYH9/MAP3K3/ETS1/GPX1/ITGB1/SPRED1/PRCP/PLCG1/TGFB1/ANXA1/HMOX1/ACVRL1/MMRN2/VASH1/FOXC2/AKT3/SOX18/RHOJ/ANGPT1/AMOTL1/MEF2C/VEGFC/HSPB1/CLEC14A/NRP1/FGF2/ROBO1/SRPX2/PTGS2/PRKD1/APOE/THBS1/MEOX2/SLIT2/GREM1
GO_BONE_MORPHOGENESIS	104	-0.619912	-2.04612	0.00111111	0.0110588	0.00733387	2255	tags=44%, list=15%, signal=38%	RARB/FOXN3/COL7A1/SHOX2/FGF18/HAS2/OSR2/MMP16/ACP5/DLX5/MMP14/NAB2/TEK/SKI/SCARA3/TGFBR2/COCH/RUNX2/GLI3/STC1/BMP4/CHSY1/CDX1/LTBP3/FREM1/THBS3/MEF2C/ANXA6/BMPR2/CSGALNACT1/BMPR1B/COL6A1/COL1A1/COL12A1/SERPINH1/COL14A1/TWIST1/TGFB3/RAB23/COL6A2/TMEM119/COL6A3/MATN3/COMP/SFRP2/SFRP4
GO_CARDIAC_SEPTUM_DEVELOPMENT	104	-0.633075	-2.08957	0.00111111	0.0110588	0.00733387	3283	tags=54%, list=22%, signal=42%	SAV1/NDST1/STRA6/ADAMTS6/LMO4/BMPR1A/ROBO2/NOS3/LUZP1/ID2/GJA5/RARB/TBX2/SMO/CITED2/SOX11/CRELD1/WNT5A/GATA3/PDE2A/HEY2/TGFBR2/VANGL2/NPHP3/SMAD7/ACVR1/WNT11/PLXND1/SOX4/BMP4/TGFB2/NOTCH2/SLIT3/TGFBR1/HEY1/FZD1/NRP2/PARVA/BMPR2/ANK2/PCSK5/NRP1/NOG/ENG/ROBO1/TGFBR3/SEMA3C/FZD2/HEG1/SALL4/ISL1/ZFPM2/LTBP1/HEYL/SLIT2/MYH10
GO_EAR_MORPHOGENESIS	109	-0.507735	-1.68051	0.00111111	0.0110588	0.00733387	2230	tags=33%, list=15%, signal=28%	SLITRK6/NEUROG1/KCNQ4/FZD6/SPRY2/SOBP/WDR19/SIX4/OSR2/FGFR1/DLX5/LRIG1/WNT5A/GATA3/VANGL2/HOXA1/GLI2/FGF9/TSHZ1/ITGA8/EDN1/NTN1/SIX2/FGF10/HOXA2/NOG/FZD2/OSR1/ROR2/TWIST1/MAFB/COL11A1/PRRX1/ALDH1A3/FRZB/CTHRC1
GO_ENDOTHELIUM_DEVELOPMENT	108	-0.552933	-1.82805	0.00111111	0.0110588	0.00733387	2736	tags=46%, list=18%, signal=38%	DLL1/RAPGEF1/PPP1R16B/GJA5/KDR/FOXJ2/FGF1/ADD1/TJP1/ROCK1/HOXB5/CLDN5/STARD13/GPX1/ICAM1/PDE2A/HEY2/CD34/ADAMTS12/ACVR1/ACVRL1/SOX17/CDH5/STC1/BMP4/FOXC2/ITGAX/GJA4/PTN/COL18A1/HEY1/PECAM1/MSN/SOX18/CLDN3/MYADM/PDPN/BMPR2/RHOB/CXCL10/NRP1/NR2F2/CXCR4/ENG/CLDN1/RDX/HEG1/CLIC4/TMEM100/GJA1
GO_FORMATION_OF_PRIMARY_GERM_LAYER	104	-0.627437	-2.07096	0.00111111	0.0110588	0.00733387	1928	tags=38%, list=13%, signal=33%	MMP14/ITGB1/WNT5A/ITGA4/SNAI1/ACVR1/SOX17/ITGB5/WNT11/SOX7/BMP4/ITGA8/FOXC2/ITGA5/SIX2/MMP2/ITGB2/BMPR2/CHRD/LAMB1/NOG/ITGAV/LEF1/COL6A1/COL12A1/ITGA7/TWSG1/FN1/FZD7/COL4A2/FOXF1/COL5A1/COL5A2/COL11A1/DKK1/INHBA/GJA1/COL8A1/SFRP2
GO_MESODERM_DEVELOPMENT	109	-0.50722	-1.67881	0.00111111	0.0110588	0.00733387	2502	tags=29%, list=17%, signal=25%	SMO/CITED2/SRF/PRKAR1A/FGFR1/ITGB1/WNT5A/TEAD2/SNAI1/MEST/HCK/TIE1/ACVR1/ZFP36L1/WNT11/BMP4/ITGA8/FOXC2/SIX2/BMPR2/YAP1/CHRD/NOG/LEF1/TWSG1/OSR1/ZFPM2/FOXF1/DKK1/INHBA/GJA1/SFRP2
GO_NEGATIVE_REGULATION_OF_TRANSMEMBRANE_RECEPTOR_PROTEIN_SERINE_THREONINE_KINASE_SIGNALING_PATHWAY	104	-0.668954	-2.20799	0.00111111	0.0110588	0.00733387	1887	tags=41%, list=13%, signal=36%	SORL1/SKIL/WNT5A/FAM89B/SKI/TGFBR2/SMAD7/TGFB1/ACVR1/PEG10/CHST11/NBL1/MAGI2/ADAMTSL2/CD109/VASN/TGFBR1/RASL11B/HTRA3/FZD1/CHRD/CAV2/GREM2/NOG/PMEPA1/TGFBR3/TWSG1/SFRP1/TGFB3/CAV1/CILP/HTRA1/FBN1/FSTL3/LTBP1/EMILIN1/TGFB1I1/DKK1/CHRDL1/RBPMS2/ASPN/SFRP2/GREM1
GO_POSITIVE_REGULATION_OF_CALCIUM_ION_TRANSPORT	108	-0.527963	-1.7455	0.00111111	0.0110588	0.00733387	2297	tags=34%, list=15%, signal=29%	GCG/CXCL11/ABL1/STAC/EHD3/CACNB3/LILRA2/CX3CL1/RAMP3/CCL5/TRPV2/PLCG1/RYR2/CCR1/RGN/STC1/WFS1/CD4/CXCL9/CACNB2/P2RX7/F2R/CCL4/DRD1/CACNA2D1/CXCL12/HSPA2/ANK2/CXCL10/JPH2/TRPC1/CAV1/PDGFRB/CCL2/THY1/PKD2/MYLK
GO_POSITIVE_REGULATION_OF_CELL_SUBSTRATE_ADHESION	109	-0.544094	-1.80086	0.00111111	0.0110588	0.00733387	2712	tags=41%, list=18%, signal=34%	LIMS1/ITGB1BP1/KDR/CSF1/CDK6/PPM1F/UTRN/ABL1/ROCK1/HAS2/RSU1/EDIL3/DOCK1/CD36/CX3CL1/ARL2/PREX1/TEK/CCL21/CEACAM6/NINJ1/MAP4K4/CDH13/NID1/EGFLAM/ILK/ITGA5/MYOC/PTN/MYADM/NRP1/LIMS2/FN1/ABI3BP/SFRP1/COL16A1/FOXF1/FBLN2/THY1/EMILIN1/ECM2/FLNA/CCDC80/SMOC2/COL8A1
GO_REGULATION_OF_CELLULAR_RESPONSE_TO_TRANSFORMING_GROWTH_FACTOR_BETA_STIMULUS	104	-0.575899	-1.90085	0.00111111	0.0110588	0.00733387	1896	tags=35%, list=13%, signal=30%	ZNF703/SKIL/FAM89B/SKI/TGFBR2/SMAD7/TGFB1/PEG10/CHST11/ITGA8/ADAMTSL2/CD109/VASN/TGFBR1/RASL11B/LTBP4/HTRA3/CAV2/CDKN1C/ENG/PMEPA1/DAB2/CDKN2B/TGFBR3/LOX/MYOCD/TGFB3/CAV1/DKK3/HTRA1/FBN1/LTBP1/EMILIN1/THBS1/TGFB1I1/ASPN
GO_RENAL_SYSTEM_PROCESS	108	-0.55546	-1.8364	0.00111111	0.0110588	0.00733387	2334	tags=41%, list=16%, signal=35%	CORO2B/GJA5/PKN1/PRKAR1A/BCL2/PRKACB/ADCY7/HAS2/NPR1/MYO1E/SUCNR1/PSAP/EDNRB/RAB11FIP2/GNAI2/ADCY2/CD34/KLHL3/MAGED2/ADCY9/STC1/WFS1/ADCY4/GSN/BMP4/F2R/EDN1/GAS6/NPR3/ADCY5/AKR1B1/PCSK5/PRKAR2B/MCAM/SULF2/CHRNA3/AQP1/CORIN/AGTR1/TAC1/KCNMA1/GJA1/AGT/SULF1
GO_NEPHRON_EPITHELIUM_DEVELOPMENT	106	-0.57044	-1.88276	0.00111235	0.0110588	0.00733387	2736	tags=42%, list=18%, signal=35%	DLL1/PROM1/SIX4/FGF1/SMO/BCL2/ADAMTS16/MYO1E/KLF15/LZTS2/GATA3/HOXB7/BASP1/CD34/KLHL3/GLI3/FOXD1/WNT11/MAGED1/BMP4/MAGI2/PODXL/NOTCH2/FOXC2/ILK/LAMB2/PBX1/PECAM1/SIX2/WNT2B/PTCH1/DCHS1/MEF2C/YAP1/FAT4/NOG/FGF2/GPC3/TCF21/WWTR1/OSR1/PKD2/HEYL/AGT/GREM1
GO_REGULATION_OF_ESTABLISHMENT_OF_PLANAR_POLARITY	106	-0.532418	-1.75727	0.00111235	0.0110588	0.00733387	1838	tags=24%, list=12%, signal=21%	ROR1/WNT5A/VANGL2/NPHP3/DVL3/WNT11/MAGI2/FZD4/FZD1/GPC6/GPC3/DAB2/PLEKHA4/FZD2/PRICKLE2/FZD7/SFRP1/PRICKLE1/ROR2/ANKRD6/DKK1/RSPO3/DACT1/CTHRC1/SFRP2
GO_NEGATIVE_REGULATION_OF_VASCULATURE_DEVELOPMENT	103	-0.593149	-1.95036	0.00111857	0.0110588	0.00733387	2791	tags=41%, list=19%, signal=33%	SPRY2/FOXO4/ITGB1BP1/GPR4/FOXJ2/HHEX/HDAC5/ROCK1/NPR1/CLDN5/STARD13/SPRED1/HSPG2/TEK/HEY2/SEMA3E/STAB1/TIE1/MMRN2/VASH1/FGF9/BMP4/TGFB2/NGFR/PTN/CX3CR1/SERPINE1/CXCL10/PTPRM/SEMA6A/COL4A2/DCN/EMILIN1/HOXA5/THBS1/MEOX2/SPARC/SERPINF1/AGT/THBS2/SULF1/THBS4
GO_STEM_CELL_PROLIFERATION	103	-0.537645	-1.76785	0.00111857	0.0110588	0.00733387	2163	tags=33%, list=14%, signal=28%	PTPRC/SOX11/FGFR1/CX3CL1/PIM1/KITLG/WNT5A/TEAD3/HHIP/CD34/GLI3/SOX17/ZFP36L1/PTN/LRRK2/ID4/SMARCD3/SOX18/SIX2/WNT2B/LTBP3/CX3CR1/VEGFC/YAP1/NES/FGF2/LEF1/ABCB1/SNAI2/FGF13/EML1/GJA1/FBLN1/SFRP2
GO_POSITIVE_REGULATION_OF_TRANSMEMBRANE_RECEPTOR_PROTEIN_SERINE_THREONINE_KINASE_SIGNALING_PATHWAY	98	-0.549306	-1.79799	0.0011274	0.0110588	0.00733387	1483	tags=30%, list=10%, signal=27%	TGFB1/ACVR1/ACVRL1/FOXD1/CDH5/FGF9/BMP4/TGFB2/ITGA8/NOTCH2/ILK/RBPMS/TGFBR1/BMPR2/CDKN1C/ENG/INHBB/GPC3/DAB2/CDKN2B/TGFBR3/TWSG1/MYOCD/TGFB3/ZNF423/THBS1/TGFB1I1/INHBA/SULF1
GO_RECEPTOR_INTERNALIZATION	98	-0.563658	-1.84497	0.0011274	0.0110588	0.00733387	2823	tags=37%, list=19%, signal=30%	SNCA/ARRB1/RSPO1/LRRTM2/SNAP25/UBQLN2/FLOT1/CD9/DNM3/DLG4/MTMR2/CD36/RAMP3/ITGB1/PICALM/MX2/NEDD4/RAMP2/MAGI2/CD81/NTF3/ANGPT1/ITGB2/LRP1/CALCRL/SELE/LILRB1/RAMP1/DNM1/FCER1G/CAV1/DKK1/HTR2B/RAB31/GREM1/SFRP4
GO_REGULATION_OF_EXTENT_OF_CELL_GROWTH	100	-0.560491	-1.83663	0.0011274	0.0110588	0.00733387	1790	tags=32%, list=12%, signal=28%	WNT5A/SEMA3G/SEMA3E/TRPV2/ISLR2/MACF1/SEMA3A/OLFM1/L1CAM/RTN4/ILK/ULK2/HCLS1/NRCAM/SEMA4C/NTN1/CRABP2/EPHA7/CXCL12/BMPR2/LRP1/MAP2/DBN1/NRP1/SEMA6A/SEMA3C/FN1/FGF13/DPYSL2/MAP1B/SPP1/APOE
GO_SMOOTH_MUSCLE_CONTRACTION	98	-0.675924	-2.21244	0.0011274	0.0110588	0.00733387	1499	tags=33%, list=10%, signal=30%	SLC8A1/DOCK4/SPHK1/F2R/HTR2A/EDN1/DRD1/PRKG1/PTGER3/OXTR/ATP2B4/CALCRL/SULF2/CHRNA3/KIT/ATP1A2/PTGS2/MYOCD/SMTN/CAV1/TACR2/RGS2/EDNRA/ACTA2/KCNMA1/HTR2B/COMP/AGT/MYLK/MYH11/SULF1/CNN1
GO_SPROUTING_ANGIOGENESIS	100	-0.577325	-1.89179	0.0011274	0.0110588	0.00733387	3033	tags=53%, list=20%, signal=43%	DLL4/PLK2/FLT1/LOXL2/DLL1/ITGB1BP1/PPP1R16B/KDR/JAK1/FGF1/HDAC9/GLUL/SRF/RECK/HDAC5/ABL1/STARD13/MAP3K3/ITGB1/SPRED1/TEK/SEMA3E/ANXA1/HMOX1/ACVRL1/MMRN2/CDH13/RAMP2/ESM1/BMP4/NGFR/FOXC2/ITGA5/AKT3/RHOJ/ANGPT1/VEGFB/PARVA/VEGFC/CLEC14A/NRP1/FGF2/SEMA6A/LEF1/ROBO1/AGTR1/SRPX2/PTGS2/THBS1/MEOX2/SLIT2/RSPO3/GREM1
GO_ACTIN_CYTOSKELETON_REORGANIZATION	93	-0.550712	-1.7936	0.00112994	0.0110588	0.00733387	2451	tags=41%, list=16%, signal=34%	RAP2A/GAB1/FER/PHACTR1/ABL1/ARHGDIB/FES/DAPK3/PLEK/MYH9/TEK/GMFG/SEMA3E/PARVG/ESAM/HCK/ANXA1/GSN/THSD7A/NOTCH2/NTF3/HCLS1/PDLIM4/EFS/FGF10/CLDN3/GPR65/PARVA/FGF7/PDGFRA/AUTS2/NRP1/CSF1R/KIT/NRK/FLNA/ANTXR1/THSD7B
GO_MESONEPHROS_DEVELOPMENT	96	-0.581394	-1.89923	0.00112994	0.0110588	0.00733387	2653	tags=42%, list=18%, signal=35%	RARB/SIX4/FGF1/SMO/BCL2/ADAMTS16/OSR2/SPRY1/FGFR1/LZTS2/CRLF1/GATA3/HOXB7/BASP1/ZBTB16/SMAD7/GLI3/FOXD1/WNT11/MAGED1/BMP4/FOXC2/ILK/PBX1/SIX2/FGF10/WNT2B/PTCH1/DCHS1/FAT4/NOG/FGF2/GPC3/TCF21/OSR1/SFRP1/PKD2/SLIT2/AGT/GREM1
GO_NEGATIVE_REGULATION_OF_DEVELOPMENTAL_GROWTH	97	-0.566972	-1.85382	0.00112994	0.0110588	0.00733387	1938	tags=30%, list=13%, signal=26%	KCNK2/WNT5A/SEMA3G/SEMA3E/STC2/TGFBR2/SEMA3A/BMP4/RTN4/ULK2/SEMA4C/NTN1/EPHA7/PTCH1/MAP2/WWC3/NRP1/NOG/SEMA6A/RBP4/SEMA3C/FGF13/MEIS1/SFRP1/RGS2/SPP1/RGS4/GJA1/SFRP2
GO_NEUTROPHIL_MIGRATION	97	-0.531734	-1.73861	0.00112994	0.0110588	0.00733387	2131	tags=40%, list=14%, signal=35%	CCL22/PIK3CG/DYSF/VAV1/NCKAP1L/CX3CL1/PDE4B/PREX1/CCL5/CCL21/CAMK1D/PIP5K1C/CCL26/MPP1/CXCL6/S100A8/CXCL9/TGFB2/SLAMF8/CCL4/EDN1/CD99L2/PECAM1/BST1/ITGB2/CCL19/CXCL10/C5AR1/ITGA9/S100A9/IL1R1/C3AR1/ITGA1/CCL8/FCER1G/JAM3/CCL2/SLIT2/THBS4
GO_REGULATION_OF_LEUKOCYTE_CHEMOTAXIS	96	-0.554749	-1.81219	0.00112994	0.0110588	0.00733387	2041	tags=36%, list=14%, signal=32%	DYSF/NCKAP1L/WNT5A/CCL5/CCL21/CAMK1D/CCR1/MPP1/SWAP70/CMKLR1/NBL1/SLAMF8/CCL4/EDN1/PTN/GAS6/VEGFB/BST1/CXCL12/IL6/VEGFC/SERPINE1/PLA2G7/CCL19/CXCL10/C5AR1/C3AR1/AIF1/JAM3/CCL2/RARRES2/THBS1/SLIT2/GREM1/THBS4
GO_REGULATION_OF_RECEPTOR_MEDIATED_ENDOCYTOSIS	93	-0.500596	-1.63038	0.00112994	0.0110588	0.00733387	2820	tags=29%, list=19%, signal=24%	ARRB1/BICD1/RSPO1/LRRTM2/CBL/UBQLN2/FLOT1/DLG4/MTMR2/PICALM/CCL21/MAGI2/NTF3/PPT1/ANGPT1/SERPINE1/CCL19/SELE/HIP1/SYT11/DAB2/APOC1/SGIP1/DKK1/C3/GREM1/SFRP4
GO_CARDIAC_MUSCLE_CELL_DIFFERENTIATION	101	-0.577556	-1.89137	0.00113122	0.0110588	0.00733387	2736	tags=39%, list=18%, signal=32%	DLL1/NEB/RARB/HAMP/ACTN2/SGCB/MEF2A/SRF/FHL2/ITGB1/ALPK2/HEY2/SLC8A1/TGFB1/ACVR1/MYOM1/BMP4/BVES/EDN1/SORBS2/OBSL1/MEF2C/SGCD/PDGFRA/ALPK3/IGF1/FHOD3/ACTC1/FZD7/MYOCD/RGS2/PDGFRB/NOX4/RGS4/DKK1/MYH10/AGT/MYH11/GREM1
GO_CELLULAR_COMPONENT_ASSEMBLY_INVOLVED_IN_MORPHOGENESIS	99	-0.583851	-1.90927	0.00113122	0.0110588	0.00733387	2890	tags=42%, list=19%, signal=34%	CASQ1/PAFAH1B1/TMOD2/NEB/ACTN2/SIX4/MEF2A/SRF/PRKAR1A/ACTA1/MYH3/CD9/MTMR2/ITGB1/NFASC/LDB3/CCDC136/MYOM1/ILK/EDN1/GPC1/OBSL1/MEF2C/PDGFRA/TLR2/ANK2/PHLDB2/EPB41L3/FHOD3/PMP22/ACTC1/TMOD1/TPM1/CFL2/CNTNAP1/CSRP1/PDGFRB/PGM5/CASQ2/MYH10/LMOD1/MYH11
GO_NEGATIVE_REGULATION_OF_LEUKOCYTE_DIFFERENTIATION	92	-0.502659	-1.63361	0.00113122	0.0110588	0.00733387	1857	tags=32%, list=12%, signal=28%	RUNX3/PIK3R1/GPR68/ZBTB46/TMEM176B/SMAD7/ANXA1/GLI3/HOXA7/BCL6/LILRB3/LRRC17/SOCS5/BMP4/HLX/CARTPT/TMEM176A/FCGR2B/TLR4/DTX1/LILRB1/TNFSF4/SFRP1/C1QC/FBN1/FSTL3/FGL2/MAFB/INHBA
GO_REGULATION_OF_OSTEOBLAST_DIFFERENTIATION	101	-0.644056	-2.10914	0.00113122	0.0110588	0.00733387	1475	tags=37%, list=10%, signal=33%	ACVR1/RUNX2/GLI3/CEBPD/TWIST2/BMP4/HGF/ILK/FAM20C/CEBPA/CEBPB/PDLIM7/HOXA2/ID3/PTCH1/IL6/MEF2C/RASSF2/BMPR2/CHRD/IGFBP5/NOG/BMPR1B/IGF1/GLI1/SNAI2/TWSG1/TNN/SFRP1/PRKD1/TWIST1/HAND2/DDR2/TMEM119/CTHRC1/SFRP2/GREM1
GO_RENAL_TUBULE_DEVELOPMENT	92	-0.573956	-1.86532	0.00113122	0.0110588	0.00733387	2736	tags=40%, list=18%, signal=33%	DLL1/PROM1/SIX4/FGF1/SMO/BCL2/ADAMTS16/LZTS2/GATA3/HOXB7/KLHL3/GLI3/FOXD1/WNT11/MAGED1/BMP4/NOTCH2/ILK/PBX1/SIX2/WNT2B/PTCH1/DCHS1/MEF2C/YAP1/FAT4/NOG/FGF2/GPC3/TCF21/WWTR1/OSR1/COL4A1/PKD2/HEYL/AGT/GREM1
GO_BONE_MINERALIZATION	95	-0.675303	-2.20255	0.00113379	0.0110588	0.00733387	1560	tags=38%, list=10%, signal=34%	CCR1/GPM6B/SLC8A1/TGFB1/ACVR1/WNT11/SNX10/BMP4/P2RX7/SRGN/ANKH/FAM20C/PTN/RSPO2/LTBP3/MEF2C/BMPR2/BMPR1B/PTHLH/GPC3/IGF1/OSR1/LOX/PTGS2/ROR2/TWIST1/TGFB3/DDR2/TMEM119/COL1A2/GPNMB/COMP/OMD/ASPN/MGP/GREM1
GO_EMBRYONIC_SKELETAL_SYSTEM_MORPHOGENESIS	91	-0.566889	-1.83737	0.00113379	0.0110588	0.00733387	2612	tags=42%, list=17%, signal=35%	WDR19/SIX4/MDFI/SHOX2/HOXB5/OSR2/RDH10/SOX11/MMP16/MMP14/TULP3/HOXB7/TGFBR2/HOXB3/RUNX2/GLI3/WNT9A/HOXB4/HOXA7/HOXA1/CHST11/BMP4/FOXC2/TGFBR1/SIX2/HOXA3/HOXA2/MEF2C/PDGFRA/NOG/HOXB2/OSR1/TWIST1/HOXA4/TGFB3/HOXA5/COL11A1/PRRX1
GO_INTEGRIN_MEDIATED_SIGNALING_PATHWAY	95	-0.613698	-2.00162	0.00113379	0.0110588	0.00733387	2856	tags=48%, list=19%, signal=39%	PRAM1/FGR/LIMS1/ITGB1BP1/VAV3/LOXL3/CDH17/ABL1/VAV1/DOCK1/PLEK/MYH9/ITGB1/ITGA4/PLP1/HCK/ITGB5/DST/ITGA8/ILK/TLN1/ITGAX/ZYX/ITGA5/PTN/BST1/ITGA11/ADAMTS1/ITGB2/ITGAM/NRP1/ITGA9/ITGAV/ITGA7/LIMS2/ITGA1/FCER1G/PRKD1/COL16A1/THY1/TYROBP/FLNA/COL3A1/ITGBL1/FERMT2/TIMP1
GO_PHOSPHOLIPASE_C_ACTIVATING_G_PROTEIN_COUPLED_RECEPTOR_SIGNALING_PATHWAY	91	-0.51862	-1.68093	0.00113379	0.0110588	0.00733387	3187	tags=41%, list=21%, signal=32%	P2RY12/NMUR1/P2RY8/CHRM2/ADRA2A/LPAR1/GPR20/BICD1/P2RY6/GNA15/HRH1/GPR4/ACTN2/GPR27/GNA14/EDNRB/LPAR4/CMKLR1/F2R/HTR2A/EDN1/DRD1/NPR3/PTGER3/CX3CR1/GPR65/FPR1/VIP/C5AR1/GRP/TGM2/C3AR1/AGTR1/FPR3/F2RL2/HTR2B/AGT
GO_POSITIVE_REGULATION_OF_ENDOCYTOSIS	91	-0.613457	-1.98831	0.00113379	0.0110588	0.00733387	2823	tags=41%, list=19%, signal=33%	SNCA/ARRB1/DLL1/BICD1/CBL/CD151/FLOT1/NLGN1/ITSN1/NCKAP1L/CD36/WNT5A/CCL21/MIB1/MAGI2/NTF3/LRRK2/PPT1/ANGPT1/LRP1/SERPINE1/CCL19/SELE/HIP1/AXL/GPC3/DAB2/DNM1/SGIP1/CD14/TREM2/APOE/CLIP3/RAB31/C3/GREM1/SFRP4
GO_CELL_SUBSTRATE_JUNCTION_ORGANIZATION	90	-0.624113	-2.01707	0.00113895	0.0110588	0.00733387	2712	tags=49%, list=18%, signal=40%	LIMS1/ITGB1BP1/CORO2B/KDR/ACTN2/CD151/BCL2/PPM1F/ABL1/ROCK1/ARHGAP6/DUSP22/DAPK3/MMP14/TRIP6/TEK/LIMCH1/DUSP3/MACF1/GPM6B/CORO1C/MAP4K4/ACVRL1/DST/TLN1/ITGA5/MYOC/DLC1/LRP1/NRP1/ACTN1/PHLDB2/FN1/LAMC1/SFRP1/TNS1/SORBS1/COL16A1/EPHA3/THY1/THBS1/FERMT2/APOD/GREM1
GO_COLLAGEN_METABOLIC_PROCESS	90	-0.562795	-1.81889	0.00113895	0.0110588	0.00733387	2478	tags=42%, list=17%, signal=35%	MMP19/ADAMTS14/PEPD/CTSB/MMP16/ERRFI1/MMP14/ITGB1/CTSD/TRAM2/TGFB1/MRC2/BMP4/P2RX7/F2R/ADAMTS3/MMP2/ADAMTS2/IL6/CYGB/RCN3/ENG/VIM/COL1A1/MMP11/SERPINH1/PLOD2/LARP6/TGFB3/COL15A1/PDGFRB/COL5A1/EMILIN1/COL1A2/MMP7/CTSK/MFAP4/FAP
GO_EPITHELIAL_CELL_APOPTOTIC_PROCESS	90	-0.516251	-1.66847	0.00113895	0.0110588	0.00733387	2252	tags=31%, list=15%, signal=27%	ABL1/PIK3CG/TNFAIP3/ICAM1/TEK/GATA3/ITGA4/PLCG1/RYR2/TGFBR2/BOK/HMOX1/ZFP36L1/WFS1/RAMP2/GSN/CD248/GAS6/COL18A1/ANGPT1/IL6/BMPR2/SERPINE1/SCG2/NUPR1/CCL2/THBS1/SFRP4
GO_KIDNEY_MORPHOGENESIS	89	-0.571013	-1.84444	0.00113895	0.0110588	0.00733387	2659	tags=43%, list=18%, signal=35%	FRAS1/SIX4/FGF1/SMO/BCL2/ADAMTS16/LZTS2/GATA3/HOXB7/BASP1/VANGL2/NPHP3/KLHL3/GLI3/FOXD1/WNT11/SOX4/MAGED1/BMP4/ILK/LRRK2/PBX1/SIX2/FGF10/WNT2B/PTCH1/DCHS1/FAT4/NOG/FGF2/GPC3/TCF21/WWTR1/OSR1/PDGFRB/PKD2/AGT/GREM1
GO_REGULATION_OF_ORGAN_GROWTH	89	-0.544074	-1.75742	0.00113895	0.0110588	0.00733387	2106	tags=30%, list=14%, signal=26%	FGFR1/KCNK2/PIM1/HEY2/BASP1/TGFBR2/FGF9/FOXC2/LATS2/HLX/EDN1/WNT2/TGFBR1/MEF2C/YAP1/WWC3/NOG/FGF2/IGF1/GLI1/TGFBR3/RBP4/MEIS1/RGS2/ZFPM2/RGS4/GJA1
GO_INTERLEUKIN_1_PRODUCTION	88	-0.524852	-1.68974	0.00114286	0.0110588	0.00733387	2112	tags=40%, list=14%, signal=34%	SUCNR1/GBP5/TNFAIP3/ACP5/LILRA2/ERRFI1/CD36/CX3CL1/WNT5A/NOD1/CLEC7A/NOD2/NLRP2/MR1/TLR8/PANX1/ANXA1/NLRP3/SIRPA/P2RX7/F2R/GAS6/IFI16/HAVCR2/CX3CR1/ABCA1/TLR4/HSPB1/CCL19/LPL/IGF1/MNDA/ISL1/TREM2/TYROBP
GO_REGULATION_OF_LIPASE_ACTIVITY	88	-0.545369	-1.7558	0.00114286	0.0110588	0.00733387	3339	tags=49%, list=22%, signal=38%	NR1H2/ABL2/P2RY12/EGFR/NMUR1/FLT1/SNCA/LPAR1/SORT1/BICD1/P2RY6/GNA15/PLA2G5/ITK/HDAC9/ABL1/FGFR1/PTAFR/ARHGAP6/PLA2R1/LIPC/CCL5/NTRK2/PLCG1/ANXA1/NTF3/HTR2A/PPT1/LRP1/PDGFRA/SELE/PCSK5/C5AR1/LPL/FGF2/APOC1/KIT/AGTR1/RGS2/PDGFRB/EDNRA/HTR2B/AGT
GO_REGULATION_OF_SYNAPSE_ASSEMBLY	88	-0.5434	-1.74946	0.00114286	0.0110588	0.00733387	2979	tags=39%, list=20%, signal=31%	ROBO2/PDLIM5/EFNA5/SNCA/IL1RAP/CLSTN3/AMIGO1/SIX4/LRRTM2/DLG5/PTPRD/NLGN1/SLITRK4/BHLHB9/WNT5A/NTRK2/CLSTN2/LRFN5/NTNG2/LRRN3/GAP43/NTN1/EPHA7/FZD1/OXTR/MEF2C/SLITRK5/TLR2/GPC6/AMIGO2/SRPX2/LRRN1/DKK1/THBS2
GO_SEGMENTATION	88	-0.538652	-1.73417	0.00114286	0.0110588	0.00733387	1790	tags=27%, list=12%, signal=24%	WNT5A/BASP1/MIB1/PCDH8/SEMA3A/BMP4/CDX1/FOXC2/MEOX1/HOXA2/NRP2/NRP1/ZEB2/LEF1/EGR2/SEMA3C/OSR1/SFRP1/ROR2/FOXF1/MAFB/MEOX2/DKK1/SFRP2
GO_SUBSTRATE_ADHESION_DEPENDENT_CELL_SPREADING	88	-0.597002	-1.92203	0.00114286	0.0110588	0.00733387	2287	tags=40%, list=15%, signal=34%	FER/ABL1/HAS2/GBP1/DOCK1/PREX1/TEK/PARVG/ITGA4/CORO1C/NTN4/MERTK/ITGA8/ILK/FZD4/BVES/MYOC/LAMB2/POSTN/PARVA/MYADM/PDPN/LAMB1/NRP1/ITGAV/AXL/LIMS2/FN1/LAMC1/FZD7/FLNA/TGFB1I1/ANTXR1/FBLN1/FERMT2
GO_BONE_REMODELING	83	-0.540022	-1.72914	0.00114416	0.0110588	0.00733387	1637	tags=29%, list=11%, signal=26%	MITF/TGFB1/TPP1/SNX10/P2RX7/NOTCH2/PDK4/PTN/CARTPT/LTBP3/IL6/TNFSF11/RASSF2/CSF1R/SFRP1/TGFB3/TNFRSF11B/TMEM119/SPP1/NOX4/GJA1/CTSK/CTHRC1/GREM1
GO_DORSAL_VENTRAL_PATTERN_FORMATION	83	-0.516292	-1.65316	0.00114416	0.0110588	0.00733387	3151	tags=39%, list=21%, signal=31%	CXXC4/DLL4/BMPR1A/NKX2-1/WDR19/SMO/MDFI/IFT52/PRKACB/TCTN1/TULP3/INTU/GPR161/HHIP/ARL13B/ACVR1/GLI3/DYNC2H1/GLI2/NBL1/BMP4/EDN1/HOXA2/PTCH1/CHRD/GREM2/NOG/BMPR1B/HOXB2/GLI1/SFRP1/GREM1
GO_NEURAL_CREST_CELL_DIFFERENTIATION	83	-0.556191	-1.78091	0.00114416	0.0110588	0.00733387	2209	tags=36%, list=15%, signal=31%	RDH10/SOX11/PITX2/KITLG/EDNRB/SEMA3G/SEMA3E/CORO1C/ACVR1/SEMA3A/NRTN/BMP4/FOXC2/EDN1/SEMA4C/NRP2/MEF2C/NRP1/ZEB2/SEMA6A/SNAI2/SEMA3C/FN1/SFRP1/TWIST1/ISL1/HAND2/EDNRA/FRZB/HTR2B
GO_PLASMA_MEMBRANE_ORGANIZATION	83	-0.499593	-1.59969	0.00114416	0.0110588	0.00733387	2333	tags=34%, list=16%, signal=29%	FLOT1/SPTBN1/PTPRC/STX2/PSAP/SH3GLB1/DYSF/A4GALT/MYH9/SYTL4/AR/BIN2/GSN/TGFB2/P2RX7/DEGS1/ANXA6/CAV2/FAT4/ANK2/EHD2/CXCR4/SYT11/EPB41L3/CAV1/COL5A1/PLSCR4/MYH10
GO_POSITIVE_REGULATION_OF_ENDOTHELIAL_CELL_PROLIFERATION	83	-0.554063	-1.7741	0.00114416	0.0110588	0.00733387	2106	tags=36%, list=14%, signal=31%	FGFR1/DYSF/ECM1/VASH2/WNT5A/TEK/ITGA4/PLCG1/CCL26/HMOX1/ACVRL1/CDH13/BMP4/WNT2/TGFBR1/AKT3/VEGFB/NRP2/CXCL12/VEGFC/BMPR2/CAV2/VIP/NRP1/FGF2/AGTR1/SCG2/PRKD1/HTR2B/THBS4
GO_POSITIVE_REGULATION_OF_PHOSPHATIDYLINOSITOL_3_KINASE_SIGNALING	83	-0.580598	-1.85907	0.00114416	0.0110588	0.00733387	3024	tags=49%, list=20%, signal=40%	PIK3CD/FLT1/PIK3R5/FGR/UNC5B/NCF1/IGF1R/LEP/KDR/CBL/GAB1/PDGFD/HCST/RELN/FGFR1/PIK3CG/FYN/PIK3R1/ROR1/CCL5/TEK/NTRK2/PIK3CA/NEDD4/SELP/TGFB2/F2R/HGF/NTF3/HCLS1/MYOC/ANGPT1/PDGFRA/IGF1/KIT/IRS2/ROR2/PDGFRB/DCN/PDGFC/AGT
GO_TUBE_CLOSURE	83	-0.507995	-1.62659	0.00114416	0.0110588	0.00733387	1867	tags=30%, list=12%, signal=27%	TULP3/WNT5A/TEAD2/SKI/VANGL2/NPHP3/TGFB1/DVL3/CC2D2A/BMP4/TGFB2/DLC1/SEMA4C/FGF10/FZD1/PTCH1/NOG/ZEB2/FZD2/SFRP1/PRICKLE1/SALL4/TWIST1/CTHRC1/SFRP2
GO_VASCULAR_ENDOTHELIAL_GROWTH_FACTOR_RECEPTOR_SIGNALING_PATHWAY	83	-0.56018	-1.79369	0.00114416	0.0110588	0.00733387	2861	tags=45%, list=19%, signal=36%	ARNT/NCF1/NCK1/KDR/VAV3/NCF4/WASF2/ELMO2/HHEX/FGF18/ROCK1/VAV1/DOCK1/NCKAP1L/FYN/PIK3R1/PIK3CA/NEDD4/MMRN2/FGF9/CYBB/FOXC2/FZD4/ELMO1/ITGA5/FGF10/VEGFB/NRP2/VEGFC/NCF2/HSPB1/NRP1/ITGAV/AXL/PRKD1/EMILIN1/SULF1
GO_REGULATION_OF_CALCIUM_MEDIATED_SIGNALING	86	-0.528791	-1.69874	0.00114547	0.0110588	0.00733387	2054	tags=31%, list=14%, signal=27%	GBP1/FHL2/PLEK/NFAT5/DMD/CMKLR1/RGN/CDH13/CD4/MYO5A/LMCD1/CCL4/LRRK2/HOMER3/ITPR1/BST1/CLIC2/ATP2B4/PRNP/JPH2/IGF1/TMEM100/TREM2/RCAN2/PKD2/CASQ2/PLN
GO_ARTERY_DEVELOPMENT	85	-0.667745	-2.1426	0.00114811	0.0110588	0.00733387	1746	tags=42%, list=12%, signal=38%	PDE2A/HEY2/SMAD7/GLI3/ACVRL1/HOXA1/WNT11/PLXND1/SOX4/BMP4/TGFB2/FOXC2/TGFBR1/HEY1/BMPR2/LRP1/NRP1/NOG/ENG/NOTCH3/ROBO1/LOXL1/LOX/PRICKLE1/MYOCD/HAND2/PDGFRB/FOXF1/APOE/LTBP1/PKD2/COL3A1/PRRX1/MYH10/COMP/MYLK
GO_REGULATION_OF_CELL_JUNCTION_ASSEMBLY	85	-0.617238	-1.98053	0.00114811	0.0110588	0.00733387	2734	tags=52%, list=18%, signal=43%	RAPGEF1/LIMS1/ITGB1BP1/KDR/MYO1C/TJP1/FLOT1/PPM1F/ABL1/ROCK1/CLDN5/ARHGAP6/DUSP22/DAPK3/MMP14/PRKCH/TEK/LIMCH1/SNAI1/DUSP3/MACF1/GPM6B/CORO1C/MAP4K4/ACVRL1/MYOC/DLC1/CLDN3/LRP1/NRP1/CLDN1/PHLDB2/SNAI2/SFRP1/CAV1/GPBAR1/COL16A1/EPHA3/THY1/THBS1/GJA1/AGT/APOD/GREM1
GO_CONTRACTILE_ACTIN_FILAMENT_BUNDLE_ASSEMBLY	84	-0.558556	-1.78907	0.00114942	0.0110588	0.00733387	2820	tags=43%, list=19%, signal=35%	ARRB1/LPAR1/ITGB1BP1/CORO2B/WAS/WASF2/ARHGAP28/SRF/PPM1F/PHACTR1/ABL1/ROCK1/ARHGAP6/SORBS3/PIK3R1/LIMCH1/ITGB5/WNT11/EVL/ARHGEF10/ZYX/MYOC/TGFBR1/DLC1/SH3PXD2B/GPR65/NRP1/PHLDB2/TPM1/TAC1/SFRP1/SORBS1/TGFB3/ELN/NOX4/PFN2
GO_METANEPHROS_DEVELOPMENT	87	-0.552058	-1.7742	0.00114942	0.0110588	0.00733387	2661	tags=40%, list=18%, signal=33%	ID2/FRAS1/SIX4/SMO/DLG5/BCL2/OSR2/RDH10/SPRY1/GATA3/BASP1/CD34/GLI3/SOX17/FOXD1/BMP4/ITGA8/FOXC2/LAMB2/AKR1B1/SIX2/FGF10/ID3/PTCH1/YAP1/PDGFRA/FAT4/GPC3/TCF21/WWTR1/OSR1/PDGFRB/FBN1/PKD2/GREM1
GO_NEGATIVE_REGULATION_OF_CELL_MORPHOGENESIS_INVOLVED_IN_DIFFERENTIATION	87	-0.529379	-1.70131	0.00114942	0.0110588	0.00733387	2894	tags=36%, list=19%, signal=29%	KANK1/EFNA5/ITGB1BP1/LINGO1/NFATC4/GDI1/DNM3/GBP1/NLGN1/WNT5A/SEMA3G/SEMA3E/CORO1C/TRAK2/SEMA3A/NGFR/RTN4/ULK2/SEMA4C/NTN1/POSTN/EPHA7/MAP2/NRP1/SEMA6A/SEMA3C/FGF13/SPP1/THY1/FBLN1/SLIT2
GO_NEGATIVE_REGULATION_OF_ION_TRANSMEMBRANE_TRANSPORT	82	-0.514449	-1.64312	0.00114942	0.0110588	0.00733387	2041	tags=37%, list=14%, signal=32%	CRBN/HECW2/ADRA2A/ARL6IP5/GOPC/REM1/HAMP/ACTN2/DYSF/ISCU/CACNB3/GNB5/NEDD4/SESTD1/KCNH2/CLIC2/KCNE4/RRAD/OSR1/IRS2/ATP1A2/TWIST1/CAV1/RGS2/THBS1/PKD2/GEM/RGS4/CASQ2/PLN
GO_NEGATIVE_REGULATION_OF_RESPONSE_TO_WOUNDING	82	-0.630359	-2.01333	0.00114942	0.0110588	0.00733387	1383	tags=33%, list=9%, signal=30%	C1QTNF1/EPHA4/CD34/SERPINB2/WFDC1/SH2B3/ANXA5/PLAU/CD109/EDN1/PRKG1/THBD/TFPI/SERPINE1/PDGFRA/FGF2/PHLDB2/PLAT/SERPINE2/SPP1/APOE/THBS1/RGMA/PROS1/GJA1/SERPING1/FAP
GO_POSITIVE_REGULATION_OF_ENDOTHELIAL_CELL_MIGRATION	87	-0.582893	-1.8733	0.00114942	0.0110588	0.00733387	3165	tags=52%, list=21%, signal=41%	BCAS3/STAT5A/PLK2/LGMN/ADAM17/NOS3/ITGB1BP1/KDR/FGF1/HDAC9/FGF18/ABL1/FGFR1/GRN/SASH1/MAP3K3/ETS1/WNT5A/TEK/GATA3/PLCG1/TGFB1/ANXA1/HMOX1/BMP4/FOXC2/EDN1/AKT3/RHOJ/ANGPT1/NRP2/AMOTL1/VEGFC/HSPB1/BMPR2/RHOB/NRP1/FGF2/SRPX2/PTGS2/PRKD1/THBS1/SPARC/AGT/SMOC2
GO_PROTEOGLYCAN_METABOLIC_PROCESS	84	-0.620215	-1.98657	0.00114942	0.0110588	0.00733387	2310	tags=44%, list=15%, signal=37%	FOXL1/CHST12/XYLT1/HS2ST1/IDS/CHST10/EXTL2/ARSB/CYTL1/VANGL2/ADAMTS12/CHST11/DSEL/GAL3ST4/CSPG4/UST/CHSY1/EGFLAM/CHST14/GPC1/CHST13/CHST7/BMPR2/CSGALNACT1/CHSY3/BMPR1B/SULF2/CSGALNACT2/IGF1/HS6ST2/DSE/CHST3/DCN/COL11A1/BGN/VCAN/SULF1
GO_REGULATION_OF_ACTIN_FILAMENT_BUNDLE_ASSEMBLY	82	-0.580935	-1.85547	0.00114942	0.0110588	0.00733387	2785	tags=45%, list=19%, signal=37%	LPAR1/ITGB1BP1/CORO2B/WAS/WASF2/ARHGAP28/PPM1F/ABL1/ROCK1/ARHGAP6/PLEK/SORBS3/CX3CL1/PIK3R1/LIMCH1/SWAP70/SHANK3/WNT11/EVL/ARHGEF10/MYOC/TGFBR1/DLC1/SH3PXD2B/SYNPO/GPR65/NRP1/PHLDB2/RDX/TPM1/TAC1/SFRP1/TGFB3/FLNA/NOX4/PFN2/SYNPO2
GO_REGULATION_OF_CALCIUM_ION_TRANSPORT_INTO_CYTOSOL	82	-0.55575	-1.77503	0.00114942	0.0110588	0.00733387	2329	tags=35%, list=16%, signal=30%	BCL2/CXCL11/ABL1/CX3CL1/FYN/RAMP3/CACNA1C/PLCG1/RYR2/DMD/SLC8A1/CD4/CXCL9/MYO5A/P2RX7/F2R/DRD1/CLIC2/PRNP/ANK2/CXCL10/JPH2/ATP1A2/TRPC1/CAV1/THY1/PKD2/CASQ2/PLN
GO_REGULATION_OF_PHAGOCYTOSIS	84	-0.511245	-1.63753	0.00114942	0.0110588	0.00733387	2163	tags=32%, list=14%, signal=28%	PTPRC/DYSF/NCKAP1L/CD36/PTX3/CAMK1D/CLEC7A/CD300A/HCK/DOCK2/C4BPA/MERTK/SPHK1/SIRPA/GAS6/CD300LF/FCGR2B/LRP1/TLR2/ITGAV/SYT11/FCER1G/MFGE8/TREM2/CCL2/RAB31/C3
GO_REGULATION_OF_STRIATED_MUSCLE_CELL_DIFFERENTIATION	87	-0.52973	-1.70244	0.00114942	0.0110588	0.00733387	2772	tags=34%, list=18%, signal=28%	SMYD1/DLL1/HAMP/HDAC9/SHOX2/FLOT1/BCL2/HDAC4/HDAC5/CD53/MMP14/FLT3LG/TGFB1/CXCL9/BMP4/EDN1/DMPK/MEF2C/CXCL10/EHD2/IGF1/RBM24/CCL8/FZD7/MYOCD/RGS2/TMEM119/RGS4/DKK1/GREM1
GO_ROOF_OF_MOUTH_DEVELOPMENT	82	-0.639968	-2.04402	0.00114942	0.0110588	0.00733387	2230	tags=40%, list=15%, signal=34%	OSR2/CLDN5/SOX11/DLX5/WNT5A/SKI/SNAI1/TGFBR2/GLI3/ARID5B/WNT11/TSHZ1/TGFB2/TGFBR1/MSC/FZD1/MEF2C/PDGFRA/FOXF2/LEF1/TCF21/SNAI2/TGFBR3/FZD2/OSR1/BNC2/TWIST1/TGFB3/HAND2/LRRC32/MEOX2/INHBA/PRRX1
GO_ENDOCRINE_PROCESS	79	-0.545775	-1.73848	0.00115207	0.0110588	0.00733387	2778	tags=39%, list=19%, signal=32%	NOS3/RAB11FIP5/LEP/GJA5/ATP6AP2/RAB11FIP3/CRHBP/SUCNR1/FGFR1/C1QTNF1/GATA3/RETN/FOXD1/GAL/RAB8B/F2R/C1QTNF3/FZD4/EDN1/ENPEP/OXTR/PCSK5/INHBB/CORIN/AGTR1/TAC1/TACR2/CPA3/INHBA/GJA1/AGT
GO_HEART_GROWTH	80	-0.602632	-1.91995	0.00115207	0.0110588	0.00733387	2106	tags=36%, list=14%, signal=31%	FGFR1/KCNK2/PIM1/NDRG4/HEY2/BASP1/TGFBR2/FGF9/TGFB2/FOXC2/EDN1/WNT2/TGFBR1/SORBS2/MEF2C/YAP1/NOG/FGF2/IGF1/GLI1/TGFBR3/RBP4/HEG1/MEIS1/RGS2/ZFPM2/RGS4/GJA1/AGT
GO_MYOBLAST_DIFFERENTIATION	80	-0.540273	-1.72127	0.00115207	0.0110588	0.00733387	2984	tags=38%, list=20%, signal=30%	CXCL14/PLCB1/PLEKHM3/EPAS1/SMYD1/DLL1/MBNL1/TBX2/SRF/FLT3LG/CDON/EID2B/TGFB1/ZFP36L1/CXCL9/BMP4/ILK/ID3/MEF2C/CXCL10/IGF1/RBM24/CCL8/PRICKLE1/MYOCD/ISL1/BOC/LGALS1/IGFBP3/GREM1
GO_NEGATIVE_REGULATION_OF_BLOOD_VESSEL_DIAMETER	79	-0.561935	-1.78996	0.00115207	0.0110588	0.00733387	2086	tags=29%, list=14%, signal=25%	PTAFR/KCNMB4/WDR35/ICAM1/EDNRB/SLC8A1/DOCK4/KCNA5/F2R/HTR2A/EDN1/OXTR/BMPR2/AGTR1/ATP1A2/PTGS2/CAV1/EDNRA/ACTA2/GJA1/HTR2B/COMP/AGT
GO_POSITIVE_REGULATION_OF_INTERLEUKIN_6_PRODUCTION	80	-0.537699	-1.71307	0.00115207	0.0110588	0.00733387	2178	tags=38%, list=15%, signal=32%	EREG/PTAFR/ADCYAP1/LILRA2/CD36/WNT5A/NOD1/CLEC7A/NOD2/TLR8/TSLP/P2RX7/F2R/LILRB2/C1QTNF4/IL17D/TLR1/IL6/TLR4/TLR2/LPL/TLR7/ZBTB20/IL33/AIF1/FCER1G/TNFSF4/TWIST1/ISL1/TYROBP
GO_POSITIVE_REGULATION_OF_SMOOTH_MUSCLE_CELL_PROLIFERATION	80	-0.556228	-1.77211	0.00115207	0.0110588	0.00733387	2721	tags=42%, list=18%, signal=35%	P2RY6/ID2/PPARGC1A/FOXJ2/HDAC4/EREG/PDGFD/PTAFR/NAMPT/CX3CL1/CCL5/GNAI2/TGFBR2/HMOX1/CDH13/FGF9/BMP4/EDN1/AKR1B1/MMP2/ADAMTS1/IL6/CALCRL/IGFBP5/TGM2/FGF2/IGF1/NOTCH3/AIF1/PTGS2/PDGFRB/THBS1/AGT/RBPMS2
GO_REGULATION_OF_ACTOMYOSIN_STRUCTURE_ORGANIZATION	80	-0.515585	-1.64262	0.00115207	0.0110588	0.00733387	2785	tags=39%, list=19%, signal=32%	LPAR1/ITGB1BP1/CORO2B/WAS/WASF2/ARHGAP28/PPM1F/ABL1/ROCK1/ARHGAP6/SORBS3/PIK3R1/LIMCH1/WNT11/EVL/ARHGEF10/EDN1/MYOC/TGFBR1/DLC1/SH3PXD2B/GPR65/MEF2C/NRP1/PHLDB2/TPM1/TAC1/SFRP1/TGFB3/NOX4/PFN2
GO_REGULATION_OF_MUSCLE_ADAPTATION	79	-0.539829	-1.71954	0.00115207	0.0110588	0.00733387	2890	tags=38%, list=19%, signal=31%	CASQ1/GTF2IRD1/NOS3/PPARGC1A/HAMP/MEF2A/CAMK2G/HDAC4/UTRN/ROCK1/GTF2IRD2B/IL6ST/ERRFI1/TNFRSF1B/TNNC1/FOXO3/LMCD1/PDE5A/EDN1/ATP2B4/IGFBP5/PDE9A/IGF1/SGCA/AIF1/FBXO32/RGS2/HAND2/RGS4/AGT
GO_SOMITE_DEVELOPMENT	80	-0.548872	-1.74867	0.00115207	0.0110588	0.00733387	3314	tags=41%, list=22%, signal=32%	MED12/EP300/TCF15/ALDH1A2/BMPR1A/ATM/AXIN2/DLL1/WDR19/SIX4/LOXL3/SMO/SOX11/WNT5A/PPP2R3A/MIB1/WNT11/PCDH8/CDX1/FOXC2/MEOX1/PTCH1/NOG/ZEB2/LEF1/SEMA3C/SFRP1/ROR2/FOXF1/MEOX2/DKK1/FRZB/SFRP2
GO_CHEMOKINE_PRODUCTION	78	-0.552583	-1.75562	0.00115741	0.0110588	0.00733387	1790	tags=33%, list=12%, signal=30%	WNT5A/CLEC7A/TSLP/HMOX1/CXCL6/S100A8/SOCS5/SIRPA/C1QTNF3/HAVCR2/POSTN/IL6/TLR4/LRP1/TLR2/LPL/TLR7/S100A9/CSF1R/IL33/SNAI2/AIF1/TNFSF4/TWIST1/TREM2/APOD
GO_MACROPHAGE_ACTIVATION	78	-0.64464	-2.04809	0.00115741	0.0110588	0.00733387	2223	tags=46%, list=15%, signal=40%	RORA/PTPRC/SUCNR1/NAMPT/DYSF/GRN/CX3CL1/WNT5A/LRFN5/CTSC/TLR8/PJA2/SPHK1/CD200/LRRK2/CEBPA/SLC7A2/HAVCR2/TLR1/FCGR2B/IL6/TLR4/ITGB2/ITGAM/TLR2/CD93/VSIG4/C5AR1/TLR7/SYT11/IL33/AIF1/C1QA/TREM2/TYROBP/THBS1
GO_MUSCLE_HYPERTROPHY	81	-0.518754	-1.65159	0.00115741	0.0110588	0.00733387	2748	tags=33%, list=18%, signal=27%	TIAM1/LEP/HAMP/MEF2A/HDAC4/ROCK1/KLF15/IL6ST/ERRFI1/TNFRSF1B/HEY2/RYR2/LMCD1/PDE5A/EDN1/MYOC/SORBS2/ATP2B4/MEF2C/IGFBP5/PDE9A/IGF1/RGS2/HAND2/RGS4/HTR2B/AGT
GO_MUSCLE_ORGAN_MORPHOGENESIS	78	-0.643028	-2.04297	0.00115741	0.0110588	0.00733387	1790	tags=36%, list=12%, signal=32%	WNT5A/TNNC1/HEY2/UBE4B/RYR2/VANGL2/ADARB1/SMAD7/TGFB1/MYOM1/ARID5B/TGFB2/FOXC2/WNT2/TGFBR1/FZD1/NOG/ENG/TGFBR3/ACTC1/TPM1/FZD2/HEG1/ISL1/ZFPM2/COL11A1/COL3A1/MYLK
GO_OUTFLOW_TRACT_MORPHOGENESIS	77	-0.674854	-2.14703	0.00115741	0.0110588	0.00733387	2656	tags=51%, list=18%, signal=42%	GJA5/RARB/TBX2/CITED2/CLDN5/SOX11/PITX2/WNT5A/HEY2/TGFBR2/NEDD4/SOX17/WNT11/PLXND1/BMP4/TGFB2/FOXC2/ILK/SOX18/NPY1R/FZD1/NRP2/PARVA/MEF2C/BMPR2/NRP1/NOG/ENG/ROBO1/TGFBR3/SEMA3C/FZD2/TWIST1/ISL1/HAND2/ZFPM2/ELN/HEYL/SFRP2
GO_POSITIVE_REGULATION_OF_ANIMAL_ORGAN_MORPHOGENESIS	77	-0.633674	-2.01601	0.00115741	0.0110588	0.00733387	2549	tags=45%, list=17%, signal=38%	SIX4/FGF1/CSF1/SMO/SPRY1/FGFR1/TNFAIP3/PIM1/GATA3/HOXB7/BASP1/CD34/TGFBR2/AR/ACVR1/MAGED1/BMP4/TGFB2/EDN1/PTN/WNT2/TGFBR1/FGF10/WNT2B/FGF7/FOXP2/NOG/ENG/ROBO1/SEMA3C/TWIST1/HAND2/DKK1/AGT/GREM1
GO_POSITIVE_REGULATION_OF_AXONOGENESIS	81	-0.583745	-1.8585	0.00115741	0.0110588	0.00733387	3303	tags=51%, list=22%, signal=40%	NGF/MEGF8/RUFY3/NEFL/RND2/ROBO2/NIN/EFNA5/PAFAH1B1/TIAM1/AMIGO1/TNFRSF12A/GDI1/SHOX2/SRF/PLXNA1/SKIL/NTRK2/TRPV2/ISLR2/MACF1/PLXND1/L1CAM/NGFR/MAP6/ILK/HCLS1/NTN1/PLXNC1/CRABP2/CXCL12/BMPR2/LRP1/DBN1/NRP1/ZEB2/TUBB2B/ROBO1/FN1/MAP1B/SLIT2
GO_POSITIVE_REGULATION_OF_LEUKOCYTE_CHEMOTAXIS	78	-0.51258	-1.62853	0.00115741	0.0110588	0.00733387	2041	tags=35%, list=14%, signal=30%	DYSF/NCKAP1L/WNT5A/CCL5/CCL21/CAMK1D/CCR1/SWAP70/CMKLR1/CCL4/EDN1/PTN/GAS6/VEGFB/CXCL12/IL6/VEGFC/SERPINE1/PLA2G7/CCL19/CXCL10/C5AR1/C3AR1/AIF1/RARRES2/THBS1/THBS4
GO_POSITIVE_REGULATION_OF_MUSCLE_CELL_DIFFERENTIATION	77	-0.555293	-1.76664	0.00115741	0.0110588	0.00733387	2807	tags=40%, list=19%, signal=33%	CDH15/SMYD1/HAMP/SHOX2/MEF2A/FLOT1/BCL2/ABL1/SPAG9/CD53/MMP14/FLT3LG/CAMK1/CDON/TGFB1/CXCL9/BMP4/EDN1/SMARCD3/BNIP2/CDH2/MEF2C/EHD2/ENG/IGF1/RBM24/CCL8/KIT/MYOCD/BOC/GREM1
GO_POSITIVE_REGULATION_OF_TUMOR_NECROSIS_FACTOR_SUPERFAMILY_CYTOKINE_PRODUCTION	78	-0.614721	-1.95304	0.00115741	0.0110588	0.00733387	2286	tags=40%, list=15%, signal=34%	ORM1/PTPRC/PTAFR/CD2/LILRA2/CD36/PIK3R1/WNT5A/NOD1/CLEC7A/NOD2/CYBB/LRRK2/C1QTNF4/HAVCR2/TLR1/TLR4/CD86/HSPB1/CCL19/TLR2/LPL/ZBTB20/FCER1G/TWIST1/CD14/ISL1/LY96/AKAP12/TYROBP/THBS1
GO_REGULATION_OF_BIOMINERALIZATION	77	-0.650669	-2.07008	0.00115741	0.0110588	0.00733387	1560	tags=38%, list=10%, signal=34%	HEY2/CCR1/GPM6B/SLC8A1/TGFB1/ACVR1/BMP4/P2RX7/SRGN/ANKH/FAM20C/PTN/GAS6/HEY1/CEBPB/LTBP3/MEF2C/BMPR2/BMPR1B/OSR1/TWIST1/TGFB3/DDR2/TMEM119/COMP/OMD/ASPN/MGP/GREM1
GO_REGULATION_OF_BMP_SIGNALING_PATHWAY	81	-0.696397	-2.21716	0.00115741	0.0110588	0.00733387	2252	tags=47%, list=15%, signal=40%	ABL1/PELO/SOX11/NUMA1/SORL1/SKIL/WNT5A/SKI/SMAD7/ACVRL1/FOXD1/CDH5/NBL1/BMP4/NOTCH2/ILK/HTRA3/FZD1/BMPR2/CHRD/GREM2/NOG/ENG/GPC3/TWSG1/SFRP1/ZNF423/HTRA1/FBN1/FSTL3/FSTL1/DKK1/CHRDL1/RBPMS2/SULF1/SFRP2/GREM1/SFRP4
GO_CARDIAC_CELL_DEVELOPMENT	75	-0.587897	-1.86593	0.00116009	0.0110588	0.00733387	2718	tags=40%, list=18%, signal=33%	NEB/HAMP/ACTN2/SGCB/MEF2A/SRF/SPRY1/FHL2/ALPK2/HEY2/SLC8A1/MYOM1/BMP4/BVES/EDN1/SORBS2/OBSL1/SGCD/PDGFRA/ALPK3/IGF1/FHOD3/TGFBR3/ACTC1/RGS2/PDGFRB/RGS4/MYH10/AGT/MYH11
GO_FOCAL_ADHESION_ASSEMBLY	75	-0.645867	-2.04992	0.00116009	0.0110588	0.00733387	2712	tags=49%, list=18%, signal=41%	LIMS1/ITGB1BP1/CORO2B/KDR/ACTN2/BCL2/PPM1F/ABL1/ROCK1/ARHGAP6/DUSP22/DAPK3/MMP14/TRIP6/TEK/LIMCH1/DUSP3/MACF1/GPM6B/CORO1C/MAP4K4/ACVRL1/MYOC/DLC1/LRP1/NRP1/ACTN1/PHLDB2/SFRP1/SORBS1/COL16A1/EPHA3/THY1/THBS1/FERMT2/APOD/GREM1
GO_MONONUCLEAR_CELL_MIGRATION	75	-0.526114	-1.66983	0.00116009	0.0110588	0.00733387	2157	tags=40%, list=14%, signal=34%	PDGFD/CCL22/CX3CL1/CCL5/CCL21/CCL26/CCR1/ANXA1/CMKLR1/NBL1/SIRPA/SLAMF8/CCL4/PECAM1/CXCL12/IL6/TNFSF11/SERPINE1/PLA2G7/CCL19/CXCL10/C5AR1/C3AR1/AIF1/CCL8/CCL2/RARRES2/THBS1/SLIT2/GREM1
GO_POSITIVE_REGULATION_OF_OSSIFICATION	75	-0.644377	-2.04519	0.00116009	0.0110588	0.00733387	2230	tags=47%, list=15%, signal=40%	OSR2/SOX11/IL6ST/WNT5A/ZBTB16/GPM6B/SLC8A1/TGFB1/ACVR1/RUNX2/GLI3/CEBPD/BMP4/TGFB2/P2RX7/HGF/ILK/FAM20C/PTN/CEBPA/CEBPB/PDLIM7/IL6/MEF2C/BMPR2/BMPR1B/IGF1/OSR1/TAC1/PRKD1/TGFB3/DDR2/TMEM119/CTHRC1/SFRP2
GO_INTERLEUKIN_1_BETA_PRODUCTION	76	-0.546356	-1.73184	0.00116414	0.0110588	0.00733387	2286	tags=43%, list=15%, signal=37%	ORM1/SUCNR1/GBP5/TNFAIP3/ACP5/LILRA2/ERRFI1/CD36/CX3CL1/WNT5A/NOD1/CLEC7A/NOD2/NLRP2/MR1/TLR8/PANX1/NLRP3/SIRPA/P2RX7/F2R/IFI16/CX3CR1/ABCA1/TLR4/HSPB1/CCL19/LPL/IGF1/MNDA/ISL1/TREM2/TYROBP
GO_MUSCLE_CELL_MIGRATION	76	-0.697624	-2.21133	0.00116414	0.0110588	0.00733387	2785	tags=57%, list=19%, signal=46%	LPAR1/FOXO4/P2RY6/ITGB1BP1/PPARGC1A/SIX4/SMO/BCL2/HDAC4/ROCK1/HAS2/PDGFD/PLXNA1/SORL1/CCL5/NDRG4/ANXA1/SSH1/DOCK4/FGF9/PLAU/ILK/POSTN/PRKG1/ADAMTS1/PARVA/MEF2C/LRP1/SERPINE1/IGFBP5/NRP1/IGF1/AIF1/TPM1/PLAT/PLEKHO1/MYOCD/PDGFRB/NOX4/IGFBP3/SLIT2/AGT/THBS4
GO_REGULATION_OF_COAGULATION	76	-0.615389	-1.95067	0.00116414	0.0110588	0.00733387	2048	tags=38%, list=14%, signal=33%	VKORC1/C1QTNF1/PLEK/PROCR/CD36/CD34/SELP/SERPINB2/SH2B3/ANXA5/PLAU/F2R/EDN1/PRKG1/THBD/TLR4/PDPN/TFPI/SERPINE1/PDGFRA/FCER1G/PLAT/SERPINE2/CAV1/APOE/THBS1/PROS1/SERPING1/FAP
GO_ADENYLATE_CYCLASE_INHIBITING_G_PROTEIN_COUPLED_RECEPTOR_SIGNALING_PATHWAY	72	-0.547741	-1.72659	0.0011655	0.0110588	0.00733387	3023	tags=39%, list=20%, signal=31%	P2RY12/CHRM2/ADRA2A/GNAZ/LPAR1/MARCO/ADCY7/GPR176/PSAP/GPR37/GABBR1/PDE2A/GNAI2/ADCY2/ADCY9/ADCY4/EDN1/NPR3/GNAL/ADCY5/NPY1R/RGS1/PALM/GNAI1/RGS2/EDNRA/AKAP12/FLNA
GO_HOMOTYPIC_CELL_CELL_ADHESION	73	-0.528812	-1.67038	0.0011655	0.0110588	0.00733387	2540	tags=40%, list=17%, signal=33%	PTPRU/CD99/CD9/PIK3CG/C1QTNF1/PLEK/STXBP1/MYH9/ZNF703/CCL5/VCL/PEAR1/SH2B3/ILK/TLN1/CTNNA3/GAS6/PRKG1/TNFSF11/PDPN/HSPB1/PDGFRA/RDX/SERPINE2/CSRP1/FLNA/LGALS1/COMP/MYL9
GO_REGULATION_OF_SMOOTHENED_SIGNALING_PATHWAY	73	-0.638492	-2.01683	0.0011655	0.0110588	0.00733387	3262	tags=53%, list=22%, signal=42%	NDST1/MEGF8/CREBBP/FUZ/CD3E/SCUBE3/ARL6/KIF7/KCTD21/TUBD1/SMO/TXNDC15/ENPP1/SHOX2/DLG5/PRKACB/RORA/TCTN1/TULP3/INTU/GPR161/HHIP/RUNX2/GLI3/WNT9A/DYNC2H1/FGF9/CHSY1/ARMC9/FGF10/PTCH1/EVC/GPC3/GLI1/SFRP1/SERPINE2/GLIS2/PRRX1/GAS1
GO_VASCULOGENESIS	72	-0.611215	-1.92667	0.0011655	0.0110588	0.00733387	2648	tags=47%, list=18%, signal=39%	KDR/SMO/EGFL7/HAS2/MYO1E/ZMIZ1/SPRED1/RASIP1/TEAD2/HEY2/NTRK2/CD34/TGFBR2/TIE1/TGFB1/SOX17/ZFP36L1/RAMP2/FZD4/HEY1/QKI/SOX18/YAP1/ITGAV/ENG/GJC1/TGFBR3/HEG1/TMEM100/MYOCD/CAV1/PDGFRB/ZFPM2/FOXF1
GO_NEGATIVE_REGULATION_OF_LEUKOCYTE_PROLIFERATION	74	-0.558788	-1.76519	0.00116822	0.0110588	0.00733387	2521	tags=34%, list=17%, signal=28%	PKN1/DLG5/PRKAR1A/SOX11/TNFAIP3/CD300A/GAL/BMP4/PLA2G2A/PDE5A/LST1/LILRB2/CEBPB/HAVCR2/FCGR2B/PRNP/CD86/VSIG4/LILRB1/TWSG1/MNDA/TYROBP/LRRC32/GPNMB/GREM1
GO_NEPHRON_MORPHOGENESIS	74	-0.577171	-1.82326	0.00116822	0.0110588	0.00733387	2549	tags=41%, list=17%, signal=34%	SIX4/FGF1/SMO/BCL2/ADAMTS16/LZTS2/GATA3/HOXB7/KLHL3/GLI3/FOXD1/WNT11/MAGED1/BMP4/ILK/PBX1/SIX2/WNT2B/PTCH1/DCHS1/FAT4/NOG/FGF2/GPC3/TCF21/OSR1/PDGFRB/PKD2/AGT/GREM1
GO_REGULATION_OF_CARDIAC_MUSCLE_TISSUE_DEVELOPMENT	74	-0.653221	-2.0635	0.00116822	0.0110588	0.00733387	1938	tags=39%, list=13%, signal=34%	FGFR1/KCNK2/PIM1/HEY2/TGFBR2/TGFB1/FGF9/BMP4/EDN1/WNT2/TGFBR1/MEF2C/YAP1/NOG/FGF2/JPH2/IGF1/GLI1/TGFBR3/RBP4/FZD7/MEIS1/MYOCD/RGS2/ZFPM2/RGS4/DKK1/GJA1/GREM1
GO_REGULATION_OF_EPITHELIAL_TO_MESENCHYMAL_TRANSITION	74	-0.614594	-1.94147	0.00116822	0.0110588	0.00733387	1650	tags=38%, list=11%, signal=34%	SNAI1/TGFBR2/SMAD7/TGFB1/ACVR1/OLFM1/BMP4/TGFB2/VASN/TGFBR1/IL6/PDPN/NOG/ENG/LEF1/COL1A1/PHLDB2/DAB2/WWTR1/SFRP1/TWIST1/TGFB3/ISL1/DACT3/EPHA3/TGFB1I1/SFRP2/GREM1
GO_CARDIAC_SEPTUM_MORPHOGENESIS	71	-0.65468	-2.05835	0.00117509	0.0110588	0.00733387	2986	tags=55%, list=20%, signal=44%	BMPR1A/ROBO2/NOS3/ID2/GJA5/RARB/TBX2/SMO/CITED2/SOX11/WNT5A/HEY2/TGFBR2/VANGL2/SMAD7/ACVR1/WNT11/SOX4/BMP4/TGFB2/NOTCH2/SLIT3/TGFBR1/HEY1/FZD1/NRP2/PARVA/BMPR2/NRP1/NOG/ENG/ROBO1/TGFBR3/SEMA3C/FZD2/ISL1/ZFPM2/HEYL/SLIT2
GO_ENDODERM_DEVELOPMENT	71	-0.612061	-1.92436	0.00117509	0.0110588	0.00733387	1454	tags=34%, list=10%, signal=31%	ITGA4/SOX17/ZFP36L1/ITGB5/SOX7/BMP4/ITGA5/MMP2/ITGB2/LAMB1/NOG/ITGAV/COL6A1/COL12A1/ITGA7/FN1/LAMC1/COL4A2/COL5A1/COL5A2/COL11A1/DKK1/INHBA/COL8A1
GO_NERVE_DEVELOPMENT	71	-0.567538	-1.78437	0.00117509	0.0110588	0.00733387	1834	tags=32%, list=12%, signal=29%	LRIG1/ITGA4/HOXB3/ADARB1/GLI3/NPTX1/HOXA1/SEMA3A/NRTN/ILK/NTF3/VCAM1/HOXA3/NRP2/NRP1/HOXB2/SULF2/EGR2/SLC1A3/SERPINE2/ISL1/MAFB/SULF1
GO_CARDIAC_VENTRICLE_MORPHOGENESIS	69	-0.694956	-2.17442	0.00118064	0.0110588	0.00733387	1767	tags=42%, list=12%, signal=37%	TNNC1/GATA3/HEY2/UBE4B/RYR2/TGFBR2/SMAD7/TGFB1/SOX4/TGFB2/FOXC2/TGFBR1/HEY1/SMARCD3/MEF2C/NOG/ENG/TGFBR3/SEMA3C/TPM1/HEG1/ISL1/HAND2/ZFPM2/FOXF1/COL11A1/HEYL/CPE/SFRP2
GO_NEGATIVE_REGULATION_OF_WOUND_HEALING	69	-0.640918	-2.00535	0.00118064	0.0110588	0.00733387	1607	tags=33%, list=11%, signal=30%	CD34/SERPINB2/WFDC1/SH2B3/ANXA5/PLAU/CD109/EDN1/PRKG1/THBD/TFPI/SERPINE1/PDGFRA/FGF2/PHLDB2/PLAT/SERPINE2/APOE/THBS1/PROS1/GJA1/SERPING1/FAP
GO_REGULATION_OF_EPITHELIAL_CELL_APOPTOTIC_PROCESS	67	-0.579475	-1.81003	0.00118064	0.0110588	0.00733387	2024	tags=40%, list=14%, signal=35%	SORT1/KDR/PPARGC1A/ABL1/TNFAIP3/ICAM1/TEK/GATA3/ITGA4/PLCG1/BOK/HMOX1/ZFP36L1/WFS1/RAMP2/GSN/CD248/GAS6/COL18A1/ANGPT1/IL6/SERPINE1/SCG2/NUPR1/CCL2/THBS1/SFRP4
GO_ENDOCHONDRAL_BONE_MORPHOGENESIS	68	-0.601712	-1.87985	0.00118203	0.0110588	0.00733387	2653	tags=47%, list=18%, signal=39%	AXIN2/RARB/COL7A1/SHOX2/FGF18/MMP16/DLX5/MMP14/NAB2/TEK/SCARA3/TGFBR2/COCH/RUNX2/STC1/BMP4/THBS3/MEF2C/ANXA6/BMPR2/CSGALNACT1/BMPR1B/COL6A1/COL1A1/COL12A1/SERPINH1/COL14A1/COL6A2/TMEM119/COL6A3/MATN3/COMP
GO_NEGATIVE_REGULATION_OF_CELLULAR_RESPONSE_TO_TRANSFORMING_GROWTH_FACTOR_BETA_STIMULUS	68	-0.634386	-1.98193	0.00118203	0.0110588	0.00733387	1808	tags=37%, list=12%, signal=32%	SKIL/FAM89B/SKI/TGFBR2/SMAD7/TGFB1/PEG10/CHST11/ADAMTSL2/CD109/VASN/TGFBR1/RASL11B/HTRA3/CAV2/PMEPA1/TGFBR3/TGFB3/CAV1/HTRA1/FBN1/LTBP1/EMILIN1/TGFB1I1/ASPN
GO_REGULATION_OF_TISSUE_REMODELING	68	-0.579919	-1.81177	0.00118203	0.0110588	0.00733387	1201	tags=25%, list=8%, signal=23%	P2RX7/PDK4/CARTPT/LTBP3/IL6/TNFSF11/CSF1R/SFRP1/HAND2/DDR2/TNFRSF11B/TMEM119/SPP1/GPNMB/AGT/GREM1/THBS4
GO_RESPONSE_TO_AXON_INJURY	68	-0.543065	-1.69663	0.00118203	0.0110588	0.00733387	1188	tags=28%, list=8%, signal=26%	GRN/KCNK2/EPHA4/MTR/GAP43/PTN/LAMB2/LRP1/AIF1/JAM3/ISL1/MAP1B/SPP1/TYROBP/TNC/RGMA/LGALS1/DPYSL3/APOD
GO_VENTRICULAR_SEPTUM_DEVELOPMENT	68	-0.623475	-1.94784	0.00118203	0.0110588	0.00733387	1790	tags=54%, list=12%, signal=48%	SAV1/STRA6/LMO4/ROBO2/NOS3/LUZP1/ID2/GJA5/CITED2/SOX11/WNT5A/GATA3/PDE2A/HEY2/TGFBR2/VANGL2/SMAD7/ACVR1/WNT11/SOX4/BMP4/TGFB2/SLIT3/TGFBR1/HEY1/FZD1/BMPR2/NOG/ROBO1/TGFBR3/FZD2/HEG1/SALL4/ZFPM2/LTBP1/HEYL/SLIT2
GO_NEGATIVE_REGULATION_OF_OSSIFICATION	65	-0.599172	-1.85834	0.00119474	0.0110588	0.00733387	2833	tags=43%, list=19%, signal=35%	GDF10/AXIN2/ID2/CDK6/ENPP1/BCL2/HDAC4/ECM1/SKI/CCR1/TWIST2/CHSY1/SRGN/HOXA2/ID3/PTCH1/LTBP3/MEF2C/CHRD/IGFBP5/NOG/TWSG1/TNN/SFRP1/TWIST1/HAND2/DKK1/GREM1
GO_OVULATION_CYCLE	64	-0.58557	-1.81144	0.00119474	0.0110588	0.00733387	3105	tags=48%, list=21%, signal=39%	EGFR/EGR1/ROBO2/ARRB1/NOS3/LEP/NCOR2/MMP19/STAT5B/HAS2/EREG/ETS1/PTX3/RETN/HAS1/PGR/TGFB2/SLIT3/FZD4/PTN/ADAMTS1/OXTR/PAM/PDGFRA/BMPR1B/AXL/TGFB3/INHBA/MMP7/SLIT2/SERPINF1
GO_REGULATION_OF_PHOSPHOLIPASE_ACTIVITY	64	-0.587387	-1.81706	0.00119474	0.0110588	0.00733387	3260	tags=56%, list=22%, signal=44%	ABL2/P2RY12/EGFR/NMUR1/FLT1/SNCA/LPAR1/BICD1/P2RY6/GNA15/PLA2G5/ITK/ABL1/FGFR1/PTAFR/ARHGAP6/PLA2R1/CCL5/NTRK2/PLCG1/ANXA1/NTF3/HTR2A/PPT1/LRP1/PDGFRA/SELE/C5AR1/FGF2/KIT/AGTR1/RGS2/PDGFRB/EDNRA/HTR2B/AGT
GO_SMOOTH_MUSCLE_CELL_MIGRATION	64	-0.697772	-2.15853	0.00119474	0.0110588	0.00733387	2785	tags=56%, list=19%, signal=46%	LPAR1/FOXO4/P2RY6/PPARGC1A/BCL2/HDAC4/HAS2/PDGFD/PLXNA1/SORL1/CCL5/NDRG4/SSH1/DOCK4/FGF9/PLAU/ILK/POSTN/PRKG1/ADAMTS1/PARVA/MEF2C/LRP1/SERPINE1/IGFBP5/NRP1/IGF1/AIF1/TPM1/PLAT/MYOCD/PDGFRB/NOX4/IGFBP3/SLIT2/AGT
GO_MESONEPHRIC_TUBULE_MORPHOGENESIS	63	-0.623903	-1.92801	0.00119617	0.0110588	0.00733387	2549	tags=44%, list=17%, signal=37%	SIX4/FGF1/SMO/BCL2/ADAMTS16/LZTS2/GATA3/HOXB7/GLI3/FOXD1/WNT11/MAGED1/BMP4/ILK/PBX1/SIX2/WNT2B/PTCH1/DCHS1/FAT4/NOG/FGF2/GPC3/TCF21/OSR1/PKD2/AGT/GREM1
GO_MYOFIBRIL_ASSEMBLY	63	-0.620235	-1.91667	0.00119617	0.0110588	0.00733387	3000	tags=48%, list=20%, signal=38%	MYOZ2/CASQ1/TMOD2/NEB/ACTN2/SIX4/MEF2A/SRF/PRKAR1A/ACTA1/MYH3/ITGB1/LDB3/MYOM1/EDN1/OBSL1/MEF2C/PDGFRA/FHOD3/ACTC1/TMOD1/TPM1/CFL2/CSRP1/PDGFRB/PGM5/CASQ2/MYH10/LMOD1/MYH11
GO_NEGATIVE_REGULATION_OF_AXONOGENESIS	63	-0.568833	-1.75783	0.00119617	0.0110588	0.00733387	1790	tags=30%, list=12%, signal=27%	WNT5A/SEMA3G/SEMA3E/TRAK2/SEMA3A/NGFR/RTN4/ULK2/SEMA4C/NTN1/EPHA7/MAP2/NRP1/SEMA6A/SEMA3C/FGF13/SPP1/THY1/SLIT2
GO_REGULATION_OF_RELEASE_OF_SEQUESTERED_CALCIUM_ION_INTO_CYTOSOL	63	-0.565047	-1.74613	0.00119617	0.0110588	0.00733387	2275	tags=35%, list=15%, signal=30%	CXCL11/ABL1/CX3CL1/CACNA1C/PLCG1/RYR2/DMD/SLC8A1/CXCL9/MYO5A/F2R/DRD1/CLIC2/ANK2/CXCL10/JPH2/ATP1A2/TRPC1/THY1/PKD2/CASQ2/PLN
GO_ARTERY_MORPHOGENESIS	61	-0.666153	-2.05023	0.00119761	0.0110588	0.00733387	1489	tags=43%, list=10%, signal=39%	SMAD7/ACVRL1/HOXA1/WNT11/SOX4/BMP4/TGFB2/FOXC2/TGFBR1/HEY1/BMPR2/LRP1/NRP1/NOG/ENG/NOTCH3/MYOCD/HAND2/PDGFRB/FOXF1/APOE/PKD2/COL3A1/PRRX1/COMP/MYLK
GO_CELLULAR_EXTRAVASATION	61	-0.558328	-1.71837	0.00119761	0.0110588	0.00733387	3361	tags=59%, list=22%, signal=46%	CCR2/CRKL/CD177/PIK3CD/ADAM8/PLCB1/SELPLG/LEP/CD99/SELL/FER/ROCK1/PDGFD/PIK3CG/PTAFR/CX3CL1/ICAM1/ITGB1/CCL21/ITGA4/SELP/PLVAP/SIRPA/VCAM1/CD99L2/PECAM1/BST1/CXCL12/CX3CR1/ITGB2/SELE/IL1R1/ITGA1/JAM2/CCL2/THY1
GO_MEMBRANE_INVAGINATION	61	-0.635607	-1.95622	0.00119761	0.0110588	0.00733387	2021	tags=38%, list=13%, signal=33%	DOCK1/NCKAP1L/MYH9/CD36/CD300A/BIN2/GSN/ELMO1/FCGR2B/ABCA1/ITGB2/ITGAM/SPIRE1/MSR1/SYT11/AIF1/RHOBTB3/FCER1G/MFGE8/TREM2/THBS1/RAB31/C3
GO_POSITIVE_REGULATION_OF_RESPONSE_TO_WOUNDING	61	-0.566588	-1.7438	0.00119761	0.0110588	0.00733387	2034	tags=34%, list=14%, signal=30%	GRN/PLEK/CD36/CLEC7A/TGFBR2/SELP/ANXA1/F2R/FOXC2/PTN/CLDN3/THBD/TLR4/PDPN/LRP1/SERPINE1/CXCR4/CLDN1/THBS1/MYLK/SMOC2
GO_REGULATION_OF_BONE_MINERALIZATION	61	-0.676172	-2.08106	0.00119761	0.0110588	0.00733387	1560	tags=39%, list=10%, signal=35%	CCR1/GPM6B/SLC8A1/TGFB1/ACVR1/BMP4/P2RX7/SRGN/ANKH/FAM20C/PTN/LTBP3/MEF2C/BMPR2/BMPR1B/OSR1/TWIST1/TGFB3/DDR2/TMEM119/COMP/OMD/MGP/GREM1
GO_REGULATION_OF_HEART_GROWTH	61	-0.628881	-1.93551	0.00119761	0.0110588	0.00733387	2106	tags=38%, list=14%, signal=33%	FGFR1/KCNK2/PIM1/HEY2/BASP1/TGFBR2/FGF9/EDN1/WNT2/TGFBR1/MEF2C/YAP1/NOG/FGF2/IGF1/GLI1/TGFBR3/RBP4/MEIS1/RGS2/ZFPM2/RGS4/GJA1
GO_REGULATION_OF_HUMORAL_IMMUNE_RESPONSE	61	-0.563656	-1.73477	0.00119761	0.0110588	0.00733387	1367	tags=30%, list=9%, signal=27%	C4BPA/CFI/CD81/FCGR2B/CFH/VSIG4/C5AR1/C3AR1/C1QA/C1QC/A2M/C1QB/PROS1/C1S/C1R/SERPING1/C3/C7
GO_CELL_ADHESION_MEDIATED_BY_INTEGRIN	62	-0.566753	-1.74719	0.00120192	0.0110588	0.00733387	2097	tags=42%, list=14%, signal=36%	PIK3CG/NCKAP1L/ICAM1/ITGB1/CCL5/CCL21/ITGA4/SWAP70/DPP4/ITGB5/TGFB2/PODXL/PLAU/FOXC2/ITGA5/ITGA11/ITGB2/SERPINE1/ITGAV/SNAI2/JAM3/COL16A1/FBN1/ITGBL1/CYP1B1/SFRP2
GO_GLOMERULUS_DEVELOPMENT	62	-0.663471	-2.04535	0.00120192	0.0110588	0.00733387	2710	tags=55%, list=18%, signal=45%	PROM1/GPR4/COL4A4/BCL2/MYO1E/KLF15/PDGFD/MPV17/TEK/BASP1/CD34/VANGL2/NID1/BMP4/MAGI2/PODXL/NOTCH2/FOXC2/ENPEP/LAMB2/PECAM1/ANGPT1/MEF2C/PDGFRA/NOG/SULF2/TCF21/NOTCH3/WWTR1/OSR1/PDGFRB/ACTA2/HEYL/SULF1
GO_MESODERM_MORPHOGENESIS	62	-0.592793	-1.82747	0.00120192	0.0110588	0.00733387	2337	tags=35%, list=16%, signal=30%	SRF/PRKAR1A/FGFR1/ITGB1/WNT5A/SNAI1/ACVR1/WNT11/BMP4/ITGA8/FOXC2/SIX2/BMPR2/CHRD/NOG/LEF1/TWSG1/FOXF1/DKK1/INHBA/GJA1/SFRP2
GO_NEGATIVE_REGULATION_OF_EPITHELIAL_CELL_MIGRATION	62	-0.60586	-1.86775	0.00120192	0.0110588	0.00733387	2254	tags=39%, list=15%, signal=33%	HDAC5/STARD13/PTPRG/SPRED1/CORO1C/TGFB1/ACVRL1/STC1/MMRN2/VASH1/SEMA3A/EVL/MCC/MEF2C/PTPRM/NR2F2/FGF2/APOE/DCN/THBS1/MEOX2/PFN2/SLIT2/SERPINF1
GO_POSITIVE_REGULATION_OF_MUSCLE_TISSUE_DEVELOPMENT	62	-0.610313	-1.88147	0.00120192	0.0110588	0.00733387	2736	tags=45%, list=18%, signal=37%	DLL1/PPARGC1A/HAMP/TBX2/SHOX2/FLOT1/BCL2/CREB1/FGFR1/PIM1/HEY2/CDON/TGFB1/FGF9/BMP4/EDN1/WNT2/GPC1/MEF2C/YAP1/FGF2/IGF1/RBM24/GLI1/TGFBR3/MYOCD/ZFPM2/GREM1
GO_REGULATION_OF_SYNAPTIC_TRANSMISSION_GLUTAMATERGIC	62	-0.571901	-1.76306	0.00120192	0.0110588	0.00733387	2392	tags=34%, list=16%, signal=29%	DGKI/GLUL/RELN/SYT1/NLGN1/ADCYAP1/STXBP1/SHANK3/HTR2A/DRD1/LRRK2/CDH2/OXTR/MEF2C/TSHZ3/ATP1A2/PTGS2/ROR2/SERPINE2/CCL2/DKK1
GO_SOMITOGENESIS	62	-0.546273	-1.68405	0.00120192	0.0110588	0.00733387	1790	tags=24%, list=12%, signal=21%	WNT5A/MIB1/PCDH8/CDX1/FOXC2/MEOX1/ZEB2/LEF1/SEMA3C/SFRP1/ROR2/FOXF1/MEOX2/DKK1/SFRP2
GO_COMPLEMENT_ACTIVATION	59	-0.614085	-1.87944	0.00120337	0.0110588	0.00733387	1367	tags=29%, list=9%, signal=26%	C4BPA/CFI/CD81/CFH/VSIG4/C5AR1/C3AR1/C1QA/C1QC/A2M/C1QB/PROS1/C1S/C1R/SERPING1/C3/C7
GO_MATERNAL_PROCESS_INVOLVED_IN_FEMALE_PREGNANCY	59	-0.56621	-1.73292	0.00120337	0.0110588	0.00733387	1689	tags=31%, list=11%, signal=27%	STC2/AR/STOX2/STC1/PGR/PTN/HAVCR2/AKR1B1/PAM/BMPR2/NR2F2/PTGS2/RGS2/LDOC1/SPP1/PTGIS/MMP7/GJA1
GO_NEUROINFLAMMATORY_RESPONSE	59	-0.596801	-1.82655	0.00120337	0.0110588	0.00733387	2163	tags=54%, list=14%, signal=47%	EGFR/IFNG/ATM/SNCA/CST7/SMO/PTPRC/NAMPT/GRN/CX3CL1/TNFRSF1B/CTSC/TLR8/SPHK1/CD200/LRRK2/IL6/ITGB2/LRP1/ITGAM/TLR2/C5AR1/TLR7/SYT11/IGF1/IL33/AIF1/C1QA/PTGS2/NUPR1/TREM2/TYROBP
GO_AMINOGLYCAN_CATABOLIC_PROCESS	60	-0.601289	-1.8405	0.00120482	0.0110588	0.00733387	1905	tags=32%, list=13%, signal=28%	SDC3/HSPG2/ARSB/TGFB1/CSPG4/GPC1/KERA/FMOD/GPC6/FGF2/GPC3/SDC2/PRELP/DCN/LUM/BGN/VCAN/OMD/OGN
GO_ANIMAL_ORGAN_FORMATION	60	-0.586217	-1.79436	0.00120482	0.0110588	0.00733387	2986	tags=47%, list=20%, signal=38%	BMPR1A/ROBO2/AXIN2/FGF1/CITED2/RDH10/SPRY1/FGFR1/PIM1/WNT5A/TGFBR2/AR/GLI3/SOX17/GLI2/BMP4/WNT2/SMARCD3/HOXA3/FGF10/WNT2B/MEF2C/NOG/ROBO1/ISL1/HAND2/DKK1/SULF1
GO_CARDIAC_MUSCLE_TISSUE_MORPHOGENESIS	60	-0.631821	-1.93395	0.00120482	0.0110588	0.00733387	1790	tags=35%, list=12%, signal=31%	WNT5A/TNNC1/HEY2/UBE4B/RYR2/SMAD7/TGFB1/MYOM1/TGFB2/FOXC2/WNT2/TGFBR1/NOG/ENG/TGFBR3/ACTC1/TPM1/HEG1/ISL1/ZFPM2/COL11A1
GO_PROTEOGLYCAN_BIOSYNTHETIC_PROCESS	60	-0.635794	-1.94611	0.00120482	0.0110588	0.00733387	2740	tags=52%, list=18%, signal=42%	CHPF/EXT2/FOXL1/CHST12/XYLT1/HS2ST1/CHST10/EXTL2/CYTL1/VANGL2/CHST11/DSEL/GAL3ST4/CSPG4/UST/CHSY1/CHST14/CHST13/CHST7/BMPR2/CSGALNACT1/CHSY3/BMPR1B/CSGALNACT2/IGF1/HS6ST2/DSE/CHST3/DCN/BGN/VCAN
GO_PATHWAY_RESTRICTED_SMAD_PROTEIN_PHOSPHORYLATION	58	-0.642713	-1.9624	0.00120919	0.0110588	0.00733387	1592	tags=38%, list=11%, signal=34%	TGFBR2/SMAD7/TGFB1/ACVR1/ACVRL1/BMP4/TGFB2/RBPMS/TGFBR1/BMPR2/NOG/ENG/INHBB/PMEPA1/DAB2/TGFBR3/TWSG1/TGFB3/EMILIN1/DKK1/INHBA/GREM1
GO_STRIATED_MUSCLE_CELL_PROLIFERATION	58	-0.614388	-1.87591	0.00120919	0.0110588	0.00733387	2106	tags=41%, list=14%, signal=36%	PRKAR1A/FGFR1/KCNK2/PIM1/NDRG4/SIX5/HEY2/TGFBR2/FGF9/TGFB2/FOXC2/WNT2/TGFBR1/ANGPT1/MEF2C/YAP1/NOG/FGF2/GLI1/TGFBR3/RBP4/MEIS1/ZFPM2/GJA1
GO_HEART_VALVE_DEVELOPMENT	57	-0.632587	-1.92941	0.00121065	0.0110588	0.00733387	3033	tags=56%, list=20%, signal=45%	DLL4/BMPR1A/ROBO2/NOS3/GJA5/SHOX2/ROCK1/TNFRSF1B/GATA3/PDE2A/HEY2/SNAI1/TGFBR2/TGFB1/ACVR1/SOX4/OLFM1/BMP4/TGFB2/NOTCH2/SLIT3/HEY1/DCHS1/MEF2C/BMPR2/ROBO1/SNAI2/TWIST1/ELN/EMILIN1/HEYL/SLIT2
GO_MUSCLE_FIBER_DEVELOPMENT	56	-0.533884	-1.6241	0.00121065	0.0110588	0.00733387	2511	tags=39%, list=17%, signal=33%	NEB/CHRNB1/SMO/HDAC9/SGCB/SHOX2/BCL2/ACTA1/HDAC4/DYSF/GPX1/SKI/DMD/MYOM1/BMP4/SGCD/CAV2/UCHL1/LOX/FLNC/COMP/MYH11
GO_NEGATIVE_REGULATION_OF_CELL_SUBSTRATE_ADHESION	56	-0.656609	-1.99744	0.00121065	0.0110588	0.00733387	2075	tags=48%, list=14%, signal=42%	ARHGAP6/GBP1/DUSP22/MMP14/CX3CL1/PIK3R1/SEMA3E/CORO1C/MAP4K4/ACVRL1/HOXA7/BCL6/FZD4/MYOC/CDKN2A/DLC1/POSTN/LRP1/SERPINE1/COL1A1/PHLDB2/FZD7/THBS1/LGALS1/FBLN1/SPOCK1/APOD
GO_POSITIVE_REGULATION_OF_ACTIN_FILAMENT_BUNDLE_ASSEMBLY	56	-0.618343	-1.88103	0.00121065	0.0110588	0.00733387	2322	tags=43%, list=15%, signal=36%	PPM1F/ABL1/PLEK/SORBS3/CX3CL1/LIMCH1/SWAP70/WNT11/EVL/ARHGEF10/MYOC/TGFBR1/SH3PXD2B/SYNPO/GPR65/NRP1/TPM1/TAC1/SFRP1/TGFB3/FLNA/NOX4/PFN2/SYNPO2
GO_REGULATION_OF_CARTILAGE_DEVELOPMENT	57	-0.664168	-2.02573	0.00121065	0.0110588	0.00733387	3125	tags=60%, list=21%, signal=47%	BMP6/RELA/LOXL2/AXIN2/LEP/RARB/SOX5/BMP1/SHOX2/FGF18/WNT5A/ZBTB16/ADAMTS12/RUNX2/GLI3/ACVRL1/WNT9A/WNT11/GLI2/BMP4/MAF/TRPS1/TGFBR1/SIX2/LTBP3/BMPR2/NOG/BMPR1B/PTHLH/SNAI2/FRZB/EFEMP1/CTSK/GREM1
GO_REGULATION_OF_CELL_SUBSTRATE_JUNCTION_ASSEMBLY	56	-0.6497	-1.97642	0.00121065	0.0110588	0.00733387	2712	tags=70%, list=18%, signal=57%	PTEN/WNT4/CLASP2/CLASP1/LDB1/ROCK2/FAM107A/BCAS3/EFNA5/LIMS1/ITGB1BP1/KDR/PPM1F/ABL1/ROCK1/ARHGAP6/DUSP22/DAPK3/MMP14/TEK/LIMCH1/DUSP3/MACF1/GPM6B/CORO1C/MAP4K4/ACVRL1/MYOC/DLC1/LRP1/NRP1/PHLDB2/SFRP1/COL16A1/EPHA3/THY1/THBS1/APOD/GREM1
GO_REGULATION_OF_SMOOTH_MUSCLE_CONTRACTION	56	-0.634632	-1.93058	0.00121065	0.0110588	0.00733387	1447	tags=30%, list=10%, signal=28%	DOCK4/SPHK1/F2R/EDN1/PRKG1/OXTR/CALCRL/CHRNA3/KIT/ATP1A2/PTGS2/MYOCD/CAV1/TACR2/RGS2/KCNMA1/CNN1
GO_ADHERENS_JUNCTION_ORGANIZATION	55	-0.547692	-1.65956	0.00121803	0.0110588	0.00733387	2480	tags=42%, list=17%, signal=35%	ADD1/DLG5/MAPRE2/CDH17/ZNF703/IQSEC1/VCL/PIP5K1C/CADM1/MAP4K4/SMAD7/KIFC3/CDH5/CDH19/CDH13/RAMP2/RAB8B/CDH3/CDH2/RASSF8/RDX/JAM3/CDH11
GO_CELL_DIFFERENTIATION_INVOLVED_IN_KIDNEY_DEVELOPMENT	55	-0.630773	-1.9113	0.00121803	0.0110588	0.00733387	2710	tags=47%, list=18%, signal=39%	PROM1/GPR4/SMO/MYO1E/KLF15/GATA3/BASP1/CD34/GLI3/BMP4/MAGI2/PODXL/NOTCH2/FOXC2/LAMB2/SIX2/PTCH1/MEF2C/YAP1/FAT4/TCF21/WWTR1/OSR1/GLIS2/ACTA2/GREM1
GO_NEGATIVE_REGULATION_OF_T_CELL_PROLIFERATION	55	-0.551598	-1.67139	0.00121803	0.0110588	0.00733387	1245	tags=24%, list=8%, signal=22%	BMP4/PLA2G2A/PDE5A/LILRB2/CEBPB/HAVCR2/PRNP/CD86/VSIG4/LILRB1/TWSG1/LRRC32/GPNMB
GO_POSITIVE_REGULATION_OF_PHOSPHOLIPASE_ACTIVITY	55	-0.557827	-1.69027	0.00121803	0.0110588	0.00733387	3260	tags=51%, list=22%, signal=40%	ABL2/P2RY12/EGFR/NMUR1/FLT1/LPAR1/P2RY6/GNA15/PLA2G5/ITK/FGFR1/PTAFR/ARHGAP6/CCL5/NTRK2/PLCG1/NTF3/HTR2A/PDGFRA/SELE/C5AR1/FGF2/KIT/AGTR1/PDGFRB/EDNRA/HTR2B/AGT
GO_REGULATION_OF_MORPHOGENESIS_OF_A_BRANCHING_STRUCTURE	55	-0.644833	-1.9539	0.00121803	0.0110588	0.00733387	2549	tags=47%, list=17%, signal=39%	SIX4/SMO/SHOX2/BCL11A/ABL1/FGFR1/WNT5A/HOXB7/AR/NTN4/MAGED1/BMP4/RTN4/HGF/WNT2/LRRK2/SIX2/FGF10/WNT2B/FGF7/NOG/SNAI2/SFRP1/AGT/SULF1/GREM1
GO_REGULATION_OF_VASOCONSTRICTION	55	-0.54113	-1.63967	0.00121803	0.0110588	0.00733387	2697	tags=35%, list=18%, signal=28%	LEP/HRH1/GJA5/PTAFR/KCNMB4/ICAM1/DOCK4/KCNA5/F2R/HTR2A/EDN1/OXTR/BMPR2/AGTR1/ATP1A2/PTGS2/CAV1/GJA1/AGT
GO_PLATELET_DERIVED_GROWTH_FACTOR_RECEPTOR_SIGNALING_PATHWAY	53	-0.609665	-1.84224	0.00122399	0.0110588	0.00733387	2823	tags=43%, list=19%, signal=35%	SNCA/RAPGEF1/CBL/PTGIR/FER/ABL1/PTPN12/MYO1E/PDGFD/NDRG4/ARID5B/TXNIP/LRP1/PDGFRA/HIP1/NRP1/PLAT/LOX/MYOCD/PDGFRB/PDGFC/PDGFRL/APOD
GO_POSITIVE_REGULATION_OF_FAT_CELL_DIFFERENTIATION	53	-0.59799	-1.80696	0.00122399	0.0110588	0.00733387	1587	tags=34%, list=11%, signal=30%	CREBL2/ZBTB16/CMKLR1/ZFP36L1/FNDC5/HTR2A/CEBPA/CEBPB/SH3PXD2B/LPL/SNAI2/LMO3/CCDC3/SFRP1/PTGS2/RARRES2/FRZB/SFRP2
GO_REGULATION_OF_KIDNEY_DEVELOPMENT	53	-0.577446	-1.74488	0.00122399	0.0110588	0.00733387	1766	tags=38%, list=12%, signal=33%	PROM1/SIX4/SMO/PDGFD/GATA3/HOXB7/BASP1/FOXD1/MAGED1/BMP4/SIX2/WNT2B/YAP1/FAT4/NOG/WWTR1/OSR1/PDGFRB/AGT/GREM1
GO_REGULATION_OF_MUSCLE_HYPERTROPHY	53	-0.549251	-1.65969	0.00122399	0.0110588	0.00733387	2610	tags=32%, list=17%, signal=27%	HAMP/MEF2A/ROCK1/IL6ST/ERRFI1/TNFRSF1B/LMCD1/PDE5A/EDN1/ATP2B4/IGFBP5/PDE9A/IGF1/RGS2/HAND2/RGS4/AGT
GO_FOREBRAIN_CELL_MIGRATION	54	-0.545997	-1.649	0.00122549	0.0110588	0.00733387	3187	tags=44%, list=21%, signal=35%	P2RY12/EGFR/LHX6/NKX2-1/PAFAH1B1/EMX2/SRF/RELN/ARL13B/GLI3/SEMA3A/RTN4/DRD1/LRRK2/NRP2/CXCL12/LAMB1/NRP1/CXCR4/AXL/ROBO1/DIXDC1/FGF13/SLIT2
GO_PLATELET_AGGREGATION	54	-0.56786	-1.71503	0.00122549	0.0110588	0.00733387	2264	tags=39%, list=15%, signal=33%	CD9/PIK3CG/C1QTNF1/PLEK/STXBP1/MYH9/VCL/PEAR1/SH2B3/ILK/TLN1/GAS6/PRKG1/PDPN/HSPB1/PDGFRA/SERPINE2/CSRP1/FLNA/COMP/MYL9
GO_POSITIVE_CHEMOTAXIS	54	-0.589677	-1.78092	0.00122549	0.0110588	0.00733387	1973	tags=37%, list=13%, signal=32%	ROBO3/CX3CL1/WNT5A/CCL5/CDH13/BMP4/HGF/NTF3/FGF10/ANGPT1/VEGFB/CXCL12/FGF7/VEGFC/LRP1/CXCL10/NRP1/FGF2/SCG2/GPNMB
GO_POSITIVE_REGULATION_OF_BLOOD_VESSEL_DIAMETER	54	-0.567185	-1.71299	0.00122549	0.0110588	0.00733387	2086	tags=35%, list=14%, signal=30%	PTAFR/ADCYAP1/SCPEP1/GPX1/EDNRB/HMOX1/DOCK4/DRD1/PRKG1/BMPR2/VIP/PTPRM/ITGA1/RGS2/APOE/KCNMB1/KCNMA1/GJA1/AGT
GO_AORTA_DEVELOPMENT	52	-0.659248	-1.98665	0.00123153	0.0110588	0.00733387	1746	tags=54%, list=12%, signal=48%	NDST1/ADAMTS6/EFNB2/DLL4/BMPR1A/ROBO2/LEP/TBX2/SRF/PDE2A/HEY2/ACVRL1/PLXND1/SOX4/TGFB2/HEY1/LRP1/ENG/ROBO1/LOXL1/LOX/PRICKLE1/PDGFRB/LTBP1/PKD2/COL3A1/MYH10/MYLK
GO_CELLULAR_RESPONSE_TO_AMINO_ACID_STIMULUS	52	-0.646487	-1.94819	0.00123153	0.0110588	0.00733387	3105	tags=52%, list=21%, signal=41%	EGFR/KLHL22/SESN1/RRAGC/UBR1/AMIGO1/BCL11A/CPEB1/PDGFD/RRAGA/FYN/NTRK2/RRAGB/SESN3/CYBB/CEBPB/MMP2/PDGFRA/COL6A1/COL1A1/COL4A1/RRAGD/COL16A1/PDGFC/COL5A2/COL1A2/COL3A1
GO_NEGATIVE_REGULATION_OF_CALCIUM_ION_TRANSPORT	52	-0.570437	-1.71901	0.00123153	0.0110588	0.00733387	3109	tags=44%, list=21%, signal=35%	PACSIN3/ADRA2A/NOS3/REM1/CD33/BCL2/DYSF/CACNB3/GNAO1/ICAM1/GNB5/STC1/SESTD1/LILRB2/CLIC2/RRAD/LILRB1/ATP1A2/PTGS2/PKD2/GEM/CASQ2/PLN
GO_NEGATIVE_REGULATION_OF_INTRACELLULAR_TRANSPORT	52	-0.599752	-1.80736	0.00123153	0.0110588	0.00733387	1947	tags=33%, list=13%, signal=29%	ARHGAP1/IL13RA2/CD36/CD84/CD300A/HMOX1/PKIA/MDFIC/LRRK2/ANGPT1/PKIG/RAB23/MAP1B/FOXF1/CRYAB/PLN/APOD
GO_NEURAL_CREST_CELL_MIGRATION	52	-0.572486	-1.72519	0.00123153	0.0110588	0.00733387	2089	tags=40%, list=14%, signal=35%	PITX2/KITLG/EDNRB/SEMA3G/SEMA3E/CORO1C/ACVR1/SEMA3A/NRTN/BMP4/SEMA4C/NRP2/NRP1/ZEB2/SEMA6A/SEMA3C/FN1/TWIST1/ISL1/HAND2/HTR2B
GO_POSITIVE_REGULATION_OF_OSTEOBLAST_DIFFERENTIATION	52	-0.663907	-2.00069	0.00123153	0.0110588	0.00733387	1475	tags=40%, list=10%, signal=37%	ACVR1/RUNX2/GLI3/CEBPD/BMP4/HGF/ILK/FAM20C/CEBPA/CEBPB/PDLIM7/IL6/MEF2C/BMPR2/BMPR1B/IGF1/PRKD1/DDR2/TMEM119/CTHRC1/SFRP2
GO_REGULATION_OF_NITRIC_OXIDE_BIOSYNTHETIC_PROCESS	52	-0.550265	-1.65823	0.00123153	0.0110588	0.00733387	1987	tags=40%, list=13%, signal=35%	ACP5/WDR35/CD36/ICAM1/DDAH2/PTX3/CLEC7A/CD34/RGN/SIRPA/EDN1/CX3CR1/ATP2B4/TLR4/ITGB2/AIF1/PTGS2/CAV1/PTGIS/PKD2/AGT
GO_VENTRICULAR_CARDIAC_MUSCLE_TISSUE_DEVELOPMENT	52	-0.60567	-1.82519	0.00123153	0.0110588	0.00733387	1767	tags=33%, list=12%, signal=29%	TNNC1/HEY2/UBE4B/RYR2/SMAD7/TGFB1/TGFB2/FOXC2/TGFBR1/NOG/ENG/TGFBR3/TPM1/HEG1/ISL1/ZFPM2/COL11A1
GO_MESENCHYME_MORPHOGENESIS	51	-0.725919	-2.17781	0.00123305	0.0110588	0.00733387	1790	tags=51%, list=12%, signal=45%	WNT5A/HEY2/SNAI1/TGFBR2/ACVR1/ACVRL1/WNT11/TGFB2/FOXC2/TGFBR1/HEY1/DCHS1/NOG/ENG/LEF1/ROBO1/SNAI2/ACTC1/OSR1/TMEM100/TWIST1/ISL1/FOXF1/ACTA2/HEYL/ACTG2
GO_NEGATIVE_REGULATION_OF_TUMOR_NECROSIS_FACTOR_SUPERFAMILY_CYTOKINE_PRODUCTION	51	-0.56222	-1.6867	0.00123305	0.0110588	0.00733387	2286	tags=35%, list=15%, signal=30%	ORM1/TNFAIP3/ACP5/ERRFI1/CX3CL1/CD34/SIRPA/GAS6/HAVCR2/TLR4/CLEC4A/LILRB1/AXL/SYT11/IGF1/TWIST1/TREM2/GPNMB
GO_NEURON_PROJECTION_REGENERATION	51	-0.629089	-1.88731	0.00123305	0.0110588	0.00733387	2034	tags=35%, list=14%, signal=31%	GRN/EPHA4/MTR/ULK1/GAP43/HGF/PTN/LAMB2/LRP1/JAM3/ISL1/MAP1B/SPP1/THY1/TNC/RGMA/PRRX1/APOD
GO_POSITIVE_REGULATION_OF_WOUND_HEALING	51	-0.563502	-1.69055	0.00123305	0.0110588	0.00733387	2004	tags=35%, list=13%, signal=31%	PLEK/CD36/CLEC7A/TGFBR2/SELP/ANXA1/F2R/FOXC2/CLDN3/THBD/TLR4/PDPN/SERPINE1/CXCR4/CLDN1/THBS1/MYLK/SMOC2
GO_SMOOTH_MUSCLE_CELL_DIFFERENTIATION	51	-0.606218	-1.8187	0.00123305	0.0110588	0.00733387	2722	tags=49%, list=18%, signal=40%	MECP2/NPNT/FOXO4/NFATC4/SGCB/SRF/EREG/EDNRB/HEY2/ACVR1/RAMP2/FGF9/BMP4/ITGA8/HEY1/SMARCD3/FGF10/MEF2C/PRDM6/ENG/KIT/MYOCD/FOXF1/COMP/RBPMS2
GO_CELL_COMMUNICATION_INVOLVED_IN_CARDIAC_CONDUCTION	49	-0.578676	-1.72931	0.00123457	0.0110588	0.00733387	1706	tags=33%, list=11%, signal=29%	CACNA1C/RYR2/SLC8A1/KCNN2/KCNA5/CACNB2/CTNNA3/CACNA2D1/ANK2/GJC1/SCN4B/ATP1A2/CAV1/FLNA/GJA1/CASQ2
GO_NEGATIVE_REGULATION_OF_MUSCLE_TISSUE_DEVELOPMENT	49	-0.663314	-1.98224	0.00123457	0.0110588	0.00733387	1938	tags=35%, list=13%, signal=30%	KCNK2/S100B/TGFBR2/TGFB1/BMP4/IGFBP5/NOG/LEF1/RBP4/FZD7/MEIS1/MYOCD/TWIST1/RGS2/RGS4/DKK1/GJA1
GO_POSITIVE_REGULATION_OF_BLOOD_VESSEL_ENDOTHELIAL_CELL_MIGRATION	49	-0.593077	-1.77235	0.00123457	0.0110588	0.00733387	3121	tags=57%, list=21%, signal=45%	STAT5A/PLK2/ADAM17/NOS3/KDR/HDAC9/FGF18/ABL1/FGFR1/MAP3K3/ETS1/PLCG1/TGFB1/ANXA1/HMOX1/FOXC2/AKT3/RHOJ/ANGPT1/AMOTL1/VEGFC/HSPB1/NRP1/FGF2/SRPX2/PTGS2/PRKD1/THBS1
GO_CELL_MIGRATION_INVOLVED_IN_SPROUTING_ANGIOGENESIS	50	-0.608132	-1.81485	0.00124069	0.0110588	0.00733387	2706	tags=58%, list=18%, signal=48%	EFNB2/DLL4/PLK2/ITGB1BP1/KDR/HDAC9/SRF/HDAC5/ABL1/STARD13/MAP3K3/ITGB1/SPRED1/ANXA1/HMOX1/MMRN2/FOXC2/AKT3/RHOJ/CLEC14A/NRP1/FGF2/ROBO1/SRPX2/PTGS2/THBS1/MEOX2/SLIT2/GREM1
GO_CELLULAR_RESPONSE_TO_VASCULAR_ENDOTHELIAL_GROWTH_FACTOR_STIMULUS	50	-0.647468	-1.93224	0.00124069	0.0110588	0.00733387	1488	tags=58%, list=10%, signal=52%	RELA/DLL4/FLT1/SPRY2/DLL1/ITGB1BP1/KDR/MYO1C/GAB1/ADAMTS12/ANXA1/RAMP2/SPHK1/VCAM1/ADAMTS3/PTP4A3/VEGFB/NRP2/VEGFC/HSPB1/PDGFRA/NRP1/SEMA6A/ROBO1/PRKD1/PDGFRB/DCN/GAS1/SMOC2
GO_LUNG_MORPHOGENESIS	50	-0.581802	-1.73628	0.00124069	0.0110588	0.00733387	2386	tags=42%, list=16%, signal=35%	DLG5/SRF/RDH10/SPRY1/SOX11/HHIP/TGFBR2/VANGL2/BMP4/WNT2/RSPO2/FGF10/WNT2B/FGF7/FOXP2/YAP1/NOG/TCF21/FOXF1/TNC/HOXA5
GO_NEGATIVE_REGULATION_OF_COAGULATION	50	-0.652917	-1.9485	0.00124069	0.0110588	0.00733387	2005	tags=40%, list=13%, signal=35%	C1QTNF1/PROCR/CD34/SERPINB2/SH2B3/ANXA5/PLAU/EDN1/PRKG1/THBD/TFPI/SERPINE1/PDGFRA/PLAT/SERPINE2/APOE/THBS1/PROS1/SERPING1/FAP
GO_NEGATIVE_REGULATION_OF_MUSCLE_CELL_DIFFERENTIATION	50	-0.547661	-1.63439	0.00124069	0.0110588	0.00733387	2276	tags=32%, list=15%, signal=27%	DLL1/FOXO4/HDAC4/HDAC5/EREG/HEY2/FGF9/CXCL10/PRDM6/FZD7/MYOCD/RGS2/TMEM119/RGS4/DKK1/RBPMS2
GO_POSITIVE_REGULATION_OF_INTERLEUKIN_1_PRODUCTION	50	-0.553868	-1.65291	0.00124069	0.0110588	0.00733387	1979	tags=40%, list=13%, signal=35%	ORM1/LILRA2/WNT5A/NOD1/CLEC7A/NOD2/NLRP2/TLR8/PANX1/NLRP3/P2RX7/IFI16/HAVCR2/TLR4/HSPB1/CCL19/LPL/MNDA/ISL1/TYROBP
GO_REGULATION_OF_MYOBLAST_DIFFERENTIATION	50	-0.550182	-1.64191	0.00124069	0.0110588	0.00733387	1868	tags=34%, list=12%, signal=30%	FLT3LG/CDON/EID2B/TGFB1/ZFP36L1/CXCL9/BMP4/ILK/ID3/MEF2C/CXCL10/RBM24/CCL8/PRICKLE1/MYOCD/BOC/IGFBP3
GO_SULFUR_COMPOUND_CATABOLIC_PROCESS	50	-0.552503	-1.64884	0.00124069	0.0110588	0.00733387	838	tags=22%, list=6%, signal=21%	KERA/FMOD/CDO1/PRELP/DCN/LUM/GGT5/BGN/VCAN/OMD/OGN
GO_NEGATIVE_REGULATION_OF_CHEMOTAXIS	48	-0.626115	-1.86284	0.00124224	0.0110588	0.00733387	1790	tags=35%, list=12%, signal=31%	WNT5A/SEMA3G/SEMA3E/DUSP3/SEMA3A/NBL1/SLAMF8/SEMA4C/NRP1/SEMA6A/ROBO1/AIF1/SEMA3C/CCL2/THBS1/SLIT2/GREM1
GO_REGULATION_OF_VASCULAR_SMOOTH_MUSCLE_CELL_PROLIFERATION	48	-0.626299	-1.86339	0.00124224	0.0110588	0.00733387	1703	tags=33%, list=11%, signal=30%	GNAI2/HMOX1/FGF9/EDN1/PRKG1/MMP2/ADAMTS1/MEF2C/IGFBP5/FGF2/IGF1/TPM1/MYOCD/TGFB3/AGT/CNN1
GO_COLLAGEN_FIBRIL_ORGANIZATION	47	-0.839986	-2.48846	0.00125	0.0110588	0.00733387	1236	tags=60%, list=8%, signal=55%	TGFB2/LOXL4/FOXC2/TGFBR1/ADAMTS3/ADAMTS2/FMOD/PXDN/COL1A1/COL12A1/MMP11/SERPINH1/COL14A1/PLOD2/LOX/DDR2/COL5A1/EMILIN1/COL5A2/COL11A1/COL1A2/COL3A1/LUM/CYP1B1/COMP/AEBP1/SFRP2/GREM1
GO_DIGESTIVE_TRACT_MORPHOGENESIS	47	-0.625332	-1.85255	0.00125	0.0110588	0.00733387	2400	tags=45%, list=16%, signal=38%	SHOX2/BCL2/SOX11/WNT5A/VANGL2/GLI3/SOX17/WNT11/GLI2/BMP4/HLX/SIX2/FGF10/PDGFRA/TCF21/GLI1/SFRP1/FOXF1/RBPMS2/DACT1/SFRP2
GO_ENDODERM_FORMATION	47	-0.701611	-2.07852	0.00125	0.0110588	0.00733387	1692	tags=47%, list=11%, signal=42%	MMP14/ITGA4/SOX17/ITGB5/SOX7/ITGA5/MMP2/ITGB2/LAMB1/NOG/ITGAV/COL6A1/COL12A1/ITGA7/FN1/COL4A2/COL5A1/COL5A2/COL11A1/DKK1/INHBA/COL8A1
GO_FACE_DEVELOPMENT	47	-0.609257	-1.80492	0.00125	0.0110588	0.00733387	2337	tags=40%, list=16%, signal=34%	SRF/MYH3/CLDN5/DLX5/WNT5A/SKI/HOXB3/ARID5B/MMP2/RRAS/PDGFRA/NOG/LEF1/COL1A1/CRISPLD2/TGFB3/DKK1/ALDH1A3/CRISPLD1
GO_GLIAL_CELL_ACTIVATION	47	-0.609333	-1.80515	0.00125	0.0110588	0.00733387	3105	tags=57%, list=21%, signal=46%	EGFR/IFNG/ATM/SNCA/CST7/SMO/PTPRC/NAMPT/GRN/CX3CL1/CTSC/TLR8/SPHK1/LRRK2/IL6/ITGB2/LRP1/ITGAM/TLR2/C5AR1/TLR7/SYT11/IL33/AIF1/C1QA/TREM2/TYROBP
GO_POSITIVE_REGULATION_OF_STRESS_FIBER_ASSEMBLY	47	-0.588445	-1.74327	0.00125	0.0110588	0.00733387	2322	tags=43%, list=15%, signal=36%	LPAR1/ITGB1BP1/PPM1F/ABL1/SORBS3/LIMCH1/WNT11/EVL/ARHGEF10/MYOC/TGFBR1/SH3PXD2B/GPR65/NRP1/TPM1/TAC1/SFRP1/TGFB3/NOX4/PFN2
GO_BLOOD_VESSEL_REMODELING	38	-0.659144	-1.90729	0.00125786	0.0110588	0.00733387	1483	tags=34%, list=10%, signal=31%	TGFB1/ACVRL1/FOXC2/HOXA3/FGF10/MEF2C/BMPR2/TGM2/AXL/SEMA3C/BGN/RSPO3/AGT
GO_COLLAGEN_BIOSYNTHETIC_PROCESS	37	-0.670212	-1.92995	0.00125786	0.0110588	0.00733387	1965	tags=49%, list=13%, signal=42%	ERRFI1/TRAM2/TGFB1/BMP4/F2R/ADAMTS3/IL6/CYGB/RCN3/ENG/VIM/COL1A1/SERPINH1/LARP6/TGFB3/PDGFRB/COL5A1/EMILIN1
GO_ENDOCRINE_HORMONE_SECRETION	44	-0.622649	-1.83028	0.00125786	0.0110588	0.00733387	2188	tags=45%, list=15%, signal=39%	RAB11FIP5/LEP/RAB11FIP3/CRHBP/FGFR1/C1QTNF1/GATA3/RETN/FOXD1/GAL/RAB8B/C1QTNF3/FZD4/INHBB/AGTR1/TAC1/TACR2/INHBA/GJA1/AGT
GO_NEGATIVE_REGULATION_OF_BMP_SIGNALING_PATHWAY	44	-0.713552	-2.09749	0.00125786	0.0110588	0.00733387	1887	tags=48%, list=13%, signal=42%	SORL1/SKIL/WNT5A/SKI/SMAD7/NBL1/HTRA3/FZD1/CHRD/GREM2/NOG/TWSG1/SFRP1/HTRA1/FBN1/FSTL3/DKK1/CHRDL1/RBPMS2/SFRP2/GREM1
GO_NEGATIVE_REGULATION_OF_OSTEOBLAST_DIFFERENTIATION	38	-0.634633	-1.83636	0.00125786	0.0110588	0.00733387	2833	tags=50%, list=19%, signal=41%	GDF10/AXIN2/ID2/CDK6/HDAC4/SKI/TWIST2/HOXA2/ID3/PTCH1/CHRD/IGFBP5/NOG/TWSG1/TNN/SFRP1/TWIST1/HAND2/GREM1
GO_REGULATION_OF_CARDIOCYTE_DIFFERENTIATION	44	-0.665396	-1.95593	0.00125786	0.0110588	0.00733387	1739	tags=36%, list=12%, signal=32%	HEY2/TGFB1/SOX17/BMP4/TGFB2/EDN1/MEF2C/IGF1/SEMA3C/FZD7/PRICKLE1/MYOCD/RGS2/RGS4/DKK1/GREM1
GO_REGULATION_OF_GRANULOCYTE_CHEMOTAXIS	37	-0.630553	-1.81575	0.00125786	0.0110588	0.00733387	2041	tags=46%, list=14%, signal=40%	DYSF/NCKAP1L/CCL5/CCL21/CAMK1D/MPP1/CMKLR1/EDN1/BST1/CCL19/C5AR1/C3AR1/JAM3/RARRES2/THBS1/SLIT2/THBS4
GO_RESPONSE_TO_AMYLOID_BETA	44	-0.597412	-1.75609	0.00125786	0.0110588	0.00733387	2065	tags=45%, list=14%, signal=39%	NAMPT/CD36/FYN/ICAM1/RAMP3/EPHA4/ITGA4/BACE1/NGFR/VCAM1/CACNA2D1/MMP2/FCGR2B/TLR4/PRNP/LRP1/IGF1/DNM1/TREM2/GJA1
GO_SALIVARY_GLAND_DEVELOPMENT	37	-0.640062	-1.84313	0.00125786	0.0110588	0.00733387	2106	tags=43%, list=14%, signal=37%	FGFR1/PLXNA1/TGFB1/NTN4/PLXND1/SEMA3A/TGFB2/HGF/FGF10/FGF7/NRP1/TGM2/SNAI2/TWSG1/SEMA3C/TGFB3
GO_SEMI_LUNAR_VALVE_DEVELOPMENT	37	-0.683847	-1.96921	0.00125786	0.0110588	0.00733387	3207	tags=65%, list=21%, signal=51%	STRA6/DLL4/ROBO2/NOS3/GJA5/ROCK1/TNFRSF1B/GATA3/HEY2/SNAI1/TGFB1/BMP4/TGFB2/NOTCH2/SLIT3/HEY1/BMPR2/ROBO1/SNAI2/TWIST1/ELN/EMILIN1/HEYL/SLIT2
GO_BODY_MORPHOGENESIS	46	-0.645051	-1.90031	0.00126103	0.0110588	0.00733387	2452	tags=46%, list=16%, signal=38%	ATP6AP2/MYH3/CLDN5/DLX5/SKI/CDON/MAB21L2/ARID5B/MMP2/RRAS/PDGFRA/GREM2/NOG/LEF1/GPC3/COL1A1/PHLDB2/CRISPLD2/TGFB3/DKK1/CRISPLD1
GO_CARDIAC_MUSCLE_CELL_PROLIFERATION	46	-0.670457	-1.97516	0.00126103	0.0110588	0.00733387	2334	tags=50%, list=16%, signal=42%	TBX2/PRKAR1A/FGFR1/KCNK2/PIM1/NDRG4/HEY2/TGFBR2/FGF9/TGFB2/FOXC2/WNT2/TGFBR1/MEF2C/YAP1/NOG/FGF2/GLI1/TGFBR3/RBP4/MEIS1/ZFPM2/GJA1
GO_EPITHELIAL_CELL_DIFFERENTIATION_INVOLVED_IN_KIDNEY_DEVELOPMENT	46	-0.625021	-1.8413	0.00126103	0.0110588	0.00733387	2710	tags=48%, list=18%, signal=39%	PROM1/GPR4/SMO/MYO1E/KLF15/GATA3/BASP1/CD34/BMP4/MAGI2/PODXL/NOTCH2/FOXC2/LAMB2/SIX2/MEF2C/YAP1/FAT4/WWTR1/OSR1/ACTA2/GREM1
GO_NEURON_RECOGNITION	46	-0.58033	-1.70964	0.00126103	0.0110588	0.00733387	1973	tags=37%, list=13%, signal=32%	ROBO3/NPTN/EPHA4/SEMA3A/VSTM2L/GAP43/RTN4/NRCAM/CNTN4/NRP1/CXCR4/ROBO1/TNN/PALLD/EPHA3/NDN/NEXN
GO_POSITIVE_REGULATION_OF_RECEPTOR_MEDIATED_ENDOCYTOSIS	46	-0.643866	-1.89682	0.00126103	0.0110588	0.00733387	1232	tags=28%, list=8%, signal=26%	MAGI2/NTF3/PPT1/ANGPT1/SERPINE1/CCL19/SELE/HIP1/DAB2/SGIP1/C3/GREM1/SFRP4
GO_APOPTOTIC_CELL_CLEARANCE	41	-0.674036	-1.96564	0.00126263	0.0110588	0.00733387	2168	tags=41%, list=14%, signal=36%	FCN1/CD36/PEAR1/MERTK/GAS6/CD300LF/LRP1/ITGAV/TGM2/AXL/RHOBTB3/MFGE8/TREM2/CCL2/TYROBP/THBS1/C3
GO_CHONDROCYTE_DEVELOPMENT	41	-0.743561	-2.16839	0.00126263	0.0110588	0.00733387	1600	tags=51%, list=11%, signal=46%	SCARA3/TGFBR2/COCH/RUNX2/CHST11/CHSY1/BMPR2/BMPR1B/PTHLH/COL6A1/SULF2/COL12A1/SERPINH1/COL14A1/COL6A2/COL11A1/COL6A3/MATN3/COMP/SULF1/SFRP2
GO_ENDOCARDIAL_CUSHION_DEVELOPMENT	45	-0.686575	-2.01719	0.00126263	0.0110588	0.00733387	1739	tags=49%, list=12%, signal=43%	HEY2/SNAI1/TGFBR2/NEDD4/ACVR1/ACVRL1/BMP4/TGFB2/TGFBR1/HEY1/DCHS1/BMPR2/NOG/ENG/RBM24/ROBO1/SNAI2/TMEM100/TWIST1/ISL1/FOXF1/HEYL
GO_NEGATIVE_REGULATION_OF_LEUKOCYTE_APOPTOTIC_PROCESS	45	-0.643982	-1.89204	0.00126263	0.0110588	0.00733387	2038	tags=47%, list=14%, signal=40%	GPAM/TSC22D3/KITLG/CCL5/CCL21/NOD2/IL7R/SLC39A10/ITPKB/BCL6/MERTK/BMP4/CCR5/HCLS1/GAS6/CXCL12/CCL19/LILRB1/AXL/FCER1G/IRS2
GO_NEGATIVE_REGULATION_OF_SMOOTH_MUSCLE_CELL_PROLIFERATION	45	-0.663029	-1.94801	0.00126263	0.0110588	0.00733387	2340	tags=42%, list=16%, signal=36%	PTGIR/NPR1/TNFAIP3/NDRG4/HMOX1/ILK/NPR3/PRKG1/MEF2C/IGFBP5/VIP/AIF1/TPM1/MYOCD/TGFB3/IGFBP3/OGN/APOD/CNN1
GO_EXTRACELLULAR_MATRIX_ASSEMBLY	39	-0.732208	-2.1234	0.00126422	0.0110588	0.00733387	1548	tags=49%, list=10%, signal=44%	GPM6B/TGFB1/NTN4/RAMP2/HAS1/GAS6/LAMB2/PXDN/LAMB1/PHLDB2/LOX/EFEMP2/EMILIN1/ANTXR1/COL1A2/FBLN5/AGT/MFAP4/MYH11
GO_MUSCLE_FILAMENT_SLIDING	39	-0.59726	-1.73205	0.00126422	0.0110588	0.00733387	2718	tags=36%, list=18%, signal=29%	NEB/ACTN2/TNNC2/ACTA1/MYH3/TPM4/TNNC1/DMD/VIM/ACTC1/TMOD1/TPM1/TPM2/DES
GO_POSITIVE_REGULATION_OF_CARDIAC_MUSCLE_TISSUE_DEVELOPMENT	39	-0.663622	-1.9245	0.00126422	0.0110588	0.00733387	2610	tags=51%, list=17%, signal=42%	HAMP/TBX2/CREB1/FGFR1/PIM1/HEY2/TGFB1/FGF9/BMP4/EDN1/WNT2/MEF2C/YAP1/FGF2/IGF1/GLI1/TGFBR3/MYOCD/ZFPM2/GREM1
GO_STEM_CELL_DIVISION	39	-0.648616	-1.88099	0.00126422	0.0110588	0.00733387	2106	tags=41%, list=14%, signal=35%	FGFR1/EVI2B/TEAD3/ZBTB16/VANGL2/SOX17/HOXB4/TGFB2/LEF1/NAP1L2/WWTR1/FGF13/KIT/FZD7/LBH/SFRP2
GO_BONE_GROWTH	42	-0.647409	-1.88888	0.00126582	0.0110588	0.00733387	1600	tags=38%, list=11%, signal=34%	SCARA3/TGFBR2/COCH/STC1/THBS3/ANXA6/EVC/COL6A1/COL12A1/COL14A1/BNC2/COL6A2/DDR2/COL6A3/MATN3/COMP
GO_CALCIUM_DEPENDENT_CELL_CELL_ADHESION_VIA_PLASMA_MEMBRANE_CELL_ADHESION_MOLECULES	42	-0.632137	-1.84432	0.00126582	0.0110588	0.00733387	2544	tags=50%, list=17%, signal=42%	PCDHB11/PCDH12/SELL/CDH17/NLGN1/SELP/CDH5/PCDHB6/CDH19/CDH13/CDH3/PCDHB3/PCDHB16/KIFAP3/PCDHB14/CDH2/DCHS1/PCDHB4/PCDHB2/PCDHB5/CDH11
GO_CARTILAGE_DEVELOPMENT_INVOLVED_IN_ENDOCHONDRAL_BONE_MORPHOGENESIS	43	-0.622209	-1.82204	0.00126582	0.0110588	0.00733387	1600	tags=35%, list=11%, signal=31%	SCARA3/TGFBR2/COCH/STC1/THBS3/ANXA6/COL6A1/COL1A1/COL12A1/SERPINH1/COL14A1/COL6A2/COL6A3/MATN3/COMP
GO_CORONARY_VASCULATURE_DEVELOPMENT	42	-0.69918	-2.03992	0.00126582	0.0110588	0.00733387	1820	tags=43%, list=12%, signal=38%	SPRED1/HEY2/DYNC2H1/PLXND1/BMP4/TGFBR1/VEGFB/SGCD/PCSK5/NRP1/GPC3/TGFBR3/PRICKLE1/MYOCD/HAND2/PDGFRB/LTBP1/MYH10
GO_MACROPHAGE_MIGRATION	43	-0.595852	-1.74486	0.00126582	0.0110588	0.00733387	1928	tags=40%, list=13%, signal=35%	MMP14/CX3CL1/EDNRB/CCL5/CMKLR1/CD200/SLAMF8/CD81/CX3CR1/C5AR1/C3AR1/ROR2/TREM2/CCL2/RARRES2/EMILIN1/THBS1
GO_MESENCHYMAL_CELL_PROLIFERATION	43	-0.684784	-2.00528	0.00126582	0.0110588	0.00733387	2502	tags=51%, list=17%, signal=43%	SMO/SHOX2/FGFR1/WNT5A/TGFBR2/WNT11/FGF9/BMP4/PTN/WNT2/SIX2/DCHS1/FGF7/FOXP2/CHRD/FAT4/GPC3/OSR1/IRS2/HAND2/FOXF1/PRRX1
GO_POSITIVE_REGULATION_OF_EPITHELIAL_TO_MESENCHYMAL_TRANSITION	42	-0.64547	-1.88322	0.00126582	0.0110588	0.00733387	1896	tags=48%, list=13%, signal=42%	ZNF703/SNAI1/TGFBR2/TGFB1/ACVR1/OLFM1/BMP4/TGFB2/TGFBR1/IL6/PDPN/ENG/LEF1/COL1A1/DAB2/WWTR1/TWIST1/TGFB3/ISL1/TGFB1I1
GO_REGULATION_OF_CHONDROCYTE_DIFFERENTIATION	42	-0.677018	-1.97526	0.00126582	0.0110588	0.00733387	3125	tags=62%, list=21%, signal=49%	BMP6/RELA/LOXL2/AXIN2/RARB/SOX5/SHOX2/FGF18/ZBTB16/ADAMTS12/RUNX2/GLI3/ACVRL1/WNT9A/GLI2/BMP4/MAF/TRPS1/TGFBR1/SIX2/LTBP3/BMPR1B/PTHLH/SNAI2/EFEMP1/GREM1
GO_REGULATION_OF_ENDOCRINE_PROCESS	43	-0.60202	-1.76292	0.00126582	0.0110588	0.00733387	2698	tags=44%, list=18%, signal=36%	RAB11FIP5/LEP/GJA5/RAB11FIP3/CRHBP/FGFR1/C1QTNF1/RETN/GAL/RAB8B/F2R/C1QTNF3/INHBB/AGTR1/TAC1/TACR2/INHBA/GJA1/AGT
GO_REGULATION_OF_MACROPHAGE_ACTIVATION	43	-0.676	-1.97956	0.00126582	0.0110588	0.00733387	2868	tags=60%, list=19%, signal=49%	CD74/ATM/SNCA/CST7/RORA/PTPRC/GRN/CX3CL1/WNT5A/LRFN5/CTSC/PJA2/SPHK1/CD200/LRRK2/CEBPA/SLC7A2/HAVCR2/FCGR2B/IL6/TLR4/VSIG4/SYT11/IL33/TREM2/THBS1
GO_REGULATION_OF_PHOSPHOLIPASE_C_ACTIVITY	42	-0.64977	-1.89577	0.00126582	0.0110588	0.00733387	3260	tags=64%, list=22%, signal=50%	ABL2/P2RY12/EGFR/NMUR1/FLT1/LPAR1/BICD1/P2RY6/GNA15/ITK/ABL1/FGFR1/PTAFR/ARHGAP6/NTRK2/PLCG1/NTF3/HTR2A/PDGFRA/SELE/C5AR1/FGF2/KIT/PDGFRB/EDNRA/HTR2B/AGT
GO_TRABECULA_MORPHOGENESIS	43	-0.621558	-1.82014	0.00126582	0.0110588	0.00733387	2012	tags=42%, list=13%, signal=36%	FHL2/TEK/HEY2/UBE4B/TGFB2/TGFBR1/HEY1/MMP2/ADAMTS1/THBS3/NOG/ENG/COL1A1/TGFBR3/RBP4/HEG1/SFRP1/GREM1
GO_CHONDROITIN_SULFATE_PROTEOGLYCAN_METABOLIC_PROCESS	40	-0.645844	-1.87146	0.00126743	0.0110588	0.00733387	2310	tags=50%, list=15%, signal=42%	CHST12/XYLT1/IDS/ARSB/CYTL1/CHST11/DSEL/CSPG4/CHSY1/EGFLAM/CHST13/CHST7/CSGALNACT1/CHSY3/CSGALNACT2/DSE/CHST3/DCN/BGN/VCAN
GO_LEUKOCYTE_ACTIVATION_INVOLVED_IN_INFLAMMATORY_RESPONSE	40	-0.67083	-1.94387	0.00126743	0.0110588	0.00733387	2163	tags=60%, list=14%, signal=51%	IFNG/ATM/SNCA/CST7/PTPRC/NAMPT/GRN/CX3CL1/CTSC/TLR8/SPHK1/LRRK2/IL6/ITGB2/ITGAM/TLR2/C5AR1/TLR7/SYT11/IL33/AIF1/C1QA/TREM2/TYROBP
GO_MACROPHAGE_DIFFERENTIATION	40	-0.636541	-1.8445	0.00126743	0.0110588	0.00733387	2661	tags=42%, list=18%, signal=35%	ID2/CSF1/SPI1/GAB3/ZBTB46/TGFB1/CD4/BMP4/L3MBTL3/HCLS1/CEBPA/TLR2/CSF1R/TSPAN2/C1QC/ROR2/INHBA
GO_VENTRICULAR_SEPTUM_MORPHOGENESIS	40	-0.717404	-2.07882	0.00126743	0.0110588	0.00733387	2778	tags=70%, list=19%, signal=57%	ROBO2/NOS3/ID2/GJA5/CITED2/SOX11/WNT5A/HEY2/TGFBR2/VANGL2/SMAD7/ACVR1/WNT11/SOX4/BMP4/TGFB2/SLIT3/TGFBR1/HEY1/FZD1/BMPR2/NOG/ROBO1/TGFBR3/FZD2/ZFPM2/HEYL/SLIT2
GO_CYCLIC_NUCLEOTIDE_METABOLIC_PROCESS	36	-0.627864	-1.7904	0.00128041	0.0110588	0.00733387	2257	tags=50%, list=15%, signal=43%	ADCY7/NPR1/RORA/PDE10A/NPR2/PDE4B/GUCY1A2/PDE2A/ADCY2/ADCY9/ADCY4/PDE5A/PDE7B/PDE8B/ADCY5/PTHLH/PDE9A/PDE1A
GO_NEGATIVE_REGULATION_OF_LEUKOCYTE_MIGRATION	36	-0.679082	-1.93646	0.00128041	0.0110588	0.00733387	1757	tags=39%, list=12%, signal=34%	CCL21/CD300A/HMOX1/HOXA7/CD200/NBL1/SLAMF8/CXCL12/IL33/CCL2/EMILIN1/SLIT2/APOD/GREM1
GO_POSITIVE_REGULATION_OF_SMOOTH_MUSCLE_CELL_MIGRATION	36	-0.708326	-2.01985	0.00128041	0.0110588	0.00733387	2785	tags=58%, list=19%, signal=48%	LPAR1/FOXO4/P2RY6/BCL2/HDAC4/HAS2/PDGFD/CCL5/SSH1/DOCK4/FGF9/POSTN/ADAMTS1/LRP1/IGFBP5/NRP1/IGF1/AIF1/PDGFRB/NOX4/AGT
GO_REGULATION_OF_HEART_MORPHOGENESIS	36	-0.669921	-1.91033	0.00128041	0.0110588	0.00733387	1907	tags=44%, list=13%, signal=39%	PIM1/TGFBR2/ACVR1/BMP4/TGFB2/FOXC2/TGFBR1/BMPR2/NOG/ENG/ROBO1/SEMA3C/TWIST1/ISL1/HAND2/DKK1
GO_CELLULAR_RESPONSE_TO_AMYLOID_BETA	35	-0.702203	-1.98905	0.0012837	0.0110588	0.00733387	3094	tags=60%, list=21%, signal=48%	ADRB2/BCL2L2/LGMN/IGF1R/NAMPT/CD36/FYN/ICAM1/EPHA4/ITGA4/BACE1/NGFR/VCAM1/CACNA2D1/FCGR2B/TLR4/PRNP/LRP1/IGF1/TREM2/GJA1
GO_ENDOCARDIAL_CUSHION_MORPHOGENESIS	35	-0.695286	-1.96946	0.0012837	0.0110588	0.00733387	1739	tags=49%, list=12%, signal=43%	HEY2/SNAI1/TGFBR2/ACVR1/ACVRL1/TGFB2/TGFBR1/HEY1/DCHS1/NOG/ENG/ROBO1/SNAI2/TMEM100/TWIST1/ISL1/HEYL
GO_POSITIVE_REGULATION_OF_CELL_JUNCTION_ASSEMBLY	35	-0.624212	-1.76814	0.0012837	0.0110588	0.00733387	2712	tags=54%, list=18%, signal=45%	LIMS1/ITGB1BP1/KDR/FLOT1/PPM1F/ABL1/ROCK1/CLDN5/TEK/MAP4K4/MYOC/CLDN3/NRP1/CLDN1/SFRP1/CAV1/COL16A1/THY1/AGT
GO_REGULATION_OF_ANIMAL_ORGAN_FORMATION	35	-0.634666	-1.79775	0.0012837	0.0110588	0.00733387	2537	tags=46%, list=17%, signal=38%	FGF1/CITED2/SPRY1/FGFR1/PIM1/WNT5A/AR/BMP4/WNT2/FGF10/WNT2B/ROBO1/ISL1/HAND2/DKK1/SULF1
GO_TYPE_2_IMMUNE_RESPONSE	35	-0.621846	-1.76144	0.0012837	0.0110588	0.00733387	1971	tags=57%, list=13%, signal=50%	IL10/BCL6B/RARA/CCR2/IL4R/CD74/ECM1/GATA3/NOD2/ANXA1/BCL6/NLRP3/SOCS5/CD81/HLX/RSAD2/IL6/CD86/IL33/TNFSF4
GO_NEGATIVE_REGULATION_OF_CELL_MATRIX_ADHESION	34	-0.673547	-1.89995	0.00129702	0.0110588	0.00733387	2075	tags=56%, list=14%, signal=48%	ARHGAP6/DUSP22/MMP14/PIK3R1/SEMA3E/CORO1C/MAP4K4/ACVRL1/HOXA7/BCL6/MYOC/CDKN2A/DLC1/POSTN/LRP1/SERPINE1/PHLDB2/THBS1/APOD
GO_POSITIVE_REGULATION_OF_MORPHOGENESIS_OF_AN_EPITHELIUM	34	-0.651227	-1.83699	0.00129702	0.0110588	0.00733387	2549	tags=44%, list=17%, signal=37%	SIX4/SMO/ABL1/GATA3/HOXB7/AR/MAGED1/BMP4/ITGAX/WNT2/WNT2B/NOG/GJA1/AGT/GREM1
GO_REGULATION_OF_COLLAGEN_METABOLIC_PROCESS	34	-0.652445	-1.84043	0.00129702	0.0110588	0.00733387	1965	tags=44%, list=13%, signal=38%	ERRFI1/ITGB1/TGFB1/BMP4/F2R/IL6/CYGB/ENG/VIM/LARP6/TGFB3/PDGFRB/EMILIN1/MFAP4/FAP
GO_AORTIC_VALVE_DEVELOPMENT	32	-0.686253	-1.91855	0.00130039	0.0110588	0.00733387	1902	tags=59%, list=13%, signal=52%	DLL4/ROBO2/NOS3/ROCK1/TNFRSF1B/GATA3/HEY2/SNAI1/TGFB1/BMP4/SLIT3/BMPR2/ROBO1/SNAI2/TWIST1/ELN/EMILIN1/HEYL/SLIT2
GO_GROWTH_PLATE_CARTILAGE_DEVELOPMENT	32	-0.682449	-1.90791	0.00130039	0.0110588	0.00733387	1600	tags=41%, list=11%, signal=36%	SCARA3/TGFBR2/COCH/STC1/THBS3/ANXA6/COL6A1/COL12A1/COL14A1/COL6A2/COL6A3/MATN3/COMP
GO_HEAD_MORPHOGENESIS	33	-0.659745	-1.8518	0.00130039	0.0110588	0.00733387	2452	tags=48%, list=16%, signal=41%	ATP6AP2/MYH3/CLDN5/DLX5/SKI/ARID5B/MMP2/RRAS/PDGFRA/NOG/LEF1/COL1A1/CRISPLD2/TGFB3/DKK1/CRISPLD1
GO_NEGATIVE_REGULATION_OF_ANIMAL_ORGAN_MORPHOGENESIS	33	-0.685497	-1.92409	0.00130039	0.0110588	0.00733387	2329	tags=48%, list=16%, signal=41%	TBX2/BCL2/THRB/WNT5A/GATA3/BMP4/TGFB2/FOXC2/RSPO2/BMPR2/NOG/LIMS2/TNFRSF11B/ASPN/SULF1/GREM1
GO_NEGATIVE_REGULATION_OF_CARDIAC_MUSCLE_TISSUE_DEVELOPMENT	32	-0.682284	-1.90745	0.00130039	0.0110588	0.00733387	634	tags=31%, list=4%, signal=30%	KCNK2/TGFBR2/NOG/RBP4/FZD7/MEIS1/RGS2/RGS4/DKK1/GJA1
GO_POSITIVE_REGULATION_OF_BMP_SIGNALING_PATHWAY	32	-0.683472	-1.91077	0.00130039	0.0110588	0.00733387	2176	tags=47%, list=15%, signal=40%	PELO/SOX11/NUMA1/ACVRL1/FOXD1/CDH5/BMP4/NOTCH2/ILK/BMPR2/ENG/GPC3/TWSG1/ZNF423/SULF1
GO_POSITIVE_REGULATION_OF_SMOOTHENED_SIGNALING_PATHWAY	32	-0.647033	-1.8089	0.00130039	0.0110588	0.00733387	2909	tags=56%, list=19%, signal=45%	SCUBE3/KIF7/TUBD1/SMO/TXNDC15/SHOX2/DLG5/INTU/WNT9A/DYNC2H1/FGF9/CHSY1/ARMC9/EVC/GPC3/GLI1/SFRP1/PRRX1
GO_REGULATION_OF_CARDIAC_MUSCLE_CELL_DIFFERENTIATION	32	-0.697585	-1.95023	0.00130039	0.0110588	0.00733387	1483	tags=34%, list=10%, signal=31%	TGFB1/BMP4/EDN1/MEF2C/IGF1/FZD7/MYOCD/RGS2/RGS4/DKK1/GREM1
GO_REGULATION_OF_GASTRULATION	32	-0.665116	-1.85946	0.00130039	0.0110588	0.00733387	798	tags=28%, list=5%, signal=27%	MYADM/PHLDB2/OSR1/FZD7/COL5A1/COL5A2/DKK1/GJA1/SFRP2
GO_REGULATION_OF_MESENCHYMAL_CELL_PROLIFERATION	32	-0.665753	-1.86124	0.00130039	0.0110588	0.00733387	2502	tags=47%, list=17%, signal=39%	SMO/SHOX2/FGFR1/WNT5A/TGFBR2/WNT11/FGF9/BMP4/PTN/WNT2/FOXP2/CHRD/IRS2/FOXF1/PRRX1
GO_REGULATION_OF_NEUTROPHIL_MIGRATION	32	-0.704596	-1.96983	0.00130039	0.0110588	0.00733387	2041	tags=50%, list=14%, signal=43%	DYSF/NCKAP1L/CCL21/CAMK1D/MPP1/SLAMF8/EDN1/CD99L2/BST1/CCL19/C5AR1/IL1R1/C3AR1/JAM3/SLIT2/THBS4
GO_VASCULAR_ENDOTHELIAL_GROWTH_FACTOR_SIGNALING_PATHWAY	33	-0.72432	-2.03306	0.00130039	0.0110588	0.00733387	918	tags=42%, list=6%, signal=40%	ADAMTS3/PTP4A3/VEGFB/NRP2/VEGFC/HSPB1/PDGFRA/NRP1/SEMA6A/ROBO1/PRKD1/PDGFRB/DCN/SMOC2
GO_CARDIAC_EPITHELIAL_TO_MESENCHYMAL_TRANSITION	31	-0.773866	-2.1537	0.0013089	0.0110588	0.00733387	2236	tags=61%, list=15%, signal=52%	HAS2/SPRY1/HEY2/SNAI1/TGFBR2/ACVR1/OLFM1/TGFB2/RTN4/WNT2/TGFBR1/HEY1/NOG/ENG/SNAI2/TGFBR3/TMEM100/TWIST1/HEYL
GO_EMBRYONIC_DIGESTIVE_TRACT_DEVELOPMENT	31	-0.662683	-1.84427	0.0013089	0.0110588	0.00733387	1458	tags=58%, list=10%, signal=53%	ID2/RARB/SHOX2/SOX11/GLI3/GLI2/FGF9/TGFB2/HLX/SIX2/FGF10/PDGFRA/PCSK5/FOXF2/TCF21/FOXF1/RARRES2/RBPMS2
GO_NEGATIVE_REGULATION_OF_ENDOTHELIAL_CELL_PROLIFERATION	31	-0.774013	-2.15411	0.0013089	0.0110588	0.00733387	1455	tags=52%, list=10%, signal=47%	ACVRL1/VASH1/NGFR/TGFBR1/MEF2C/CAV2/PTPRM/NR2F2/SCG2/CAV1/CCL2/APOE/THBS1/GJA1/SPARC/SULF1
GO_NEGATIVE_REGULATION_OF_ORGAN_GROWTH	31	-0.650536	-1.81047	0.0013089	0.0110588	0.00733387	674	tags=29%, list=4%, signal=28%	KCNK2/TGFBR2/WWC3/NOG/RBP4/MEIS1/RGS2/RGS4/GJA1
GO_REGULATION_OF_EXTRACELLULAR_MATRIX_ORGANIZATION	31	-0.738683	-2.05579	0.0013089	0.0110588	0.00733387	2252	tags=55%, list=15%, signal=47%	ABL1/HAS2/TNFRSF1B/ETS1/DPP4/TGFB1/IL6/PDPN/LRP1/FSCN1/PHLDB2/DDR2/EMILIN1/ANTXR1/AGT/AEBP1/FAP
GO_AORTA_MORPHOGENESIS	29	-0.636467	-1.74881	0.00132275	0.0110588	0.00733387	3132	tags=52%, list=21%, signal=41%	EFNB2/DLL4/BMPR1A/TBX2/SRF/HEY2/ACVRL1/SOX4/TGFB2/HEY1/LRP1/ENG/PDGFRB/COL3A1/MYLK
GO_CELL_SURFACE_RECEPTOR_SIGNALING_PATHWAY_INVOLVED_IN_HEART_DEVELOPMENT	29	-0.742604	-2.04044	0.00132275	0.0110588	0.00733387	1790	tags=55%, list=12%, signal=49%	WNT5A/ALPK2/HEY2/SNAI1/VANGL2/TGFB1/ACVR1/SOX17/BMP4/NOTCH2/HEY1/NOG/SNAI2/HAND2/HEYL/DKK1
GO_EMBRYONIC_FORELIMB_MORPHOGENESIS	29	-0.626336	-1.72097	0.00132275	0.0110588	0.00733387	2400	tags=41%, list=16%, signal=35%	SHOX2/RECK/OSR2/RDH10/CACNA1C/ZNF358/RUNX2/WNT9A/RSPO2/CRABP2/OSR1/TWIST1
GO_NEGATIVE_REGULATION_OF_INTERFERON_GAMMA_PRODUCTION	29	-0.626751	-1.72211	0.00132275	0.0110588	0.00733387	1060	tags=34%, list=7%, signal=32%	GATA3/GAS6/HAVCR2/TLR4/PRNP/LILRB1/AXL/IL33/TNFSF4/INHBA
GO_PROTEIN_CONTAINING_COMPLEX_REMODELING	29	-0.622434	-1.71025	0.00132275	0.0110588	0.00733387	1183	tags=31%, list=8%, signal=29%	LIPC/PLA2G2A/PLTP/PLA2G7/LPL/APOC1/AGTR1/APOE/AGT
GO_REGULATION_OF_TYPE_2_IMMUNE_RESPONSE	29	-0.683929	-1.87922	0.00132275	0.0110588	0.00733387	1971	tags=62%, list=13%, signal=54%	RARA/CCR2/IL4R/CD74/ECM1/GATA3/NOD2/ANXA1/BCL6/NLRP3/SOCS5/CD81/HLX/RSAD2/IL6/CD86/IL33/TNFSF4
GO_AXIS_ELONGATION	27	-0.664538	-1.80675	0.0013245	0.0110588	0.00733387	2791	tags=56%, list=19%, signal=45%	SPRY2/SIX4/FGF1/RDH10/SPRY1/WNT5A/VANGL2/WNT11/BMP4/MAGI2/FGF10/YAP1/SFRP1/TNC/SFRP2
GO_BASEMENT_MEMBRANE_ORGANIZATION	27	-0.712192	-1.93631	0.0013245	0.0110588	0.00733387	1848	tags=48%, list=12%, signal=42%	ITGB1/NTN4/RAMP2/NID1/LAMB2/CAV2/PXDN/LAMB1/PHLDB2/MMP11/COL4A1/NID2/CAV1
GO_DETECTION_OF_BIOTIC_STIMULUS	27	-0.72669	-1.97573	0.0013245	0.0110588	0.00733387	2502	tags=56%, list=17%, signal=46%	SMO/CD1D/CRTAM/NOD1/CLEC7A/NOD2/NLRP3/TLR1/TLR4/YAP1/TLR2/TREM2/LY96/SRPX/FAP
GO_MOTOR_NEURON_AXON_GUIDANCE	30	-0.620821	-1.70956	0.0013245	0.0110588	0.00733387	1333	tags=37%, list=9%, signal=33%	EPHA4/SEMA3A/EGFLAM/NTN1/HOXA2/CHN1/NRP1/NOG/RHOBTB3/EGR2/SLIT2
GO_NEGATIVE_REGULATION_OF_SMOOTHENED_SIGNALING_PATHWAY	27	-0.65513	-1.78117	0.0013245	0.0110588	0.00733387	3236	tags=56%, list=22%, signal=44%	MEGF8/CD3E/KIF7/KCTD21/ENPP1/PRKACB/TULP3/GPR161/HHIP/RUNX2/GLI3/PTCH1/GPC3/SERPINE2/GLIS2
GO_OUTFLOW_TRACT_SEPTUM_MORPHOGENESIS	27	-0.721809	-1.96246	0.0013245	0.0110588	0.00733387	1592	tags=59%, list=11%, signal=53%	BMPR1A/ROBO2/RARB/TBX2/TGFBR2/BMP4/TGFB2/NRP2/PARVA/BMPR2/NRP1/ENG/ROBO1/SEMA3C/ISL1/ZFPM2
GO_REGULATION_OF_FIBROBLAST_GROWTH_FACTOR_RECEPTOR_SIGNALING_PATHWAY	27	-0.674141	-1.83286	0.0013245	0.0110588	0.00733387	2202	tags=59%, list=15%, signal=51%	SPRY4/SPRY2/SPRY1/NPTN/WNT5A/GATA3/HHIP/RUNX2/FAM20C/GPC1/NOG/SULF2/SHISA2/THBS1/SMOC2/SULF1
GO_RENAL_SYSTEM_VASCULATURE_DEVELOPMENT	27	-0.700721	-1.90513	0.0013245	0.0110588	0.00733387	1784	tags=59%, list=12%, signal=52%	PDGFD/TEK/CD34/BMP4/NOTCH2/FOXC2/PECAM1/ANGPT1/PDGFRA/NRP1/TCF21/NOTCH3/OSR1/PDGFRB/ACTA2/PKD2
GO_CELL_CELL_SIGNALING_INVOLVED_IN_CARDIAC_CONDUCTION	28	-0.667766	-1.81978	0.00132979	0.0110588	0.00733387	1706	tags=46%, list=11%, signal=41%	SCN3B/CACNA1C/RYR2/KCNN2/KCNA5/CACNB2/CACNA2D1/ANK2/GJC1/SCN4B/FLNA/GJA1/CASQ2
GO_CELL_COMMUNICATION_BY_ELECTRICAL_COUPLING	28	-0.641575	-1.7484	0.00132979	0.0110588	0.00733387	1706	tags=32%, list=11%, signal=29%	CACNA1C/RYR2/SLC8A1/DBN1/GJC1/ATP1A2/CAV1/GJA1/CASQ2
GO_CHONDROITIN_SULFATE_PROTEOGLYCAN_BIOSYNTHETIC_PROCESS	28	-0.700324	-1.9085	0.00132979	0.0110588	0.00733387	1622	tags=57%, list=11%, signal=51%	CHST12/XYLT1/CYTL1/CHST11/CSPG4/CHSY1/CHST13/CHST7/CSGALNACT1/CHSY3/CSGALNACT2/DSE/CHST3/DCN/BGN/VCAN
GO_EPITHELIAL_TUBE_BRANCHING_INVOLVED_IN_LUNG_MORPHOGENESIS	28	-0.645769	-1.75983	0.00132979	0.0110588	0.00733387	2941	tags=57%, list=20%, signal=46%	NKX2-1/SPRY2/DLG5/RDH10/SPRY1/HHIP/VANGL2/BMP4/WNT2/RSPO2/FGF10/WNT2B/YAP1/FOXF1/TNC/HOXA5
GO_MESODERMAL_CELL_DIFFERENTIATION	28	-0.640077	-1.74432	0.00132979	0.0110588	0.00733387	1245	tags=39%, list=8%, signal=36%	FGFR1/ITGB1/BMP4/ITGA8/FOXC2/SIX2/FOXF1/DKK1/INHBA/GJA1/SFRP2
GO_MYELOID_LEUKOCYTE_CYTOKINE_PRODUCTION	28	-0.638791	-1.74081	0.00132979	0.0110588	0.00733387	1924	tags=43%, list=13%, signal=37%	CD36/WNT5A/TGFB1/HMOX1/BCL6/TGFB2/GAS6/TLR4/LILRB1/FCER1G/KIT/TGFB3
GO_REGULATION_OF_MACROPHAGE_DERIVED_FOAM_CELL_DIFFERENTIATION	28	-0.634589	-1.72936	0.00132979	0.0110588	0.00733387	4146	tags=61%, list=28%, signal=44%	CRP/NR1H3/IL18/NFKBIA/ABCG1/NR1H2/CETP/CSF1/CD36/PRKCH/PLA2G2A/ABCA1/MSR1/ITGAV/LPL/AGTR1/AGT
GO_REGULATION_OF_NEURON_PROJECTION_REGENERATION	28	-0.631272	-1.72032	0.00132979	0.0110588	0.00733387	2034	tags=32%, list=14%, signal=28%	GRN/EPHA4/HGF/PTN/LRP1/SPP1/THY1/RGMA/PRRX1
GO_RELEASE_OF_SEQUESTERED_CALCIUM_ION_INTO_CYTOSOL_BY_ENDOPLASMIC_RETICULUM	28	-0.654487	-1.78359	0.00132979	0.0110588	0.00733387	1706	tags=36%, list=11%, signal=32%	CACNA1C/RYR2/DMD/SLC8A1/CCR5/CLIC2/ANK2/ATP1A2/CASQ2/PLN
GO_RESPIRATORY_SYSTEM_PROCESS	28	-0.64868	-1.76776	0.00132979	0.0110588	0.00733387	3630	tags=61%, list=24%, signal=46%	NLGN2/ADH5/STK40/ECEL1/TCF15/ZFAND5/MECP2/GAA/NLGN1/FTO/TNNC1/GLS/PBX3/TSHZ3/ATP1A2/HOXA5/NDN
GO_TUMOR_NECROSIS_FACTOR_BIOSYNTHETIC_PROCESS	28	-0.640219	-1.74471	0.00132979	0.0110588	0.00733387	1965	tags=39%, list=13%, signal=34%	ERRFI1/CLEC7A/CYBB/TLR1/CX3CR1/TLR4/HSPB1/LILRB1/AKAP12/TYROBP/THBS1
GO_CARTILAGE_MORPHOGENESIS	26	-0.782697	-2.10103	0.00135318	0.0111924	0.00742247	1650	tags=58%, list=11%, signal=51%	SNAI1/SCARA3/COCH/STC1/RSPO2/MEF2C/COL6A1/COL12A1/SNAI2/COL14A1/COL6A2/HAND2/HOXA5/COL6A3/MATN3
GO_CELL_DIFFERENTIATION_INVOLVED_IN_METANEPHROS_DEVELOPMENT	26	-0.688127	-1.84718	0.00135318	0.0111924	0.00742247	1607	tags=38%, list=11%, signal=34%	CD34/BMP4/LAMB2/SIX2/YAP1/FAT4/TCF21/WWTR1/OSR1/GREM1
GO_FIBRINOLYSIS	26	-0.710317	-1.90674	0.00135318	0.0111924	0.00742247	1383	tags=35%, list=9%, signal=31%	SERPINB2/PLAU/THBD/SERPINE1/PLAT/THBS1/PROS1/SERPING1/FAP
GO_INNERVATION	25	-0.680417	-1.8109	0.0013624	0.0111924	0.00742247	1834	tags=44%, list=12%, signal=39%	LRIG1/ITGA4/ADARB1/NPTX1/SEMA3A/VCAM1/NRP1/SULF2/SERPINE2/ISL1/SULF1
GO_REGULATION_OF_NEUTROPHIL_CHEMOTAXIS	25	-0.732616	-1.94983	0.0013624	0.0111924	0.00742247	2041	tags=52%, list=14%, signal=45%	DYSF/NCKAP1L/CCL21/CAMK1D/MPP1/EDN1/BST1/CCL19/C5AR1/C3AR1/JAM3/SLIT2/THBS4
GO_CHONDROITIN_SULFATE_BIOSYNTHETIC_PROCESS	24	-0.737519	-1.95945	0.00136426	0.0111924	0.00742247	1369	tags=54%, list=9%, signal=49%	CHST11/CSPG4/CHSY1/CHST13/CHST7/CSGALNACT1/CHSY3/CSGALNACT2/DSE/CHST3/DCN/BGN/VCAN
GO_ENDOCARDIAL_CUSHION_FORMATION	24	-0.754444	-2.00442	0.00136426	0.0111924	0.00742247	1739	tags=54%, list=12%, signal=48%	HEY2/SNAI1/TGFBR2/ACVR1/TGFB2/TGFBR1/DCHS1/NOG/ENG/ROBO1/SNAI2/TMEM100/HEYL
GO_NEGATIVE_REGULATION_OF_EMBRYONIC_DEVELOPMENT	24	-0.72427	-1.92425	0.00136426	0.0111924	0.00742247	1867	tags=58%, list=12%, signal=51%	TBX2/PRKACB/TULP3/WNT5A/GATA3/SNAI1/GPR161/BMP4/FZD7/COL5A1/COL5A2/DKK1/SULF1/SFRP2
GO_NEGATIVE_REGULATION_OF_CARTILAGE_DEVELOPMENT	23	-0.79546	-2.09618	0.00137931	0.0112213	0.00744162	1488	tags=61%, list=10%, signal=55%	ADAMTS12/WNT9A/WNT11/GLI2/BMP4/TGFBR1/LTBP3/NOG/PTHLH/SNAI2/FRZB/EFEMP1/CTSK/GREM1
GO_POSITIVE_REGULATION_OF_FILOPODIUM_ASSEMBLY	23	-0.732055	-1.9291	0.00137931	0.0112213	0.00744162	2337	tags=57%, list=16%, signal=48%	SRF/DNM3/NLGN1/GPM6A/CCL21/TGFBR1/DOCK11/RHOQ/PALM/NRP1/FSCN1/TGFB3/DPYSL3
GO_REGULATION_OF_NON_CANONICAL_WNT_SIGNALING_PATHWAY	23	-0.830427	-2.18832	0.00137931	0.0112213	0.00744162	576	tags=48%, list=4%, signal=46%	GPC3/DAAM2/DAB2/PLEKHA4/SFRP1/ANKRD6/DKK1/RSPO3/DACT1/SFRP2/SFRP4
GO_SECONDARY_PALATE_DEVELOPMENT	23	-0.734464	-1.93544	0.00137931	0.0112213	0.00744162	2152	tags=52%, list=14%, signal=45%	SOX11/WNT5A/TGFBR2/WNT11/TSHZ1/TGFB2/FZD1/LEF1/TGFBR3/FZD2/TGFB3/LRRC32
GO_TRABECULA_FORMATION	23	-0.70082	-1.84679	0.00137931	0.0112213	0.00744162	2337	tags=57%, list=16%, signal=48%	SRF/FHL2/TEK/HEY2/HEY1/MMP2/ADAMTS1/THBS3/COL1A1/TGFBR3/RBP4/SFRP1/GREM1
GO_BRANCHING_INVOLVED_IN_SALIVARY_GLAND_MORPHOGENESIS	22	-0.731957	-1.89402	0.00140252	0.0113344	0.00751659	2106	tags=55%, list=14%, signal=47%	FGFR1/PLXNA1/NTN4/PLXND1/SEMA3A/HGF/FGF10/FGF7/NRP1/TGM2/SNAI2/SEMA3C
GO_NEGATIVE_REGULATION_OF_SMOOTH_MUSCLE_CELL_MIGRATION	22	-0.751903	-1.94563	0.00140252	0.0113344	0.00751659	1148	tags=55%, list=8%, signal=50%	NDRG4/ILK/PRKG1/MEF2C/LRP1/SERPINE1/IGFBP5/AIF1/TPM1/MYOCD/IGFBP3/SLIT2
GO_REGULATION_OF_ANION_TRANSMEMBRANE_TRANSPORT	22	-0.730982	-1.89149	0.00140252	0.0113344	0.00751659	801	tags=41%, list=5%, signal=39%	PRNP/ABCB1/OSR1/IRS2/ATP1A2/RGS2/THBS1/RGS4/AGT
GO_VASCULAR_ASSOCIATED_SMOOTH_MUSCLE_CELL_MIGRATION	22	-0.764378	-1.97791	0.00140252	0.0113344	0.00751659	1472	tags=50%, list=10%, signal=45%	SSH1/DOCK4/FGF9/PRKG1/ADAMTS1/MEF2C/LRP1/IGFBP5/TPM1/MYOCD/AGT
GO_REGULATION_OF_ANTIGEN_PROCESSING_AND_PRESENTATION	19	-0.741731	-1.87379	0.00140845	0.0113634	0.00753583	1781	tags=63%, list=12%, signal=56%	CD74/WAS/NOD1/CCL21/NOD2/HLA-DOA/LILRB2/FCGR2B/CCL19/TREM2/FGL2/THBS1
GO_RETINA_VASCULATURE_DEVELOPMENT_IN_CAMERA_TYPE_EYE	18	-0.83173	-2.09134	0.00141643	0.0114061	0.00756419	1455	tags=56%, list=10%, signal=50%	ACVRL1/FZD4/RHOJ/BMPR2/PDGFRA/NRP1/CLIC4/COL4A1/PDGFRB/CYP1B1
GO_NEGATIVE_REGULATION_OF_ANION_TRANSPORT	21	-0.742337	-1.89493	0.00141844	0.0114061	0.00756419	413	tags=29%, list=3%, signal=28%	OSR1/IRS2/RGS2/THBS1/RGS4/SFRP4
GO_EPITHELIAL_TO_MESENCHYMAL_TRANSITION_INVOLVED_IN_ENDOCARDIAL_CUSHION_FORMATION	17	-0.826973	-2.0418	0.00143885	0.0114709	0.00760715	1739	tags=65%, list=12%, signal=57%	HEY2/SNAI1/TGFBR2/ACVR1/TGFB2/TGFBR1/NOG/ENG/SNAI2/TMEM100/HEYL
GO_ESTABLISHMENT_OF_PLANAR_POLARITY_OF_EMBRYONIC_EPITHELIUM	17	-0.77847	-1.92205	0.00143885	0.0114709	0.00760715	1790	tags=59%, list=12%, signal=52%	WNT5A/VANGL2/NPHP3/DVL3/FZD1/FOXF2/FZD2/SFRP1/CTHRC1/SFRP2
GO_NEGATIVE_REGULATION_OF_CHONDROCYTE_DIFFERENTIATION	17	-0.78845	-1.94669	0.00143885	0.0114709	0.00760715	1488	tags=59%, list=10%, signal=53%	ADAMTS12/WNT9A/GLI2/BMP4/TGFBR1/LTBP3/PTHLH/SNAI2/EFEMP1/GREM1
GO_NEGATIVE_REGULATION_OF_VASCULAR_SMOOTH_MUSCLE_CELL_PROLIFERATION	17	-0.775788	-1.91543	0.00143885	0.0114709	0.00760715	1469	tags=41%, list=10%, signal=37%	HMOX1/PRKG1/MEF2C/TPM1/MYOCD/TGFB3/CNN1
GO_POSITIVE_REGULATION_OF_EXTRACELLULAR_MATRIX_ORGANIZATION	17	-0.795555	-1.96423	0.00143885	0.0114709	0.00760715	1483	tags=47%, list=10%, signal=42%	TGFB1/IL6/PDPN/FSCN1/PHLDB2/DDR2/EMILIN1/AGT
GO_DERMATAN_SULFATE_PROTEOGLYCAN_METABOLIC_PROCESS	16	-0.821762	-2.01093	0.001443	0.0114709	0.00760715	1343	tags=62%, list=9%, signal=57%	DSEL/CSPG4/UST/CHST14/CSGALNACT1/CSGALNACT2/DSE/DCN/BGN/VCAN
GO_GROWTH_PLATE_CARTILAGE_MORPHOGENESIS	16	-0.75857	-1.85629	0.001443	0.0114709	0.00760715	1600	tags=56%, list=11%, signal=50%	SCARA3/COCH/STC1/COL6A1/COL12A1/COL14A1/COL6A2/COL6A3/MATN3
GO_ESTABLISHMENT_OF_PLANAR_POLARITY_INVOLVED_IN_NEURAL_TUBE_CLOSURE	15	-0.792158	-1.91755	0.00146628	0.0115428	0.0076548	1790	tags=60%, list=12%, signal=53%	WNT5A/VANGL2/NPHP3/DVL3/FZD1/FZD2/SFRP1/CTHRC1/SFRP2
GO_POSITIVE_REGULATION_OF_CARDIAC_MUSCLE_CELL_DIFFERENTIATION	15	-0.73537	-1.78008	0.00146628	0.0115428	0.0076548	1483	tags=47%, list=10%, signal=42%	TGFB1/BMP4/EDN1/MEF2C/IGF1/MYOCD/GREM1
GO_POSITIVE_REGULATION_OF_CHEMOKINE_SECRETION	15	-0.76349	-1.84815	0.00146628	0.0115428	0.0076548	921	tags=47%, list=6%, signal=44%	POSTN/TLR4/LRP1/LPL/CSF1R/IL33/AIF1
GO_POSITIVE_REGULATION_OF_MACROPHAGE_DERIVED_FOAM_CELL_DIFFERENTIATION	15	-0.741366	-1.7946	0.00146628	0.0115428	0.0076548	2516	tags=53%, list=17%, signal=44%	CSF1/CD36/PRKCH/PLA2G2A/MSR1/LPL/AGTR1/AGT
GO_REGULATION_OF_WNT_SIGNALING_PATHWAY_PLANAR_CELL_POLARITY_PATHWAY	15	-0.867597	-2.10016	0.00146628	0.0115428	0.0076548	576	tags=60%, list=4%, signal=58%	GPC3/DAB2/PLEKHA4/SFRP1/ANKRD6/DKK1/RSPO3/DACT1/SFRP2
GO_VENOUS_BLOOD_VESSEL_DEVELOPMENT	15	-0.732652	-1.7735	0.00146628	0.0115428	0.0076548	1455	tags=40%, list=10%, signal=36%	ACVRL1/BMPR2/ENG/SEMA3C/HEG1/FOXF1
GO_CARDIAC_LEFT_VENTRICLE_MORPHOGENESIS	14	-0.78248	-1.86674	0.0015015	0.011801	0.00782604	1739	tags=43%, list=12%, signal=38%	HEY2/RYR2/TGFBR2/FOXF1/CPE/SFRP2
GO_DERMATAN_SULFATE_METABOLIC_PROCESS	13	-0.811309	-1.89964	0.00153846	0.0120525	0.00799286	1343	tags=62%, list=9%, signal=56%	DSEL/CSPG4/UST/CHST14/DSE/DCN/BGN/VCAN
GO_POSITIVE_REGULATION_OF_NON_CANONICAL_WNT_SIGNALING_PATHWAY	13	-0.821674	-1.92391	0.00153846	0.0120525	0.00799286	576	tags=69%, list=4%, signal=67%	ABL1/WNT5A/GPC3/DAB2/PLEKHA4/SFRP1/ANKRD6/DKK1/RSPO3
GO_COLLAGEN_ACTIVATED_SIGNALING_PATHWAY	12	-0.796141	-1.82283	0.0015528	0.012087	0.00801569	876	tags=67%, list=6%, signal=63%	OSCAR/COL4A4/COL4A5/ITGA11/COL1A1/COL4A1/DDR2/COL4A2
GO_LATERAL_SPROUTING_FROM_AN_EPITHELIUM	12	-0.807057	-1.84782	0.0015528	0.012087	0.00801569	1790	tags=67%, list=12%, signal=59%	WNT5A/AR/VANGL2/GLI2/BMP4/FGF10/NOG/SULF1
GO_NEGATIVE_REGULATION_OF_LONG_TERM_SYNAPTIC_POTENTIATION	12	-0.78177	-1.78993	0.0015528	0.012087	0.00801569	2252	tags=58%, list=15%, signal=50%	ABL1/EPHA4/PTN/CX3CR1/PRNP/APOE/TYROBP
GO_SMOOTHENED_SIGNALING_PATHWAY_INVOLVED_IN_DORSAL_VENTRAL_NEURAL_TUBE_PATTERNING	12	-0.779048	-1.78369	0.0015528	0.012087	0.00801569	2612	tags=58%, list=17%, signal=48%	WDR19/PRKACB/TULP3/GPR161/GLI3/GLI2/PTCH1
GO_DENDRITIC_CELL_ANTIGEN_PROCESSING_AND_PRESENTATION	11	-0.839066	-1.86787	0.0015873	0.0121802	0.0080775	1781	tags=73%, list=12%, signal=64%	NOD1/CCL21/NOD2/FCGR2B/CCL19/CLEC4A/FGL2/THBS1
GO_G_PROTEIN_COUPLED_RECEPTOR_SIGNALING_PATHWAY_INVOLVED_IN_HEART_PROCESS	11	-0.813966	-1.81199	0.0015873	0.0121802	0.0080775	1852	tags=55%, list=12%, signal=48%	RAMP3/GNAI2/ATP2B4/CAV1/RGS2/PLN
GO_GASTRO_INTESTINAL_SYSTEM_SMOOTH_MUSCLE_CONTRACTION	11	-0.830713	-1.84927	0.0015873	0.0121802	0.0080775	903	tags=55%, list=6%, signal=51%	PTGER3/SULF2/KIT/TACR2/HTR2B/SULF1
GO_KERATAN_SULFATE_CATABOLIC_PROCESS	11	-0.881741	-1.96287	0.0015873	0.0121802	0.0080775	838	tags=55%, list=6%, signal=52%	KERA/FMOD/PRELP/LUM/OMD/OGN
GO_NEGATIVE_REGULATION_OF_PROTEIN_IMPORT_INTO_NUCLEUS	11	-0.794	-1.76754	0.0015873	0.0121802	0.0080775	1109	tags=64%, list=7%, signal=59%	CD36/PKIA/MDFIC/ANGPT1/PKIG/RAB23/APOD
GO_POSITIVE_REGULATION_OF_FIBROBLAST_MIGRATION	11	-0.8403	-1.87061	0.0015873	0.0121802	0.0080775	1499	tags=55%, list=10%, signal=49%	SLC8A1/TGFB1/PAK3/DDR2/AKAP12/THBS1
GO_REGULATION_OF_GONADOTROPIN_SECRETION	11	-0.793238	-1.76585	0.0015873	0.0121802	0.0080775	582	tags=45%, list=4%, signal=44%	LEP/INHBB/TACR2/INHBA/GJA1
GO_RETINA_VASCULATURE_MORPHOGENESIS_IN_CAMERA_TYPE_EYE	11	-0.843206	-1.87708	0.0015873	0.0121802	0.0080775	1131	tags=55%, list=8%, signal=50%	FZD4/RHOJ/NRP1/CLIC4/COL4A1/CYP1B1
GO_SYNAPSE_PRUNING	11	-0.850956	-1.89434	0.0015873	0.0121802	0.0080775	1918	tags=91%, list=13%, signal=79%	CX3CL1/EPHA4/CX3CR1/ITGAM/C1QA/C1QC/TREM2/C1QB/DKK1/C3
GO_BONE_TRABECULA_FORMATION	10	-0.840618	-1.83171	0.00161031	0.0122217	0.00810508	911	tags=50%, list=6%, signal=47%	MMP2/THBS3/COL1A1/SFRP1/GREM1
GO_CARDIAC_MUSCLE_CELL_MYOBLAST_DIFFERENTIATION	10	-0.817836	-1.78207	0.00161031	0.0122217	0.00810508	355	tags=60%, list=2%, signal=59%	TBX2/SRF/PRICKLE1/MYOCD/ISL1/GREM1
GO_COMPLEMENT_RECEPTOR_MEDIATED_SIGNALING_PATHWAY	10	-0.843496	-1.83799	0.00161031	0.0122217	0.00810508	1464	tags=50%, list=10%, signal=45%	CMKLR1/FPR1/C5AR1/C3AR1/FPR3
GO_NEGATIVE_REGULATION_OF_ANION_TRANSMEMBRANE_TRANSPORT	10	-0.813844	-1.77337	0.00161031	0.0122217	0.00810508	413	tags=70%, list=3%, signal=68%	ARL6IP5/GOPC/OSR1/IRS2/RGS2/THBS1/RGS4
GO_POSITIVE_REGULATION_OF_CYTOPLASMIC_TRANSPORT	10	-0.831111	-1.811	0.00161031	0.0122217	0.00810508	1945	tags=60%, list=13%, signal=52%	MTMR2/SORL1/MSN/MAP2/DAB2/RDX
GO_REGULATION_OF_CHEMOKINE_MEDIATED_SIGNALING_PATHWAY	10	-0.825565	-1.79891	0.00161031	0.0122217	0.00810508	1786	tags=80%, list=12%, signal=71%	PADI2/CCL5/SH2B3/SLIT3/EDN1/ROBO1/TREM2/SLIT2
GO_UTERINE_SMOOTH_MUSCLE_CONTRACTION	10	-0.817736	-1.78185	0.00161031	0.0122217	0.00810508	824	tags=30%, list=5%, signal=28%	OXTR/TACR2/AGT
GO_NEURON_DEATH	312	-0.399466	-1.42288	0.00201207	0.0152459	0.0101106	3351	tags=33%, list=22%, signal=26%	TP53BP2/SRPK2/KCNB1/NGF/FIS1/TRAF2/CITED1/DIO3/NEFL/EFNB2/EGR1/MECP2/IFNG/KMO/STAT3/LGMN/ADAM8/HTRA2/ATM/DPYSL4/SNCA/ARRB1/UNC5B/PPARGC1A/NFATC4/SIX4/CSF1/CBL/ELK1/EN2/BCL2/CREB1/HDAC4/ABL1/ROCK1/PINK1/THRB/NAMPT/CHL1/GRN/STXBP1/ITSN1/CRLF1/CX3CL1/TNFRSF1B/PTPRZ1/BHLHB9/SORL1/FYN/PICALM/WNT5A/CCL5/GATA3/MAP3K12/NTRK2/PIK3CA/SLC25A27/CD34/BOK/ADARB1/SSH1/HMOX1/WFS1/PAK3/VSTM2L/CD200/FOXO3/BACE1/BN…
GO_ACTIVATION_OF_PROTEIN_KINASE_ACTIVITY	295	-0.403221	-1.43042	0.00201816	0.0152459	0.0101106	3338	tags=33%, list=22%, signal=26%	DUSP6/CRKL/NGF/COPS8/TRAF2/GADD45G/STK10/MALT1/INSR/IRAK2/EGFR/ADRB2/CCDC88A/ADRA2A/CD74/EFNA5/MAP3K6/ARRB1/LPAR1/RAPGEF1/ITGB1BP1/LEP/MAPKAP1/FGF1/KIDINS220/PKN1/MAP4K5/PRKAR1A/PRKACB/ADCY7/ABL1/PINK1/GADD45A/PTPRC/SPAG9/TAOK1/NCKAP1L/MAP3K3/MAPK10/WNT5A/CCL5/NOD1/MAP3K12/NOD2/PIK3CA/ADCY2/CD300A/MUC20/TGFBR2/MAP4K4/ADCY9/OSBPL8/WNT11/PAK3/ADCY4/CSPG4/MAP3K8/BMP4/TGFB2/P2RX7/F2R/HGF/CD81/NTF3/MD…
GO_POSITIVE_REGULATION_OF_GTPASE_ACTIVITY	303	-0.411378	-1.46048	0.00201816	0.0152459	0.0101106	3054	tags=33%, list=20%, signal=27%	RGS10/ARHGAP24/FZD10/RGS17/RASGRP3/GARNL3/PLCB1/RASAL2/DOCK8/ARHGAP9/ARRB1/TBC1D12/TIAM1/RAPGEF1/LIMS1/SRGAP1/ARHGAP22/TIAM2/VAV3/CHN2/RABGAP1/ARHGAP28/ARHGAP29/GIT2/GDI1/CHM/TSC2/MAPRE2/ARHGDIB/ARHGAP20/STARD13/RIN2/ARHGAP30/STARD8/CCL22/MYO9A/RGS16/RSU1/ARHGAP6/VAV1/DOCK1/ADCYAP1/ERRFI1/NCKAP1L/TBC1D16/ARHGAP1/CX3CL1/GNAO1/RASA3/ICAM1/ITGB1/GNB5/PICALM/PREX1/RAB11FIP2/WNT5A/CCL5/CCL21/SEC23A/AD…
GO_REGULATION_OF_LEUKOCYTE_DIFFERENTIATION	246	-0.41615	-1.46242	0.00203459	0.0153462	0.0101771	2543	tags=30%, list=17%, signal=25%	LOXL3/CSF1/CDK6/STAT5B/TFE3/CREB1/ABL1/PTPRC/ZMIZ1/EVI2B/FES/RUNX3/CD2/NCKAP1L/MMP14/KITLG/FLT3LG/PIK3R1/GPR68/GATA3/ZBTB46/TMEM176B/MITF/TGFBR2/ZBTB16/IL7R/CCR1/SMAD7/TGFB1/ANXA1/GLI3/ZFP36L1/ITPKB/HOXA7/BCL6/CD4/LILRB3/GLI2/LRRC17/HLA-DOA/NLRP3/SOCS5/BMP4/SLAMF8/NOTCH2/HLX/LILRB2/HCLS1/GAS6/CARTPT/TMEM176A/CEBPB/FCGR2B/TLR4/TNFSF11/DTX1/CD86/RASSF2/CCL19/LILRB1/LEF1/AXL/TNFSF4/SFRP1/C1QC/ROR2/T…
GO_POSITIVE_REGULATION_OF_CYTOSKELETON_ORGANIZATION	189	-0.445157	-1.54352	0.00206612	0.0155598	0.0103188	2978	tags=35%, list=20%, signal=28%	DYNC1H1/DCTN1/NIN/ARPC4/ARPC1B/LPAR1/NCK1/ITGB1BP1/CLIP1/MYO1C/WAS/ACTN2/PPM1F/FER/ABL1/ABI2/FES/NUMA1/PLEK/SORBS3/NCKAP1L/CX3CL1/ICAM1/ARL2/FCHSD2/TEK/CCL21/LIMCH1/GMFG/JMY/CCL26/HCK/DSTN/SWAP70/WNT11/GSN/EVL/P2RX7/NTF3/ARHGEF10/EDN1/HCLS1/MYOC/TGFBR1/MAGEL2/SH3PXD2B/SYNPO/NAV3/GPR65/NES/SPIRE1/NRP1/WASF1/TPM1/CFL2/CDC42EP3/TAC1/STMN2/SFRP1/TGFB3/MAP1B/FLNA/NOX4/PFN2/SYNPO2/LMOD1
GO_POSITIVE_REGULATION_OF_TRANSMEMBRANE_TRANSPORT	172	-0.459049	-1.58175	0.00209205	0.0157308	0.0104322	2823	tags=34%, list=19%, signal=28%	SNCA/SLC26A6/P2RY6/CLTCL1/ACTN2/AMIGO1/ITLN1/MEF2A/CXCL11/ABL1/STAC/PINK1/KLF15/RELN/PTAFR/EHD3/CACNB3/CX3CL1/CREBL2/PIK3R1/RAMP3/KCNJ2/PLCG1/RYR2/DMD/RGN/SHANK3/OSBPL8/GAL/CXCL9/CACNB2/P2RX7/F2R/KCNH2/DRD1/CACNA2D1/RHOQ/HSPA2/FXYD1/ANK2/CXCL10/IRS1/GPC3/JPH2/IGF1/ABCB1/IRS2/SORBS1/TRPC1/TREM2/CCL2/THY1/FLNA/KCNMB1/PKD2/CLIP3/C3/AGT
GO_CENTRAL_NERVOUS_SYSTEM_NEURON_DIFFERENTIATION	168	-0.466539	-1.60134	0.00210748	0.015798	0.0104767	3033	tags=31%, list=20%, signal=25%	DLL4/LHX6/ROBO2/EOMES/NIN/NKX2-1/DCLK2/PAFAH1B1/NFE2L1/LEP/TSKU/SMO/ZSWIM6/NPY/RORA/TCTN1/DLX5/TULP3/EPHA4/NANOS1/WNT5A/NTRK2/ADARB1/GLI3/SHANK3/DYNC2H1/C12orf57/GLI2/SEMA3A/SOX4/GDPD5/WNT2/DRD1/ID4/FZD1/NRP2/PTCH1/DCLK1/MAP2/ISL2/NRP1/ZEB2/CSF1R/ROBO1/SFRP1/ISL1/DKK1/INHBA/SLIT2/CDH11/SPOCK1/SFRP2
GO_REGENERATION	169	-0.467126	-1.60369	0.00210748	0.015798	0.0104767	2355	tags=31%, list=16%, signal=26%	NNMT/BCL2/CD9/PTPN12/DYSF/GRN/WDR35/GPX1/EPHA4/MTR/PTGFRN/LGR6/TGFBR2/NINJ1/ULK1/ANXA1/HMOX1/RGN/GLI3/GSN/GAP43/HGF/CD81/PTN/GAS6/LAMB2/CEBPB/NINJ2/FGF10/POSTN/PTCH1/CXCL12/LRP1/YAP1/C5AR1/AXL/SULF2/CLDN1/IGF1/GLI1/SGCA/TGFBR3/FZD7/JAM3/ISL1/MAP1B/SPP1/THY1/TNC/RGMA/PRRX1/APOD
GO_NEGATIVE_REGULATION_OF_CELL_CELL_ADHESION	155	-0.455949	-1.55505	0.00212992	0.0159417	0.010572	2554	tags=31%, list=17%, signal=26%	TNFAIP8L2/LOXL3/DLG5/PRKAR1A/PPM1F/CD9/ABL1/DUSP22/RUNX3/C1QTNF1/ZNF703/CCL21/CD300A/PAG1/DUSP3/SWAP70/SMAD7/TGFB1/ANXA1/GLI3/BCL6/SOCS5/SH2B3/BMP4/PODXL/PLA2G2A/PDE5A/HLX/LILRB2/CEBPB/HAVCR2/PRKG1/CXCL12/FCGR2B/PRNP/MYADM/DTX1/CD86/VSIG4/LILRB1/RDX/SNAI2/TWSG1/TNFSF4/SERPINE2/FGL2/LRRC32/GPNMB
GO_NEGATIVE_REGULATION_OF_DNA_BINDING_TRANSCRIPTION_FACTOR_ACTIVITY	139	-0.473314	-1.60128	0.00216685	0.0161931	0.0107388	1678	tags=20%, list=11%, signal=18%	NLRP2/TNFRSF4/SMAD7/HMOX1/CMKLR1/WFS1/ADORA3/NLRP3/CD200/GAS6/CDKN2A/HAVCR2/ID3/PTCH1/PRNP/FOXS1/TNFSF4/TWIST1/GLIS2/NUPR1/HAND2/TCEAL7/FLNA/PTGIS/PKD2/HEYL/CYP1B1/SFRP4
GO_DENDRITE_MORPHOGENESIS	130	-0.462941	-1.55801	0.00218341	0.0162775	0.0107948	2972	tags=36%, list=20%, signal=29%	HECW2/PDLIM5/PAFAH1B1/TIAM1/RERE/NFATC4/KIDINS220/RAP2A/MEF2A/PHACTR1/ABI2/DNM3/DLG4/PTPRD/RELN/NLGN1/CUX1/CAPRIN2/BHLHB9/FYN/ZNF365/EPHA4/ITGB1/PICALM/FARP1/NEDD4/TRAK2/SHANK3/KLF7/LZTS1/PAK3/SEMA3A/MAP6/ILK/HCLS1/PTN/LRRK2/OBSL1/DOCK10/DCLK1/MAP2/SLITRK5/DBN1/NRP1/CHRNA3/VLDLR/SDC2
GO_POSITIVE_REGULATION_OF_CANONICAL_WNT_SIGNALING_PATHWAY	127	-0.479281	-1.6095	0.00218818	0.0162775	0.0107948	2028	tags=21%, list=14%, signal=19%	DAPK3/DLX5/CAPRIN2/LGR6/RNF146/FGF9/CDH3/SOX4/TBL1X/ILK/LRRK2/DKK2/RSPO2/FGF10/YAP1/GPC3/SULF2/COL1A1/DAAM2/PLEKHA4/SFRP1/ROR2/CAV1/RSPO3/DACT1/SFRP2/SFRP4
GO_POSITIVE_REGULATION_OF_ION_TRANSMEMBRANE_TRANSPORT	131	-0.469408	-1.58036	0.00218818	0.0162775	0.0107948	2275	tags=29%, list=15%, signal=25%	CXCL11/ABL1/STAC/PINK1/RELN/PTAFR/EHD3/CACNB3/CX3CL1/RAMP3/KCNJ2/PLCG1/RYR2/DMD/RGN/SHANK3/GAL/CXCL9/CACNB2/P2RX7/F2R/KCNH2/DRD1/CACNA2D1/HSPA2/FXYD1/ANK2/CXCL10/JPH2/ABCB1/TRPC1/TREM2/CCL2/THY1/FLNA/KCNMB1/PKD2/AGT
GO_EPITHELIAL_TUBE_FORMATION	123	-0.466651	-1.5563	0.00220507	0.0163781	0.0108615	2438	tags=30%, list=16%, signal=25%	IFT52/TSC2/PRKACB/ABL1/TCTN1/SOX11/TULP3/WNT5A/GATA3/TEAD2/SKI/MIB1/VANGL2/NPHP3/TGFB1/DVL3/CC2D2A/SOX4/BMP4/TGFB2/PODXL/DLC1/SEMA4C/FGF10/FZD1/PTCH1/NOG/ZEB2/FZD2/OSR1/SFRP1/PRICKLE1/SALL4/TWIST1/CTHRC1/SFRP2/GREM1
GO_NEGATIVE_REGULATION_OF_IMMUNE_EFFECTOR_PROCESS	113	-0.485642	-1.61172	0.0022173	0.0164438	0.010905	2287	tags=27%, list=15%, signal=23%	FER/PTPRC/GRN/DUSP22/IL13RA2/CD84/CD300A/IL7R/SMAD7/TGFB1/ANXA1/HMOX1/C4BPA/BCL6/SOCS5/TGFB2/SLAMF8/HLX/HAVCR2/ANGPT1/FCGR2B/VSIG4/LILRB1/IL33/TNFSF4/TGFB3/A2M/HTRA1/FOXF1/FGL2/SERPING1
GO_NEGATIVE_REGULATION_OF_SUPRAMOLECULAR_FIBER_ORGANIZATION	109	-0.485369	-1.60649	0.00222222	0.0164553	0.0109126	2894	tags=35%, list=19%, signal=28%	KANK1/SNCA/TMOD2/CORO2B/WAS/WASF2/TTBK2/ARHGAP28/ADD1/MID1/SPTBN1/ARHGAP6/TAOK1/GMFG/SWAP70/SHANK3/CDH5/GSN/MYOC/DLC1/PLEKHH2/NAV3/MYADM/MAP2/PHLDB2/FHOD3/RDX/TMOD1/FGF13/STMN2/MAP1B/APOE/EMILIN1/PFN2/CLIP3/SLIT2/CRYAB/LMOD1
GO_ACUTE_INFLAMMATORY_RESPONSE	92	-0.482837	-1.56919	0.00226244	0.0166517	0.0110429	3016	tags=38%, list=20%, signal=31%	STAT3/BTK/ADAM8/CNR1/SERPINA1/HAMP/ORM1/PTGES/PIK3CG/IL6ST/ADCYAP1/ICAM1/EDNRB/GATA3/PRCP/ACVR1/F8/S100A8/NLRP3/TREM1/VCAM1/CEBPB/PTGER3/FCGR2B/OSMR/IL6/TNFSF11/CD163/FCER1G/FN1/TNFSF4/TAC1/PTGS2/NUPR1/C3
GO_ADENYLATE_CYCLASE_ACTIVATING_G_PROTEIN_COUPLED_RECEPTOR_SIGNALING_PATHWAY	101	-0.516075	-1.69003	0.00226244	0.0166517	0.0110429	2340	tags=30%, list=16%, signal=25%	PTGIR/GCG/CXCL11/ADCY7/GNG2/ADCYAP1/PTGER1/RAMP3/GNAI2/ADCY2/GPR161/ADCY9/RAMP2/ADCY4/CXCL9/ARRDC3/DRD1/GNAL/ADCY5/PTGER3/GPR65/ABCA1/ATP2B4/PTGFR/CALCRL/CXCL10/VIP/PTHLH/RAMP1/PLN
GO_SENSORY_PERCEPTION_OF_PAIN	92	-0.482362	-1.56765	0.00226244	0.0166517	0.0110429	2249	tags=27%, list=15%, signal=23%	MGLL/SCN3B/PTAFR/ADCYAP1/CACNB3/FYN/EDNRB/BACE1/P2RX7/F2R/HTR2A/EDN1/KCND2/NPY1R/CXCL12/PENK/VIP/CXCR4/UCHL1/TAC1/LXN/TMEM100/PTGS2/CCL2/NDN
GO_SPINAL_CORD_DEVELOPMENT	92	-0.486874	-1.58231	0.00226244	0.0166517	0.0110429	3177	tags=36%, list=21%, signal=28%	NEFL/LMO4/DLL4/BAG3/ROBO2/DCTN1/NFE2L1/DLL1/LOXL3/SMO/TCTN1/SOX11/RELN/PTBP2/TULP3/INTU/ADARB1/GLI3/DYNC2H1/PLXDC1/GLI2/SOX4/GDPD5/PTN/PTCH1/CHRD/PBX3/ISL2/NOG/VLDLR/DAAM2/ISL1/PKD2
GO_NEUROMUSCULAR_PROCESS	91	-0.48017	-1.5563	0.00226757	0.0166643	0.0110512	3767	tags=41%, list=25%, signal=31%	ATP8A2/PTEN/HERC1/NLGN2/POU4F1/KCNAB2/TCF15/STRA6/GRIN2A/NEFL/SLITRK6/NEUROG1/MECP2/DCTN1/GAA/PAFAH1B1/GM2A/GPR88/ABL1/DLG4/PSAP/ADARB1/TPP1/HOXA1/PRRT2/BACE1/DRD1/ADCY5/PENK/FOXS1/UCHL1/CNTNAP1/GLRB/SLC1A3/ALDH1A3/MYH10/COMP
GO_INNER_EAR_MORPHOGENESIS	90	-0.482193	-1.5584	0.0022779	0.0167149	0.0110848	2106	tags=22%, list=14%, signal=19%	FGFR1/DLX5/LRIG1/WNT5A/GATA3/VANGL2/HOXA1/GLI2/FGF9/ITGA8/NTN1/FGF10/FZD2/ROR2/MAFB/COL11A1/PRRX1/ALDH1A3/FRZB/CTHRC1
GO_OSTEOCLAST_DIFFERENTIATION	86	-0.495427	-1.59156	0.00229095	0.0167854	0.0111315	1857	tags=34%, list=12%, signal=30%	PIK3R1/GPR68/MITF/CCR1/LILRB3/LRRC17/SNX10/GAB2/NOTCH2/CD81/CD109/OSTM1/FAM20C/CARTPT/CEBPB/SH3PXD2A/TLR4/TNFSF11/RASSF2/LILRB1/GPC3/CSF1R/FCER1G/SFRP1/TREM2/FBN1/FSTL3/TYROBP/MAFB
GO_REGULATION_OF_HEART_RATE	87	-0.492863	-1.58396	0.00229885	0.0168179	0.0111531	1739	tags=29%, list=12%, signal=26%	HEY2/CACNA1C/KCNJ2/RYR2/DMD/SLC8A1/KCNA5/SEMA3A/CACNB2/KCNH2/BVES/CTNNA3/EDN1/CACNA2D1/KCNE4/ANK2/POPDC2/TPM1/SCN4B/TAC1/CAV1/RGS4/CASQ2/AGT/PLN
GO_EXTRACELLULAR_MATRIX_DISASSEMBLY	71	-0.527663	-1.659	0.00235018	0.0171676	0.011385	2504	tags=37%, list=17%, signal=31%	BMP1/MMP19/FLOT1/MMP16/ADAMTS5/MMP14/ETS1/DPP4/TGFB1/SH3PXD2B/MMP2/IL6/PDPN/LRP1/FSCN1/TPSAB1/MMP11/LAMC1/A2M/HTRA1/DDR2/MMP7/CTSK/TIMP2/TIMP1/FAP
GO_CARDIAC_MUSCLE_CELL_CONTRACTION	66	-0.546559	-1.70359	0.00236127	0.017197	0.0114045	2153	tags=38%, list=14%, signal=33%	SCN3B/KCND3/PDE4B/CACNA1C/KCNJ2/RYR2/KCNN2/STC1/KCNA5/CACNB2/KCNH2/CTNNA3/CACNA2D1/KCNE4/SGCD/ANK2/GJC1/SCN4B/FGF13/ATP1A2/KCNJ8/CAV1/FLNA/GJA1/PLN
GO_POSITIVE_REGULATION_OF_SMALL_GTPASE_MEDIATED_SIGNAL_TRANSDUCTION	69	-0.524782	-1.64197	0.00236127	0.017197	0.0114045	2820	tags=39%, list=19%, signal=32%	ARRB1/LPAR1/GPR20/RAPGEF1/GPR4/CSF1/DGKI/MAPRE2/RASGEF1A/RELN/VAV1/KITLG/LPAR4/CDON/MAP4K4/ITPKB/F2R/NOTCH2/FGF10/GPR65/AUTS2/IGF1/ROBO1/IRS2/F2RL2/PDGFRB/COL3A1
GO_CRANIAL_SKELETAL_SYSTEM_DEVELOPMENT	64	-0.546068	-1.68924	0.00238949	0.0173247	0.0114892	3375	tags=50%, list=23%, signal=39%	TBX15/CRKL/MED12/NDST1/MEGF8/NEUROG1/WDR19/FOXN3/SIX4/RDH10/MMP16/MMP14/TULP3/TGFBR2/RUNX2/GLI3/HOXA1/CHST11/BMP4/TGFB2/FOXC2/TGFBR1/SIX2/SH3PXD2B/HOXA2/FREM1/MEF2C/PDGFRA/TWIST1/TGFB3/RAB23/PRRX1
GO_MUSCLE_CELL_APOPTOTIC_PROCESS	64	-0.545657	-1.68797	0.00238949	0.0173247	0.0114892	1739	tags=25%, list=12%, signal=22%	ADCYAP1/HEY2/HMOX1/BNIP3/ILK/EDN1/CDKN2A/DMPK/IGF1/PDE1A/MYOCD/NUPR1/HAND2/HSPB6/AGT/SFRP2
GO_REGULATION_OF_CARDIAC_CONDUCTION	64	-0.539259	-1.66818	0.00238949	0.0173247	0.0114892	2227	tags=33%, list=15%, signal=28%	NPR1/RYR3/EHD3/ABCC9/NPR2/TMEM65/RYR2/SLC8A1/DMPK/ITPR1/ATP2B4/FXYD1/ANK2/CORIN/ATP1A2/TRPC1/CAV1/FLNA/FXYD6/CASQ2/AGT
GO_ENDOTHELIAL_CELL_APOPTOTIC_PROCESS	48	-0.576971	-1.71662	0.00248447	0.0179865	0.0119281	2252	tags=35%, list=15%, signal=30%	ABL1/TNFAIP3/ICAM1/TEK/GATA3/ITGA4/PLCG1/RAMP2/CD248/GAS6/COL18A1/ANGPT1/BMPR2/SERPINE1/SCG2/CCL2/THBS1
GO_ACTIVIN_RECEPTOR_SIGNALING_PATHWAY	38	-0.599137	-1.73365	0.00251572	0.0180329	0.0119588	1677	tags=39%, list=11%, signal=35%	CITED2/TGIF2/SKI/TGFBR2/SMAD7/ACVR1/ACVRL1/FGF9/MAGI2/TGFBR1/FGF10/BMPR2/INHBB/FSTL3/INHBA
GO_MEMBRANE_BIOGENESIS	38	-0.61262	-1.77266	0.00251572	0.0180329	0.0119588	2333	tags=42%, list=16%, signal=36%	FLOT1/NLGN4Y/SPTBN1/STX2/PTPRD/PSAP/NLGN1/NLGN4X/MAGI2/CDH2/SERINC1/CAV2/RFTN1/CAV1/NRXN2/CLIP3
GO_POSITIVE_REGULATION_OF_ORGAN_GROWTH	44	-0.556812	-1.63675	0.00251572	0.0180329	0.0119588	2610	tags=41%, list=17%, signal=34%	HAMP/TBX2/SMO/FGFR1/PIM1/HEY2/BASP1/FGF9/HLX/EDN1/WNT2/MEF2C/YAP1/FGF2/IGF1/GLI1/TGFBR3/ZFPM2
GO_POSITIVE_REGULATION_OF_PATHWAY_RESTRICTED_SMAD_PROTEIN_PHOSPHORYLATION	44	-0.557342	-1.63831	0.00251572	0.0180329	0.0119588	1483	tags=32%, list=10%, signal=29%	TGFB1/ACVR1/ACVRL1/BMP4/TGFB2/RBPMS/TGFBR1/BMPR2/ENG/INHBB/DAB2/TWSG1/TGFB3/INHBA
GO_EMBRYONIC_CRANIAL_SKELETON_MORPHOGENESIS	46	-0.577005	-1.69985	0.00252207	0.0180329	0.0119588	2612	tags=43%, list=17%, signal=36%	WDR19/SIX4/RDH10/MMP16/MMP14/TULP3/TGFBR2/RUNX2/HOXA1/CHST11/BMP4/FOXC2/TGFBR1/SIX2/HOXA2/MEF2C/PDGFRA/TWIST1/TGFB3/PRRX1
GO_AUTONOMIC_NERVOUS_SYSTEM_DEVELOPMENT	41	-0.606055	-1.76739	0.00252525	0.0180329	0.0119588	2152	tags=39%, list=14%, signal=34%	SOX11/NAV2/EDNRB/GATA3/ADARB1/SEMA3A/SOX4/HLX/VCAM1/NRP2/NRP1/HOXB2/EGR2/FN1/HAND2/EDNRA
GO_EMBRYO_IMPLANTATION	41	-0.585555	-1.70761	0.00252525	0.0180329	0.0119588	1689	tags=34%, list=11%, signal=30%	STC2/TGFBR2/STC1/TRO/MMP2/SYDE1/PCSK5/PTGS2/SPP1/PTGIS/IGFBP7/GJA1/FBLN1/TIMP1
GO_REGULATION_OF_MONONUCLEAR_CELL_MIGRATION	41	-0.576377	-1.68084	0.00252525	0.0180329	0.0119588	1786	tags=39%, list=12%, signal=34%	CCL5/CCR1/CMKLR1/NBL1/SLAMF8/CXCL12/SERPINE1/PLA2G7/CXCL10/C5AR1/C3AR1/AIF1/RARRES2/THBS1/SLIT2/GREM1
GO_REGULATION_OF_PROTEIN_AUTOPHOSPHORYLATION	41	-0.611651	-1.78371	0.00252525	0.0180329	0.0119588	2451	tags=32%, list=16%, signal=27%	RAP2A/ENPP1/PTPRC/PDGFD/ERRFI1/EPHA7/VEGFC/RASSF2/ENG/CAV1/PDGFC/GPNMB/GREM1
GO_EXOCRINE_SYSTEM_DEVELOPMENT	43	-0.581439	-1.70266	0.00253165	0.0180329	0.0119588	2106	tags=37%, list=14%, signal=32%	FGFR1/PLXNA1/TGFB1/NTN4/PLXND1/SEMA3A/TGFB2/HGF/FGF10/FGF7/NRP1/TGM2/SNAI2/TWSG1/SEMA3C/TGFB3
GO_HUMORAL_IMMUNE_RESPONSE_MEDIATED_BY_CIRCULATING_IMMUNOGLOBULIN	42	-0.593138	-1.73054	0.00253165	0.0180329	0.0119588	1367	tags=36%, list=9%, signal=33%	PTPRC/HLA-DQB1/C1RL/C4BPA/CFI/CD81/FCGR2B/C1QA/C1QC/C1QB/C1S/C1R/SERPING1/C3/C7
GO_FIBROBLAST_MIGRATION	35	-0.612475	-1.73489	0.00256739	0.0181013	0.0120042	1512	tags=43%, list=10%, signal=39%	FER/GNA12/CORO1C/SLC8A1/TGFB1/ARID5B/PAK3/HAS1/ILK/CYGB/FGF2/TNS1/DDR2/AKAP12/THBS1
GO_HETEROPHILIC_CELL_CELL_ADHESION_VIA_PLASMA_MEMBRANE_CELL_ADHESION_MOLECULES	35	-0.604823	-1.71322	0.00256739	0.0181013	0.0120042	2111	tags=46%, list=14%, signal=39%	PTPRD/NLGN1/ICAM1/IGSF21/CEACAM6/SELP/CADM1/ITGA5/VCAM1/CDH2/DCHS1/SELE/FAT4/SCARF2/AMIGO2/HMCN1
GO_TRANSFORMING_GROWTH_FACTOR_BETA_PRODUCTION	35	-0.6084	-1.72335	0.00256739	0.0181013	0.0120042	2452	tags=49%, list=16%, signal=41%	ATP6AP2/CREB1/CX3CL1/CD34/LAPTM4B/WNT11/CDH3/CD200/TGFB2/LTBP3/ITGAV/PTGS2/LTBP1/TYROBP/THBS1/LRRC32/LUM
GO_NEGATIVE_REGULATION_OF_CALCIUM_ION_TRANSMEMBRANE_TRANSPORT	34	-0.622119	-1.75488	0.00259403	0.0181013	0.0120042	2041	tags=32%, list=14%, signal=28%	DYSF/CACNB3/GNB5/SESTD1/CLIC2/RRAD/ATP1A2/PKD2/GEM/CASQ2/PLN
GO_NEGATIVE_REGULATION_OF_MUSCLE_CELL_APOPTOTIC_PROCESS	34	-0.61282	-1.72865	0.00259403	0.0181013	0.0120042	2001	tags=32%, list=13%, signal=28%	ADCYAP1/HEY2/HMOX1/ILK/EDN1/IGF1/MYOCD/NUPR1/HAND2/HSPB6/SFRP2
GO_POSITIVE_REGULATION_OF_HEART_GROWTH	34	-0.624616	-1.76193	0.00259403	0.0181013	0.0120042	2610	tags=47%, list=17%, signal=39%	HAMP/TBX2/FGFR1/PIM1/HEY2/BASP1/FGF9/EDN1/WNT2/MEF2C/YAP1/FGF2/IGF1/GLI1/TGFBR3/ZFPM2
GO_BRANCHING_INVOLVED_IN_BLOOD_VESSEL_MORPHOGENESIS	32	-0.639778	-1.78862	0.00260078	0.0181013	0.0120042	2585	tags=47%, list=17%, signal=39%	NFATC4/SRF/ABL1/SEMA3E/TGFBR2/ACVR1/PLXND1/FOXC2/EDN1/NRP1/ENG/LEF1/COL4A1/EDNRA/SFRP2
GO_CARDIAC_ATRIUM_DEVELOPMENT	32	-0.62023	-1.73397	0.00260078	0.0181013	0.0120042	2656	tags=53%, list=18%, signal=44%	GJA5/SMO/SHOX2/WNT5A/HEY2/NPHP3/ACVR1/SOX4/TGFB2/NOTCH2/WNT2/BMPR2/ANK2/NOG/ENG/HEG1/ISL1
GO_FOAM_CELL_DIFFERENTIATION	33	-0.642655	-1.80383	0.00260078	0.0181013	0.0120042	4146	tags=64%, list=28%, signal=46%	CRP/NR1H3/SOAT2/IL18/NFKBIA/ABCG1/NR1H2/EP300/CETP/SOAT1/CSF1/CD36/PRKCH/TGFB1/PLA2G2A/ABCA1/MSR1/ITGAV/LPL/AGTR1/AGT
GO_INSULIN_LIKE_GROWTH_FACTOR_RECEPTOR_SIGNALING_PATHWAY	33	-0.628726	-1.76474	0.00260078	0.0181013	0.0120042	3062	tags=55%, list=20%, signal=43%	IGFBP1/IGF2R/PLCB1/IGF1R/IGFBP2/TSC2/PIK3R1/AR/CDH3/CRIM1/IGFBP5/IRS1/IGF1/IGFBP4/IGFBP6/CILP/GHR/IGFBP3
GO_NEURON_PROJECTION_EXTENSION_INVOLVED_IN_NEURON_PROJECTION_GUIDANCE	33	-0.614492	-1.72479	0.00260078	0.0181013	0.0120042	1790	tags=39%, list=12%, signal=35%	WNT5A/SEMA3G/SEMA3E/SEMA3A/SLIT3/SEMA4C/NRP2/CXCL12/BMPR2/NRP1/SEMA6A/SEMA3C/SLIT2
GO_POSITIVE_REGULATION_OF_RELEASE_OF_SEQUESTERED_CALCIUM_ION_INTO_CYTOSOL	32	-0.639457	-1.78772	0.00260078	0.0181013	0.0120042	2890	tags=47%, list=19%, signal=38%	CASQ1/SNCA/P2RY6/CXCL11/ABL1/CX3CL1/PLCG1/CXCL9/F2R/DRD1/CXCL10/JPH2/TRPC1/THY1/PKD2
GO_REGULATION_OF_MACROPHAGE_MIGRATION	32	-0.606887	-1.69667	0.00260078	0.0181013	0.0120042	2516	tags=50%, list=17%, signal=42%	CSF1/CD9/MMP14/CX3CL1/CCL5/CMKLR1/CD200/SLAMF8/CD81/CX3CR1/C5AR1/C3AR1/TREM2/RARRES2/EMILIN1/THBS1
GO_REGULATION_OF_RENAL_SYSTEM_PROCESS	32	-0.622728	-1.74096	0.00260078	0.0181013	0.0120042	2663	tags=44%, list=18%, signal=36%	CORO2B/GJA5/NPR1/EDNRB/GNAI2/STC1/F2R/EDN1/GAS6/CORIN/AGTR1/TAC1/GJA1/AGT
GO_RESPONSE_TO_VITAMIN_D	32	-0.631542	-1.7656	0.00260078	0.0181013	0.0120042	2032	tags=47%, list=14%, signal=41%	GDAP1/FES/PIM1/STC2/STC1/CD4/PTN/PENK/CXCL10/SNAI2/KANK2/SFRP1/PTGS2/SPP1/TNC
GO_SARCOPLASMIC_RETICULUM_CALCIUM_ION_TRANSPORT	32	-0.623546	-1.74324	0.00260078	0.0181013	0.0120042	1706	tags=31%, list=11%, signal=28%	CACNA1C/RYR2/DMD/SLC8A1/CCR5/CLIC2/ANK2/ATP1A2/CASQ2/PLN
GO_CGMP_MEDIATED_SIGNALING	31	-0.61053	-1.69913	0.0026178	0.0181419	0.0120311	2334	tags=48%, list=16%, signal=41%	PRKAR1A/NPR1/PDE10A/CD36/NPR2/EDNRB/PDE2A/PRKG1/PRKAR2B/PDE9A/AQP1/PDE3A/APOE/THBS1/HTR2B
GO_REGULATION_OF_VASCULAR_PERMEABILITY	31	-0.609457	-1.69614	0.0026178	0.0181419	0.0120311	1784	tags=39%, list=12%, signal=34%	NPR1/TEK/PDE2A/TGFB1/CDH5/RAMP2/ANGPT1/PTP4A3/TACR2/AKAP12/PDE3A/SLIT2
GO_VASCULAR_ENDOTHELIAL_GROWTH_FACTOR_PRODUCTION	31	-0.613748	-1.70809	0.0026178	0.0181419	0.0120311	918	tags=35%, list=6%, signal=33%	TGFB1/ADAMTS3/IL6/C5AR1/SULF2/C3AR1/PTGS2/ISL1/CYP1B1/C3/SULF1
GO_KINETOCHORE_ASSEMBLY	10	0.825254	2.03882	0.00262467	0.0181636	0.0120455	2131	tags=70%, list=14%, signal=60%	CENPK/CENPA/CENPN/CENPH/CENPF/CENPE/RNF4
GO_REGULATION_OF_PLATELET_ACTIVATION	29	-0.620167	-1.70402	0.0026455	0.0182541	0.0121056	2264	tags=45%, list=15%, signal=38%	CD9/C1QTNF1/PLEK/SELP/SH2B3/PRKG1/THBD/TLR4/PDPN/PDGFRA/FCER1G/SERPINE2/APOE
GO_POSITIVE_REGULATION_OF_EPITHELIAL_CELL_APOPTOTIC_PROCESS	27	-0.635098	-1.72671	0.00264901	0.0182541	0.0121056	1692	tags=33%, list=11%, signal=30%	ITGA4/PLCG1/GSN/CD248/COL18A1/IL6/CCL2/THBS1/SFRP4
GO_SUBSTRATE_DEPENDENT_CELL_MIGRATION	27	-0.643767	-1.75028	0.00264901	0.0182541	0.0121056	2927	tags=63%, list=20%, signal=51%	ADAM8/NCK1/ITGB1BP1/TNFRSF12A/PTPRC/ANKS1A/SEMA3A/NTN1/NRP2/ITGA11/VEGFC/NRP1/ROBO1/SNAI2/FN1/SLIT2/MYH10
GO_POSITIVE_REGULATION_OF_VASCULAR_ENDOTHELIAL_GROWTH_FACTOR_PRODUCTION	28	-0.623229	-1.6984	0.00265957	0.0182752	0.0121195	828	tags=43%, list=6%, signal=41%	RORA/IL6ST/TGFB1/IL6/C5AR1/SULF2/C3AR1/PTGS2/ISL1/CYP1B1/C3/SULF1
GO_REGULATION_OF_SMOOTH_MUSCLE_CELL_DIFFERENTIATION	28	-0.624464	-1.70177	0.00265957	0.0182752	0.0121195	3881	tags=61%, list=26%, signal=45%	SIRT1/PIAS1/SOD2/PDGFB/MECP2/FOXO4/SRF/EREG/HEY2/FGF9/BMP4/SMARCD3/PRDM6/ENG/KIT/MYOCD/RBPMS2
GO_CHONDROCYTE_DIFFERENTIATION_INVOLVED_IN_ENDOCHONDRAL_BONE_MORPHOGENESIS	26	-0.663391	-1.78078	0.00270636	0.0184364	0.0122265	1600	tags=42%, list=11%, signal=38%	SCARA3/TGFBR2/COCH/ANXA6/COL6A1/COL12A1/SERPINH1/COL14A1/COL6A2/COL6A3/MATN3
GO_CRANIAL_NERVE_MORPHOGENESIS	26	-0.673144	-1.80696	0.00270636	0.0184364	0.0122265	1517	tags=42%, list=10%, signal=38%	HOXB3/ADARB1/GLI3/HOXA1/SEMA3A/HOXA3/NRP2/NRP1/HOXB2/EGR2/MAFB
GO_NEGATIVE_REGULATION_OF_CALCIUM_MEDIATED_SIGNALING	26	-0.641227	-1.72128	0.00270636	0.0184364	0.0122265	2467	tags=38%, list=16%, signal=32%	RCAN1/FHL2/PLEK/HOMER3/ITPR1/CLIC2/ATP2B4/PRNP/PKD2/CASQ2
GO_POSITIVE_REGULATION_OF_NEUTROPHIL_MIGRATION	26	-0.663569	-1.78125	0.00270636	0.0184364	0.0122265	2927	tags=54%, list=20%, signal=43%	ADAM8/CD74/CD99/DYSF/NCKAP1L/CCL21/CAMK1D/EDN1/CD99L2/CCL19/C5AR1/IL1R1/C3AR1/THBS4
GO_ATRIOVENTRICULAR_VALVE_DEVELOPMENT	25	-0.662869	-1.7642	0.0027248	0.0184364	0.0122265	1739	tags=48%, list=12%, signal=43%	HEY2/TGFBR2/ACVR1/SOX4/OLFM1/TGFB2/SLIT3/HEY1/DCHS1/BMPR2/TWIST1/HEYL
GO_NEGATIVE_REGULATION_OF_BIOMINERALIZATION	25	-0.671419	-1.78695	0.0027248	0.0184364	0.0122265	2415	tags=52%, list=16%, signal=44%	NOS3/ENPP1/ROCK1/ECM1/HEY2/CCR1/TGFB1/SRGN/GAS6/HEY1/LTBP3/ASPN/GREM1
GO_POSITIVE_REGULATION_OF_MESENCHYMAL_CELL_PROLIFERATION	25	-0.659153	-1.75431	0.0027248	0.0184364	0.0122265	2502	tags=48%, list=17%, signal=40%	SMO/SHOX2/FGFR1/WNT5A/TGFBR2/FGF9/WNT2/FOXP2/CHRD/IRS2/FOXF1/PRRX1
GO_PROTEIN_ACTIVATION_CASCADE	25	-0.664342	-1.76812	0.0027248	0.0184364	0.0122265	1734	tags=36%, list=12%, signal=32%	PRCP/F10/F8/VWF/TFPI/F13A1/A2M/FBLN1/SERPING1
GO_LIPID_EXPORT_FROM_CELL	24	-0.670003	-1.78007	0.00272851	0.0184364	0.0122265	1451	tags=38%, list=10%, signal=34%	C1QTNF1/RETN/GAL/FZD4/AGTR1/TAC1/SPP1/INHBA/AGT
GO_POSITIVE_REGULATION_OF_CARDIAC_MUSCLE_CELL_PROLIFERATION	24	-0.655501	-1.74154	0.00272851	0.0184364	0.0122265	2106	tags=54%, list=14%, signal=47%	BMPR1A/TBX2/FGFR1/PIM1/HEY2/FGF9/WNT2/MEF2C/YAP1/FGF2/GLI1/TGFBR3/ZFPM2
GO_POSITIVE_REGULATION_OF_SYNAPTIC_TRANSMISSION_GLUTAMATERGIC	24	-0.669133	-1.77776	0.00272851	0.0184364	0.0122265	2346	tags=67%, list=16%, signal=56%	NLGN2/CCR2/EGFR/KMO/GLUL/RELN/NLGN1/ADCYAP1/STXBP1/SHANK3/DRD1/OXTR/TSHZ3/PTGS2/ROR2/CCL2
GO_REGULATION_OF_MESONEPHROS_DEVELOPMENT	24	-0.67304	-1.78814	0.00272851	0.0184364	0.0122265	1766	tags=50%, list=12%, signal=44%	SIX4/SMO/GATA3/HOXB7/BASP1/MAGED1/BMP4/SIX2/WNT2B/NOG/AGT/GREM1
GO_NEGATIVE_REGULATION_OF_CARDIAC_MUSCLE_TISSUE_GROWTH	23	-0.685008	-1.80512	0.00275862	0.0185006	0.012269	1938	tags=35%, list=13%, signal=30%	KCNK2/TGFBR2/NOG/RBP4/MEIS1/RGS2/RGS4/GJA1
GO_OSTEOBLAST_PROLIFERATION	23	-0.68152	-1.79593	0.00275862	0.0185006	0.012269	1035	tags=43%, list=7%, signal=41%	BCL2/ABL1/OSR2/NPR3/ITGAV/TNN/SFRP1/TMEM119/CTHRC1/GREM1
GO_POSITIVE_REGULATION_OF_CARDIOCYTE_DIFFERENTIATION	23	-0.678491	-1.78794	0.00275862	0.0185006	0.012269	1483	tags=39%, list=10%, signal=35%	TGFB1/BMP4/TGFB2/EDN1/MEF2C/IGF1/SEMA3C/MYOCD/GREM1
GO_DNA_REPLICATION_CHECKPOINT	12	0.741279	2.00584	0.0027933	0.0185006	0.012269	3330	tags=83%, list=22%, signal=65%	TIPIN/CDT1/TOPBP1/CDC6/TIMELESS/DNA2/RAD17/CLSPN/HUS1/HUS1B
GO_PTERIDINE_CONTAINING_COMPOUND_BIOSYNTHETIC_PROCESS	12	0.718174	1.94332	0.0027933	0.0185006	0.012269	3782	tags=83%, list=25%, signal=62%	SPR/MTHFD1/PCBD2/GART/DHFR/GCH1/FPGS/MTHFD1L/QDPR/PTS
GO_REGULATION_OF_IRE1_MEDIATED_UNFOLDED_PROTEIN_RESPONSE	12	0.762926	2.06441	0.0027933	0.0185006	0.012269	2525	tags=58%, list=17%, signal=49%	AGR2/TMEM33/BAK1/HSPA5/COPS5/FICD/BAX
GO_CARDIAC_MYOFIBRIL_ASSEMBLY	22	-0.688453	-1.78144	0.00280505	0.0185006	0.012269	2718	tags=45%, list=18%, signal=37%	NEB/MEF2A/SRF/MYOM1/OBSL1/PDGFRA/FHOD3/ACTC1/PDGFRB/MYH10
GO_LYMPH_VESSEL_DEVELOPMENT	22	-0.672249	-1.73952	0.00280505	0.0185006	0.012269	1740	tags=45%, list=12%, signal=40%	PTPN14/ACVRL1/VASH1/FOXC2/SOX18/PDPN/VEGFC/BMPR2/NR2F2/HEG1
GO_POSITIVE_REGULATION_OF_RECEPTOR_INTERNALIZATION	22	-0.675189	-1.74712	0.00280505	0.0185006	0.012269	1232	tags=27%, list=8%, signal=25%	MAGI2/NTF3/ANGPT1/SELE/GREM1/SFRP4
GO_VASCULAR_SMOOTH_MUSCLE_CONTRACTION	22	-0.697919	-1.80594	0.00280505	0.0185006	0.012269	1812	tags=41%, list=12%, signal=36%	EDNRB/SLC8A1/DOCK4/HTR2A/EDN1/EDNRA/ACTA2/COMP/AGT
GO_CHONDROCYTE_DEVELOPMENT_INVOLVED_IN_ENDOCHONDRAL_BONE_MORPHOGENESIS	20	-0.713724	-1.81719	0.00280899	0.0185006	0.012269	1600	tags=50%, list=11%, signal=45%	SCARA3/TGFBR2/COCH/COL6A1/COL12A1/SERPINH1/COL14A1/COL6A2/COL6A3/MATN3
GO_GROWTH_PLATE_CARTILAGE_CHONDROCYTE_DIFFERENTIATION	20	-0.726271	-1.84914	0.00280899	0.0185006	0.012269	1600	tags=50%, list=11%, signal=45%	SCARA3/TGFBR2/COCH/ANXA6/COL6A1/COL12A1/COL14A1/COL6A2/COL6A3/MATN3
GO_NEGATIVE_REGULATION_OF_CARDIOCYTE_DIFFERENTIATION	20	-0.696986	-1.77458	0.00280899	0.0185006	0.012269	385	tags=30%, list=3%, signal=29%	HEY2/FZD7/PRICKLE1/RGS2/RGS4/DKK1
GO_POSITIVE_REGULATION_OF_MACROPHAGE_ACTIVATION	20	-0.712842	-1.81495	0.00280899	0.0185006	0.012269	1790	tags=45%, list=12%, signal=40%	WNT5A/CTSC/LRRK2/CEBPA/HAVCR2/TLR4/IL33/TREM2/THBS1
GO_POSITIVE_REGULATION_OF_TUMOR_NECROSIS_FACTOR_BIOSYNTHETIC_PROCESS	20	-0.681269	-1.73456	0.00280899	0.0185006	0.012269	1752	tags=40%, list=12%, signal=35%	CLEC7A/CYBB/TLR1/TLR4/HSPB1/AKAP12/TYROBP/THBS1
GO_STEROID_HORMONE_SECRETION	20	-0.704361	-1.79335	0.00280899	0.0185006	0.012269	2005	tags=40%, list=13%, signal=35%	C1QTNF1/RETN/GAL/FZD4/AGTR1/TAC1/INHBA/AGT
GO_NEGATIVE_REGULATION_OF_TISSUE_REMODELING	19	-0.724514	-1.83029	0.0028169	0.0185006	0.012269	1201	tags=42%, list=8%, signal=39%	P2RX7/CARTPT/IL6/SFRP1/TNFRSF11B/TMEM119/AGT/GREM1
GO_SMOOTH_MUSCLE_TISSUE_DEVELOPMENT	19	-0.717806	-1.81335	0.0028169	0.0185006	0.012269	1245	tags=42%, list=8%, signal=39%	BMP4/ITGA8/FOXP2/ENG/OSR1/PKD2/COL3A1/MYLK
GO_REGULATION_OF_CARDIAC_MUSCLE_CONTRACTION_BY_REGULATION_OF_THE_RELEASE_OF_SEQUESTERED_CALCIUM_ION	18	-0.718908	-1.80766	0.00283286	0.0185006	0.012269	1706	tags=50%, list=11%, signal=44%	CACNA1C/RYR2/DMD/SLC8A1/CLIC2/ANK2/ATP1A2/CASQ2/PLN
GO_REGULATION_OF_EPITHELIAL_TUBE_FORMATION	18	-0.724586	-1.82193	0.00283286	0.0185006	0.012269	1790	tags=50%, list=12%, signal=44%	WNT5A/GATA3/VANGL2/NPHP3/DVL3/FZD1/FZD2/SFRP1/SFRP2
GO_NEURON_PROJECTION_ARBORIZATION	21	-0.701414	-1.79046	0.00283688	0.0185006	0.012269	2266	tags=67%, list=15%, signal=57%	PHACTR1/ROCK1/DLG4/MYO9A/NLGN1/ZNF365/WNT5A/MACF1/DVL3/SEMA3A/FZD4/PTN/LRRK2/NRP1
GO_POSITIVE_REGULATION_OF_MYOBLAST_DIFFERENTIATION	21	-0.673038	-1.71803	0.00283688	0.0185006	0.012269	1868	tags=52%, list=12%, signal=46%	PLCB1/SMYD1/FLT3LG/CDON/CXCL9/ILK/MEF2C/RBM24/CCL8/BOC/IGFBP3
GO_PULMONARY_VALVE_DEVELOPMENT	21	-0.721528	-1.84181	0.00283688	0.0185006	0.012269	3207	tags=67%, list=21%, signal=52%	STRA6/ROBO2/NOS3/GJA5/TNFRSF1B/HEY2/BMP4/TGFB2/NOTCH2/HEY1/BMPR2/ROBO1/HEYL/SLIT2
GO_REGULATION_OF_BONE_DEVELOPMENT	21	-0.691102	-1.76414	0.00283688	0.0185006	0.012269	1835	tags=52%, list=12%, signal=46%	GPR68/RGN/GLI3/NOTCH2/TNFSF11/LILRB1/LOX/TMEM119/FBN1/TYROBP/GREM1
GO_REGULATION_OF_RYANODINE_SENSITIVE_CALCIUM_RELEASE_CHANNEL_ACTIVITY	21	-0.707745	-1.80662	0.00283688	0.0185006	0.012269	1578	tags=29%, list=11%, signal=26%	DMD/CLIC2/JPH2/PKD2/CASQ2/PLN
GO_RETINAL_GANGLION_CELL_AXON_GUIDANCE	21	-0.666406	-1.7011	0.00283688	0.0185006	0.012269	1007	tags=38%, list=7%, signal=36%	NRCAM/EPHA7/ISL2/PTPRM/NRP1/BMPR1B/ISL1/SLIT2
GO_DETOXIFICATION_OF_INORGANIC_COMPOUND	13	0.677835	1.88856	0.00284091	0.018502	0.01227	1548	tags=54%, list=10%, signal=48%	MT1E/MT1G/MT1H/MT1F/MT1X/MT2A/PARK7
GO_CELL_AGGREGATION	17	-0.744405	-1.83794	0.0028777	0.0186212	0.012349	621	tags=24%, list=4%, signal=23%	BMPR1B/ROR2/COL11A1/MGP
GO_DETECTION_OF_EXTERNAL_BIOTIC_STIMULUS	17	-0.754961	-1.86401	0.0028777	0.0186212	0.012349	2309	tags=53%, list=15%, signal=45%	CD1D/NOD1/CLEC7A/NOD2/TLR1/TLR4/TLR2/TREM2/LY96
GO_NEGATIVE_REGULATION_OF_CELL_SUBSTRATE_JUNCTION_ORGANIZATION	17	-0.734015	-1.81229	0.0028777	0.0186212	0.012349	3715	tags=88%, list=25%, signal=66%	PTEN/CLASP2/FAM107A/BCAS3/ITGB1BP1/ARHGAP6/DUSP22/MMP14/CORO1C/ACVRL1/DLC1/LRP1/PHLDB2/THBS1/APOD
GO_PULMONARY_VALVE_MORPHOGENESIS	17	-0.736575	-1.81861	0.0028777	0.0186212	0.012349	3207	tags=71%, list=21%, signal=56%	STRA6/ROBO2/NOS3/GJA5/HEY2/BMP4/TGFB2/NOTCH2/HEY1/ROBO1/HEYL/SLIT2
GO_CORONARY_VASCULATURE_MORPHOGENESIS	16	-0.741672	-1.81494	0.002886	0.0186212	0.012349	1820	tags=50%, list=12%, signal=44%	SPRED1/HEY2/TGFBR1/SGCD/NRP1/TGFBR3/HAND2/PDGFRB
GO_NEGATIVE_REGULATION_OF_ANOIKIS	16	-0.736535	-1.80237	0.002886	0.0186212	0.012349	2329	tags=56%, list=16%, signal=48%	BCL2/ITGB1/NTRK2/CEACAM6/PIK3CA/PDK4/ITGA5/SNAI2/CAV1
GO_REGULATION_OF_CELLULAR_RESPONSE_TO_VASCULAR_ENDOTHELIAL_GROWTH_FACTOR_STIMULUS	16	-0.732196	-1.79175	0.002886	0.0186212	0.012349	2791	tags=62%, list=19%, signal=51%	SPRY2/DLL1/MYO1C/ADAMTS12/ADAMTS3/PTP4A3/SEMA6A/ROBO1/DCN/SMOC2
GO_DEOXYRIBONUCLEOTIDE_BIOSYNTHETIC_PROCESS	14	0.638039	1.83221	0.00297619	0.0190766	0.012651	2945	tags=57%, list=20%, signal=46%	RRM2/TYMS/RRM1/DUT/SHMT1/TBPL1/CMPK2/DTYMK
GO_FUCOSE_METABOLIC_PROCESS	14	0.664262	1.90752	0.00297619	0.0190766	0.012651	2861	tags=64%, list=19%, signal=52%	FUT9/FUT4/FUT1/FUT2/FUT8/FUCA1/FUT10/FUCA2/FUT6
GO_PROTEIN_LOCALIZATION_TO_CHROMOSOME_CENTROMERIC_REGION	14	0.657916	1.88929	0.00297619	0.0190766	0.012651	4315	tags=64%, list=29%, signal=46%	CDT1/TTK/CENPA/AURKB/NDC80/BUB3/MTBP/CTCF/ZW10
GO_RIBOSOMAL_SMALL_SUBUNIT_ASSEMBLY	14	0.681405	1.95675	0.00297619	0.0190766	0.012651	4784	tags=100%, list=32%, signal=68%	RPS5/RPS19/RPS28/ERAL1/ABT1/MRPS7/RPS15/RPL38/RPS10/RPS27L/PWP2/RPS27/RPS14/MRPS11
GO_URONIC_ACID_METABOLIC_PROCESS	14	0.678209	1.94757	0.00297619	0.0190766	0.012651	2118	tags=57%, list=14%, signal=49%	UGT2B15/CRYL1/SORD/XYLB/DCXR/ABHD10/AKR1A1/UGT1A6
GO_REGULATION_OF_MEMBRANE_INVAGINATION	14	-0.759655	-1.81229	0.003003	0.0191979	0.0127315	1960	tags=50%, list=13%, signal=44%	NCKAP1L/CD36/CD300A/SYT11/TREM2/RAB31/C3
GO_REGULATION_OF_METALLOPEPTIDASE_ACTIVITY	14	-0.764959	-1.82495	0.003003	0.0191979	0.0127315	2308	tags=64%, list=15%, signal=54%	RECK/SORL1/PICALM/CLDN3/LRP1/TIMP3/ANTXR1/TIMP2/TIMP1
GO_REGULATION_OF_IMMUNE_EFFECTOR_PROCESS	346	-0.387214	-1.38085	0.00301811	0.0192692	0.0127787	3452	tags=32%, list=23%, signal=26%	RARA/TP53BP1/HK1/IL15/APOBEC3G/CCR2/IRAK3/ZNF683/TRAF2/IL4R/CD177/MALT1/TRIM44/CFP/CUEDC2/APOBEC3F/IFNG/SH2D1A/LAG3/BTK/MLH1/CD1E/MICA/CD74/PRAM1/FGR/SERPINB9/RAPGEF1/LEP/PPP3CB/WAS/STX7/LOXL3/PKN1/STAT5B/CD1D/FER/CRTAM/CD1C/PTPRC/PTAFR/GRN/FES/DUSP22/TNFAIP3/VAV1/STXBP1/IL13RA2/CD36/TNFRSF1B/WNT5A/CD84/GATA3/NOD2/CD300A/IL7R/TNFRSF4/CADM1/SMAD7/TGFB1/ANXA1/HMOX1/CXCL6/C4BPA/BCL6/NLRP3/SOCS5/CFI/…
GO_PROTEIN_LOCALIZATION_TO_CELL_PERIPHERY	294	-0.39464	-1.39986	0.00302725	0.0193022	0.0128006	2706	tags=29%, list=18%, signal=24%	ITGB1BP1/CNPY4/CLIP1/WDR19/ACTN2/STX7/TSPAN5/BBS1/RAP2A/ARL3/SNAP25/FLOT1/STAC/ROCK1/TSPAN33/SPTBN1/SCN3B/DLG4/LZTFL1/VAMP5/FAM126A/EHD3/PACS1/GBP1/NUMA1/CACNB3/STXBP1/MMP14/MAPK10/LGI1/PIK3R1/RAMP3/ITGB1/PICALM/PRKCH/RAB11FIP2/KIF1B/SEC23A/DPP10/TMEM88/LIN7A/NFASC/OPTN/MACF1/AR/ARL13B/SLMAP/TGFB1/RAMP2/RAB8B/MYO5A/CACNB2/NKD2/LYPD1/CD81/GAS6/TTC7B/CDH2/PTCH1/RHOQ/DCHS1/PRNP/MYADM/LRP1/PALM/EPB41…
GO_CALCIUM_ION_TRANSMEMBRANE_TRANSPORT	275	-0.403351	-1.42261	0.00304878	0.0193887	0.0128579	2275	tags=24%, list=15%, signal=21%	CXCL11/ABL1/STAC/RYR3/PTPRC/PIK3CG/EHD3/DYSF/ORAI3/CACNB3/AHNAK/FAM155A/CX3CL1/GPM6A/RASA3/FYN/RAMP3/PDE4B/GNB5/CCL21/PDE2A/PLCL1/CACNA1C/TRPV2/PLCG1/RYR2/DMD/PANX1/SLC8A1/RGN/CACHD1/SESTD1/CXCL9/ANXA5/MYO5A/CACNB2/P2RX7/F2R/CCR5/HTR2A/DRD1/CACNA2D1/GAS6/ITPR1/CLIC2/NALCN/HSPA2/ATP2B4/PRNP/ANXA6/CACNA2D3/CCL19/RRAD/ANK2/CXCL10/ITGAV/FGF2/JPH2/ATP1A2/TRPC1/THY1/PKD2/GEM/SLC24A3/CASQ2/HTR2B/PLN
GO_POSITIVE_REGULATION_OF_PEPTIDE_SECRETION	257	-0.403962	-1.42002	0.00304878	0.0193887	0.0128579	2361	tags=27%, list=16%, signal=23%	OXCT1/GLUL/GCG/ORM1/CRTAM/ABL1/SPTBN1/FCN1/GPR27/CD2/ADCYAP1/LILRA2/ITSN1/SYTL4/FRMD4A/SORL1/GPR68/WNT5A/GATA3/NOD2/NLRP2/TLR8/CD34/TNFRSF4/TSLP/PANX1/CADM1/TGFB1/MYOM1/S100A8/NLRP3/RAB8B/SOX4/TGFB2/P2RX7/F2R/C1QTNF3/LRRK2/C1QTNF4/APBB1/HAVCR2/POSTN/TLR1/IL6/TLR4/TNFSF11/VEGFC/LRP1/CCL19/TLR2/GRP/LPL/IGF1/CSF1R/IL33/AIF1/RBP4/CLEC5A/TNFSF4/TRIM6/IRS2/TWIST1/TGFB3/CD14/ISL1/TREM2/AKAP12/GJA1/HTR2B…
GO_ADAPTIVE_IMMUNE_RESPONSE_BASED_ON_SOMATIC_RECOMBINATION_OF_IMMUNE_RECEPTORS_BUILT_FROM_IMMUNOGLOBULIN_SUPERFAMILY_DOMAINS	232	-0.418892	-1.46542	0.00306749	0.0194658	0.0129091	3016	tags=31%, list=20%, signal=25%	STAT3/BTK/KLHL6/MYO1G/MLH1/ADAM17/CD1E/MICA/CD74/RELB/PPP3CB/WAS/STX7/LOXL3/PKN1/TMEM98/CD8A/CD1D/BACH2/RORA/CD1C/PTPRC/HLA-DQB1/C1RL/DUSP22/TNFAIP3/IL13RA2/TNFRSF1B/ICAM1/GATA3/IL18BP/CTSC/TLR8/IL7R/SWAP70/SMAD7/TGFB1/ANXA1/C4BPA/BCL6/CD4/NLRP3/SOCS5/CFI/EBI3/P2RX7/CD81/HLX/HAVCR2/RSAD2/FCGR2B/IL6/TLR4/MEF2C/CCL19/TNFSF13B/LILRB1/LEF1/IL1R1/IL33/FCER1G/TNFSF4/C1QA/RFTN1/C1QC/C1QB/FGL2/C1S/C1R/SE…
GO_BONE_TRABECULA_MORPHOGENESIS	13	-0.786545	-1.84166	0.00307692	0.0194658	0.0129091	911	tags=38%, list=6%, signal=36%	MMP2/THBS3/COL1A1/SFRP1/GREM1
GO_DETECTION_OF_OTHER_ORGANISM	13	-0.765925	-1.79338	0.00307692	0.0194658	0.0129091	2309	tags=54%, list=15%, signal=46%	CD1D/NOD1/CLEC7A/NOD2/TLR1/TLR4/TLR2
GO_NEPHRIC_DUCT_DEVELOPMENT	13	-0.769956	-1.80282	0.00307692	0.0194658	0.0129091	1850	tags=62%, list=12%, signal=54%	EPHA4/GATA3/WNT11/BMP4/EPHA7/GPC3/OSR1/PKD2
GO_INDUCTION_OF_POSITIVE_CHEMOTAXIS	12	-0.765715	-1.75317	0.00310559	0.0195162	0.0129425	1127	tags=50%, list=8%, signal=46%	NTF3/FGF10/VEGFB/CXCL12/VEGFC/SCG2
GO_NEGATIVE_REGULATION_OF_LEUKOCYTE_CHEMOTAXIS	12	-0.776115	-1.77698	0.00310559	0.0195162	0.0129425	1263	tags=42%, list=8%, signal=38%	NBL1/SLAMF8/CCL2/SLIT2/GREM1
GO_2_OXOGLUTARATE_METABOLIC_PROCESS	15	0.682157	1.99638	0.003125	0.0195162	0.0129425	1601	tags=53%, list=11%, signal=48%	GPT2/GOT2/IDH2/GOT1/D2HGDH/L2HGDH/IDH1/MRPS36
GO_AEROBIC_ELECTRON_TRANSPORT_CHAIN	15	0.719502	2.10567	0.003125	0.0195162	0.0129425	3606	tags=87%, list=24%, signal=66%	CYCS/COX8A/COX7C/COX6B1/COX6A1/COX7B/COX4I1/COX6C/COX5A/COX5B/COX15/NDUFA4/COX6A2
GO_DNA_LIGATION	15	0.687475	2.01195	0.003125	0.0195162	0.0129425	1561	tags=47%, list=10%, signal=42%	TOP2A/HMGB1/HMGB2/LIG1/RAD51/MGMT/APTX
GO_KINETOCHORE_ORGANIZATION	15	0.79676	2.33178	0.003125	0.0195162	0.0129425	2131	tags=73%, list=14%, signal=63%	CDT1/CENPK/NUF2/SMC2/CENPA/CENPN/SMC4/CENPH/CENPF/CENPE/RNF4
GO_MIDBODY_ABSCISSION	15	0.648528	1.89797	0.003125	0.0195162	0.0129425	2354	tags=53%, list=16%, signal=45%	CEP55/PDCD6IP/KIF20A/CHMP4C/VPS4B/CHMP1A/CHMP2A/CHMP7
GO_MITOCHONDRIAL_CALCIUM_ION_TRANSMEMBRANE_TRANSPORT	15	0.733774	2.14744	0.003125	0.0195162	0.0129425	2896	tags=67%, list=19%, signal=54%	LETM1/VDAC1/STOML2/AFG3L2/PHB2/SPG7/PHB/PMPCB/PMPCA/PARL
GO_REGULATION_OF_EXOSOMAL_SECRETION	15	0.618407	1.80981	0.003125	0.0195162	0.0129425	2417	tags=47%, list=16%, signal=39%	SDC4/PDCD6IP/SMPD3/VPS4B/CHMP2A/SDCBP/SDC1
GO_UBIQUINONE_METABOLIC_PROCESS	15	0.674328	1.97347	0.003125	0.0195162	0.0129425	2435	tags=60%, list=16%, signal=50%	FDXR/COQ2/COQ3/NDUFA9/HMGCR/COQ9/PDSS2/COQ7/PDSS1
GO_REGULATION_OF_CHOLESTEROL_ESTERIFICATION	11	-0.782347	-1.7416	0.0031746	0.0198006	0.0131311	490	tags=36%, list=3%, signal=35%	APOC1/AGTR1/APOE/AGT
GO_POSITIVE_REGULATION_OF_DEVELOPMENTAL_GROWTH	157	-0.458812	-1.56555	0.0031881	0.0198593	0.0131701	3236	tags=39%, list=22%, signal=31%	NGF/MEGF8/RUFY3/DIO3/INSR/SYT4/RND2/SYT17/BMPR1A/PLCB1/EFNA5/PAFAH1B1/DLL1/LEP/HAMP/TBX2/CSF1/SMO/TNFRSF12A/STAT5B/GDI1/SRF/BCL2/CREB1/FGFR1/RNF157/SYT1/GPAM/PIM1/HEY2/TRPV2/BASP1/ISLR2/TGFBR2/MACF1/FGF9/L1CAM/ILK/HLX/EDN1/HCLS1/WNT2/NTN1/CRABP2/SH3PXD2B/CXCL12/MEF2C/BMPR2/LRP1/YAP1/DBN1/NRP1/CXCR4/FOXS1/FGF2/IGF1/GLI1/TGFBR3/FN1/GHR/MAP1B/ZFPM2
GO_CYTOSOLIC_CALCIUM_ION_TRANSPORT	151	-0.465924	-1.58647	0.00319829	0.0198719	0.0131784	2329	tags=29%, list=16%, signal=25%	BCL2/CXCL11/ABL1/RYR3/PTPRC/CACNB3/FAM155A/CX3CL1/RASA3/FYN/RAMP3/CCL21/PLCL1/CACNA1C/PLCG1/RYR2/DMD/SLC8A1/CD4/CXCL9/MYO5A/P2RX7/F2R/CCR5/HTR2A/DRD1/CACNA2D1/ITPR1/CLIC2/ATP2B4/PRNP/CCL19/ANK2/CXCL10/FGF2/JPH2/ATP1A2/TRPC1/CAV1/THY1/PKD2/CASQ2/HTR2B/PLN
GO_REGULATION_OF_CATION_CHANNEL_ACTIVITY	151	-0.452406	-1.54044	0.00319829	0.0198719	0.0131784	3191	tags=31%, list=21%, signal=25%	GRIN2A/NEFL/ADRB2/IFNG/VAMP2/CASQ1/REM1/P2RY6/CNIH3/PPARGC1A/KLHL24/ACTN2/AMIGO1/STAC/PINK1/CRHBP/DLG4/RELN/EHD3/NLGN1/DYSF/CACNB3/AHNAK/DAPK1/PDE4B/GNB5/DMD/SLMAP/SHANK3/GAL/MYO5A/CACNB2/CACNA2D1/CLIC2/KCNE4/STOM/MEF2C/RRAD/ANK2/JPH2/CAV1/TREM2/CCL2/PKD2/GEM/CASQ2/PLN
GO_NEGATIVE_REGULATION_OF_PATHWAY_RESTRICTED_SMAD_PROTEIN_PHOSPHORYLATION	10	-0.795061	-1.73245	0.00322061	0.0199007	0.0131975	634	tags=60%, list=4%, signal=57%	SMAD7/NOG/PMEPA1/EMILIN1/DKK1/GREM1
GO_DNA_STRAND_ELONGATION_INVOLVED_IN_DNA_REPLICATION	16	0.799854	2.35715	0.00323625	0.0199007	0.0131975	2880	tags=88%, list=19%, signal=71%	PCNA/GINS2/GINS1/RFC4/GINS3/MCM4/LIG1/RFC3/MCM3/DNA2/POLE/POLD3/MCM7/GINS4
GO_ESTABLISHMENT_OF_PROTEIN_LOCALIZATION_TO_CHROMOSOME	16	0.612536	1.80513	0.00323625	0.0199007	0.0131975	3382	tags=56%, list=23%, signal=44%	PIH1D1/CCT5/RUVBL2/CCT6A/BRCA2/CCT8/CCT2/CCT4/CCT7
GO_MITOTIC_CHROMOSOME_CONDENSATION	16	0.657412	1.93738	0.00323625	0.0199007	0.0131975	3420	tags=62%, list=23%, signal=48%	NCAPG/NCAPH/NUSAP1/CDCA5/SMC2/SMC4/CHMP1A/NCAPD2/NCAPD3/AKAP8
GO_NUCLEOBASE_BIOSYNTHETIC_PROCESS	16	0.678596	1.9998	0.00323625	0.0199007	0.0131975	1820	tags=56%, list=12%, signal=49%	CPS1/CMPK1/PPAT/PAICS/APRT/MTHFD1/GART/SHMT1/HPRT1
GO_REGULATION_OF_CENTRIOLE_REPLICATION	16	0.612803	1.80591	0.00323625	0.0199007	0.0131975	2862	tags=44%, list=19%, signal=35%	NPM1/PLK4/STIL/VPS4B/CHMP2A/RBM14/BRCA1
GO_SERINE_FAMILY_AMINO_ACID_BIOSYNTHETIC_PROCESS	16	0.603077	1.77725	0.00323625	0.0199007	0.0131975	1794	tags=44%, list=12%, signal=39%	PSAT1/SEPHS2/SHMT2/PSPH/CTH/MTHFD1/SHMT1
GO_TETRAHYDROFOLATE_METABOLIC_PROCESS	16	0.605813	1.78531	0.00323625	0.0199007	0.0131975	1888	tags=56%, list=13%, signal=49%	TYMS/SHMT2/MTHFD2/MTHFD1/GART/MTHFD2L/SHMT1/DHFR/GCH1
GO_EYE_MORPHOGENESIS	140	-0.467338	-1.58179	0.00323974	0.0199007	0.0131975	2736	tags=28%, list=18%, signal=23%	DLL1/PROM1/RARB/TBX2/TSKU/BCL2/ABI2/SOX11/THRB/PITX2/SHROOM2/WNT5A/NTRK2/SKI/CDON/GLI3/WNT9A/C12orf57/BMP4/NOTCH2/ZHX2/PTN/WNT2/WNT2B/FJX1/PTPRM/FOXF2/RBP4/MEIS1/TWIST1/FBN1/COL5A1/THY1/COL8A2/MFAP2/COL5A2/ALDH1A3/EFEMP1/COL8A1
GO_PURINE_NUCLEOSIDE_MONOPHOSPHATE_BIOSYNTHETIC_PROCESS	17	0.666265	1.98693	0.00325733	0.0199583	0.0132357	3716	tags=65%, list=25%, signal=49%	AMPD1/PRPS2/PPAT/PAICS/APRT/GART/HPRT1/IMPDH2/IMPDH1/ADA/PFAS
GO_SNRNA_3_END_PROCESSING	17	0.657587	1.96106	0.00325733	0.0199583	0.0132357	3445	tags=71%, list=23%, signal=54%	EXOSC8/EXOSC7/INTS8/SAGE1/INTS6/EXOSC4/EXOSC3/INTS7/INTS12/INTS2/TOE1/INTS5
GO_NEGATIVE_REGULATION_OF_HEMOPOIESIS	127	-0.460981	-1.54805	0.00328228	0.0200606	0.0133036	2030	tags=34%, list=14%, signal=30%	DLL1/LILRB4/ID2/LOXL3/CDK6/STAT5B/DPF2/RUNX3/MEIS2/PIK3R1/GPR68/ZBTB46/TMEM176B/ZBTB16/SMAD7/ANXA1/GLI3/ZFP36L1/ITPKB/HOXA7/BCL6/LILRB3/LRRC17/SOCS5/BMP4/HLX/CARTPT/TMEM176A/IL17D/FCGR2B/TLR4/DTX1/LILRB1/TNFSF4/MEIS1/SFRP1/C1QC/FBN1/FSTL3/FGL2/HOXA5/MAFB/INHBA
GO_NEGATIVE_REGULATION_OF_PROTEIN_SERINE_THREONINE_KINASE_ACTIVITY	119	-0.46099	-1.54051	0.00328228	0.0200606	0.0133036	2369	tags=29%, list=16%, signal=25%	HHEX/PRKAR1A/PKIB/ABL1/SPRY1/DUSP14/TNFAIP3/IPO7/SORL1/SPRED1/RASIP1/CD300A/DUSP3/SH2B3/BMP4/LATS2/PKIA/CDKN2A/CEBPA/DUSP5/HSPB1/CDKN1C/NR2F2/PRKAR2B/UCHL1/CDKN2B/PKIG/HEG1/SFRP1/MYOCD/CAV1/RGS2/APOE/RGS4/SFRP2
GO_ACTION_POTENTIAL	120	-0.464274	-1.55105	0.00328947	0.0200794	0.013316	2260	tags=29%, list=15%, signal=25%	GPR88/SCN3B/KCND3/KCNMB4/CACNB3/CD36/NTRK2/CACNA1C/KCNJ2/RYR2/DMD/SLMAP/SLC8A1/KCNN2/KCNA5/CACNB2/KCNH2/CTNNA3/DRD1/CACNA2D1/NRCAM/KCND2/KCNE4/ANK2/GJC1/SCN4B/SCN7A/FGF13/CNTNAP1/TAC1/ATP1A2/KCNJ8/CAV1/FLNA/GJA1
GO_B_CELL_MEDIATED_IMMUNITY	104	-0.463223	-1.52894	0.00333333	0.0202455	0.0134262	2163	tags=22%, list=14%, signal=19%	PTPRC/HLA-DQB1/C1RL/IL13RA2/TLR8/SWAP70/TGFB1/C4BPA/BCL6/CFI/CD81/FCGR2B/FCER1G/TNFSF4/C1QA/C1QC/C1QB/FGL2/C1S/C1R/SERPING1/C3/C7
GO_CYTOKINE_METABOLIC_PROCESS	110	-0.469771	-1.55594	0.00333333	0.0202455	0.0134262	3174	tags=37%, list=21%, signal=30%	INPP5D/CD3E/RELA/EGR1/IFNG/LAG3/STAT3/CD74/IL1RAP/TRIB2/STAT5B/EREG/PTPRC/PTAFR/ERRFI1/WNT5A/NOD1/GATA3/CLEC7A/TLR8/CD276/HMOX1/CD4/EBI3/CYBB/CEBPB/IGF2BP3/TLR1/CX3CR1/IL6/TLR4/CD86/HSPB1/PCSK5/LILRB1/TLR7/INHBB/AKAP12/TYROBP/THBS1/INHBA
GO_MEMORY	104	-0.480805	-1.58698	0.00333333	0.0202455	0.0134262	3303	tags=38%, list=22%, signal=30%	NGF/PAIP2/INSR/GRIN2A/SYT4/MECP2/PLK2/LGMN/PLCB1/CNR1/HRH1/PPP3CB/NFATC4/SRF/CREB1/RELN/NTAN1/KCNK2/S100B/SHANK3/PJA2/ITGA8/NTF3/HTR2A/ITGA5/PTN/DRD1/CEBPB/ATXN1/MAP1A/CX3CR1/OXTR/PRNP/SYT11/VLDLR/FGF13/TAC1/PTGS2/APOE/SERPINF1
GO_NEGATIVE_REGULATION_OF_LEUKOCYTE_CELL_CELL_ADHESION	108	-0.470992	-1.55714	0.00333333	0.0202455	0.0134262	2554	tags=31%, list=17%, signal=26%	TNFAIP8L2/LOXL3/DLG5/PRKAR1A/DUSP22/RUNX3/CCL21/CD300A/PAG1/DUSP3/SMAD7/ANXA1/GLI3/BCL6/SOCS5/BMP4/PLA2G2A/PDE5A/HLX/LILRB2/CEBPB/HAVCR2/CXCL12/FCGR2B/PRNP/DTX1/CD86/VSIG4/LILRB1/TWSG1/TNFSF4/FGL2/LRRC32/GPNMB
GO_CHROMATIN_REMODELING_AT_CENTROMERE	21	0.655802	2.12415	0.003367	0.0203918	0.0135232	1054	tags=48%, list=7%, signal=44%	CENPK/NPM1/HJURP/CENPA/OIP5/CENPM/CENPN/ITGB3BP/HELLS/CENPH
GO_MUSCLE_ADAPTATION	102	-0.483017	-1.58574	0.00337458	0.0203918	0.0135232	2890	tags=37%, list=19%, signal=30%	MYOZ2/CASQ1/GTF2IRD1/NOS3/PPARGC1A/HAMP/MEF2A/CAMK2G/ACTA1/HDAC4/UTRN/ROCK1/GTF2IRD2B/KLF15/IL6ST/ERRFI1/TNFRSF1B/TNNC1/HEY2/HMOX1/FOXO3/GSN/LMCD1/PDE5A/EDN1/MYOC/ATP2B4/MEF2C/IGFBP5/PDE9A/IGF1/SGCA/AIF1/FBXO32/RGS2/HAND2/RGS4/AGT
GO_ERROR_FREE_TRANSLESION_SYNTHESIS	18	0.629344	1.92277	0.00337838	0.0203918	0.0135232	4946	tags=72%, list=33%, signal=48%	PCNA/RFC4/RPA3/RFC3/VCP/UBB/RFC2/UBA52/RCHY1/UBC/RFC5/POLH/RPS27A
GO_MAINTENANCE_OF_GASTROINTESTINAL_EPITHELIUM	18	0.612772	1.87214	0.00337838	0.0203918	0.0135232	839	tags=39%, list=6%, signal=37%	TFF2/VSIG1/TFF1/MUC6/PBLD/SLC22A5/SERPINA3
GO_PROTEIN_LOCALIZATION_TO_CHROMATIN	18	0.637522	1.94775	0.00337838	0.0203918	0.0135232	2354	tags=44%, list=16%, signal=38%	ESCO2/CDCA5/EZH2/PIH1D1/RUVBL2/RAD21/PLK1/CHMP7
GO_NEGATIVE_REGULATION_OF_TRANSMEMBRANE_TRANSPORT	97	-0.491201	-1.60608	0.00338983	0.0204334	0.0135508	3050	tags=36%, list=20%, signal=29%	CRBN/HECW2/ADRA2A/ARL6IP5/GOPC/REM1/LEP/HAMP/ACTN2/ENPP1/DYSF/ISCU/CACNB3/GNB5/NEDD4/CTTNBP2NL/SESTD1/KCNH2/CLIC2/KCNE4/RRAD/PEA15/PID1/OSR1/IRS2/ATP1A2/TWIST1/CAV1/RGS2/THBS1/PKD2/GEM/RGS4/CASQ2/PLN
GO_RESPONSE_TO_RETINOIC_ACID	99	-0.481778	-1.57548	0.00339367	0.0204334	0.0135508	3285	tags=39%, list=22%, signal=31%	DUSP1/ABL2/BMP6/ALDH1A2/FZD10/IGF2R/HTRA2/ATM/LEP/IGFBP2/RARB/GDAP1/CREB1/PTGES/SLC10A3/PCK1/WNT5A/TEAD2/TIE1/WNT9A/WNT11/FZD4/WNT2/HOXA2/PTCH1/ABCA1/YAP1/COL1A1/AQP1/RBP4/OSR1/FZD7/PDGFRB/EPHA3/TNC/IGFBP7/DKK1/GJA1/SERPINF1
GO_CELLULAR_RESPONSE_TO_ZINC_ION	19	0.585073	1.81722	0.00342466	0.0205419	0.0136227	927	tags=37%, list=6%, signal=35%	MT1E/MT1G/MT1H/MT1F/MT1X/TSPO/MT2A
GO_REGULATION_OF_NUCLEASE_ACTIVITY	19	0.613283	1.90484	0.00342466	0.0205419	0.0136227	1184	tags=32%, list=8%, signal=29%	PCNA/OASL/NPM1/HMGB1/HMGB2/PRKCD
GO_RIBOSOMAL_LARGE_SUBUNIT_ASSEMBLY	19	0.6007	1.86576	0.00342466	0.0205419	0.0136227	3794	tags=63%, list=25%, signal=47%	RPLP0/RPL23A/DHX30/MRTO4/RPL12/RRS1/RPL38/MRPL11/RPL24/RPL6/RPL11/RPL3L
GO_MYOTUBE_DIFFERENTIATION	88	-0.491551	-1.58253	0.00342857	0.0205419	0.0136227	2915	tags=42%, list=19%, signal=34%	CACNA1H/BCL9/SORT1/SMYD1/SIX4/SMO/HDAC9/MYEF2/SHOX2/ADAM12/FLOT1/BCL2/ACTA1/HDAC4/CD9/HDAC5/CD53/MYH9/MMP14/GPX1/FLT3LG/PTGFRN/SKI/CDON/CXCL9/CD81/DMPK/MEF2C/CAV2/CXCL10/EHD2/IGF1/RBM24/CCL8/PLEKHO1/MYOCD/TMEM119
GO_AMINE_TRANSPORT	86	-0.487624	-1.56649	0.00343643	0.0205542	0.0136309	3187	tags=35%, list=21%, signal=28%	KCNB1/P2RY12/SYT4/SYT17/KMO/ADRA2A/ARL6IP5/CNR1/SNCA/LEP/PINK1/SYT1/SYT13/STXBP1/AQP9/P2RX7/HTR2A/DRD1/CARTPT/CXCL12/OXTR/SV2A/VIP/SYT11/CHRNA3/ATP1A2/TACR2/RGS2/RGS4/AGT
GO_MATURATION_OF_5_8S_RRNA	20	0.593989	1.8852	0.00344828	0.0205542	0.0136309	4845	tags=65%, list=32%, signal=44%	EXOSC8/EXOSC7/RCL1/EXOSC4/EXOSC3/MPHOSPH6/RPS21/ABT1/RRS1/PES1/WDR12/UTP20/EXOSC2
GO_PROTEASOMAL_UBIQUITIN_INDEPENDENT_PROTEIN_CATABOLIC_PROCESS	20	0.589924	1.8723	0.00344828	0.0205542	0.0136309	4836	tags=85%, list=32%, signal=58%	PSMB8/PSMB10/PSMA1/PSMB9/PSMA4/PSMA5/PSMA7/PSMB3/PSMB2/PSME4/PSMA3/PSMA8/PSMA2/NFE2L2/PSMB5/PSMB7/PSMB6
GO_DNA_STRAND_ELONGATION	22	0.68085	2.2241	0.00346021	0.0205542	0.0136309	4088	tags=77%, list=27%, signal=56%	PCNA/GINS2/GINS1/RFC4/GINS3/MCM4/LIG1/RFC3/MCM3/DNA2/POLE/POLD3/MCM7/GINS4/NBN/DCLRE1B/RAD50
GO_ENDOPLASMIC_RETICULUM_TO_CYTOSOL_TRANSPORT	22	0.60224	1.96731	0.00346021	0.0205542	0.0136309	2616	tags=45%, list=17%, signal=38%	BRSK2/YOD1/AUP1/UBE2J1/HSP90B1/VCP/HM13/SEC61B/TMEM129/DERL3
GO_NUCLEOTIDE_EXCISION_REPAIR_DNA_GAP_FILLING	22	0.59677	1.94945	0.00346021	0.0205542	0.0136309	4946	tags=73%, list=33%, signal=49%	PCNA/RFC4/RPA3/LIG1/RFC3/POLD1/UBB/POLE/POLD3/RFC2/UBA52/UBC/RFC5/XRCC1/POLD4/RPS27A
GO_SNRNA_PROCESSING	22	0.598988	1.95669	0.00346021	0.0205542	0.0136309	3927	tags=64%, list=26%, signal=47%	EXOSC8/EXOSC7/INTS8/SAGE1/INTS6/EXOSC4/EXOSC3/INTS7/INTS12/INTS2/TOE1/INTS5/INTS9/INTS10
GO_REGULATION_OF_LEUKOCYTE_APOPTOTIC_PROCESS	77	-0.506561	-1.61161	0.00347222	0.0206004	0.0136616	2038	tags=35%, list=14%, signal=30%	GPAM/TSC22D3/KITLG/WNT5A/CCL5/CCL21/NOD2/IL7R/SLC39A10/ANXA1/ITPKB/BCL6/MERTK/BMP4/P2RX7/GIMAP8/CCR5/HCLS1/GAS6/CDKN2A/CXCL12/MEF2C/CCL19/LILRB1/AXL/FCER1G/IRS2
GO_LENS_DEVELOPMENT_IN_CAMERA_TYPE_EYE	70	-0.517205	-1.62094	0.00352941	0.0209142	0.0138697	2215	tags=30%, list=15%, signal=26%	ABI2/SOX11/SHROOM2/SKIL/WNT5A/SIX5/GATA3/SKI/CDON/TGFBR2/BMP4/MAF/WNT2/TGFBR1/WNT2B/CDKN1C/ZEB2/VIM/TMOD1/MEIS1/CRYAB
GO_POSITIVE_REGULATION_OF_PHAGOCYTOSIS	61	-0.530419	-1.63248	0.00359281	0.021264	0.0141016	2163	tags=33%, list=14%, signal=28%	PTPRC/NCKAP1L/CD36/PTX3/CAMK1D/CLEC7A/DOCK2/MERTK/SIRPA/GAS6/CD300LF/FCGR2B/LRP1/ITGAV/FCER1G/MFGE8/TREM2/CCL2/RAB31/C3
GO_NUCLEOBASE_CONTAINING_SMALL_MOLECULE_INTERCONVERSION	23	0.579556	1.92742	0.00361011	0.0213145	0.0141351	3390	tags=57%, list=23%, signal=44%	RRM2/GSR/TYMS/NME1/CMPK1/RRM1/DUT/AK7/AK1/AK2/DTYMK/TXNRD1/GMPR2
GO_POSITIVE_REGULATION_OF_CALCIUM_ION_TRANSMEMBRANE_TRANSPORT	59	-0.536253	-1.64124	0.00361011	0.0213145	0.0141351	2275	tags=42%, list=15%, signal=36%	CASQ1/SNCA/P2RY6/CXCL11/ABL1/STAC/EHD3/CACNB3/CX3CL1/RAMP3/PLCG1/RYR2/RGN/CXCL9/CACNB2/F2R/DRD1/CACNA2D1/HSPA2/ANK2/CXCL10/JPH2/TRPC1/THY1/PKD2
GO_EMBRYONIC_DIGIT_MORPHOGENESIS	53	-0.541371	-1.63587	0.00367197	0.0216535	0.0143599	3423	tags=43%, list=23%, signal=34%	HOXA11/ECE1/CREBBP/BMPR1A/FZD6/TBX2/IFT52/OSR2/GNA12/TULP3/WNT5A/INTU/ZBTB16/GLI3/CHST11/GLI2/BMP4/NOG/OSR1/ROR2/TWIST1/HAND2/SFRP2
GO_POSITIVE_REGULATION_OF_SYNAPSE_ASSEMBLY	52	-0.532602	-1.605	0.00369458	0.0217605	0.0144309	2857	tags=37%, list=19%, signal=30%	EFNA5/IL1RAP/CLSTN3/AMIGO1/LRRTM2/DLG5/PTPRD/NLGN1/SLITRK4/BHLHB9/NTRK2/CLSTN2/LRRN3/OXTR/SLITRK5/AMIGO2/SRPX2/LRRN1/THBS2
GO_REGULATION_OF_TRANSCRIPTION_INVOLVED_IN_G1_S_TRANSITION_OF_MITOTIC_CELL_CYCLE	24	0.658595	2.23322	0.00371747	0.0218447	0.0144868	2080	tags=50%, list=14%, signal=43%	RRM2/PCNA/TYMS/CDT1/E2F7/FBXO5/TFDP1/CDC6/E2F1/ESRRB/DHFR/E2F4
GO_POSITIVE_REGULATION_OF_STRIATED_MUSCLE_CELL_DIFFERENTIATION	50	-0.533019	-1.59069	0.00372208	0.0218447	0.0144868	2772	tags=38%, list=18%, signal=31%	SMYD1/HAMP/SHOX2/FLOT1/BCL2/CD53/MMP14/FLT3LG/TGFB1/CXCL9/BMP4/EDN1/MEF2C/EHD2/IGF1/RBM24/CCL8/MYOCD/GREM1
GO_SYNCYTIUM_FORMATION	48	-0.5506	-1.63816	0.00372671	0.0218447	0.0144868	2356	tags=42%, list=16%, signal=35%	ADAM12/FLOT1/CD9/CD53/MYH9/VASH2/FLT3LG/CAMK1/PTGFRN/CDON/CXCL9/CD81/CD109/SH3PXD2A/CXCL10/EHD2/CCL8/PLEKHO1/TREM2/TYROBP
GO_AMINO_ACID_ACTIVATION	25	0.626619	2.16612	0.00373134	0.0218447	0.0144868	2673	tags=60%, list=18%, signal=49%	VARS2/PPA2/EEF1E1/IARS2/YARS2/DARS2/GATC/FARSA/WARS2/LARS2/MARS2/SARS2/EARS2/HARS2/FARS2
GO_ATTACHMENT_OF_SPINDLE_MICROTUBULES_TO_KINETOCHORE	25	0.667551	2.30761	0.00373134	0.0218447	0.0144868	3536	tags=60%, list=24%, signal=46%	RACGAP1/NEK2/CCNB1/CDT1/ECT2/KIF2C/SPAG5/NUF2/AURKB/CENPE/HNRNPU/SEH1L/SIRT2/NDC80/BUB3
GO_POSITIVE_REGULATION_OF_EXTRINSIC_APOPTOTIC_SIGNALING_PATHWAY	47	-0.561382	-1.6631	0.00375	0.0219172	0.0145348	2163	tags=30%, list=14%, signal=26%	PTPRC/DAPK3/SKIL/ITM2C/G0S2/PEA15/BMPR1B/SFRP1/CAV1/SRPX/TIMP3/THBS1/INHBA/AGT
GO_POSITIVE_REGULATION_OF_CALCIUM_ION_TRANSPORT_INTO_CYTOSOL	46	-0.573912	-1.69074	0.0037831	0.0219172	0.0145348	2890	tags=41%, list=19%, signal=33%	CASQ1/SNCA/P2RY6/CXCL11/ABL1/CX3CL1/RAMP3/PLCG1/CD4/CXCL9/P2RX7/F2R/DRD1/CXCL10/JPH2/TRPC1/CAV1/THY1/PKD2
GO_POSITIVE_REGULATION_OF_PHOSPHOLIPID_METABOLIC_PROCESS	45	-0.562075	-1.6514	0.00378788	0.0219172	0.0145348	1784	tags=33%, list=12%, signal=29%	TEK/CCL21/NOD2/TGFB1/CD81/HTR2A/PDGFRA/CCL19/FABP3/IRS1/FGF2/KIT/PRKD1/PDGFRB/HTR2B
GO_LUNG_ALVEOLUS_DEVELOPMENT	39	-0.581791	-1.68719	0.00379267	0.0219172	0.0145348	1269	tags=31%, list=8%, signal=28%	PGR/BMP4/FGF10/LTBP3/FOXP2/BMPR2/IGFBP5/TCF21/MYOCD/TGFB3/FOXF1/HOXA5
GO_NEGATIVE_CHEMOTAXIS	42	-0.573254	-1.67252	0.00379747	0.0219172	0.0145348	1790	tags=36%, list=12%, signal=32%	WNT5A/SEMA3G/SEMA3E/LGR6/SEMA3A/SLIT3/SEMA4C/NTN1/EPHA7/NRP2/ITGAV/SEMA6A/ROBO1/SEMA3C/SLIT2
GO_OVULATION_CYCLE_PROCESS	42	-0.573334	-1.67276	0.00379747	0.0219172	0.0145348	2979	tags=48%, list=20%, signal=38%	ROBO2/ARRB1/NOS3/LEP/MMP19/STAT5B/EREG/PTX3/RETN/PGR/TGFB2/SLIT3/FZD4/ADAMTS1/PAM/PDGFRA/BMPR1B/TGFB3/INHBA/SLIT2
GO_POSITIVE_REGULATION_OF_AXON_EXTENSION	43	-0.558709	-1.63609	0.00379747	0.0219172	0.0145348	2487	tags=47%, list=17%, signal=39%	MEGF8/RUFY3/PAFAH1B1/TNFRSF12A/GDI1/SRF/TRPV2/ISLR2/MACF1/L1CAM/ILK/HCLS1/NTN1/CXCL12/BMPR2/LRP1/DBN1/NRP1/FN1/MAP1B
GO_ANTIBACTERIAL_HUMORAL_RESPONSE	26	0.539959	1.8688	0.00380228	0.0219172	0.0145348	3383	tags=46%, list=23%, signal=36%	PGC/DMBT1/SPINK5/CAMP/LTF/SEMG1/SEMG2/PLA2G1B/FGA/DEFA4/RPL39/KLK5
GO_DNA_REPLICATION_INITIATION	26	0.609311	2.10883	0.00380228	0.0219172	0.0145348	3971	tags=65%, list=26%, signal=48%	CCNE2/CDT1/MCM4/POLE2/CDC6/POLA2/MCM6/MCM3/POLE/MCM10/MCM5/MCM2/MCM7/POLE3/WDR18/NBN/PRIM1
GO_EPITHELIAL_STRUCTURE_MAINTENANCE	26	0.562201	1.94578	0.00380228	0.0219172	0.0145348	839	tags=31%, list=6%, signal=29%	TFF2/VSIG1/TFF1/MUC6/PBLD/CXADR/SLC22A5/SERPINA3
GO_POSITIVE_REGULATION_OF_BIOMINERALIZATION	40	-0.579835	-1.68019	0.00380228	0.0219172	0.0145348	1548	tags=38%, list=10%, signal=34%	GPM6B/SLC8A1/TGFB1/ACVR1/BMP4/P2RX7/FAM20C/PTN/CEBPB/MEF2C/BMPR2/BMPR1B/OSR1/TGFB3/TMEM119
GO_SNRNA_METABOLIC_PROCESS	26	0.54523	1.88705	0.00380228	0.0219172	0.0145348	5522	tags=77%, list=37%, signal=49%	EXOSC8/EXOSC7/INTS8/SAGE1/INTS6/EXOSC4/EXOSC3/ZCCHC8/INTS7/INTS12/INTS2/TOE1/INTS5/INTS9/INTS10/EXOSC5/EXOSC2/EXOSC10/INTS4/EXOSC6
GO_TELOMERE_MAINTENANCE_VIA_SEMI_CONSERVATIVE_REPLICATION	26	0.632012	2.1874	0.00380228	0.0219172	0.0145348	2987	tags=50%, list=20%, signal=40%	PCNA/FEN1/RFC4/POLE2/RPA3/RFC3/POLA2/POLD1/DNA2/POLE/POLD3/RFC2/POLE3
GO_POSITIVE_REGULATION_OF_BONE_MINERALIZATION	34	-0.602094	-1.6984	0.00389105	0.0223022	0.0147901	1548	tags=56%, list=10%, signal=50%	BMP6/ADRB2/BMPR1A/KL/OSR2/GPM6B/SLC8A1/TGFB1/ACVR1/BMP4/P2RX7/FAM20C/PTN/MEF2C/BMPR2/BMPR1B/OSR1/TGFB3/TMEM119
GO_EMBRYONIC_EYE_MORPHOGENESIS	32	-0.593969	-1.66055	0.00390117	0.0223022	0.0147901	609	tags=31%, list=4%, signal=30%	RARB/TBX2/SOX11/WNT5A/FOXF2/TWIST1/FBN1/MFAP2/ALDH1A3/EFEMP1
GO_KERATAN_SULFATE_METABOLIC_PROCESS	32	-0.602116	-1.68333	0.00390117	0.0223022	0.0147901	1915	tags=41%, list=13%, signal=36%	ST3GAL2/CHST4/ST3GAL6/CHST6/CHST1/ST3GAL4/ST3GAL1/KERA/FMOD/PRELP/LUM/OMD/OGN
GO_MATERNAL_PLACENTA_DEVELOPMENT	33	-0.608228	-1.7072	0.00390117	0.0223022	0.0147901	1689	tags=33%, list=11%, signal=30%	STC2/STOX2/STC1/PTN/BMPR2/NR2F2/PTGS2/LDOC1/SPP1/PTGIS/GJA1
GO_NEGATIVE_REGULATION_OF_STRIATED_MUSCLE_CELL_DIFFERENTIATION	33	-0.602978	-1.69247	0.00390117	0.0223022	0.0147901	672	tags=21%, list=4%, signal=20%	CXCL10/FZD7/MYOCD/RGS2/TMEM119/RGS4/DKK1
GO_PEPTIDE_CROSS_LINKING	32	-0.589988	-1.64942	0.00390117	0.0223022	0.0147901	1477	tags=28%, list=10%, signal=25%	ANXA1/EGFLAM/TGM2/F13A1/FN1/DCN/THBS1/COL3A1/BGN
GO_SPECIFICATION_OF_ANIMAL_ORGAN_IDENTITY	33	-0.586976	-1.64755	0.00390117	0.0223022	0.0147901	2979	tags=48%, list=20%, signal=39%	ROBO2/AXIN2/FGF1/SPRY1/FGFR1/AR/GLI3/BMP4/WNT2/SMARCD3/FGF10/WNT2B/MEF2C/ROBO1/ISL1/DKK1
GO_POSITIVE_REGULATION_OF_SIGNALING_RECEPTOR_ACTIVITY	31	-0.587573	-1.63524	0.0039267	0.0223955	0.014852	3567	tags=52%, list=24%, signal=39%	RGS9/EGF/CCR2/ADRB2/IFNG/ADRA2A/ADAM17/NCF1/PINK1/EREG/RELN/ITGB1/SHANK3/NRP1/CCL2/GREM1
GO_RESPONSE_TO_PROSTAGLANDIN	31	-0.592392	-1.64865	0.0039267	0.0223955	0.014852	1098	tags=42%, list=7%, signal=39%	PTGER2/PPP1R9B/P2RY6/GNG2/CCL21/EDN1/PTGFR/PRKAA2/CCL19/TGFBR3/TNFSF4/SFRP1/TNC
GO_CENTROMERE_COMPLEX_ASSEMBLY	28	0.646752	2.28837	0.004	0.0227869	0.0151115	3102	tags=57%, list=21%, signal=45%	CENPK/NPM1/HJURP/CENPA/OIP5/CENPM/CENPN/ITGB3BP/HELLS/CENPH/CENPF/CENPE/RNF4/CENPL/POLE3/NASP
GO_SIGNAL_RELEASE	407	-0.367105	-1.31382	0.00400802	0.0228021	0.0151216	3143	tags=28%, list=21%, signal=23%	ARL2BP/BMP6/EGFR/PPFIA2/APBA2/SYT4/IFNG/CHRM2/KMO/BTK/GAD1/VAMP2/ADRA2A/ITPR2/CNR1/EFNA5/SNCA/ARRB1/SLC25A4/FBXL20/TIAM1/RAB11FIP5/LEP/PPP3CB/SNAPIN/SNPH/RAPGEF4/SNAP25/DGKI/RIMS3/OXCT1/GLUL/CAMK2G/CREB1/GCG/RAB11FIP3/CRHBP/SOX11/GPR27/STX2/FGFR1/SYT1/NLGN1/BMP8A/KCNMB4/C1QTNF1/ADCYAP1/STXBP1/ITSN1/SYTL4/MCTP1/GPR68/ARL2/RAB11FIP2/CCL5/GATA3/CACNA1C/LIN7A/PIP5K1C/DPP4/ANXA1/RETN/FOXD1/KLF7/GAL/KC…
GO_ADAPTIVE_IMMUNE_RESPONSE	368	-0.380793	-1.35936	0.00401204	0.0228021	0.0151216	3180	tags=31%, list=21%, signal=25%	HLA-DMA/CCR2/ZNF683/TRAF2/IL4R/MALT1/TRAT1/INPP5D/TNFSF18/LAT2/CD3E/NFKB2/IFNG/SH2D1A/PIK3CD/LAG3/STAT3/BTK/SIGLEC10/KLHL6/EOMES/MYO1G/MLH1/ADAM17/CD1E/MICA/CD74/CD48/RELB/LILRB4/PPP3CB/WAS/STX7/LOXL3/PKN1/ITK/TMEM98/CD8A/TFE3/CD1D/BACH2/ADCY7/RORA/CD1C/PTPRC/HLA-DQB1/PIK3CG/IL6ST/C1RL/DUSP22/TNFAIP3/IL13RA2/TNFRSF1B/FYN/ICAM1/CD84/LILRA6/GATA3/HLA-DPB1/IL18BP/CTSC/PAG1/TLR8/IL7R/NEDD4/SWAP70/SMA…
GO_MITOCHONDRIAL_RNA_METABOLIC_PROCESS	30	0.552433	1.97715	0.00404858	0.0229561	0.0152238	3677	tags=67%, list=25%, signal=50%	PDE12/FASTKD1/TRMT5/PPARGC1B/GRSF1/PNPT1/SUPV3L1/MRPL12/LRPPRC/YARS2/DARS2/WARS2/CDK5RAP1/SARS2/EARS2/FASTKD5/MTO1/TRNT1/TFB2M/SLC25A33
GO_NCRNA_3_END_PROCESSING	27	0.609176	2.11472	0.00404858	0.0229561	0.0152238	3445	tags=59%, list=23%, signal=46%	EXOSC8/EXOSC7/INTS8/SAGE1/INTS6/EXOSC4/EXOSC3/POLR3K/INTS7/RPS21/INTS12/FBL/INTS2/TRNT1/TOE1/INTS5
GO_CHROMOSOME_CONDENSATION	29	0.640997	2.29215	0.00406504	0.0229691	0.0152324	3678	tags=62%, list=25%, signal=47%	NCAPG/NCAPH/CCNB1/NUSAP1/CDCA5/NCAPG2/SMC2/TOP2A/AIFM1/SMC4/MCPH1/CHMP1A/NCAPD2/BANF2/NCAPD3/ACIN1/AKAP8/PRM3
GO_DNA_REPLICATION_INDEPENDENT_NUCLEOSOME_ORGANIZATION	29	0.582641	2.08348	0.00406504	0.0229691	0.0152324	4494	tags=69%, list=30%, signal=48%	CENPK/NPM1/ASF1B/HJURP/CENPA/OIP5/CENPM/CENPN/ITGB3BP/CENPH/CENPL/POLE3/HAT1/NASP/UBN1/IPO4/RBBP4/CENPO/RBBP7/SUPT16H
GO_RIBONUCLEOSIDE_MONOPHOSPHATE_BIOSYNTHETIC_PROCESS	29	0.57862	2.0691	0.00406504	0.0229691	0.0152324	4935	tags=62%, list=33%, signal=42%	RFK/AMPD1/CMPK1/PRPS2/PPAT/PAICS/APRT/GART/HPRT1/IMPDH2/IMPDH1/PRPS1L1/ADA/PFAS/DHODH/UCKL1/ADK/UMPS
GO_POSITIVE_REGULATION_OF_CELL_SUBSTRATE_JUNCTION_ORGANIZATION	25	-0.630085	-1.67694	0.00408719	0.0230675	0.0152977	2712	tags=56%, list=18%, signal=46%	LIMS1/ITGB1BP1/KDR/PPM1F/ABL1/ROCK1/TEK/DUSP3/MAP4K4/MYOC/NRP1/SFRP1/COL16A1/THY1
GO_TELENCEPHALON_DEVELOPMENT	223	-0.408313	-1.42707	0.00409836	0.0230976	0.0153176	3463	tags=36%, list=23%, signal=28%	BBS4/RARA/EXT1/NCOA1/EFHC1/CRKL/NFIB/PPP1R9B/P2RY12/NEFL/EGFR/LHX6/EZH1/ROBO2/EOMES/NIN/NKX2-1/DCLK2/PLCB1/PAFAH1B1/BCL2A1/LPAR1/ID2/RARB/EMX2/TSKU/SMO/CDK6/XRN2/ZSWIM6/SLC38A2/SRF/NPY/PHACTR1/TCTN1/RELN/DLX5/WNT5A/NTRK2/SKI/CDON/ARL13B/SLC8A1/GLI3/SHANK3/C12orf57/SEMA3A/BMP4/BNIP3/RTN4/DRD1/LRRK2/ID4/GNG12/CDH2/NRP2/CXCL12/OXTR/ATP2B4/FOXP2/LRP1/TACC1/SLITRK5/FAT4/LAMB1/NRP1/ZEB2/CXCR4/FEZ1/LEF1…
GO_POSITIVE_REGULATION_OF_GROWTH	228	-0.411479	-1.43691	0.00410256	0.0230976	0.0153176	3236	tags=35%, list=22%, signal=28%	MEGF8/RUFY3/DIO3/INSR/EGFR/SYT4/IGFBP1/RPS6KA3/KLHL22/RND2/SYT17/BMPR1A/TAF9B/ADAM17/PLCB1/EFNA5/PAFAH1B1/DLL1/LEP/HAMP/TBX2/CSF1/SMO/TNFRSF12A/STAT5B/GDI1/SRF/BCL2/PPM1F/CREB1/FGFR1/RNF157/SYT1/GPAM/MMP14/PIM1/LGI1/HEY2/TRPV2/BASP1/ISLR2/TGFBR2/MACF1/WFS1/S100A8/FGF9/SPHK1/L1CAM/TGFB2/ILK/HLX/EDN1/HCLS1/WNT2/TGFBR1/NTN1/CRABP2/SH3PXD2B/CXCL12/MEF2C/BMPR2/LRP1/YAP1/DBN1/NRP1/CXCR4/FOXS1/S100A9/FG…
GO_DENDRITE_DEVELOPMENT	218	-0.406207	-1.41579	0.00410678	0.0230976	0.0153176	3564	tags=37%, list=24%, signal=29%	FLRT1/TMEFF2/FBXO31/SCARF1/CDKL3/BBS4/C21orf91/TRPC6/CRKL/SDK1/PPP1R9B/ACSL4/FBXW8/CD3E/MECP2/GRIP1/PLK2/HECW2/LAMC2/PDLIM5/PAFAH1B1/LPAR1/TIAM1/RERE/NFATC4/KIDINS220/RAP2A/DLG5/MEF2A/BCL11A/PHACTR1/ABI2/DNM3/DLG4/PTPRD/RELN/NLGN1/CUX1/ITSN1/CAPRIN2/BHLHB9/FYN/ZNF365/EPHA4/ITGB1/PICALM/PREX1/CAMK1/CAMK1D/FARP1/NEDD4/TRAK2/SHANK3/KLF7/LZTS1/PAK3/SEMA3A/MAP6/EGFLAM/ILK/LST1/HCLS1/PTN/LRRK2/MARK1/NT…
GO_SOMATIC_STEM_CELL_DIVISION	23	-0.671124	-1.76853	0.00413793	0.023246	0.015416	2106	tags=48%, list=14%, signal=41%	SOX5/FGFR1/TEAD3/VANGL2/HOXB4/TGFB2/LEF1/FGF13/KIT/FZD7/LBH
GO_CENTRIOLE_ASSEMBLY	31	0.523995	1.88452	0.00420168	0.0235198	0.0155976	2862	tags=32%, list=19%, signal=26%	NPM1/CEP72/PLK4/STIL/VPS4B/WDR62/E2F4/CHMP2A/RBM14/BRCA1
GO_DEOXYRIBONUCLEOTIDE_METABOLIC_PROCESS	31	0.51652	1.85764	0.00420168	0.0235198	0.0155976	3198	tags=42%, list=21%, signal=33%	RRM2/TYMS/MBD4/NUDT15/RRM1/DUT/SHMT1/TBPL1/CMPK2/NUDT18/DTYMK/ADA/NUDT1
GO_REGULATION_OF_PLATELET_DERIVED_GROWTH_FACTOR_RECEPTOR_SIGNALING_PATHWAY	22	-0.664152	-1.71856	0.00420757	0.0235198	0.0155976	2823	tags=45%, list=19%, signal=37%	SNCA/CBL/PTGIR/PTPN12/NDRG4/LRP1/HIP1/LOX/MYOCD/APOD
GO_INOSITOL_LIPID_MEDIATED_SIGNALING	170	-0.449859	-1.54557	0.00421053	0.0235198	0.0155976	3024	tags=39%, list=20%, signal=31%	PIK3CD/FLT1/PLCB1/PIK3R5/FGR/UNC5B/NCF1/IGF1R/LEP/PPP1R16B/GPR143/KDR/KBTBD2/CBL/GAB1/TSC2/PDGFD/HCST/RELN/FGFR1/PIK3CG/PTAFR/FYN/PIK3R1/ROR1/CCL5/TEK/GATA3/PLCL1/NTRK2/PIK3CA/PIP5K1C/PLCG1/PEAR1/PIK3IP1/NEDD4/SELP/PTPN13/ZFP36L1/GAB2/GSN/TGFB2/F2R/HGF/NTF3/HTR2A/EDN1/HCLS1/MYOC/NPR3/ANGPT1/PDGFRA/FBXL2/IRS1/IGF1/CSF1R/KIT/IRS2/ROR2/SERPINE2/TWIST1/PDGFRB/DCN/PDGFC/HTR2B/AGT
GO_REGULATION_OF_BLOOD_PRESSURE	165	-0.442879	-1.51856	0.00421496	0.0235198	0.0155976	2778	tags=31%, list=19%, signal=25%	NOS3/DLL1/LEP/CORO2B/ID2/GJA5/ATP6AP2/ADAMTS16/NPY/NPR1/NAV2/SUCNR1/PTAFR/NAMPT/SCPEP1/NPR2/EDNRB/PRCP/CD34/AR/NISCH/HMOX1/ACVRL1/NCALD/RAMP2/F2R/EDN1/ENPEP/GAS6/CARTPT/NPR3/NPY1R/POSTN/OXTR/VEGFC/BMPR2/PCSK5/NR2F2/RENBP/TPM1/CORIN/AGTR1/TAC1/ATP1A2/PTGS2/CPA3/EDNRA/ACTA2/COL1A2/GJA1/AGT
GO_CARDIAC_RIGHT_VENTRICLE_MORPHOGENESIS	19	-0.690732	-1.74495	0.00422535	0.0235198	0.0155976	1766	tags=47%, list=12%, signal=42%	GATA3/HEY2/SOX4/TGFB2/SMARCD3/SEMA3C/ISL1/HAND2/ZFPM2
GO_MIDDLE_EAR_MORPHOGENESIS	19	-0.689526	-1.7419	0.00422535	0.0235198	0.0155976	2230	tags=47%, list=15%, signal=40%	OSR2/FGFR1/TSHZ1/EDN1/SIX2/HOXA2/NOG/OSR1/PRRX1
GO_RENAL_FILTRATION	19	-0.686926	-1.73534	0.00422535	0.0235198	0.0155976	2663	tags=53%, list=18%, signal=43%	CORO2B/GJA5/MYO1E/CD34/F2R/GAS6/MCAM/SULF2/GJA1/SULF1
GO_POSTSYNAPSE_ORGANIZATION	148	-0.453673	-1.54613	0.00424628	0.0236093	0.015657	2928	tags=35%, list=20%, signal=29%	LGMN/PDLIM5/PAFAH1B1/TIAM1/IGF1R/IL1RAP/ARHGAP22/WASF2/LRRTM2/CHRNB1/CNKSR2/NLGN4Y/ABI2/DNM3/DLG4/PTPRD/RELN/NLGN1/NEFH/CAPRIN2/MTMR2/BHLHB9/FYN/ZNF365/EPHA4/WNT5A/NLGN4X/NTNG2/SSH1/SHANK3/PAK3/MAGI2/GAP43/LILRB2/SRGN/HCLS1/PTN/LRRK2/NRCAM/CDH2/EPHA7/NRP2/DOCK10/FCGR2B/PRNP/DBN1/NRP1/ACTN1/GLRB/NRXN2/APOE/MYH10
GO_NUCLEAR_TRANSCRIBED_MRNA_CATABOLIC_PROCESS_EXONUCLEOLYTIC	33	0.516238	1.89007	0.00429184	0.0237541	0.015753	4845	tags=61%, list=32%, signal=41%	EXOSC8/EXOSC7/LSM7/LSM6/EXOSC4/LSM5/LSM3/EXOSC3/CNOT7/LSM4/LSM2/PATL1/DCPS/LSM1/HBS1L/DIS3/EDC4/CNOT6/EXOSC5/EXOSC2
GO_PURINE_NUCLEOSIDE_MONOPHOSPHATE_METABOLIC_PROCESS	33	0.533508	1.95329	0.00429184	0.0237541	0.015753	3716	tags=52%, list=25%, signal=39%	AMPD1/PRPS2/PPAT/PAICS/APRT/GART/AK3/AK1/HPRT1/IMPDH2/TJP2/AK2/IMPDH1/ADA/LRGUK/GMPR2/PFAS
GO_REGULATION_OF_CENTROSOME_DUPLICATION	33	0.547667	2.00514	0.00429184	0.0237541	0.015753	2862	tags=45%, list=19%, signal=37%	NPM1/PDCD6IP/PLK4/STIL/CHMP4C/CCNF/VPS4B/NUBP1/FBXW5/CHORDC1/CHMP1A/CHMP2A/XRCC3/RBM14/BRCA1
GO_TRICARBOXYLIC_ACID_CYCLE	33	0.637995	2.33585	0.00429184	0.0237541	0.015753	3371	tags=64%, list=22%, signal=49%	SUCLG2/SDHA/IDH2/FH/ME2/FAHD1/IDH3A/MDH2/IDH1/SDHD/PDHA1/ACO2/SUCLG1/PDHA2/DLAT/MDH1/ACO1/DLD/NNT/SDHB/DLST
GO_POSITIVE_REGULATION_OF_VASCULAR_ASSOCIATED_SMOOTH_MUSCLE_CELL_MIGRATION	16	-0.731406	-1.78982	0.004329	0.0239325	0.0158713	1472	tags=44%, list=10%, signal=39%	SSH1/DOCK4/FGF9/ADAMTS1/LRP1/IGFBP5/AGT
GO_TUBE_FORMATION	138	-0.456113	-1.54049	0.00435256	0.0240354	0.0159395	2438	tags=30%, list=16%, signal=26%	ITGB1BP1/LUZP1/SIX4/IFT52/TSC2/PRKACB/ABL1/TCTN1/SOX11/TULP3/WNT5A/GATA3/TEAD2/SKI/MIB1/VANGL2/NPHP3/TGFB1/DVL3/HOXA1/CC2D2A/SOX4/BMP4/TGFB2/PODXL/DLC1/SEMA4C/FGF10/FZD1/PTCH1/NOG/ZEB2/TGM2/FZD2/OSR1/SFRP1/PRICKLE1/SALL4/TWIST1/CTHRC1/SFRP2/GREM1
GO_POSITIVE_REGULATION_OF_JNK_CASCADE	124	-0.447212	-1.49588	0.00439078	0.0241538	0.0160181	2191	tags=32%, list=15%, signal=28%	FZD10/PLCB1/MAP3K6/TIAM1/NCF1/PKN1/MAP4K5/GADD45A/TNFRSF19/SPAG9/DUSP22/TAOK1/SASH1/EPHA4/WNT5A/NOD1/CCL21/MAP3K12/NOD2/RB1CC1/VANGL2/DVL3/SEMA3A/PJA2/FZD4/EDN1/MDFIC/FCGR2B/TPD52L1/TLR4/TNFSF11/RASSF2/CCL19/GADD45B/ZEB2/FZD7/ROR2/ANKRD6/NRK/DKK1
GO_REGULATION_OF_PEPTIDYL_SERINE_PHOSPHORYLATION	124	-0.457237	-1.52941	0.00439078	0.0241538	0.0160181	2823	tags=29%, list=19%, signal=24%	SNCA/ARRB1/SPRY2/NCK1/MAPKAP1/BCL2/PPM1F/GCG/PINK1/SH2D3C/CAPRIN2/CREBL2/RAMP3/WNT5A/CAMK1/PLCL1/NTRK2/PIK3CA/DMD/SMAD7/TGFB1/HGF/NTF3/HCLS1/GAS6/ANGPT1/IL6/ATP2B4/RASSF2/TRIM6/PTGS2/PRKD1/CAV1/DKK1/PFN2/SFRP2
GO_LYMPHANGIOGENESIS	15	-0.715705	-1.73248	0.00439883	0.0241538	0.0160181	1740	tags=60%, list=12%, signal=53%	PPP3CB/PTPN14/ACVRL1/VASH1/FOXC2/SOX18/PDPN/VEGFC/BMPR2
GO_MACROPHAGE_CYTOKINE_PRODUCTION	15	-0.721804	-1.74724	0.00439883	0.0241538	0.0160181	3318	tags=73%, list=22%, signal=57%	IRAK3/CUEDC2/CD74/CD36/WNT5A/TGFB1/TGFB2/GAS6/TLR4/LILRB1/TGFB3
GO_REGULATION_OF_COLLATERAL_SPROUTING	15	-0.704081	-1.70434	0.00439883	0.0241538	0.0160181	1110	tags=67%, list=7%, signal=62%	IFRD1/NGF/RND2/EFNA5/ULK2/CRABP2/EPHA7/LRP1/FGF13/SPP1
GO_SPECIFICATION_OF_SYMMETRY	114	-0.449758	-1.49238	0.00442968	0.0242958	0.0161122	3081	tags=35%, list=21%, signal=28%	ALDH1A2/GALNT11/EOMES/ARL6/DLL1/LRRC6/TBX2/SMO/CITED2/IFT52/SRF/BBS5/PITX2/WNT5A/NDRG4/MIB1/TGFBR2/VANGL2/NPHP3/ARL13B/ACVR1/SOX17/DYNC2H1/CC2D2A/NBL1/BMP4/NOTCH2/MICAL2/SOX18/FGF10/MEF2C/GREM2/PCSK5/ENG/DAAM2/BICC1/HAND2/FOXF1/PKD2/GREM1
GO_NEGATIVE_REGULATION_OF_PROTEIN_CONTAINING_COMPLEX_ASSEMBLY	109	-0.458657	-1.51807	0.00444444	0.0243493	0.0161477	1507	tags=17%, list=10%, signal=16%	ULK1/CDH5/PRRT2/GSN/MYADM/MAP2/PMEPA1/FHOD3/RDX/TMOD1/STMN2/JAM3/DKK1/PFN2/CLIP3/SLIT2/CRYAB/LMOD1/DACT1
GO_CYTOKINETIC_PROCESS	35	0.461327	1.69542	0.00448431	0.0243764	0.0161657	2354	tags=40%, list=16%, signal=34%	RACGAP1/SPIRE2/ECT2/CEP55/PDCD6IP/KIF20A/CHMP4C/AURKB/VPS4B/BIN3/CHMP1A/CHMP2A/ANLN/CHMP7
GO_HISTONE_EXCHANGE	35	0.561006	2.06175	0.00448431	0.0243764	0.0161657	4288	tags=60%, list=29%, signal=43%	PTMA/CENPK/NPM1/HJURP/CENPA/OIP5/CENPM/CENPN/ITGB3BP/CENPH/PIWIL1/SPTY2D1/CENPL/POLE3/PSME4/NASP/RBBP4/TNP2/ZNHIT1/CENPO/RBBP7
GO_NEGATIVE_REGULATION_OF_METAPHASE_ANAPHASE_TRANSITION_OF_CELL_CYCLE	35	0.511739	1.88068	0.00448431	0.0243764	0.0161657	2318	tags=40%, list=15%, signal=34%	MAD2L1/CCNB1/CDT1/CDC20/BUB1B/TTK/FBXO5/TRIP13/BUB1/CENPF/AURKB/RAD21/PLK1/XRCC3
GO_TRANSLESION_SYNTHESIS	35	0.513271	1.88632	0.00448431	0.0243764	0.0161657	4946	tags=63%, list=33%, signal=42%	PCNA/DTL/RFC4/USP10/POLE2/RPA3/RFC3/POLD1/VCP/UBB/POLD3/RFC2/PARP10/UBA52/RCHY1/UBC/USP43/TRIM25/RFC5/POLD4/POLH/RPS27A
GO_BASEMENT_MEMBRANE_ASSEMBLY	14	-0.737679	-1.75986	0.0045045	0.0243764	0.0161657	1452	tags=43%, list=10%, signal=39%	NTN4/RAMP2/LAMB2/PXDN/LAMB1/PHLDB2
GO_CELLULAR_RESPONSE_TO_THYROID_HORMONE_STIMULUS	14	-0.725433	-1.73065	0.0045045	0.0243764	0.0161657	2620	tags=43%, list=17%, signal=35%	PPARGC1A/CTSB/LMO2/KLF9/RDX/KIT
GO_GONADOTROPIN_SECRETION	14	-0.737031	-1.75832	0.0045045	0.0243764	0.0161657	1415	tags=36%, list=9%, signal=32%	FOXD1/INHBB/TACR2/INHBA/GJA1
GO_NEGATIVE_REGULATION_OF_AMYLOID_PRECURSOR_PROTEIN_CATABOLIC_PROCESS	14	-0.721893	-1.7222	0.0045045	0.0243764	0.0161657	2243	tags=50%, list=15%, signal=43%	ROCK1/SORL1/PICALM/PRNP/IGF1/APOE/SPON1
GO_PLATELET_DERIVED_GROWTH_FACTOR_RECEPTOR_BETA_SIGNALING_PATHWAY	14	-0.753426	-1.79743	0.0045045	0.0243764	0.0161657	759	tags=57%, list=5%, signal=54%	ABL1/PTPN12/LRP1/HIP1/LOX/MYOCD/PDGFRB/PDGFRL
GO_POSITIVE_REGULATION_OF_EXTRINSIC_APOPTOTIC_SIGNALING_PATHWAY_VIA_DEATH_DOMAIN_RECEPTORS	14	-0.720724	-1.71941	0.0045045	0.0243764	0.0161657	622	tags=43%, list=4%, signal=41%	SKIL/PEA15/BMPR1B/SFRP1/TIMP3/THBS1
GO_REGULATION_OF_MICROGLIAL_CELL_ACTIVATION	14	-0.731173	-1.74434	0.0045045	0.0243764	0.0161657	2844	tags=79%, list=19%, signal=64%	ATM/CST7/PTPRC/GRN/CX3CL1/CTSC/SPHK1/LRRK2/IL6/SYT11/TREM2
GO_NEURAL_TUBE_FORMATION	96	-0.479206	-1.56542	0.00451977	0.0244319	0.0162025	2438	tags=33%, list=16%, signal=28%	IFT52/TSC2/PRKACB/ABL1/TCTN1/SOX11/TULP3/WNT5A/TEAD2/SKI/MIB1/VANGL2/NPHP3/TGFB1/DVL3/CC2D2A/SOX4/BMP4/TGFB2/DLC1/SEMA4C/FZD1/PTCH1/NOG/ZEB2/FZD2/SFRP1/PRICKLE1/SALL4/TWIST1/CTHRC1/SFRP2
GO_NEUROTRANSMITTER_BIOSYNTHETIC_PROCESS	89	-0.476071	-1.53776	0.00455581	0.0245993	0.0163135	1987	tags=29%, list=13%, signal=25%	ACP5/WDR35/CD36/ICAM1/DDAH2/PTX3/CLEC7A/CD34/RGN/SIRPA/EDN1/DPYD/SLC7A2/CX3CR1/ATP2B4/TLR4/ITGB2/AIF1/SLC1A3/PTGS2/CAV1/PTGIS/PKD2/MOXD1/CYP1B1/AGT
GO_MEMBRANE_DEPOLARIZATION	82	-0.490958	-1.56809	0.0045977	0.0246204	0.0163275	2656	tags=34%, list=18%, signal=28%	GJA5/KDR/SCN9A/BCL2/ABL1/SCN3B/CACNB3/CACNA1C/KCNJ2/BOK/SLMAP/SLC8A1/SMAD7/CACNB2/P2RX7/KCNH2/EDN1/MYOC/CACNA2D1/LRRK2/ANK2/SCN4B/SCN7A/ATP1A2/CAV1/MLLT11/DCN/FHL1
GO_CYCLIC_NUCLEOTIDE_CATABOLIC_PROCESS	13	-0.755173	-1.7682	0.00461538	0.0246204	0.0163275	2124	tags=62%, list=14%, signal=53%	PDE10A/PDE4B/PDE2A/PDE5A/PDE7B/PDE8B/PDE9A/PDE1A
GO_EPITHELIAL_CELL_CELL_ADHESION	13	-0.76458	-1.79023	0.00461538	0.0246204	0.0163275	1675	tags=62%, list=11%, signal=55%	SRF/VCL/KIFC3/ITGB5/BVES/KIT/CYP1B1/THBS4
GO_LEUKOCYTE_MIGRATION_INVOLVED_IN_INFLAMMATORY_RESPONSE	13	-0.749592	-1.75514	0.00461538	0.0246204	0.0163275	1918	tags=62%, list=13%, signal=54%	CX3CL1/S100A8/SLAMF8/PTN/ITGB2/SELE/S100A9/JAM3
GO_LOW_DENSITY_LIPOPROTEIN_PARTICLE_REMODELING	13	-0.749481	-1.75488	0.00461538	0.0246204	0.0163275	1863	tags=46%, list=12%, signal=40%	LIPC/PLA2G2A/PLA2G7/AGTR1/APOE/AGT
GO_NEGATIVE_REGULATION_OF_CALCIUM_ION_TRANSPORT_INTO_CYTOSOL	13	-0.728963	-1.70683	0.00461538	0.0246204	0.0163275	895	tags=31%, list=6%, signal=29%	BCL2/CLIC2/PKD2/CASQ2
GO_NEGATIVE_REGULATION_OF_CARDIAC_MUSCLE_CELL_PROLIFERATION	13	-0.739904	-1.73245	0.00461538	0.0246204	0.0163275	1938	tags=46%, list=13%, signal=40%	KCNK2/TGFBR2/NOG/RBP4/MEIS1/GJA1
GO_NEGATIVE_REGULATION_OF_MYELOID_CELL_APOPTOTIC_PROCESS	13	-0.747119	-1.74934	0.00461538	0.0246204	0.0163275	2329	tags=62%, list=16%, signal=52%	BCL2/KITLG/CCL5/NOD2/ITPKB/CCR5/CLEC5A/FCER1G
GO_NEGATIVE_REGULATION_OF_NEURON_PROJECTION_REGENERATION	13	-0.74306	-1.73984	0.00461538	0.0246204	0.0163275	223	tags=31%, list=1%, signal=30%	EPHA4/SPP1/THY1/RGMA
GO_REGULATION_OF_EXTRACELLULAR_MATRIX_DISASSEMBLY	13	-0.76533	-1.79199	0.00461538	0.0246204	0.0163275	1899	tags=69%, list=13%, signal=61%	ETS1/DPP4/TGFB1/IL6/PDPN/LRP1/FSCN1/DDR2/FAP
GO_REGULATION_OF_INTEGRIN_MEDIATED_SIGNALING_PATHWAY	13	-0.736687	-1.72492	0.00461538	0.0246204	0.0163275	905	tags=69%, list=6%, signal=65%	CD177/LIMS1/ITGB1BP1/LOXL3/BST1/LIMS2/PRKD1/FLNA/TIMP1
GO_NADH_DEHYDROGENASE_COMPLEX_ASSEMBLY	40	0.575461	2.12939	0.00469484	0.0249622	0.0165541	3679	tags=68%, list=25%, signal=51%	NDUFAB1/NDUFA7/NDUFA9/NDUFS7/NDUFB11/NDUFA10/NDUFB10/NDUFA12/NDUFC1/NDUFS1/NDUFS6/NDUFB2/ECSIT/NDUFB3/NDUFA8/NDUFA1/NDUFB6/NDUFA3/NDUFV3/NDUFB5/NDUFA13/FOXRED1/NDUFV2/ACAD9/NDUFS4/NDUFS3/TAZ
GO_NEGATIVE_REGULATION_OF_CHROMOSOME_SEGREGATION	40	0.511101	1.89124	0.00469484	0.0249622	0.0165541	2612	tags=42%, list=17%, signal=35%	PTTG1/MAD2L1/CCNB1/CDT1/CDC20/BUB1B/TTK/FBXO5/TRIP13/BUB1/CENPF/AURKB/ESPL1/RAD21/PLK1/XRCC3/PTTG2
GO_SISTER_CHROMATID_COHESION	40	0.496332	1.83659	0.00469484	0.0249622	0.0165541	2107	tags=30%, list=14%, signal=26%	ESCO2/FEN1/CDC20/CDCA5/BUB1B/PDS5A/BUB1/PHB2/ESPL1/REC8/RAD21/PLK1
GO_INTERSTRAND_CROSS_LINK_REPAIR	39	0.505646	1.87076	0.00473934	0.0251265	0.0166631	4690	tags=59%, list=31%, signal=41%	UBE2T/FANCI/RAD51AP1/FANCD2/FANCG/RPA3/RAD51/FANCA/UBB/XRCC3/DCLRE1A/USP1/FANCE/FANCL/UBA52/MCM8/UBC/XPA/DCLRE1B/EME1/FANCB/RFWD3/FANCM
GO_MITOCHONDRIAL_ELECTRON_TRANSPORT_NADH_TO_UBIQUINONE	39	0.570945	2.11234	0.00473934	0.0251265	0.0166631	3215	tags=69%, list=21%, signal=55%	NDUFAB1/NDUFA7/NDUFA9/NDUFS7/DNAJC15/NDUFB11/NDUFA10/PARK7/NDUFB10/NDUFA12/NDUFC1/NDUFS1/COQ9/NDUFS6/NDUFB2/NDUFB3/NDUFA8/NDUFA1/NDUFB6/DLD/NDUFA3/NDUFV3/NDUFB5/NDUFA13/NDUFV2/NDUFA4/NDUFS4
GO_BASE_EXCISION_REPAIR	41	0.494491	1.83565	0.00476191	0.0251265	0.0166631	4536	tags=49%, list=30%, signal=34%	PCNA/MBD4/POLQ/FEN1/NEIL3/RPA3/LIG1/POLD1/HMGA1/DNA2/POLE/PARP2/HUWE1/XPA/WRN/RPS3/MUTYH/XRCC1/SMUG1/DNTT
GO_CHROMOSOME_ORGANIZATION_INVOLVED_IN_MEIOTIC_CELL_CYCLE	45	0.479375	1.82285	0.00476191	0.0251265	0.0166631	4286	tags=47%, list=29%, signal=33%	CCNE2/NCAPH/BUB1B/SMC2/FANCD2/DMC1/TRIP13/BUB1/SMC4/RAD51/BRIP1/REC8/NCAPD2/NCAPD3/TEX11/PRDM9/RAD50/STAG3/PPP2R1A/SPATA22/SYCP1
GO_POSITIVE_REGULATION_OF_SEQUESTERING_OF_CALCIUM_ION	11	-0.771522	-1.71751	0.00476191	0.0251265	0.0166631	1629	tags=36%, list=11%, signal=32%	RYR2/CLIC2/PKD2/CASQ2
GO_REGULATION_OF_DNA_DEPENDENT_DNA_REPLICATION	41	0.505207	1.87542	0.00476191	0.0251265	0.0166631	1668	tags=39%, list=11%, signal=35%	GMNN/E2F8/TIPIN/CDT1/DBF4/E2F7/STOML2/RFC4/BLM/FBXO5/AICDA/RFC3/DONSON/TIMELESS/BRCA2/CHTF18
GO_RIBOSOME_ASSEMBLY	41	0.603216	2.23925	0.00476191	0.0251265	0.0166631	4874	tags=78%, list=33%, signal=53%	NPM1/C1QBP/RPLP0/RPL23A/RPS5/RPS19/MRPL22/RPS28/DHX30/MRTO4/ERAL1/ABT1/RPL12/RRS1/MRPS2/MRPS7/RPS15/RPL38/MRPL11/RPL24/RPL6/RPS10/RPL11/RPS27L/RPL3L/PWP2/RPS27/EIF2A/EIF6/RPS14/MRPS11/RPL3
GO_REGULATION_OF_CENTROSOME_CYCLE	46	0.53171	2.04384	0.00478469	0.0252194	0.0167247	2862	tags=48%, list=19%, signal=39%	NEK2/AURKA/NPM1/PDCD6IP/PLK4/ATF5/KIF11/STIL/CHMP4C/CCNF/VPS4B/NUBP1/CHEK1/FBXW5/RANBP1/MCPH1/CHORDC1/CHMP1A/CHMP2A/XRCC3/RBM14/BRCA1
GO_BICARBONATE_TRANSPORT	37	0.508662	1.84581	0.00483092	0.0252986	0.0167773	1947	tags=30%, list=13%, signal=26%	CA2/CA9/SLC26A3/SLC4A4/SLC26A9/SLC4A11/CA14/CA5A/CYB5R4/SLC4A5/CA12
GO_DNA_SYNTHESIS_INVOLVED_IN_DNA_REPAIR	44	0.497464	1.87584	0.00483092	0.0252986	0.0167773	4946	tags=61%, list=33%, signal=41%	PCNA/DTL/RFC4/USP10/POLE2/RPA3/RFC3/POLD1/VCP/UBB/POLE/POLD3/RFC2/PARP10/UBA52/RCHY1/UBC/USP43/TRIM25/SPATA22/WRN/CDKN2D/RFC5/SYCP1/POLD4/POLH/RPS27A
GO_MITOTIC_METAPHASE_PLATE_CONGRESSION	38	0.64435	2.36548	0.00483092	0.0252986	0.0167773	2634	tags=55%, list=18%, signal=46%	CCNB1/KIFC1/CDT1/KIF2C/CDCA5/NUF2/CDCA8/CHMP4C/KIF18A/VPS4B/KIF14/PINX1/RAB11A/CENPE/CHMP1A/CHMP2A/CHMP7/PSRC1/HNRNPU/SEH1L/RRS1
GO_NUCLEOSIDE_MONOPHOSPHATE_BIOSYNTHETIC_PROCESS	38	0.596418	2.18952	0.00483092	0.0252986	0.0167773	1860	tags=39%, list=12%, signal=35%	TYMS/TK1/DCK/RFK/AMPD1/CMPK1/PRPS2/PPAT/PAICS/APRT/GART/DUT/SHMT1/HPRT1/IMPDH2
GO_POSTREPLICATION_REPAIR	44	0.481161	1.81437	0.00483092	0.0252986	0.0167773	5134	tags=61%, list=34%, signal=40%	PCNA/DTL/RFC4/USP10/POLE2/RPA3/RFC3/POLD1/UBE2NL/VCP/UBB/UBE2N/POLD3/RFC2/BRCA1/PARP10/UBA52/RCHY1/UBC/USP43/TRIM25/UBE2V2/RFC5/POLD4/POLH/RPS27A/MSH2
GO_RIBONUCLEOSIDE_MONOPHOSPHATE_METABOLIC_PROCESS	44	0.511942	1.93044	0.00483092	0.0252986	0.0167773	4972	tags=59%, list=33%, signal=40%	RFK/AMPD1/CMPK1/PRPS2/PPAT/PAICS/APRT/GART/AK3/AK1/HPRT1/IMPDH2/TJP2/AK2/IMPDH1/PRPS1L1/ADA/LRGUK/GMPR2/PFAS/GUK1/DHODH/UCKL1/ADK/UMPS/MAGI3
GO_REGULATION_OF_SPROUTING_ANGIOGENESIS	58	-0.53087	-1.62091	0.00483676	0.025302	0.0167795	2736	tags=53%, list=18%, signal=44%	DLL4/PLK2/DLL1/ITGB1BP1/PPP1R16B/KDR/JAK1/FGF1/HDAC9/GLUL/HDAC5/ABL1/STARD13/MAP3K3/SPRED1/ANXA1/HMOX1/MMRN2/NGFR/FOXC2/ITGA5/AKT3/RHOJ/NRP1/FGF2/SEMA6A/AGTR1/SRPX2/PTGS2/THBS1/MEOX2
GO_GLUTATHIONE_METABOLIC_PROCESS	47	0.451979	1.73384	0.0049505	0.0258691	0.0171556	2061	tags=45%, list=14%, signal=39%	GSR/CHAC2/OPLAH/SLC7A11/CHAC1/SOD1/GSTA1/ETHE1/GSTZ1/GSS/GGTLC2/MMACHC/MGST1/GSTK1/IDH1/PARK7/GGT6/GLRX2/CNDP2/GSTA3/MGST2
GO_REGULATION_OF_NEUROTRANSMITTER_LEVELS	313	-0.389229	-1.38631	0.00503018	0.0262077	0.0173801	2406	tags=22%, list=16%, signal=19%	SNAP25/DGKI/HNMT/RIMS3/GLUL/FLOT1/RORA/STX2/SYT1/NLGN1/KCNMB4/ACP5/STXBP1/WDR35/CD36/MCTP1/ICAM1/DDAH2/PTX3/CLEC7A/LIN7A/PIP5K1C/CD34/SLC38A1/GPM6B/RGN/SLC29A1/STX11/PRRT2/BACE1/SIRPA/CACNB2/P2RX7/SDS/HTR2A/EDN1/DPYD/DRD1/LRRK2/PPT1/SLC7A2/CX3CR1/ATP2B4/TLR4/MEF2C/SV2A/RNF180/MAOB/ITGB2/TLR2/PRIMA1/SNCAIP/SYT11/CHRNA3/AIF1/SLC1A3/ATP1A2/PTGS2/CAV1/TACR2/NRXN2/RGS2/BCHE/PTGIS/PKD2/RGS4/PFN2/MOXD1/…
GO_SEMAPHORIN_PLEXIN_SIGNALING_PATHWAY	37	-0.593673	-1.70955	0.00503145	0.0262077	0.0173801	1991	tags=35%, list=13%, signal=31%	PLXNA1/SEMA3G/SEMA3E/PLXND1/SEMA3A/SEMA4C/PLXNC1/NRP2/NRP1/SEMA6A/SEMA3C/HAND2/FLNA
GO_STRIATED_MUSCLE_CELL_APOPTOTIC_PROCESS	37	-0.586923	-1.69011	0.00503145	0.0262077	0.0173801	1244	tags=24%, list=8%, signal=22%	HEY2/BNIP3/ILK/MYOCD/NUPR1/HAND2/HSPB6/AGT/SFRP2
GO_PROSTATE_GLAND_DEVELOPMENT	46	-0.551249	-1.62397	0.00504414	0.0262457	0.0174053	1790	tags=35%, list=12%, signal=31%	PSAP/WNT5A/AR/ANXA1/GLI3/GLI2/BMP4/ID4/FGF10/PTCH1/NOG/GLI1/SFRP1/TNC/SERPINF1/SULF1
GO_REGULATION_OF_ACTIN_FILAMENT_BASED_MOVEMENT	41	-0.565432	-1.64893	0.00505051	0.0262508	0.0174087	1847	tags=34%, list=12%, signal=30%	PDE4B/TNNC1/CACNA1C/KCNJ2/RYR2/STC1/CTNNA3/PDPN/ANK2/FGF13/ATP1A2/CAV1/FLNA/PLN
GO_NEUROMUSCULAR_PROCESS_CONTROLLING_BALANCE	43	-0.547511	-1.6033	0.00506329	0.0262891	0.0174341	3672	tags=44%, list=25%, signal=33%	HERC1/NLGN2/POU4F1/NEFL/NEUROG1/GAA/PAFAH1B1/GM2A/GPR88/ABL1/DLG4/PSAP/TPP1/ADCY5/FOXS1/CNTNAP1/SLC1A3/ALDH1A3/MYH10
GO_METAPHASE_PLATE_CONGRESSION	48	0.461101	1.78254	0.00507614	0.0262997	0.0174411	2634	tags=50%, list=18%, signal=41%	CCNB1/KIFC1/CDT1/KIF2C/SPAG5/CDCA5/NUF2/KIF2B/CDCA8/CHMP4C/KIF18A/CENPF/VPS4B/KIF14/PINX1/RAB11A/CENPE/CHMP1A/CHMP2A/CHMP7/PSRC1/HNRNPU/SEH1L/RRS1
GO_RIBOSOMAL_LARGE_SUBUNIT_BIOGENESIS	48	0.52394	2.02547	0.00507614	0.0262997	0.0174411	5281	tags=67%, list=35%, signal=43%	RPL14/NPM1/GTF3A/RPLP0/RPL7/MRPL1/RPL23A/HEATR3/RPL7L1/DHX30/RPL35/PAK1IP1/MRTO4/RPL12/RRS1/WDR74/RPL38/MRPL11/RPL24/RPL6/RPL11/RPL10A/RPL3L/PES1/WDR12/NOC2L/EIF6/RPL3/SURF6/RPL35A/SDAD1/ZNF622
GO_O_GLYCAN_PROCESSING	50	0.482407	1.89733	0.00510204	0.0263777	0.0174929	2599	tags=38%, list=17%, signal=32%	MUC5AC/MUC1/MUC6/GALNT12/A4GNT/GALNT7/MUC17/GALNT3/GCNT1/B3GNT3/GALNT6/B3GNT6/C1GALT1/GALNT1/MUC5B/B3GNT5/GALNT5/MUC4/MUC13
GO_RNA_PHOSPHODIESTER_BOND_HYDROLYSIS_ENDONUCLEOLYTIC	50	0.448377	1.76349	0.00510204	0.0263777	0.0174929	4962	tags=54%, list=33%, signal=36%	FEN1/TSEN54/ENDOG/POP1/RCL1/EXO1/ERN1/RNASEH2A/RPS21/PIWIL1/DBR1/RPP40/ABT1/RRS1/RNASE4/SND1/POP5/RNASEH2B/PIWIL2/MRPL44/POP7/SLFN13/NOB1/RPP38/UTP20/NUDT16L1/RPP14
GO_REGULATION_OF_FILOPODIUM_ASSEMBLY	35	-0.591853	-1.67648	0.00513479	0.0265188	0.0175865	2337	tags=43%, list=16%, signal=36%	PPP1R16B/SRF/DNM3/NLGN1/GPM6A/CCL21/GAP43/TGFBR1/DOCK11/RHOQ/PALM/NRP1/FSCN1/TGFB3/DPYSL3
GO_NEGATIVE_REGULATION_OF_NEURON_DEATH	184	-0.420864	-1.45631	0.00518672	0.0266807	0.0176938	3303	tags=34%, list=22%, signal=27%	NGF/TRAF2/CITED1/NEFL/MECP2/STAT3/LGMN/ADAM8/HTRA2/SNCA/ARRB1/UNC5B/PPARGC1A/NFATC4/SIX4/CSF1/CBL/EN2/BCL2/CREB1/ROCK1/PINK1/CHL1/GRN/STXBP1/ITSN1/CRLF1/CX3CL1/TNFRSF1B/PTPRZ1/BHLHB9/SORL1/FYN/MAP3K12/NTRK2/PIK3CA/CD34/BOK/HMOX1/WFS1/VSTM2L/CD200/F2R/ILK/NTF3/LRRK2/CEBPB/PPT1/ANGPT1/FZD1/CX3CR1/MEF2C/LRP1/NES/NRP1/C5AR1/AXL/TGFB3/ISL1/CCL2/APOE/SERPINF1/GPNMB
GO_REGULATION_OF_MYELOID_CELL_DIFFERENTIATION	184	-0.421288	-1.45778	0.00518672	0.0266807	0.0176938	3192	tags=35%, list=21%, signal=28%	CREBBP/INPP5D/NFE2/PIAS3/IFNG/RAB7B/STAT3/TNRC6C/CD74/ARNT/PRMT6/DLL1/LILRB4/ID2/CSF1/CDK6/STAT5B/CSF3R/TFE3/CREB1/SPI1/EVI2B/FES/NCKAP1L/MEIS2/ETS1/KITLG/PIK3R1/GPR68/ZBTB46/MITF/ZBTB16/CCR1/TGFB1/ZFP36L1/ITPKB/HOXA7/CD4/LILRB3/LRRC17/FOXO3/NOTCH2/HCLS1/CARTPT/CEBPB/TLR4/TNFSF11/MEF2C/RASSF2/LILRB1/LEF1/MEIS1/SFRP1/LOX/C1QC/ROR2/TREM2/FBN1/FSTL3/TYROBP/HOXA5/THBS1/MAFB/INHBA/MYL9
GO_DETECTION_OF_MECHANICAL_STIMULUS	34	-0.583587	-1.64619	0.00518807	0.0266807	0.0176938	1998	tags=29%, list=13%, signal=26%	CACNB3/FYN/BACE1/HTR2A/CXCL12/CXCR4/KIT/SERPINE2/COL11A1/PKD2
GO_HIPPO_SIGNALING	34	-0.592317	-1.67082	0.00518807	0.0266807	0.0176938	2422	tags=47%, list=16%, signal=40%	TJP1/DLG5/SOX11/TEAD3/TEAD2/TEAD1/PJA2/AMOTL2/LATS2/WTIP/DCHS1/AMOTL1/YAP1/FAT4/WWC3/WWTR1
GO_DOUBLE_STRAND_BREAK_REPAIR_VIA_BREAK_INDUCED_REPLICATION	10	0.786273	1.94251	0.00524934	0.0269673	0.0178839	2880	tags=90%, list=19%, signal=73%	GINS2/MCM4/MCM6/MCM3/MCM5/MCM2/MCM7/CDC7/GINS4
GO_METAPHASE_ANAPHASE_TRANSITION_OF_CELL_CYCLE	52	0.502061	1.97668	0.00526316	0.0269813	0.0178932	2318	tags=37%, list=15%, signal=31%	MAD2L1/CCNB1/CDT1/TACC3/CDC20/BUB1B/TTK/MAPK15/FBXO5/TRIP13/BUB1/CENPF/AURKB/CDC6/ESPL1/CENPE/RAD21/PLK1/XRCC3
GO_REGULATION_OF_SYNAPTIC_PLASTICITY	170	-0.421997	-1.44984	0.00526316	0.0269813	0.0178932	3224	tags=33%, list=22%, signal=26%	PAIP2/FAM107A/GRIN2A/SYT4/MECP2/PLK2/VAMP2/LGMN/SYNGR1/SNCA/HRH1/PPP3CB/NFATC4/LRRTM2/SNAP25/DGKI/RIMS3/SRF/CALB2/CREB1/ABL1/DLG4/RELN/NLGN1/STXBP1/CX3CL1/NPTN/MCTP1/S100B/EPHA4/IGSF11/NTRK2/SSH1/SHANK3/LZTS1/SORCS2/PRRT2/LILRB2/PTN/DRD1/SYNPO/MAP1A/CX3CR1/MEF2C/PRNP/CNTN4/DBN1/EGR2/KIT/TSHZ3/PTGS2/SERPINE2/MAP1B/APOE/TYROBP/AGT
GO_POSITIVE_REGULATION_OF_HEMOPOIESIS	167	-0.430597	-1.47524	0.005291	0.0270955	0.0179689	3453	tags=40%, list=23%, signal=31%	THPO/TNFSF9/RARA/POU4F1/IL15/ATP11C/IL4R/MALT1/INPP5D/IFNG/RAB7B/STAT3/BTK/ADAM8/CD74/ARNT/CD83/LILRB4/ID2/CSF1/STAT5B/CREB1/PTPRC/ZMIZ1/EVI2B/FES/RUNX3/NCKAP1L/MMP14/ETS1/KITLG/FLT3LG/GPR68/GATA3/ZBTB46/TGFBR2/ZBTB16/IL7R/CCR1/TGFB1/ANXA1/GLI3/ZFP36L1/ITPKB/BCL6/CD4/GLI2/NLRP3/SOCS5/FOXO3/NOTCH2/HLX/LILRB2/HCLS1/GAS6/TNFSF11/CD86/CCL19/LEF1/AXL/TNFSF4/ROR2/TREM2/TYROBP/HOXA5/INHBA
GO_POSTSYNAPSE_ASSEMBLY	30	-0.600558	-1.65376	0.00529801	0.0271029	0.0179738	2708	tags=43%, list=18%, signal=36%	IL1RAP/LRRTM2/NLGN4Y/PTPRD/NLGN1/WNT5A/NLGN4X/NTNG2/SHANK3/MAGI2/GAP43/CDH2/NRXN2
GO_SYNAPTIC_MEMBRANE_ADHESION	28	-0.61065	-1.66413	0.00531915	0.0271824	0.0180265	2857	tags=39%, list=19%, signal=32%	EFNA5/IL1RAP/LRRC4C/PTPRD/NLGN1/LRFN5/NTNG2/PCDH8/PCDH17/GPC6/SPARCL1
GO_AMP_METABOLIC_PROCESS	11	0.711483	1.84952	0.00537634	0.0273884	0.0181631	2671	tags=55%, list=18%, signal=45%	AMPD1/PRPS2/APRT/AK3/AK1/AK2
GO_IMP_METABOLIC_PROCESS	11	0.700775	1.82168	0.00537634	0.0273884	0.0181631	1820	tags=45%, list=12%, signal=40%	AMPD1/PPAT/PAICS/GART/HPRT1
GO_REGULATION_OF_ATTACHMENT_OF_SPINDLE_MICROTUBULES_TO_KINETOCHORE	11	0.751866	1.9545	0.00537634	0.0273884	0.0181631	495	tags=45%, list=3%, signal=44%	RACGAP1/NEK2/CCNB1/ECT2/SPAG5
GO_MITOCHONDRIAL_RESPIRATORY_CHAIN_COMPLEX_ASSEMBLY	53	0.55648	2.19957	0.00540541	0.0274789	0.0182231	5240	tags=83%, list=35%, signal=54%	NDUFAB1/NDUFA7/NDUFA9/NDUFS7/NDUFB11/TTC19/NDUFA10/NDUFB10/NDUFA12/NDUFC1/NDUFS1/SCO1/NDUFS6/NDUFB2/ECSIT/NDUFB3/NDUFA8/NDUFA1/NDUFB6/SCO2/NDUFA3/NDUFV3/NDUFB5/NDUFA13/FOXRED1/NDUFV2/ACAD9/NDUFS4/SURF1/NDUFS3/COX19/COX18/SLC25A33/TAZ/NDUFV1/COX17/NDUFB8/SAMM50/OXA1L/NDUFAF1/NDUFB4/NDUFB7/NDUFA5/TFAM
GO_RIBOSOMAL_SMALL_SUBUNIT_BIOGENESIS	53	0.530627	2.09738	0.00540541	0.0274789	0.0182231	4784	tags=66%, list=32%, signal=45%	NPM1/LSM6/RPS7/RPS24/RCL1/RPS5/RPS19/RPS28/RPS21/ERAL1/RPS17/NOL10/ABT1/RPS6/RRS1/MRPS7/RPS15/NGDN/RPS16/RPL38/DHX37/UTP3/RPS10/RPS27L/NOL11/RIOK1/PWP2/RPS27/NOB1/NOM1/UTP6/NAT10/RPS14/UTP20/MRPS11
GO_NEGATIVE_REGULATION_OF_STRIATED_MUSCLE_CELL_APOPTOTIC_PROCESS	24	-0.637029	-1.69247	0.00545703	0.027691	0.0183638	331	tags=29%, list=2%, signal=29%	HEY2/ILK/MYOCD/NUPR1/HAND2/HSPB6/SFRP2
GO_REGULATION_OF_NEUROTRANSMITTER_TRANSPORT	129	-0.449054	-1.5118	0.00545851	0.027691	0.0183638	3103	tags=30%, list=21%, signal=24%	PPFIA2/APBA2/SYT4/CHRM2/KMO/ARL6IP5/CNR1/SNCA/FBXL20/SNAPIN/DGKI/RIMS3/FLOT1/SYT1/NLGN1/KCNMB4/STXBP1/MCTP1/GPM6B/PRRT2/BACE1/CACNB2/P2RX7/HTR2A/DRD1/LRRK2/TNFSF11/MEF2C/SV2A/MAOB/LILRB1/SNCAIP/SYT11/CHRNA3/ATP1A2/TACR2/RGS2/RGS4/PFN2
GO_REGULATION_OF_LIPID_LOCALIZATION	117	-0.454353	-1.51672	0.00547645	0.0277383	0.0183952	2005	tags=25%, list=13%, signal=22%	C1QTNF1/FTO/CD36/PLA2R1/MEST/RETN/OSBPL8/GAL/P2RX7/EDN1/PTCH1/IL6/ABCA1/PLTP/TNFSF11/LRP1/FABP3/MSR1/ITGAV/LPL/APOC1/AGTR1/TAC1/IRS2/SPP1/APOE/THBS1/C3/AGT
GO_NEGATIVE_REGULATION_OF_INFLAMMATORY_RESPONSE	120	-0.448283	-1.49763	0.00548246	0.0277383	0.0183952	2685	tags=32%, list=18%, signal=26%	CST7/FNDC4/TNFAIP8L2/NR1D2/ADCY7/RORA/PTPRC/GRN/TNFAIP3/ADCYAP1/ACP5/CX3CL1/TNFRSF1B/ETS1/GPX1/TEK/GATA3/LRFN5/CDH5/WFDC1/NLRP3/SOCS5/CD200/SIRPA/SLAMF8/HGF/C1QTNF3/FCGR2B/CALCRL/SYT11/IGF1/TNFAIP6/ISL1/FOXF1/APOE/PTGIS/SERPINF1/APOD
GO_POSITIVE_REGULATION_OF_LEUKOCYTE_PROLIFERATION	128	-0.441826	-1.48143	0.00549451	0.0277383	0.0183952	2746	tags=34%, list=18%, signal=28%	NCK1/LEP/IGFBP2/VAV3/CSF1/STAT5B/BCL2/CD1D/PTPRC/IL6ST/GPAM/NCKAP1L/KITLG/FLT3LG/CCL5/HLA-DPB1/CD276/TGFBR2/TNFRSF4/SLC39A10/ANXA1/BCL6/CD4/EBI3/HLA-DMB/CD81/LILRB2/VCAM1/HAVCR2/FGF10/BST1/IL6/TLR4/MEF2C/CD86/CCL19/TNFSF13B/IGF1/AIF1/HLA-DPA1/TNFSF4/TAC1/IRS2
GO_POSITIVE_REGULATION_OF_LIPID_METABOLIC_PROCESS	128	-0.4519	-1.51521	0.00549451	0.0277383	0.0183952	1879	tags=23%, list=13%, signal=20%	CREBL2/TEK/CCL21/NOD2/TGFB1/ANXA1/RGN/CD81/HTR2A/PDGFRA/CCL19/FABP3/IRS1/FGF2/ZBTB20/ELOVL5/APOC1/CCDC3/KIT/AGTR1/IRS2/SORBS1/PTGS2/PRKD1/TWIST1/PDGFRB/APOE/HTR2B/AGT
GO_REGULATION_OF_NERVOUS_SYSTEM_PROCESS	116	-0.448439	-1.49492	0.00550055	0.0277383	0.0183952	2778	tags=29%, list=19%, signal=24%	NOS3/CST7/SLC25A12/NPTXR/TMEM98/MGLL/DLG4/RELN/PTAFR/NLGN1/CACNB3/MTMR2/TNFRSF1B/S100B/IGSF11/EDNRB/NPTX2/NLGN4X/CTSC/SSH1/NPTX1/SHANK3/F2R/HGF/ITGAX/EDN1/LRRK2/CARTPT/DMPK/VIP/WASF3/TMEM100/RGS4/AGT
GO_POSITIVE_REGULATION_OF_CYTOKINE_SECRETION	123	-0.448243	-1.49491	0.00551268	0.0277383	0.0183952	2286	tags=33%, list=15%, signal=28%	ORM1/CRTAM/ABL1/SPTBN1/FCN1/CD2/LILRA2/SORL1/WNT5A/GATA3/NOD2/NLRP2/TLR8/CD34/TSLP/PANX1/CADM1/NLRP3/P2RX7/F2R/C1QTNF3/LRRK2/C1QTNF4/HAVCR2/POSTN/TLR1/TLR4/LRP1/CCL19/TLR2/LPL/CSF1R/IL33/AIF1/CLEC5A/TRIM6/TWIST1/CD14/AKAP12/HTR2B
GO_POSITIVE_REGULATION_OF_PROTEIN_AUTOPHOSPHORYLATION	23	-0.64749	-1.70625	0.00551724	0.0277383	0.0183952	779	tags=22%, list=5%, signal=21%	VEGFC/RASSF2/PDGFC/GPNMB/GREM1
GO_ANTIMICROBIAL_HUMORAL_IMMUNE_RESPONSE_MEDIATED_BY_ANTIMICROBIAL_PEPTIDE	55	0.469674	1.87153	0.00552486	0.0277383	0.0183952	1866	tags=36%, list=12%, signal=32%	PGC/REG1B/REG3A/CXCL3/SPINK5/REG1A/KRT6A/HMGN2/CXCL5/CAMP/CXCL1/GAPDH/LTF/CXCL13/SEMG1/CXCL2/CCL13/RPS19/REG3G/RPL30
GO_CELL_CYCLE_DNA_REPLICATION	55	0.623047	2.48268	0.00552486	0.0277383	0.0183952	2765	tags=58%, list=18%, signal=48%	PCNA/GMNN/E2F8/TIPIN/CDT1/FEN1/DBF4/E2F7/GINS1/RFC4/FBXO5/AICDA/MCM4/POLE2/RPA3/LIG1/RFC3/POLA2/RAD51/DONSON/POLD1/MCM6/BRCA2/MCM3/DNA2/POLE/POLD3/MCM5/RFC2/MCM2/MCM7/CDC7
GO_NEGATIVE_REGULATION_OF_NUCLEAR_DIVISION	55	0.459559	1.83122	0.00552486	0.0277383	0.0183952	2654	tags=40%, list=18%, signal=33%	PTTG1/MAD2L1/CCNB1/CDT1/CDC20/TOM1L1/BUB1B/TTK/FBXO5/TRIP13/BUB1/AURKAIP1/CENPF/AURKB/FBXO43/CHEK1/NANOS2/RAD21/PLK1/XRCC3/PTTG2/BMP7
GO_NEGATIVE_REGULATION_OF_CENTROSOME_CYCLE	12	0.69121	1.87035	0.00558659	0.0280194	0.0185816	2862	tags=58%, list=19%, signal=47%	NEK2/NPM1/CCNF/NUBP1/CHMP2A/RBM14/BRCA1
GO_KIDNEY_MESENCHYME_DEVELOPMENT	18	-0.70528	-1.77339	0.00566572	0.0283799	0.0188207	1654	tags=44%, list=11%, signal=40%	BASP1/FOXD1/BMP4/SIX2/TCF21/OSR1/PDGFRB/PKD2
GO_MITOCHONDRIAL_TRANSMEMBRANE_TRANSPORT	56	0.428277	1.70495	0.00568182	0.0283799	0.0188207	1884	tags=32%, list=13%, signal=28%	CYC1/TST/LETM1/STOML2/MRS2/SLC25A15/GRPEL1/SLC25A20/CPT2/TOMM40/CHCHD4/DNAJC15/AFG3L2/PNPT1/TIMM17A/SLC25A2/COX5B/HSPD1
GO_REGULATION_OF_CELLULAR_AMINO_ACID_METABOLIC_PROCESS	57	0.428056	1.71567	0.00568182	0.0283799	0.0188207	3774	tags=42%, list=25%, signal=32%	NQO1/ODC1/SLC7A11/PSMB8/PSMB10/PSME1/PSMA1/PARK7/PSMD14/PSMB9/PSMA4/PSMA5/OAZ1/PSMA7/PSMB3/PSMB2/PSME4/PSMA3/PSMD1/PSMC6/BHMT/PSMA8/PSMA2/INS
GO_REGULATION_OF_CHROMOSOME_SEPARATION	57	0.480386	1.92541	0.00568182	0.0283799	0.0188207	4315	tags=53%, list=29%, signal=38%	PTTG1/MAD2L1/CCNB1/CDT1/TACC3/CDC20/BUB1B/TTK/MAPK15/FBXO5/TRIP13/BUB1/CENPF/AURKB/CDC6/ESPL1/CENPE/RAD21/PLK1/XRCC3/PTTG2/NEK6/NDC80/CSNK2A1/BUB3/ANAPC4/GEN1/ANAPC5/PSMG2/ZW10
GO_REGULATION_OF_POTASSIUM_ION_TRANSPORT	89	-0.471559	-1.52319	0.00569476	0.0284154	0.0188442	1723	tags=22%, list=11%, signal=20%	DPP10/KCNJ2/NEDD4/KCNN2/GAL/KCNA5/KCNH2/HTR2A/DRD1/KCNE4/PRNP/ANK2/VIP/CAV1/TREM2/FLNA/KCNMB1/RGS4/CASQ2/FHL1
GO_PROTEIN_LOCALIZATION_TO_CHROMOSOME	58	0.475472	1.91472	0.00571429	0.0284836	0.0188894	4315	tags=47%, list=29%, signal=33%	ESCO2/CDT1/CDCA5/EZH2/TTK/CENPA/PIH1D1/AURKB/CCT5/RUVBL2/PINX1/CCT6A/BRCA2/RAD21/PLK1/CCT8/CHMP7/CCT2/PARP3/CCT4/NDC80/CCT7/BUB3/MCM8/MTBP/CTCF/ZW10
GO_REGULATION_OF_STRIATED_MUSCLE_CONTRACTION	84	-0.483222	-1.54777	0.00574713	0.0285714	0.0189477	2097	tags=29%, list=14%, signal=25%	HDAC4/PIK3CG/EHD3/PDE4B/CACNA1C/KCNJ2/RYR2/DMD/SLC8A1/SMAD7/STC1/C12orf57/PDE5A/CTNNA3/DMPK/CLIC2/ANK2/FGF13/ATP1A2/CAV1/RGS2/FLNA/CASQ2/PLN
GO_ATRIAL_CARDIAC_MUSCLE_CELL_TO_AV_NODE_CELL_SIGNALING	17	-0.71692	-1.77008	0.0057554	0.0285714	0.0189477	2153	tags=65%, list=14%, signal=55%	GJA5/SCN3B/CACNA1C/RYR2/KCNN2/KCNA5/CACNB2/ANK2/GJC1/FLNA/GJA1
GO_CELL_MIGRATION_INVOLVED_IN_HEART_DEVELOPMENT	17	-0.71525	-1.76596	0.0057554	0.0285714	0.0189477	2089	tags=65%, list=14%, signal=56%	PITX2/NDRG4/BMP4/BVES/DCHS1/ENG/SNAI2/SEMA3C/TWIST1/HAND2/PDGFRB
GO_MYELIN_ASSEMBLY	17	-0.713761	-1.76228	0.0057554	0.0285714	0.0189477	2264	tags=59%, list=15%, signal=50%	CD9/MTMR2/NFASC/ILK/GPC1/TLR2/ANK2/EPB41L3/PMP22/CNTNAP1
GO_CELL_REDOX_HOMEOSTASIS	60	0.41968	1.684	0.00581395	0.0288033	0.0191015	2889	tags=42%, list=19%, signal=34%	NQO1/PDIA2/GSR/PDILT/QSOX1/PRDX2/PDIA4/TXNDC8/TXN2/PRDX5/TXNL1/GLRX5/P4HB/TXN/GLRX2/PRDX1/TXNDC11/QSOX2/PDIA6/PRDX4/NXNL1/SCO2/DLD/PRDX3/NNT
GO_MEIOTIC_CHROMOSOME_SEGREGATION	60	0.493411	1.97985	0.00581395	0.0288033	0.0191015	1460	tags=28%, list=10%, signal=26%	CCNE2/PTTG1/NCAPH/BUB1B/NUF2/SMC2/TOP2A/TTK/MAPK15/RMI1/FANCD2/DMC1/TRIP13/BUB1/SMC4/ESPL1/BRIP1
GO_POSITIVE_REGULATION_OF_TYPE_2_IMMUNE_RESPONSE	15	-0.699175	-1.69247	0.0058651	0.0290272	0.0192499	1766	tags=80%, list=12%, signal=71%	RARA/IL4R/CD74/GATA3/NOD2/NLRP3/CD81/RSAD2/IL6/CD86/IL33/TNFSF4
GO_PERIPHERAL_NERVOUS_SYSTEM_DEVELOPMENT	66	-0.514016	-1.60215	0.00590319	0.029186	0.0193552	2074	tags=35%, list=14%, signal=30%	LGI4/NEFH/RUNX3/NAB2/EDNRB/ETV1/NTRK2/SKI/NFASC/ILK/NTF3/ARHGEF10/MYOC/LAMB2/GPC1/ISL2/CLDN1/PMP22/EGR2/LAMA2/CNTNAP1/ISL1/HAND2
GO_CARDIAC_MUSCLE_CELL_ACTION_POTENTIAL	65	-0.5144	-1.59542	0.00597372	0.0295047	0.0195666	1706	tags=34%, list=11%, signal=30%	CACNA1C/KCNJ2/RYR2/DMD/SLMAP/SLC8A1/KCNN2/KCNA5/CACNB2/KCNH2/CTNNA3/CACNA2D1/KCNE4/ANK2/GJC1/SCN4B/FGF13/ATP1A2/KCNJ8/CAV1/FLNA/GJA1
GO_MONOSACCHARIDE_CATABOLIC_PROCESS	61	0.497581	1.9994	0.00598802	0.0295154	0.0195737	3148	tags=51%, list=21%, signal=40%	CRYL1/FUT9/ALDOB/SORD/FUT4/GALE/XYLB/FUT1/RBKS/DCXR/FUT2/GAPDH/ALDOA/TPI1/HK2/ENO3/FUT8/DHDH/AKR1A1/GALM/GPI/KHK/PFKFB2/TKTL1/FUT10/GALK2/FUT6/GALK1/GLYCTK/PGAM1/PGK1
GO_NUCLEOSIDE_MONOPHOSPHATE_METABOLIC_PROCESS	61	0.521488	2.09546	0.00598802	0.0295154	0.0195737	4412	tags=54%, list=29%, signal=38%	TYMS/TK1/DCK/RFK/AMPD1/CMPK1/PRPS2/PPAT/PAICS/APRT/GART/DUT/AK3/AK7/AK1/SHMT1/HPRT1/IMPDH2/TJP2/AK2/CMPK2/IMPDH1/PRPS1L1/DTYMK/ADA/LRGUK/GMPR2/PNKP/PFAS/RAD50/GUK1/DHODH/UCKL1
GO_ENGULFMENT_OF_APOPTOTIC_CELL	14	-0.717689	-1.71217	0.00600601	0.0295442	0.0195928	477	tags=21%, list=3%, signal=21%	RHOBTB3/TREM2/THBS1
GO_POSITIVE_REGULATION_OF_ENDOTHELIAL_CELL_APOPTOTIC_PROCESS	14	-0.717203	-1.71101	0.00600601	0.0295442	0.0195928	1692	tags=43%, list=11%, signal=38%	ITGA4/PLCG1/CD248/COL18A1/CCL2/THBS1
GO_ATP_DEPENDENT_CHROMATIN_REMODELING	63	0.438009	1.78489	0.0060241	0.0296033	0.019632	3102	tags=37%, list=21%, signal=29%	PTMA/SMARCD2/CENPK/HDAC1/NPM1/HJURP/CENPA/OIP5/CENPM/CENPN/ITGB3BP/CENPH/MTA2/ACTB/PIWIL1/SPTY2D1/HNRNPC/CENPL/SMARCC1/ACTL6A/POLE3/PSME4/NASP
GO_SEX_DIFFERENTIATION	240	-0.39493	-1.38503	0.0061287	0.0300869	0.0199527	3459	tags=35%, list=23%, signal=27%	ATRX/RARA/WT1/HOXA11/IMMP2L/NCOA1/CDKL2/CRKL/STRA6/INSR/SMAD5/BMP6/NEUROG1/BCL2L2/ARID4A/BMPR1A/ROBO2/NKX2-1/ATM/ARRB1/ZFP42/NOS3/CSDE1/LEP/LRRC6/WDR19/SIX4/CBL/CITED2/MMP19/STAT5B/BCL2/RDH10/EREG/HOXA10/ADCYAP1/MMP14/KITLG/ICAM1/RNF38/PTX3/TFAP2C/WNT5A/GATA3/BASP1/AR/BOK/LHFPL2/RETN/ARID5B/SEMA3A/MERTK/FGF9/PGR/TGFB2/SLIT3/MAMLD1/FZD4/TGFBR1/CEBPB/PBX1/FGF10/WNT2B/ADAMTS1/PDGFRA/BMPR1B/FOXF2/INH…
GO_REGULATION_OF_TRANSCRIPTION_FROM_RNA_POLYMERASE_II_PROMOTER_INVOLVED_IN_HEART_DEVELOPMENT	13	-0.723546	-1.69415	0.00615385	0.0301799	0.0200144	2986	tags=62%, list=20%, signal=49%	BMPR1A/TBX2/SRF/ACVR1/BMP4/NOG/MYOCD/GREM1
GO_NEGATIVE_REGULATION_OF_KINASE_ACTIVITY	208	-0.414432	-1.44034	0.00618557	0.0303049	0.0200973	3416	tags=37%, list=23%, signal=29%	GPRC5A/SOCS3/SPRED2/DUSP6/HYAL2/IRAK3/DUSP1/GPS2/PPM1E/IFNG/MBIP/TRIB3/HEXIM1/SPRY4/SPRY2/NCK1/IGF1R/ITGB1BP1/TRIB2/PKN1/CBL/TSC2/HHEX/PRKAR1A/PPM1F/PKIB/ABL1/TAF7/SPRY1/GADD45A/PTPRC/DUSP14/DUSP22/TNFAIP3/ERRFI1/IPO7/SORL1/SPRED1/RASIP1/GMFG/CD300A/CAMK2N1/DUSP3/PIK3IP1/CORO1C/SH3BP5/ADARB1/RGN/FABP4/SOCS5/SH2B3/BMP4/ILK/LATS2/PKIA/CDKN2A/CEBPA/DUSP5/HSPB1/GADD45B/CDKN1C/NR2F2/PRKAR2B/UCHL1/CDKN…
GO_CELLULAR_RESPONSE_TO_BIOTIC_STIMULUS	204	-0.41902	-1.45501	0.00619835	0.030337	0.0201185	2275	tags=27%, list=15%, signal=23%	CXCL11/HDAC5/ABL1/PTAFR/TNFAIP3/LILRA2/SASH1/CD36/CX3CL1/TNFRSF1B/ICAM1/PDE4B/EDNRB/WNT5A/CCL5/CLEC7A/NOD2/LITAF/HCK/TGFB1/CXCL6/WFS1/IGFBPL1/NLRP3/CXCL9/SIRPA/TXNIP/CCR5/LY86/LILRB2/CEBPB/HAVCR2/MRC1/TLR1/FCGR2B/CX3CR1/IL6/ABCA1/TLR4/MEF2C/CD86/TFPI/SERPINE1/TLR2/CXCL10/LILRB1/AXL/VIM/TNFSF4/CD14/TREM2/LY96/LDOC1/CCL2/PLSCR4
GO_POSITIVE_REGULATION_OF_INSULIN_LIKE_GROWTH_FACTOR_RECEPTOR_SIGNALING_PATHWAY	12	-0.745889	-1.70777	0.00621118	0.0303692	0.0201399	1574	tags=50%, list=11%, signal=45%	AR/CDH3/IGFBP5/IGF1/IGFBP4/IGFBP3
GO_T_CELL_PROLIFERATION	173	-0.421494	-1.45348	0.00626305	0.0305921	0.0202877	2746	tags=30%, list=18%, signal=25%	NCK1/LEP/IGFBP2/PPP3CB/STAT5B/CD151/DLG5/PRKAR1A/CD1D/ABL1/PTPRC/PIK3CG/IL6ST/GPAM/NCKAP1L/TNFRSF1B/FYN/CCL5/HLA-DPB1/CD276/TGFBR2/TNFRSF4/SATB1/ANXA1/DOCK2/CD4/BMP4/EBI3/P2RX7/PLA2G2A/HLA-DMB/CD81/PDE5A/LILRB2/VCAM1/CEBPB/MSN/HAVCR2/IL6/PRNP/CD86/CCL19/TNFSF13B/VSIG4/LILRB1/IGF1/AIF1/TWSG1/HLA-DPA1/TNFSF4/LRRC32/GPNMB
GO_RESPONSE_TO_INTERLEUKIN_6	38	-0.574027	-1.66099	0.00628931	0.0306896	0.0203524	3458	tags=55%, list=23%, signal=43%	ABCC2/SOCS3/CITED1/RELA/STAT3/SELPLG/PPARGC1A/HAMP/JAK1/CBL/ST3GAL6/FER/SPI1/IL6ST/PCK1/ICAM1/CEBPA/C1QTNF4/IL6/PID1/PTGIS
GO_NEGATIVE_REGULATION_OF_FAT_CELL_DIFFERENTIATION	41	-0.560614	-1.63487	0.00631313	0.0307441	0.0203885	3560	tags=51%, list=24%, signal=39%	TRPV4/JDP2/GPS2/CCDC85B/TRIB3/SORT1/BBS12/TRIB2/ENPP1/RORA/WNT5A/GATA3/TGFB1/TRIO/ID4/IL6/RUNX1T1/MMP11/WWTR1/ZFPM2/TGFB1I1
GO_REGULATION_OF_LONG_TERM_SYNAPTIC_POTENTIATION	41	-0.554111	-1.61591	0.00631313	0.0307441	0.0203885	2335	tags=41%, list=16%, signal=35%	PAIP2/FAM107A/LGMN/CALB2/CREB1/ABL1/RELN/NPTN/EPHA4/IGSF11/SHANK3/LILRB2/PTN/CX3CR1/PRNP/APOE/TYROBP
GO_METANEPHRIC_NEPHRON_DEVELOPMENT	39	-0.567899	-1.6469	0.00632111	0.0307522	0.0203939	1607	tags=28%, list=11%, signal=25%	CD34/FOXD1/BMP4/LAMB2/SIX2/PDGFRA/TCF21/OSR1/PDGFRB/PKD2/GREM1
GO_ACTIN_POLYMERIZATION_OR_DEPOLYMERIZATION	167	-0.416483	-1.42688	0.00634921	0.030858	0.0204641	2895	tags=33%, list=19%, signal=27%	ARPC4/KANK1/ARPC1B/MICAL1/TMOD2/NCK1/PLEKHG2/MYO1C/WAS/ACTN2/ARHGAP28/ADD1/FER/ABI2/SPTBN1/ARHGAP6/PLEK/NCKAP1L/ICAM1/PREX1/FCHSD2/CCL21/GMFG/ESAM/JMY/CCL26/HCK/DSTN/SWAP70/ENAH/PAK3/GSN/WIPF1/EVL/HCLS1/MAGEL2/MICAL2/PLEKHH2/CXCL12/MYADM/DBN1/SPIRE1/WASF1/FHOD3/RDX/AIF1/TMOD1/CFL2/CDC42EP3/WASF3/ELN/CAP2/PFN2/SLIT2/LMOD1
GO_FORELIMB_MORPHOGENESIS	36	-0.584654	-1.66719	0.00640205	0.0310617	0.0205991	3459	tags=47%, list=23%, signal=36%	ATRX/HOXA11/RNF165/ALDH1A2/SHOX2/RECK/OSR2/RDH10/CACNA1C/ZBTB16/ZNF358/RUNX2/WNT9A/RSPO2/CRABP2/OSR1/TWIST1
GO_TRANSCRIPTION_COUPLED_NUCLEOTIDE_EXCISION_REPAIR	68	0.419885	1.72293	0.00641026	0.0310617	0.0205991	4991	tags=49%, list=33%, signal=33%	PCNA/RFC4/POLR2H/RPA3/HMGN1/LIG1/RFC3/ERCC5/POLR2B/COPS4/POLD1/POLR2D/UBB/POLD3/COPS5/RFC2/POLR2J/GTF2H3/USP7/COPS3/CUL4A/UBA52/UBC/XPA/POLR2I/RFC5/CCNH/XRCC1/PRPF19/POLR2L/POLD4/RPS27A/POLR2F
GO_TRANSCRIPTION_ELONGATION_FROM_RNA_POLYMERASE_II_PROMOTER	68	0.395649	1.62348	0.00641026	0.0310617	0.0205991	6351	tags=59%, list=42%, signal=34%	EZH2/ELL3/POLR2H/WDR43/SSRP1/LEO1/POLR2B/POLR2D/EAF2/HNRNPU/POLR2J/GTF2H3/CCNK/RECQL5/SUPT5H/EAF1/NCBP1/IWS1/POLR2I/ADRM1/CCNH/SUPT16H/CDC73/POLR2L/POLR2F/SETD2/MNAT1/GTF2F2/POLR2C/ELP4/PCID2/POLR2K/PBRM1/WDR61/TCEA1/ERCC2/ELOF1/MLLT3/POLR2A/CCNT2
GO_POSITIVE_REGULATION_OF_STRESS_ACTIVATED_PROTEIN_KINASE_SIGNALING_CASCADE	145	-0.440087	-1.49458	0.00643087	0.0311071	0.0206293	3010	tags=34%, list=20%, signal=27%	FZD10/ARL6IP5/PLCB1/MAP3K6/TIAM1/NCF1/LEP/PKN1/MID1/MAP4K5/RNF13/GADD45A/TNFRSF19/SPAG9/DUSP22/TAOK1/SASH1/MAP3K3/EPHA4/WNT5A/NOD1/CCL21/MAP3K12/NOD2/RB1CC1/VANGL2/DVL3/SEMA3A/PJA2/SPHK1/TGFB2/FZD4/EDN1/MDFIC/SEMA4C/FCGR2B/TPD52L1/TLR4/TNFSF11/RASSF2/CCL19/GADD45B/ZEB2/FZD7/ROR2/ANKRD6/HAND2/NRK/DKK1
GO_DICHOTOMOUS_SUBDIVISION_OF_AN_EPITHELIAL_TERMINAL_UNIT	10	-0.776941	-1.69296	0.00644122	0.0311071	0.0206293	1991	tags=70%, list=13%, signal=61%	PLXNA1/VANGL2/FOXD1/PLXND1/SEMA3A/NRP1/SEMA3C
GO_NEGATIVE_REGULATION_OF_LYMPHOCYTE_MIGRATION	10	-0.777313	-1.69377	0.00644122	0.0311071	0.0206293	1288	tags=40%, list=9%, signal=37%	PADI2/CD200/CCL2/APOD
GO_ATP_SYNTHESIS_COUPLED_ELECTRON_TRANSPORT	66	0.625932	2.5547	0.00645161	0.0311071	0.0206293	3215	tags=70%, list=21%, signal=55%	UQCRC1/CYCS/UQCRFS1/CYC1/UQCRQ/SDHA/CCNB1/UQCRC2/NDUFAB1/COX8A/COX7C/COX6B1/NDUFA7/NDUFA9/COX6A1/COX7B/NDUFS7/DNAJC15/NDUFB11/NDUFA10/COX4I1/COX6C/COX5A/PARK7/NDUFB10/NDUFA12/SDHD/NDUFC1/COX5B/NDUFS1/COQ9/NDUFS6/NDUFB2/NDUFB3/NDUFA8/NDUFA1/COX15/NDUFB6/DLD/NDUFA3/NDUFV3/NDUFB5/NDUFA13/NDUFV2/NDUFA4/NDUFS4
GO_REGULATION_OF_SISTER_CHROMATID_SEGREGATION	69	0.460374	1.90212	0.00645161	0.0311071	0.0206293	4315	tags=51%, list=29%, signal=36%	PTTG1/MAD2L1/CCNB1/CDT1/FEN1/TACC3/CDC20/CDCA5/BUB1B/TTK/MAPK15/FBXO5/TRIP13/BUB1/CENPF/AURKB/CDC6/ESPL1/CENPE/RAD21/PLK1/XRCC3/HNRNPU/PTTG2/SMC5/NEK6/NDC80/CTNNB1/BUB3/ANAPC4/GEN1/ANAPC5/PSMG2/CTCF/ZW10
GO_CYTOCHROME_COMPLEX_ASSEMBLY	16	0.592313	1.74553	0.00647249	0.0311451	0.0206544	5399	tags=88%, list=36%, signal=56%	TTC19/SCO1/HCCS/COX15/SCO2/SURF1/COX19/COX18/SLC25A33/COX17/CYBA/COX10/OXA1L/UQCRB
GO_MATURATION_OF_5_8S_RRNA_FROM_TRICISTRONIC_RRNA_TRANSCRIPT_SSU_RRNA_5_8S_RRNA_LSU_RRNA	16	0.592932	1.74735	0.00647249	0.0311451	0.0206544	4845	tags=69%, list=32%, signal=47%	EXOSC8/EXOSC7/RCL1/EXOSC3/RPS21/ABT1/RRS1/PES1/WDR12/UTP20/EXOSC2
GO_RETINA_DEVELOPMENT_IN_CAMERA_TYPE_EYE	140	-0.432164	-1.46274	0.00647948	0.0311451	0.0206544	1731	tags=19%, list=12%, signal=17%	NTRK2/SKI/CDON/ACVRL1/MERTK/TGFB2/ZHX2/FZD4/PTN/LAMB2/SMARCD3/RHOJ/ATP2B4/BMPR2/FJX1/PDGFRA/PTPRM/NRP1/BMPR1B/RBP4/CLIC4/COL4A1/PDGFRB/THY1/SERPINF1/CYP1B1/MYH10
GO_POSITIVE_REGULATION_OF_LIPID_KINASE_ACTIVITY	34	-0.578982	-1.6332	0.00648508	0.0311451	0.0206544	1784	tags=47%, list=12%, signal=42%	P2RY12/FLT1/FGR/VAV3/TEK/CCL21/NOD2/TGFB1/CD81/PDGFRA/CCL19/IRS1/FGF2/KIT/PRKD1/PDGFRB
GO_POSITIVE_REGULATION_OF_LEUKOCYTE_DIFFERENTIATION	136	-0.441613	-1.49205	0.00653595	0.0313584	0.0207959	3453	tags=43%, list=23%, signal=33%	TNFSF9/RARA/POU4F1/IL15/ATP11C/IL4R/MALT1/INPP5D/IFNG/BTK/ADAM8/CD74/CD83/LILRB4/ID2/CSF1/STAT5B/CREB1/PTPRC/ZMIZ1/EVI2B/FES/RUNX3/NCKAP1L/MMP14/KITLG/FLT3LG/GPR68/GATA3/ZBTB46/TGFBR2/ZBTB16/IL7R/CCR1/TGFB1/ANXA1/GLI3/ZFP36L1/ITPKB/BCL6/CD4/GLI2/NLRP3/SOCS5/NOTCH2/HLX/LILRB2/HCLS1/GAS6/TNFSF11/CD86/CCL19/LEF1/AXL/TNFSF4/ROR2/TREM2/TYROBP
GO_NEURAL_PRECURSOR_CELL_PROLIFERATION	135	-0.441846	-1.49155	0.00655022	0.031365	0.0208003	3033	tags=35%, list=20%, signal=28%	DLL4/TRIM71/FZD6/SOX10/PAFAH1B1/RAPGEF1/ID2/SOX5/RERE/EMX2/SMO/RORA/FGFR1/PTBP2/ADCYAP1/CX3CL1/PTPRZ1/ZNF503/WNT5A/TEAD3/GNAI2/CDON/HHIP/GLI3/GLI2/HOOK3/ILK/PTN/WNT2/LRRK2/ID4/SMARCD3/CDH2/NAP1L1/CX3CR1/VEGFC/NES/DBN1/C5AR1/ZEB2/LEF1/GLI1/LIMS2/DIXDC1/FGF13/EML1/FLNA
GO_NEUROTRANSMITTER_METABOLIC_PROCESS	130	-0.441404	-1.48553	0.00655022	0.031365	0.0208003	1987	tags=25%, list=13%, signal=22%	ACP5/WDR35/CD36/ICAM1/DDAH2/PTX3/CLEC7A/CD34/RGN/SIRPA/SDS/EDN1/DPYD/SLC7A2/CX3CR1/ATP2B4/TLR4/RNF180/MAOB/ITGB2/TLR2/PRIMA1/AIF1/SLC1A3/PTGS2/CAV1/BCHE/PTGIS/PKD2/MOXD1/CYP1B1/AGT
GO_AEROBIC_RESPIRATION	71	0.585391	2.44844	0.00662252	0.03168	0.0210092	3606	tags=59%, list=24%, signal=45%	UQCRC1/SUCLG2/CYCS/SDHA/IDH2/UQCRC2/MTFR1/COX8A/FH/SHMT2/COX7C/ME2/COX6B1/FAHD1/IDH3A/COX6A1/MDH2/COX7B/NDUFS7/COX4I1/COX6C/COX5A/IDH1/SDHD/PDHA1/VCP/ACO2/COX5B/SUCLG1/UCN/PDHA2/DLAT/MDH1/COX15/ACO1/DLD/NNT/NDUFA4/SDHB/DLST/SURF1/COX6A2
GO_ACTIVATION_OF_PHOSPHOLIPASE_C_ACTIVITY	28	-0.599676	-1.63422	0.00664894	0.0317751	0.0210723	3187	tags=57%, list=21%, signal=45%	P2RY12/EGFR/NMUR1/LPAR1/P2RY6/GNA15/ITK/ARHGAP6/NTRK2/PLCG1/HTR2A/SELE/C5AR1/EDNRA/HTR2B/AGT
GO_EXTRACELLULAR_VESICLE_BIOGENESIS	21	0.562612	1.82231	0.00673401	0.0321501	0.0213209	2417	tags=52%, list=16%, signal=44%	SDC4/RAB27A/PDCD6IP/SMPD3/VPS4B/RAB11A/ARRDC1/CHMP2A/COPS5/SDCBP/SDC1
GO_VIRAL_BUDDING_VIA_HOST_ESCRT_COMPLEX	18	0.575122	1.75711	0.00675676	0.0322075	0.021359	2354	tags=39%, list=16%, signal=33%	PDCD6IP/VPS37B/CHMP4C/VPS4B/CHMP1A/CHMP2A/CHMP7
GO_NEGATIVE_REGULATION_OF_BLOOD_CIRCULATION	26	-0.611522	-1.64154	0.0067659	0.0322075	0.021359	1447	tags=35%, list=10%, signal=31%	LEP/PIK3CG/DOCK4/F2R/PDE5A/BMPR2/TAC1/ATP1A2/PLN
GO_NEGATIVE_REGULATION_OF_PROTEIN_LOCALIZATION_TO_NUCLEUS	26	-0.616849	-1.65584	0.0067659	0.0322075	0.021359	2929	tags=54%, list=20%, signal=43%	DCLK2/LILRB4/TMEM98/LZTS2/CD36/MAGED1/PKIA/MDFIC/TRIM29/ANGPT1/DCLK1/PKIG/RAB23/APOD
GO_RESPONSE_TO_AMINO_ACID	94	-0.469496	-1.52817	0.00680272	0.0323512	0.0214543	3105	tags=38%, list=21%, signal=31%	EGFR/RELA/KLHL22/SESN1/RRAGC/PPARGC1A/UBR1/AMIGO1/CREB1/BCL11A/CPEB1/PDGFD/RRAGA/PCK1/FYN/ICAM1/NTRK2/RRAGB/SESN3/CYBB/EDN1/PTN/CEBPB/MMP2/PDGFRA/COL6A1/COL1A1/CDO1/GLRB/COL4A1/RRAGD/COL16A1/PDGFC/COL5A2/COL1A2/COL3A1
GO_ANAPHASE_PROMOTING_COMPLEX_DEPENDENT_CATABOLIC_PROCESS	73	0.496465	2.08344	0.00694444	0.0329607	0.0218585	5006	tags=59%, list=33%, signal=39%	PTTG1/MAD2L1/PSMB8/CCNB1/AURKA/UBE2C/CDC20/PSMB10/BUB1B/PSME1/FBXO5/AURKB/PSMA1/PSMD14/PSMB9/UBB/PSMA4/PSMA5/UBE2S/PLK1/PSMA7/PSMB3/PSMB2/PSME4/PSMA3/PSMD1/PSMC6/UBA52/BUB3/FZR1/PSMA8/PSMA2/UBC/ANAPC4/PSMB5/ANAPC5/PSMD6/PSMC1/PSMB7/PSMB6/ANAPC7/RPS27A/PSMD8
GO_REGULATION_OF_CALCIUM_ION_TRANSMEMBRANE_TRANSPORTER_ACTIVITY	77	-0.498741	-1.58673	0.00694444	0.0329607	0.0218585	2251	tags=30%, list=15%, signal=26%	STAC/EHD3/DYSF/CACNB3/AHNAK/PDE4B/GNB5/RYR2/DMD/RGN/MYO5A/CACNB2/CACNA2D1/CLIC2/HSPA2/RRAD/ANK2/JPH2/ATP1A2/PKD2/GEM/CASQ2/PLN
GO_NEGATIVE_REGULATION_OF_MUSCLE_CONTRACTION	20	-0.659887	-1.68012	0.00702247	0.0332661	0.0220611	1447	tags=45%, list=10%, signal=41%	PIK3CG/DOCK4/PDE5A/PRKG1/CALCRL/ATP1A2/PTGS2/RGS2/KCNMA1
GO_REGULATION_OF_MACROPHAGE_DIFFERENTIATION	20	-0.65932	-1.67868	0.00702247	0.0332661	0.0220611	2661	tags=40%, list=18%, signal=33%	ID2/CSF1/ZBTB46/TGFB1/HCLS1/C1QC/ROR2/INHBA
GO_REACTIVE_NITROGEN_SPECIES_METABOLIC_PROCESS	66	-0.502642	-1.5667	0.00708383	0.0334661	0.0221937	1987	tags=36%, list=13%, signal=32%	ACP5/WDR35/CD36/ICAM1/DDAH2/PTX3/CLEC7A/CD34/RGN/SIRPA/EDN1/SLC7A2/CX3CR1/ATP2B4/TLR4/ITGB2/TLR2/AIF1/PTGS2/CAV1/PTGIS/PKD2/CYP1B1/AGT
GO_MODIFICATION_OF_SYNAPTIC_STRUCTURE	21	-0.655123	-1.6723	0.0070922	0.0334661	0.0221937	2748	tags=43%, list=18%, signal=35%	CTTNBP2/TIAM1/ABL1/ITSN1/EPHA4/SYNPO/WASF3/PFN2/MYH10
GO_POSITIVE_REGULATION_OF_MESONEPHROS_DEVELOPMENT	21	-0.657145	-1.67746	0.0070922	0.0334661	0.0221937	2549	tags=48%, list=17%, signal=40%	SIX4/SMO/GATA3/HOXB7/BASP1/MAGED1/WNT2B/NOG/AGT/GREM1
GO_RENAL_SODIUM_EXCRETION	21	-0.654934	-1.67182	0.0070922	0.0334661	0.0221937	2227	tags=38%, list=15%, signal=32%	NPR1/EDNRB/GNAI2/EDN1/CORIN/AGTR1/TAC1/AGT
GO_STRESS_ACTIVATED_PROTEIN_KINASE_SIGNALING_CASCADE	246	-0.39559	-1.39017	0.00712106	0.0335697	0.0222624	2942	tags=28%, list=20%, signal=23%	ARL6IP5/PLCB1/IGBP1/MAP3K6/PAFAH1B1/TIAM1/NCF1/IGF1R/RAPGEF1/LEP/PKN1/RAP2A/MID1/MAP4K5/RNF13/PINK1/GADD45A/TNFRSF19/SPAG9/SH2D3C/DUSP22/TAOK1/SASH1/MAP3K3/MAPK10/EPHA4/WNT5A/NOD1/CCL21/MAP3K12/NOD2/DUSP3/RB1CC1/VANGL2/MAP4K4/ZFP36L1/DVL3/SEMA3A/PJA2/SPHK1/MAP3K8/SIRPA/TGFB2/HGF/FZD4/EDN1/MDFIC/SEMA4C/AKR1B1/ARHGEF6/FCGR2B/TPD52L1/TLR4/TNFSF11/RASSF2/CCL19/GADD45B/ZEB2/FZD7/SFRP1/ROR2/ANKRD6/HAND…
GO_WATER_SOLUBLE_VITAMIN_METABOLIC_PROCESS	75	0.411377	1.74679	0.00714286	0.0336399	0.0223089	2126	tags=36%, list=14%, signal=31%	PSAT1/TCN1/ACPP/PRSS3/FOLR1/MCCC2/SHMT2/RFK/CD320/PCCB/MMACHC/CYB5A/MTHFD2/MTHFD1/CLYBL/GSTO2/AKR1A1/BTD/MTHFD2L/PNPO/CTRC/SHMT1/DHFR/MCCC1/SLC23A1/TPK1/TKTL1
GO_POSITIVE_REGULATION_OF_CYTOKINE_BIOSYNTHETIC_PROCESS	65	-0.509506	-1.58024	0.00716846	0.0337278	0.0223672	3122	tags=42%, list=21%, signal=33%	CD3E/RELA/EGR1/IFNG/STAT3/CD74/STAT5B/EREG/PTPRC/PTAFR/WNT5A/CLEC7A/TLR8/CD276/HMOX1/CD4/EBI3/CYBB/TLR1/IL6/TLR4/CD86/HSPB1/TLR7/AKAP12/TYROBP/THBS1
GO_PROTEIN_LOCALIZATION_TO_CELL_SURFACE	61	-0.523281	-1.61051	0.00718563	0.0337759	0.0223991	3397	tags=43%, list=23%, signal=33%	EGF/RIC3/PIGK/KCNAB2/CD177/SNX33/GOPC/RAB11FIP5/ACTN2/PTPRU/FCN1/PICALM/VCL/GPM6B/LEPROT/WNT11/FGF10/ANGPT1/MAP1A/FGF7/ANK2/FCER1G/JAM3/TYROBP/FLNA/FBLN5
GO_CRANIOFACIAL_SUTURE_MORPHOGENESIS	16	-0.69989	-1.7127	0.00721501	0.0337928	0.0224103	3236	tags=69%, list=22%, signal=54%	MEGF8/NEUROG1/FOXN3/MMP16/MMP14/GLI3/BMP4/FREM1/TWIST1/TGFB3/RAB23
GO_MODIFICATION_OF_POSTSYNAPTIC_STRUCTURE	16	-0.69788	-1.70778	0.00721501	0.0337928	0.0224103	906	tags=44%, list=6%, signal=41%	CTTNBP2/TIAM1/ITSN1/SYNPO/WASF3/PFN2/MYH10
GO_NEGATIVE_REGULATION_OF_FIBROBLAST_GROWTH_FACTOR_RECEPTOR_SIGNALING_PATHWAY	16	-0.710337	-1.73826	0.00721501	0.0337928	0.0224103	3156	tags=69%, list=21%, signal=54%	FUZ/SPRY4/SPRY2/SPRY1/WNT5A/GATA3/GPC1/SULF2/SHISA2/THBS1/SULF1
GO_INNER_MITOCHONDRIAL_MEMBRANE_ORGANIZATION	23	0.525454	1.7475	0.00722022	0.0337928	0.0224103	3746	tags=61%, list=25%, signal=46%	LETM1/APOO/AFG3L2/TIMM9/IMMT/TIMM13/OMA1/CHCHD3/NDUFA13/TIMM10/ADCK1/COX18/TAZ/DNAJC11
GO_REGULATION_OF_STRESS_ACTIVATED_PROTEIN_KINASE_SIGNALING_CASCADE	202	-0.411619	-1.4288	0.00722394	0.0337928	0.0224103	2942	tags=30%, list=20%, signal=25%	ARL6IP5/PLCB1/IGBP1/MAP3K6/PAFAH1B1/TIAM1/NCF1/IGF1R/RAPGEF1/LEP/PKN1/RAP2A/MID1/MAP4K5/RNF13/PINK1/GADD45A/TNFRSF19/SPAG9/DUSP22/TAOK1/SASH1/MAP3K3/EPHA4/WNT5A/NOD1/CCL21/MAP3K12/NOD2/DUSP3/RB1CC1/VANGL2/MAP4K4/DVL3/SEMA3A/PJA2/SPHK1/SIRPA/TGFB2/HGF/FZD4/EDN1/MDFIC/SEMA4C/FCGR2B/TPD52L1/TLR4/TNFSF11/RASSF2/CCL19/GADD45B/ZEB2/FZD7/SFRP1/ROR2/ANKRD6/HAND2/NRK/DKK1/DACT1/SFRP2
GO_CHROMOSOME_SEPARATION	78	0.468144	2.01138	0.00724638	0.0338327	0.0224368	4406	tags=53%, list=29%, signal=37%	PTTG1/MAD2L1/NCAPH/CCNB1/CDT1/TACC3/CDC20/BUB1B/TOP2A/TTK/MAPK15/RMI1/FBXO5/TRIP13/BUB1/CENPF/AURKB/CDC6/ESPL1/CENPE/RAD21/PLK1/XRCC3/NCAPD2/PTTG2/NCAPD3/NEK6/RECQL5/NDC80/TEX11/TOP3A/CSNK2A1/BUB3/ANAPC4/GEN1/PPP2R1A/ANAPC5/EME1/PSMG2/ZW10/EME2
GO_CYTOPLASMIC_TRANSLATION	77	0.404029	1.7258	0.00724638	0.0338327	0.0224368	4649	tags=53%, list=31%, signal=37%	RPL22L1/RPL29/RPLP0/RPL8/YTHDF2/EIF3K/RPL9/RPL22/EIF4EBP1/EIF2S2/RPL30/RPS28/RPL32/RPS21/RPS23/MCTS1/EIF3D/ZC3H15/EIF5/GSPT1/EIF3I/RPL39/EIF4G1/RPL38/RPL24/RPS29/RPL41/ZNF385A/RPL6/EIF3B/ZCCHC13/UNK/RPL11/RPL10A/HSPA14/EIF3H/DRG1/DPH2/EIF3M/RPLP1/DHX9
GO_POSITIVE_REGULATION_OF_CELLULAR_EXTRAVASATION	15	-0.697805	-1.68915	0.00733138	0.0341967	0.0226782	3361	tags=73%, list=22%, signal=57%	CCR2/ADAM8/CD99/PDGFD/PTAFR/ICAM1/ITGA4/PLVAP/CD99L2/IL1R1/THY1
GO_ONE_CARBON_METABOLIC_PROCESS	24	0.544486	1.84629	0.00743494	0.0346134	0.0229545	1830	tags=46%, list=12%, signal=40%	AHCYL2/TYMS/SFXN1/SHMT2/MAT1A/MTHFD2/MTHFD1/MTHFD2L/GNMT/SHMT1/DHFR
GO_POSITIVE_REGULATION_OF_CHROMOSOME_SEGREGATION	24	0.5263	1.78462	0.00743494	0.0346134	0.0229545	2842	tags=42%, list=19%, signal=34%	CCNB1/CDT1/FEN1/MAPK15/CDC6/ESPL1/RAD21/HNRNPU/SMC5/SIRT2
GO_COTRANSLATIONAL_PROTEIN_TARGETING_TO_MEMBRANE	79	0.54215	2.33667	0.00746269	0.0347093	0.0230181	4955	tags=75%, list=33%, signal=50%	RPL29/ARL6IP1/RPL14/SSR1/RPLP0/RPL7/RPL8/RPL34/RPS7/RPL23A/RPS24/RPS5/RPL9/RPL22/RPS19/RPL37A/RPS18/RPL30/RPS28/RPL35/RPS4X/RPL32/RPS21/RPS17/RPS23/SEC61B/RPL12/RPS6/SSR3/RPS15/SRP68/RPL37/RPS16/RPL39/RPL38/RPL24/RPS29/RPL27/RPL41/SRP72/UBA52/RPL6/RPL27A/RPS10/RPL11/RPL10A/RPS15A/RPLP2/ZFAND2B/RPS12/RPS27/SRP9/RPS3/RPS14/RPLP1/RPL3/RPS27A/RPL19/SRP54
GO_FILOPODIUM_ASSEMBLY	47	-0.541738	-1.6049	0.0075	0.0348496	0.0231111	2337	tags=47%, list=16%, signal=40%	PPP1R9B/BCAS3/FGD3/PPP1R16B/SRF/DNM3/NLGN1/GPM6A/CCL21/FGD6/ARHGEF4/FGD5/GAP43/FGD1/TGFBR1/DOCK11/RHOQ/PALM/NRP1/FSCN1/TGFB3/DPYSL3
GO_ANTIMICROBIAL_HUMORAL_RESPONSE	87	0.428541	1.87378	0.00757576	0.035012	0.0232189	1866	tags=31%, list=12%, signal=27%	PGC/LYZ/REG1B/DMBT1/LCN2/PRSS3/REG3A/CXCL3/SPINK5/REG1A/KRT6A/HMGN2/CXCL5/CAMP/CXCL1/GAPDH/LTF/CXCL13/SEMG1/CXCL2/PRTN3/CCL13/LEAP2/RPS19/REG3G/SEMG2/RPL30
GO_MEIOSIS_I_CELL_CYCLE_PROCESS	84	0.452366	1.97305	0.00757576	0.035012	0.0232189	2107	tags=31%, list=14%, signal=27%	CCNE2/PTTG1/CKS2/CDC25A/AURKA/MND1/TOP2A/MAPK15/RMI1/FANCD2/DMC1/FBXO5/TRIP13/RAD54B/DMRTC2/RAD51/CNTD1/ESPL1/BRIP1/CDC25B/BRCA2/REC8/UBB/RAD21/CDC25C/PLK1
GO_NCRNA_TRANSCRIPTION	84	0.359508	1.56804	0.00757576	0.035012	0.0232189	5918	tags=50%, list=39%, signal=30%	ANG/GTF3A/GTF2E2/PIH1D1/ELL3/POLR2H/SIRT7/INTS8/GTF3C6/INTS6/POLR2B/POLR2D/INTS7/GTF2A2/INTS12/POLR2J/CCNK/POLR1B/NPM3/INTS2/IPPK/INTS5/TAF5/NOL11/INTS9/INTS10/NCBP1/POLR2I/GTF2B/ZC3H8/POLR2L/POLR2F/DDX11/TCOF1/GTF2F2/POLR2C/INTS4/CD3EAP/MYOD1/POLR2K/TP53/SNAPC2
GO_NEGATIVE_REGULATION_OF_CELL_CYCLE_G2_M_PHASE_TRANSITION	84	0.38631	1.68494	0.00757576	0.035012	0.0232189	3830	tags=49%, list=26%, signal=37%	PSMB8/AURKA/DTL/PSMB10/PSME1/BLM/ATF5/TOPBP1/CDK5RAP3/CHMP4C/AURKB/CDC6/PSMA1/DONSON/PINX1/CHEK1/BRCC3/PSMD14/PSMB9/RAD21/PSMA4/PSMA5/PLK1/PSMA7/RAD17/PSMB3/BRCA1/CLSPN/PSMB2/PSME4/HUS1/PSMA3/HUS1B/PSMD1/PSMC6/FZR1/PSMA8/PSMA2/RINT1/NBN/TAOK3
GO_OXIDATIVE_PHOSPHORYLATION	87	0.531366	2.32338	0.00757576	0.035012	0.0232189	3679	tags=68%, list=25%, signal=51%	UQCRC1/CYCS/UQCRFS1/CYC1/UQCRQ/SDHA/PDE12/CCNB1/UQCRC2/COX7A2/NDUFAB1/COX8A/STOML2/SHMT2/COX7C/PPIF/COX6B1/NDUFA7/NDUFA9/COX6A1/COX7B/NDUFS7/DNAJC15/NDUFB11/NDUFA10/COX4I1/COX6C/COX5A/PARK7/NDUFB10/NDUFA12/SDHD/VCP/NDUFC1/COX5B/NDUFS1/COQ9/NDUFS6/NDUFB2/MYOG/NDUFB3/NDUFA8/NDUFA1/COX15/NDUFB6/DLD/NDUFA3/NDUFV3/NDUFB5/NDUFA13/NDUFV2/NDUFA4/PGK1/NDUFS4/SURF1/NDUFS3/COX6A2/SLC25A33/TAZ
GO_NEGATIVE_REGULATION_OF_IMMUNE_RESPONSE	139	-0.433717	-1.46732	0.00758396	0.035012	0.0232189	2034	tags=26%, list=14%, signal=23%	PTPRC/GRN/DUSP22/TNFAIP3/ADCYAP1/IL13RA2/GPX1/CD84/CD300A/IL7R/SMAD7/TGFB1/ANXA1/HMOX1/C4BPA/BCL6/SOCS5/TGFB2/SAMSN1/SLAMF8/FCRLB/HLX/IFI16/HAVCR2/ANGPT1/FCGR2B/VSIG4/LILRB1/IL33/TNFSF4/TGFB3/A2M/FOXF1/FGL2/COL3A1/SERPING1
GO_POSITIVE_REGULATION_OF_KIDNEY_DEVELOPMENT	39	-0.561754	-1.62909	0.00758534	0.035012	0.0232189	2710	tags=38%, list=18%, signal=32%	PROM1/SIX4/SMO/PDGFD/GATA3/HOXB7/BASP1/FOXD1/MAGED1/BMP4/WNT2B/NOG/PDGFRB/AGT/GREM1
GO_PROTEIN_TRANSMEMBRANE_IMPORT_INTO_INTRACELLULAR_ORGANELLE	26	0.507111	1.75512	0.00760456	0.0350675	0.0232557	5190	tags=62%, list=35%, signal=40%	PEX7/GRPEL1/TOMM40/CHCHD4/DNAJC15/TIMM17A/HSPD1/PEX13/TIMM44/PEX16/TIMM17B/PEX1/TOMM40L/TIMM23/PEX14/GRPEL2
GO_MITOCHONDRIAL_TRANSLATIONAL_TERMINATION	85	0.651745	2.85616	0.00763359	0.035168	0.0233223	4034	tags=74%, list=27%, signal=54%	MRPS35/MRPS25/MRPL16/GFM2/MRPL3/MRPL23/MRPL52/MRPS18A/MRPL50/MRPL1/MTRF1/MRPL14/AURKAIP1/MRPL4/MRPL35/MRPL27/MRRF/MRPS34/MRPS33/MRPL37/MRPL15/MRPS30/MRPL13/MRPS22/MRPL48/MRPL22/MRPS36/MRPL17/MRPL54/MRPL12/MRPL39/MRPS17/MRPL38/MRPL42/MRPL41/MRPL30/MRPL51/MRPS12/ERAL1/MRPS31/MRPS5/MRPL32/MRPL47/MRPL21/MRPL34/MRPS2/MRPL46/MRPS28/MRPS7/MRPL49/MRPL2/MRPS26/MRPL36/MRPL11/MRPL19/MRPS16/MRPL18/MRPS14/MRP…
GO_NEGATIVE_REGULATION_OF_NEURON_APOPTOTIC_PROCESS	134	-0.431107	-1.45514	0.00764192	0.0351731	0.0233257	2928	tags=34%, list=20%, signal=27%	LGMN/ADAM8/SNCA/ARRB1/UNC5B/PPARGC1A/NFATC4/SIX4/EN2/BCL2/ROCK1/PINK1/CHL1/GRN/STXBP1/ITSN1/CRLF1/CX3CL1/PTPRZ1/BHLHB9/FYN/MAP3K12/NTRK2/PIK3CA/BOK/HMOX1/WFS1/VSTM2L/F2R/ILK/NTF3/CEBPB/PPT1/ANGPT1/CX3CR1/MEF2C/LRP1/NES/NRP1/C5AR1/AXL/TGFB3/ISL1/CCL2/APOE
GO_PROTEIN_O_LINKED_GLYCOSYLATION	86	0.35453	1.54738	0.00775194	0.0356457	0.0236391	2599	tags=28%, list=17%, signal=23%	MUC5AC/MUC1/MUC6/GALNT12/A4GNT/GALNT7/MUC17/GALNT3/GCNT1/TRAK1/B3GNT3/GALNT6/B3GNT6/C1GALT1/GALNT1/SDF2L1/DPM2/MUC5B/B3GNT5/SLC35C1/LFNG/GALNT5/MUC4/MUC13
GO_RESPIRATORY_ELECTRON_TRANSPORT_CHAIN	83	0.574566	2.4866	0.0078125	0.0358903	0.0238013	3679	tags=65%, list=25%, signal=49%	UQCRC1/CYCS/UQCRFS1/CYC1/UQCRQ/SDHA/CCNB1/UQCRC2/NDUFAB1/COX8A/COX7C/COX6B1/ETFDH/NDUFA7/NDUFA9/COX6A1/COX7B/NDUFS7/DNAJC15/NDUFB11/NDUFA10/COX4I1/COX6C/COX5A/PARK7/NDUFB10/ETFA/NDUFA12/SDHD/NDUFC1/COX5B/NDUFS1/COQ9/NDUFS6/NDUFB2/GPD2/NDUFB3/NDUFA8/NDUFA1/COX15/NDUFB6/DLD/NDUFA3/NDUFV3/NDUFB5/NDUFA13/NDUFV2/NDUFA4/SDHB/NDUFS4/NDUFS3/COX6A2/MYBBP1A/TAZ
GO_DICARBOXYLIC_ACID_METABOLIC_PROCESS	88	0.455366	1.97974	0.00787402	0.0360707	0.023921	2420	tags=34%, list=16%, signal=29%	LIPF/GPT2/SUCLG2/SLC7A11/GOT2/SDHA/IDH2/GOT1/FOLR1/GLS2/FH/SHMT2/ME2/UROC1/MTHFD2/MDH2/GRHPR/MTHFD1/D2HGDH/L2HGDH/IDH1/MTHFD2L/MRPS36/SUCLG1/SHMT1/DHFR/ALDH18A1/ACSF3/MDH1/OAT
GO_MITOTIC_SPINDLE_ORGANIZATION	88	0.353255	1.53581	0.00787402	0.0360707	0.023921	2457	tags=35%, list=16%, signal=30%	PRC1/RACGAP1/NEK2/CCNB1/AURKA/SPC25/KIFC1/BIRC5/TACC3/CDC20/NUF2/TTK/TPX2/KIF11/STIL/CHMP4C/AURKB/VPS4B/RAB11A/KIF4A/CENPE/VCP/RAN/TUBG1/BCCIP/WDR62/PLK1/CHMP1A/CHMP2A/PSRC1/HNRNPU
GO_REGULATION_OF_MYELOID_LEUKOCYTE_DIFFERENTIATION	102	-0.46081	-1.51283	0.00787402	0.0360707	0.023921	2692	tags=37%, list=18%, signal=31%	LILRB4/ID2/CSF1/CDK6/TFE3/CREB1/EVI2B/FES/KITLG/PIK3R1/GPR68/ZBTB46/MITF/CCR1/TGFB1/ZFP36L1/HOXA7/CD4/LILRB3/LRRC17/NOTCH2/HCLS1/CARTPT/CEBPB/TLR4/TNFSF11/RASSF2/LILRB1/LEF1/SFRP1/C1QC/ROR2/TREM2/FBN1/FSTL3/TYROBP/MAFB/INHBA
GO_CYTOKINE_PRODUCTION_INVOLVED_IN_IMMUNE_RESPONSE	96	-0.461738	-1.50835	0.00790961	0.0361996	0.0240065	1924	tags=27%, list=13%, signal=24%	CD36/TNFRSF1B/WNT5A/GATA3/NOD2/MR1/SMAD7/TGFB1/HMOX1/BCL6/NLRP3/TGFB2/CD81/GAS6/ANGPT1/RSAD2/IL6/TLR4/TLR2/LILRB1/IL1R1/FCER1G/TNFSF4/KIT/TRIM6/TGFB3
GO_GLIAL_CELL_DEVELOPMENT	101	-0.459136	-1.50357	0.00791855	0.0362065	0.024011	2785	tags=39%, list=19%, signal=32%	HDAC11/EGFR/IFNG/SOX10/LPAR1/DLL1/ID2/SMO/CDK6/CD9/SOX11/LGI4/GRN/ROR1/NTRK2/SKI/PLP1/S100A8/SOX4/GSN/ILK/ARHGEF10/MYOC/DRD1/LAMB2/ID4/IL6/TLR4/LRP1/TLR2/C5AR1/VIM/TSPAN2/C1QA/CNTNAP1/WASF3/ROR2/TREM2/MXRA8
GO_PERIPHERAL_NERVOUS_SYSTEM_NEURON_DIFFERENTIATION	11	-0.758578	-1.68869	0.00793651	0.0362345	0.0240296	2036	tags=64%, list=14%, signal=55%	NEFH/RUNX3/ETV1/NTRK2/ISL2/ISL1/HAND2
GO_REGULATION_OF_NEUROINFLAMMATORY_RESPONSE	27	-0.60738	-1.65135	0.00794702	0.0362345	0.0240296	2163	tags=56%, list=14%, signal=48%	PTPRC/GRN/CX3CL1/TNFRSF1B/CTSC/SPHK1/CD200/LRRK2/IL6/SYT11/IGF1/IL33/PTGS2/NUPR1/TREM2
GO_RELAXATION_OF_MUSCLE	27	-0.605184	-1.64538	0.00794702	0.0362345	0.0240296	1847	tags=33%, list=12%, signal=29%	PDE4B/KCNJ2/SLC8A1/PDE5A/PRKG1/ATP1A2/RGS2/KCNMA1/PLN
GO_QUINONE_METABOLIC_PROCESS	28	0.524826	1.85697	0.008	0.0362941	0.0240691	2435	tags=50%, list=16%, signal=42%	AKR1B10/CYP4F11/ADH4/FDXR/COQ2/COQ3/NDUFA9/HMGCR/AKR1A1/COQ9/PDSS2/COQ7/AKR1C4/PDSS1
GO_RESPONSE_TO_PEPTIDE	465	-0.353393	-1.26687	0.00800801	0.0362941	0.0240691	3346	tags=31%, list=22%, signal=25%	ATP6V1G2/INPPL1/PDE3B/NR1H4/FIS1/STAT4/PPP1R9B/MMP13/CITED1/INSR/NEFL/AGTRAP/STAT5A/RELA/ADRB2/EGR1/IGFBP1/BCL2L2/STAT3/VAMP2/SOCS2/LGMN/TRIB3/STAT2/KANK1/KLF11/KL/SORT1/NCK1/IGF1R/FOXO4/LEP/SLC2A4/MYO1C/ACTN2/KBTBD2/HDAC9/STAT5B/GAB1/ENPP1/TSC2/HHEX/PRKAR1A/EPM2AIP1/CREB1/GCG/ATP6V0E2/FER/PRKACB/ADCY7/HDAC5/ROCK1/CPEB1/ATP6V1C2/KLF15/EREG/CRHBP/NAMPT/TNFAIP3/PCK1/ERRFI1/CD36/SORL1/FYN/ICAM1/PIK3…
GO_CARDIAC_CELL_FATE_COMMITMENT	10	-0.7675	-1.67239	0.00805153	0.0362941	0.0240691	1475	tags=40%, list=10%, signal=36%	ACVR1/SOX17/ISL1/DKK1
GO_FACIAL_NERVE_MORPHOGENESIS	10	-0.772447	-1.68317	0.00805153	0.0362941	0.0240691	1492	tags=60%, list=10%, signal=54%	ADARB1/SEMA3A/NRP2/NRP1/HOXB2/EGR2
GO_N_ACETYLNEURAMINATE_METABOLIC_PROCESS	10	-0.768259	-1.67404	0.00805153	0.0362941	0.0240691	2939	tags=70%, list=20%, signal=56%	ST6GAL1/NPL/NAGK/GNE/GNPDA2/ST3GAL1/RENBP
GO_NEGATIVE_REGULATION_OF_SUBSTRATE_ADHESION_DEPENDENT_CELL_SPREADING	10	-0.767186	-1.67171	0.00805153	0.0362941	0.0240691	2894	tags=70%, list=19%, signal=57%	KANK1/EFNA5/ITGB1BP1/GBP1/CORO1C/POSTN/FBLN1
GO_POSITIVE_REGULATION_OF_GLIAL_CELL_MIGRATION	10	-0.7595	-1.65496	0.00805153	0.0362941	0.0240691	3361	tags=90%, list=22%, signal=70%	CCR2/CRKL/P2RY12/TIAM1/CSF1/CX3CL1/CX3CR1/LRP1/TREM2
GO_REGULATION_OF_CELL_FATE_SPECIFICATION	10	-0.767244	-1.67183	0.00805153	0.0362941	0.0240691	2106	tags=90%, list=14%, signal=77%	LMO4/BMPR1A/FGFR1/AR/SOX17/FGF2/FZD7/DKK1/SFRP2
GO_T_CELL_ACTIVATION_VIA_T_CELL_RECEPTOR_CONTACT_WITH_ANTIGEN_BOUND_TO_MHC_MOLECULE_ON_ANTIGEN_PRESENTING_CELL	10	-0.766615	-1.67046	0.00805153	0.0362941	0.0240691	1861	tags=70%, list=12%, signal=61%	ICAM1/HLA-DMB/CD81/HAVCR2/APBB1IP/LILRB1/FGL2
GO_DIGESTIVE_SYSTEM_PROCESS	90	0.373335	1.62763	0.00806452	0.0362941	0.0240691	2623	tags=36%, list=18%, signal=30%	TFF2/VSIG1/TFF1/MUC6/ABCG5/AQP5/PBLD/PLS1/LIMA1/STK39/KCNN4/FABP2/SLC22A5/SERPINA3/LDLR/ABCG8/SLC2A2/MOGAT2/HIP1R/CCKBR/NMU/NPC1L1/NEUROD1/EPB41/KCNQ1/UCN/PNLIP/SOX9/MUC4/MUC13/TJP2/ACO1
GO_ESTABLISHMENT_OF_PROTEIN_LOCALIZATION_TO_ENDOPLASMIC_RETICULUM	89	0.508412	2.20448	0.00806452	0.0362941	0.0240691	4247	tags=66%, list=28%, signal=48%	SPCS1/RPL29/RPL14/RPLP0/RPL7/RPL8/RPL34/RPS7/HSPA5/RPL23A/RPS24/SEC61G/RPS5/RPL9/PMM2/SPCS3/RPL22/RPS19/RPL37A/RPS18/RPL30/RPS28/RPL35/RPS4X/RPL32/RPS21/RPS17/RPS23/SEC61B/SPCS2/RPL12/RPS6/SSR3/RPS15/SRP68/RPL37/RAB10/RPS16/RPL39/RPL38/RPL24/SGTA/RPS29/RPL27/RPL41/SRP72/UBA52/RPL6/RPL27A/RPS10/RPL11/RPL10A/RPS15A/RPLP2/ZFAND2B/RPS12/RPS27/SRP9/RPS3
GO_FATTY_ACID_CATABOLIC_PROCESS	90	0.390636	1.70306	0.00806452	0.0362941	0.0240691	3051	tags=43%, list=20%, signal=35%	ALDH3A2/CYP4F12/PEX7/ECHS1/DECR1/ABCD3/AUH/PCK2/SCP2/ACOX3/ACADS/ACAA1/FAAH/CPT2/PCCB/ETFDH/HADH/MCAT/SLC27A2/HACL1/ETFA/ACADVL/ACBD5/GLYATL2/ACADM/HSD17B4/DECR2/IVD/ACOX1/GCDH/SLC27A4/ACAT2/AMACR/ACOXL/PEX13/EHHADH/CPT1A/SLC25A17/CYP4F3
GO_RECOMBINATIONAL_REPAIR	89	0.389188	1.68753	0.00806452	0.0362941	0.0240691	4563	tags=56%, list=30%, signal=39%	GINS2/POLQ/RNF138/XRCC2/FEN1/RAD51AP1/BLM/RMI1/DMC1/MCM4/RECQL4/RPA3/RAD54B/RAD51/CHEK1/PSMD14/MCM6/TIMELESS/BRCA2/REC8/PARP1/MCM3/UBE2N/RBBP8/XRCC3/PALB2/MCM5/MCM2/MCM7/UBQLN4/CDC7/SMC5/RAD54L/BRCA1/FIGNL1/GINS4/RECQL5/HUS1/HUS1B/YY1/NBN/MCM8/RAD50/GEN1/WRN/FANCB/XRCC1/RTEL1/RPA4/RFWD3
GO_REGULATION_OF_CHROMOSOME_SEGREGATION	89	0.48799	2.11593	0.00806452	0.0362941	0.0240691	2857	tags=38%, list=19%, signal=31%	PTTG1/RACGAP1/NEK2/MAD2L1/CCNB1/CDT1/FEN1/TACC3/CDC20/ECT2/KIF2C/SPAG5/CDCA5/BUB1B/MKI67/TTK/MAPK15/FBXO5/TRIP13/BUB1/KIF2B/CENPF/AURKB/CDC6/ESPL1/CENPE/RAD21/PLK1/XRCC3/HNRNPU/PTTG2/SMC5/SIRT2/NEK6
GO_POSITIVE_REGULATION_OF_NIK_NF_KAPPAB_SIGNALING	73	-0.486873	-1.53791	0.00815851	0.0366706	0.0243188	1964	tags=37%, list=13%, signal=32%	EP300/COPS8/TERF2IP/TRAF2/MALT1/TRIM44/EGFR/RELA/LIMS1/SASH1/TRIP6/NFAT5/NOD1/NOD2/SPHK1/ILK/EDN1/C1QTNF4/HAVCR2/PTP4A3/TLR4/CCL19/TLR2/TLR7/CD14/TREM2/GREM1
GO_PROTEIN_LOCALIZATION_TO_PLASMA_MEMBRANE	242	-0.394674	-1.38349	0.00816326	0.0366706	0.0243188	3114	tags=33%, list=21%, signal=26%	RILPL2/EGFR/IFNG/RAB15/GRIP1/VAMP2/PRAM1/GOPC/ARL6/ITGB1BP1/CNPY4/ACTN2/STX7/TSPAN5/BBS1/RAP2A/FLOT1/STAC/ROCK1/TSPAN33/SPTBN1/SCN3B/VAMP5/FAM126A/EHD3/PACS1/GBP1/CACNB3/STXBP1/MMP14/PIK3R1/RAMP3/ITGB1/PICALM/PRKCH/RAB11FIP2/SEC23A/DPP10/TMEM88/NFASC/OPTN/MACF1/AR/SLMAP/TGFB1/RAMP2/RAB8B/MYO5A/CACNB2/NKD2/LYPD1/CD81/GAS6/TTC7B/CDH2/PTCH1/RHOQ/DCHS1/PRNP/MYADM/LRP1/PALM/ANK2/EHD2/PID1/RAMP1/RILPL1…
GO_EMBRYONIC_HEART_TUBE_DEVELOPMENT	71	-0.492165	-1.5474	0.00822562	0.0369166	0.024482	2736	tags=39%, list=18%, signal=32%	DLL1/GJA5/TBX2/SMO/CITED2/IFT52/SRF/BBS5/WNT5A/NDRG4/TEAD2/MIB1/RYR2/TGFBR2/VANGL2/NPHP3/ARL13B/ACVR1/SOX17/NOTCH2/FOXC2/MICAL2/SOX18/MEF2C/YAP1/ENG/HAND2/PKD2
GO_POSITIVE_REGULATION_OF_LIPASE_ACTIVITY	67	-0.500146	-1.56224	0.00826446	0.0370056	0.0245409	3339	tags=43%, list=22%, signal=34%	NR1H2/ABL2/P2RY12/EGFR/NMUR1/FLT1/LPAR1/P2RY6/GNA15/PLA2G5/ITK/FGFR1/PTAFR/ARHGAP6/CCL5/NTRK2/PLCG1/NTF3/HTR2A/PDGFRA/SELE/C5AR1/FGF2/KIT/AGTR1/PDGFRB/EDNRA/HTR2B/AGT
GO_DETECTION_OF_MECHANICAL_STIMULUS_INVOLVED_IN_SENSORY_PERCEPTION	23	-0.634279	-1.67144	0.00827586	0.0370056	0.0245409	1998	tags=39%, list=13%, signal=34%	CACNB3/FYN/BACE1/HTR2A/CXCL12/CXCR4/KIT/SERPINE2/COL11A1
GO_REGULATION_OF_ODONTOGENESIS	23	-0.6357	-1.67518	0.00827586	0.0370056	0.0245409	1607	tags=30%, list=11%, signal=27%	CD34/RUNX2/BMP4/EDN1/RSPO2/TNFRSF11B/ASPN
GO_REGULATION_OF_POSITIVE_CHEMOTAXIS	23	-0.633069	-1.66825	0.00827586	0.0370056	0.0245409	1371	tags=30%, list=9%, signal=28%	CDH13/NTF3/FGF10/VEGFB/CXCL12/VEGFC/SCG2
GO_TRNA_PROCESSING	94	0.412526	1.82844	0.00833333	0.0372283	0.0246887	6038	tags=62%, list=40%, signal=37%	SEPHS2/DUS1L/TSEN54/LSM6/TRMT5/C9orf64/POP1/GRSF1/ZBTB8OS/WDR4/POLR3K/TRMT11/CDK5RAP1/PUSL1/GTPBP3/LAGE3/RPP40/URM1/ADAT3/THUMPD3/FARS2/TRUB1/NSUN6/TRMT6/POP5/MTO1/TRNT1/NSUN2/THG1L/DDX1/POP7/CSTF2/MTFMT/TYW3/TRPT1/TRMU/RPP38/NAT10/PUS1/ALKBH1/OSGEP/RPP14/AARS2/DUS4L/PUS10/METTL1/RPP25/ELP3/ELP4/RPUSD4/TARBP1/CPSF4/ELAC2/FTSJ1/THUMPD1/TSEN2/TRIT1/HSD17B10
GO_CELLULAR_RESPONSE_TO_NUTRIENT	63	-0.505547	-1.56226	0.00837321	0.0373677	0.0247811	2697	tags=52%, list=18%, signal=43%	TNKS/IL15/NCOA1/NR1H4/P2RY12/CYP24A1/LEP/CIB2/AMIGO1/GDAP1/SRF/BCL11A/RYR3/FES/PIM1/FYN/FOLR2/SSH1/HMOX1/P2RX7/CYBB/PTN/GAS6/POSTN/PENK/LPL/COL1A1/SNAI2/CDKN2B/KANK2/SFRP1/PTGS2/TNC
GO_MAINTENANCE_OF_PROTEIN_LOCALIZATION_IN_ENDOPLASMIC_RETICULUM	12	0.672924	1.82088	0.00837989	0.0373677	0.0247811	2838	tags=50%, list=19%, signal=41%	PDIA2/HSPA5/KDELR1/INSIG1/KDELR2/RER1
GO_INTEGRIN_ACTIVATION	22	-0.647718	-1.67604	0.00841515	0.0374127	0.0248109	3284	tags=68%, list=22%, signal=53%	FBLIM1/P2RY12/FERMT3/ITGB1BP1/CDH17/PLEK/CX3CL1/RASIP1/SELP/TLN1/CXCL12/FN1/JAM3/COL16A1/FERMT2
GO_NOTCH_SIGNALING_PATHWAY	164	-0.420044	-1.43955	0.00842993	0.0374127	0.0248109	3397	tags=37%, list=23%, signal=29%	EGF/MFNG/EP300/NR1H4/CREBBP/EGFR/GALNT11/DLL4/STAT3/ROBO2/ADAM17/ARRB1/NOS3/DLL1/ITGB1BP1/APH1B/TBX2/TSPAN5/CDK6/EGFL7/CFD/NKAPL/IL6ST/ZMIZ1/MMP14/HEY2/NOD2/SNAI1/MIB1/PEAR1/TGFBR2/MAGEA1/PLXND1/BCL6/KCNA5/MAML2/DTX3/TGFB2/GDPD5/NOTCH2/FOXC2/SORBS2/HEY1/CEBPA/PBX1/FGF10/POSTN/PTP4A3/PRNP/DTX1/CNTN1/FAT4/SUSD5/NOTCH3/ROBO1/SNAI2/KIT/TMEM100/ZNF423/HEYL/PLN
GO_REGULATION_OF_REACTIVE_OXYGEN_SPECIES_METABOLIC_PROCESS	160	-0.418255	-1.43302	0.00843882	0.0374127	0.0248109	2329	tags=28%, list=16%, signal=23%	BCL2/HDAC4/PINK1/GADD45A/MPV17/ACP5/WDR35/CD36/FYN/ICAM1/DDAH2/PTX3/CLEC7A/PRCP/GNAI2/CD34/TGFBR2/TGFB1/RGN/BNIP3/SIRPA/EDN1/PON3/BST1/CX3CR1/ATP2B4/TLR4/ITGB2/ITGAM/PID1/AIF1/AGTR1/PTGS2/CAV1/PDGFRB/TYROBP/THBS1/PTGIS/NOX4/FBLN5/PKD2/CYP1B1/AGT/CRYAB
GO_NEGATIVE_REGULATION_OF_NUCLEOCYTOPLASMIC_TRANSPORT	19	-0.661753	-1.67174	0.0084507	0.0374127	0.0248109	1109	tags=37%, list=7%, signal=34%	CD36/PKIA/MDFIC/ANGPT1/PKIG/RAB23/APOD
GO_REGULATION_OF_CYTOPLASMIC_TRANSPORT	19	-0.664036	-1.67751	0.0084507	0.0374127	0.0248109	1945	tags=37%, list=13%, signal=32%	MTMR2/SORL1/LRRK2/MSN/MAP2/DAB2/RDX
GO_CORNIFICATION	92	0.418482	1.84041	0.00847458	0.0374127	0.0248109	4673	tags=53%, list=31%, signal=37%	SPRR1B/KRT20/KRT24/SPINK5/KRT6A/KRT16/KRT8/PRSS8/DSG2/DSG4/DSC2/SPINK6/KRT2/SPRR3/DSP/KRT13/KRT19/KRT5/DSG1/KRT37/CAPN1/KRT36/KRT18/EVPL/KRT4/KRT15/DSG3/PCSK6/ST14/KRT9/KRT75/PKP2/PKP3/KLK5/PERP/CAPNS1/KRT33A/PKP1/KRT82/CSTA/KRT10/KRT32/KRT76/KRT73/KRT85/KRT25/KRT78/RPTN/JUP
GO_MITOCHONDRIAL_MEMBRANE_ORGANIZATION	92	0.397451	1.74792	0.00847458	0.0374127	0.0248109	4096	tags=47%, list=27%, signal=34%	SFN/SLC9A1/LETM1/HSP90AA1/PPIF/APOO/BAK1/SLC25A5/TFDP1/FZD9/HK2/HIP1R/AFG3L2/E2F1/SPG7/PPP1R13B/TIMM9/YWHAZ/PPP3R1/TMEM14A/DYNLT1/GZMB/TOMM22/IMMT/TIMM13/OMA1/BAX/YWHAE/CHCHD3/NDUFA13/TIMM10/CAMK2A/BAD/ALKBH7/PMAIP1/YWHAB/ADCK1/COX18/TAZ/DNAJC11/GSK3A/HEBP2/ACAA2
GO_MITOTIC_DNA_INTEGRITY_CHECKPOINT	92	0.373601	1.64303	0.00847458	0.0374127	0.0248109	4602	tags=46%, list=31%, signal=32%	MUC1/SFN/PCNA/E2F8/CCNB1/AURKA/TIPIN/E2F7/TOP2A/BLM/TFDP1/TOPBP1/CDK5RAP3/GTSE1/CRADD/TRIAP1/CDC6/E2F1/DONSON/CNOT7/CDC25C/E2F4/MDM2/RAD17/BAX/CLSPN/HUS1/CNOT1/HUS1B/ZNF385A/CCND1/RINT1/NBN/RPS27L/TAOK3/EME1/RAD9B/EME2/CNOT2/CASP2/RFWD3/CNOT6
GO_NUCLEAR_TRANSCRIBED_MRNA_CATABOLIC_PROCESS_NONSENSE_MEDIATED_DECAY	92	0.520976	2.29116	0.00847458	0.0374127	0.0248109	4247	tags=61%, list=28%, signal=44%	RPL29/RPL14/RPLP0/RPL7/RPL8/RPL34/RPS7/RPL23A/RPS24/RPS5/RPL9/PPP2R2A/RPL22/RPS19/RPL37A/RPS18/PNLDC1/RPL30/RPS28/RPL35/RPS4X/SECISBP2/RPL32/RPS21/RPS17/RPS23/PPP2CA/RPL12/RPS6/EIF4A3/RPS15/RPL37/GSPT1/RPS16/RPL39/EIF4G1/RPL38/RPL24/RPS29/RPL27/RPL41/UBA52/RPL6/RPL27A/SMG7/RPS10/PABPC1/RPL11/RPL10A/RPS15A/RPLP2/NCBP1/RPS12/RPS27/PPP2R1A/RPS3
GO_NUCLEOTIDE_EXCISION_REPAIR	99	0.424713	1.89853	0.00847458	0.0374127	0.0248109	4991	tags=49%, list=33%, signal=33%	PCNA/RFC4/POLR2H/NEIL3/SLC30A9/RPA3/HMGN1/LIG1/RFC3/ERCC5/POLR2B/COPS4/POLD1/BRIP1/BRCA2/POLR2D/UBB/PARP1/POLE/RBBP8/POLD3/COPS5/RFC2/POLR2J/GTF2H3/USP7/CHD1L/COPS3/CUL4A/RAD23A/HUS1/HUS1B/PNKP/UBA52/UBC/XPA/DDB2/POLR2I/RFC5/CCNH/XRCC1/PRPF19/RPA4/RAD23B/POLR2L/POLD4/RPS27A/USP45/POLR2F
GO_REGULATION_OF_DNA_REPLICATION	92	0.33858	1.48901	0.00847458	0.0374127	0.0248109	2765	tags=32%, list=18%, signal=26%	CCNA2/PCNA/GMNN/E2F8/ESCO2/TIPIN/CDT1/DBF4/E2F7/STOML2/RFC4/BLM/PDS5A/FBXO5/AICDA/CACYBP/RFC3/CDC6/DONSON/TIMELESS/BRCA2/CHTF18/DNA2/UCN/PPP2CA/RFC2/RAD17/RAC1/CDC7
GO_ACUTE_INFLAMMATORY_RESPONSE_TO_ANTIGENIC_STIMULUS	18	-0.670809	-1.68672	0.00849858	0.0374168	0.0248137	3009	tags=44%, list=20%, signal=36%	BTK/CNR1/ADCYAP1/ICAM1/GATA3/FCGR2B/FCER1G/C3
GO_CHEMOKINE_SECRETION	18	-0.685971	-1.72484	0.00849858	0.0374168	0.0248137	921	tags=39%, list=6%, signal=37%	POSTN/TLR4/LRP1/LPL/CSF1R/IL33/AIF1
GO_NEGATIVE_REGULATION_OF_ORGANIC_ACID_TRANSPORT	18	-0.692296	-1.74074	0.00849858	0.0374168	0.0248137	413	tags=44%, list=3%, signal=43%	ARL6IP5/LEP/PLA2R1/OSR1/IRS2/RGS2/THBS1/RGS4
GO_REGULATION_OF_ANOIKIS	21	-0.64454	-1.64528	0.00851064	0.037436	0.0248264	2329	tags=43%, list=16%, signal=36%	BCL2/ITGB1/NTRK2/CEACAM6/PIK3CA/PDK4/ITGA5/SNAI2/CAV1
GO_RNA_3_END_PROCESSING	97	0.383296	1.69687	0.00854701	0.0375621	0.02491	4174	tags=39%, list=28%, signal=28%	SLBP/CCNB1/EXOSC8/EXOSC7/INTS8/GRSF1/LEO1/SAGE1/INTS6/EXOSC4/PNPT1/PAPOLA/SUPV3L1/EXOSC3/SRRM1/POLR3K/POLR2D/INTS7/CPSF6/RPS21/SNRPA/INTS12/THOC7/EIF4A3/PAPOLB/FBL/INTS2/SUPT5H/TRNT1/TOE1/INTS5/U2AF2/ZNF473/PABPC1/CSTF2/NCBP1/CSTF1/BARD1
GO_RESPONSE_TO_FOOD	33	0.473461	1.73345	0.00858369	0.0376892	0.0249943	1279	tags=27%, list=9%, signal=25%	GAST/CPS1/CYP1A1/MKKS/HSD11B2/NUCB2/SLC16A1/SREBF1/BCL10
GO_DEFINITIVE_HEMOPOIESIS	17	-0.701973	-1.73318	0.00863309	0.0378378	0.0250929	1784	tags=35%, list=12%, signal=31%	TEK/HOXB3/HOXB4/TGFBR3/MEIS1/MFAP5
GO_EMBRYONIC_DIGESTIVE_TRACT_MORPHOGENESIS	17	-0.703926	-1.738	0.00863309	0.0378378	0.0250929	2661	tags=65%, list=18%, signal=53%	ID2/SHOX2/SOX11/GLI3/HLX/SIX2/FGF10/PDGFRA/TCF21/FOXF1/RBPMS2
GO_DNA_GEOMETRIC_CHANGE	100	0.407566	1.81529	0.00869565	0.0380093	0.0252066	3812	tags=48%, list=25%, signal=36%	GINS2/POLQ/TOP2A/GINS1/RFC4/BLM/HMGB1/MCM4/DQX1/RECQL4/HMGB2/RAD54B/RFC3/RAD51/ERCC6L/RUVBL2/BRIP1/SUPV3L1/MCM6/G3BP1/CHTF18/HMGA1/UBB/PARP1/MCM3/DNA2/HMGB3/ASCC3/MCM5/RFC2/MCM2/MCM7/GTF2H3/RAD54L/CHD1L/GINS4/CUL4A/RECQL5/CHD7/UBA52/PIF1/SSBP1/DDX1/NBN/MCM8/UBC/XPA/DDB2
GO_SENSORY_PERCEPTION_OF_SMELL	98	0.331888	1.47137	0.00869565	0.0380093	0.0252066	4939	tags=45%, list=33%, signal=30%	MKKS/OR5P3/OR5J2/OR10J1/OR1A2/OR51I1/OR6B1/OR1E1/OR51M1/OR8B8/OR2C3/CNGA4/OR7A10/SLC24A4/OR2W1/OR2S2/DRD2/OR5H1/OR12D2/OR8B2/OR10C1/OR10A5/OR2K2/OR1J4/OR11A1/OR10H3/OR13C4/OR1A1/OR8D1/OR1F2P/OR5L2/OR14J1/OR51B2/OR2B6/OR1C1/OR7C2/OR8G1/OR2L13/OR2L2/OR10A4/OR2C1/OR51B5/OR1I1/OR5P2
GO_TRANSLATIONAL_TERMINATION	98	0.614644	2.72492	0.00869565	0.0380093	0.0252066	4034	tags=71%, list=27%, signal=53%	MRPS35/MRPS25/APEH/EIF5A/MRPL16/GFM2/MRPL3/MRPL23/MRPL52/MRPS18A/MRPL50/MRPL1/MTRF1/MRPL14/AURKAIP1/MRPL4/MRPL35/MRPL27/MRRF/MRPS34/MRPS33/MRPL37/MRPL15/MRPS30/MRPL13/MRPS22/MRPL48/MRPL22/MRPS36/GLE1/MRPL17/MRPL54/MRPL12/MRPL39/MRPS17/MRPL38/MRPL42/N6AMT1/MRPL41/MRPL30/MRPL51/MRPS12/ERAL1/MRPS31/MRPS5/MRPL32/MRPL47/MRPL21/MRPL34/MRPS2/MRPL46/MRPS28/MRPS7/MRPL49/MRPL2/GSPT1/ABCE1/MRPS26/MRPL36/MRP…
GO_MORPHOGENESIS_OF_AN_EPITHELIAL_BUD	15	-0.69526	-1.68299	0.00879765	0.0383862	0.0254565	2209	tags=67%, list=15%, signal=57%	RDH10/WNT5A/AR/GLI2/BMP4/WNT2/FGF10/WNT2B/NOG/SULF1
GO_STEROID_ESTERIFICATION	15	-0.694484	-1.68111	0.00879765	0.0383862	0.0254565	490	tags=60%, list=3%, signal=58%	APOA2/SOAT2/ABCG1/LCAT/SOAT1/APOC1/AGTR1/APOE/AGT
GO_ENSHEATHMENT_OF_NEURONS	123	-0.437278	-1.45834	0.00882029	0.0384504	0.0254991	2785	tags=34%, list=19%, signal=28%	LPAR1/CST7/SLC25A12/RARB/AMIGO1/TMEM98/CD9/PSAP/FAM126A/LGI4/SBF2/MTMR2/TNFRSF1B/PTPRZ1/S100B/NAB2/NTRK2/SKI/CTSC/NFASC/PLP1/MYO5A/HGF/ILK/ITGAX/ARHGEF10/MYOC/PTN/DEGS1/ID4/GPC1/QKI/TLR2/ANK2/CXCR4/EPB41L3/PMP22/EGR2/TSPAN2/CNTNAP1/WASF3/JAM3
GO_NEUROTROPHIN_SIGNALING_PATHWAY	36	-0.563664	-1.60733	0.00896287	0.0390021	0.025865	3726	tags=44%, list=25%, signal=33%	CORO1A/CYFIP2/SOS1/NGF/SPRY2/SORT1/RAPGEF1/KIDINS220/SPRY1/NTRK2/MAGI2/NGFR/NTF3/DOK5/NDN/AGT
GO_REGULATION_OF_CELL_MIGRATION_INVOLVED_IN_SPROUTING_ANGIOGENESIS	36	-0.564801	-1.61058	0.00896287	0.0390021	0.025865	3033	tags=61%, list=20%, signal=49%	DLL4/PLK2/ITGB1BP1/KDR/HDAC9/HDAC5/ABL1/STARD13/MAP3K3/SPRED1/ANXA1/HMOX1/MMRN2/FOXC2/AKT3/RHOJ/NRP1/FGF2/SRPX2/PTGS2/THBS1/MEOX2
GO_SUPEROXIDE_ANION_GENERATION	35	-0.562477	-1.59327	0.00898588	0.0390673	0.0259082	1987	tags=37%, list=13%, signal=32%	ACP5/CLEC7A/GNAI2/TGFB1/CYBB/EDN1/PON3/NCF2/ITGB2/ITGAM/TYROBP/NOX4/AGT
GO_NEGATIVE_REGULATION_OF_BONE_REMODELING	14	-0.714874	-1.70546	0.00900901	0.0391329	0.0259517	1201	tags=57%, list=8%, signal=53%	TNFAIP3/P2RX7/CARTPT/IL6/SFRP1/TNFRSF11B/TMEM119/GREM1
GO_POSITIVE_REGULATION_OF_PEPTIDYL_SERINE_PHOSPHORYLATION	98	-0.460447	-1.50714	0.00901917	0.0391352	0.0259533	2823	tags=29%, list=19%, signal=23%	SNCA/ARRB1/SPRY2/MAPKAP1/BCL2/GCG/PINK1/SH2D3C/CAPRIN2/CREBL2/RAMP3/WNT5A/CAMK1/NTRK2/PIK3CA/TGFB1/NTF3/HCLS1/GAS6/ANGPT1/IL6/ATP2B4/TRIM6/PTGS2/PRKD1/CAV1/PFN2/SFRP2
GO_REGULATION_OF_MEMBRANE_POTENTIAL	385	-0.366581	-1.3088	0.00903615	0.0391352	0.0259533	2677	tags=24%, list=18%, signal=20%	CNIH3/GJA5/GRID1/KDR/SCN9A/ACTN2/BCO2/RGS7BP/CHRNB1/POPDC3/DGKI/RIMS3/BCL2/GPR88/ABL1/PINK1/SCN3B/KCND3/DLG4/RELN/EHD3/NLGN1/BNIP3L/KCNMB4/ADCYAP1/CACNB3/GABBR1/MTMR2/KCNK2/CD36/IGSF11/NTRK2/NLGN4X/CACNA1C/KCNJ2/SLC25A27/RYR2/DMD/NEDD4/BOK/SLMAP/SLC8A1/SMAD7/SSH1/SHANK3/SLC29A1/KCNN2/KCNA5/BNIP3/CACNB2/P2RX7/KCNH2/BVES/CTNNA3/EDN1/MYOC/PTN/DRD1/CACNA2D1/LRRK2/NRCAM/DMPK/KCND2/KCNE4/NALCN/MEF2C/FX…
GO_DNA_DAMAGE_RESPONSE_DETECTION_OF_DNA_DAMAGE	36	0.49046	1.80281	0.00904977	0.0391352	0.0259533	4946	tags=67%, list=33%, signal=45%	PCNA/MRPS35/DTL/RFC4/RPA3/RFC3/POLD1/UBB/PARP1/POLD3/RFC2/USP1/DNAJA1/CUL4A/MRPS26/PNKP/UBA52/UBC/MRPS9/RPS3/RFC5/POLD4/MRPS11/RPS27A
GO_MATURATION_OF_SSU_RRNA	36	0.469661	1.72636	0.00904977	0.0391352	0.0259533	4784	tags=58%, list=32%, signal=40%	LSM6/RCL1/RPS19/RPS28/RPS21/NOL10/ABT1/RRS1/NGDN/RPS16/DHX37/UTP3/NOL11/RIOK1/PWP2/NOB1/UTP6/NAT10/RPS14/UTP20/MRPS11
GO_PROTEIN_EXIT_FROM_ENDOPLASMIC_RETICULUM	36	0.476809	1.75263	0.00904977	0.0391352	0.0259533	2616	tags=39%, list=17%, signal=32%	TMEM30B/SAR1B/BRSK2/YOD1/AUP1/SEC16A/UBE2J1/INSIG1/HSP90B1/VCP/HM13/SEC61B/TMEM129/DERL3
GO_AMYLOID_BETA_CLEARANCE	34	-0.565698	-1.59573	0.00907912	0.0392273	0.0260143	2737	tags=50%, list=18%, signal=41%	INSR/IFNG/IGF1R/MARCO/SRF/ROCK1/CD36/PICALM/ITGB2/LRP1/ITGAM/MSR1/C5AR1/MYOCD/TREM2/APOE/C3
GO_NEGATIVE_REGULATION_OF_INTRACELLULAR_STEROID_HORMONE_RECEPTOR_SIGNALING_PATHWAY	32	-0.575902	-1.61004	0.00910273	0.0392944	0.0260588	563	tags=22%, list=4%, signal=21%	TCF21/DAB2/KANK2/SFRP1/ISL1/LBH/HEYL
GO_POSITIVE_REGULATION_OF_PROTEIN_BINDING	85	-0.47259	-1.5164	0.00918485	0.0396137	0.0262706	3355	tags=38%, list=22%, signal=29%	MFNG/EP300/TRAF2/CRBN/PLK2/TRIB3/ARRB1/TIAM1/ADD1/MAPRE3/FLOT1/GCG/ABL1/CLDN5/NVL/AKTIP/CAPRIN2/EPHA4/WNT5A/PLCL1/PLXND1/BMP4/LRRK2/HOXA3/MEF2C/LRP1/NRP1/CAV1/APOE/SPON1/DACT1/CTHRC1
GO_JNK_CASCADE	188	-0.410989	-1.42319	0.00930713	0.040096	0.0265904	3321	tags=32%, list=22%, signal=25%	CRKL/TRAF2/GADD45G/GPS2/IRAK2/EGFR/FZD10/PLCB1/MAP3K6/PAFAH1B1/TIAM1/NCF1/IGF1R/RAPGEF1/PKN1/RAP2A/MAP4K5/PINK1/GADD45A/TNFRSF19/SPAG9/SH2D3C/DUSP22/TAOK1/SASH1/MAPK10/EPHA4/WNT5A/NOD1/CCL21/MAP3K12/NOD2/DUSP3/RB1CC1/VANGL2/MAP4K4/DVL3/SEMA3A/PJA2/SIRPA/FZD4/EDN1/MDFIC/ARHGEF6/FCGR2B/TPD52L1/TLR4/TNFSF11/RASSF2/CCL19/GADD45B/ZEB2/FZD7/SFRP1/ROR2/ANKRD6/NRK/DKK1/DACT1/SFRP2
GO_FIBROBLAST_PROLIFERATION	76	-0.486284	-1.54143	0.00931316	0.040096	0.0265904	2312	tags=29%, list=15%, signal=25%	CDK6/CREB1/EREG/PDGFD/ZMIZ1/WNT5A/SKI/CD300A/SPHK1/WNT2/GAS6/FGF10/PDGFRA/IGF1/AQP1/FN1/SFRP1/NUPR1/PDGFRB/DDR2/PDGFC/AGT
GO_REGULATION_OF_CARDIAC_MUSCLE_CONTRACTION	71	-0.489039	-1.53757	0.00940071	0.0404372	0.0268167	2276	tags=31%, list=15%, signal=26%	HDAC4/PIK3CG/EHD3/PDE4B/CACNA1C/KCNJ2/RYR2/DMD/SLC8A1/SMAD7/STC1/PDE5A/CTNNA3/CLIC2/ANK2/FGF13/ATP1A2/CAV1/RGS2/FLNA/CASQ2/PLN
GO_CELLULAR_MODIFIED_AMINO_ACID_BIOSYNTHETIC_PROCESS	43	0.450299	1.70138	0.00943396	0.0405444	0.0268878	2061	tags=44%, list=14%, signal=38%	CHAC2/OPLAH/SLC7A11/CHAC1/CHDH/CKM/GSS/GATM/MTHFD1/GART/ALDH9A1/PARK7/GGT6/ACADM/SHMT1/DHFR/GCH1/CNDP2/MGST2
GO_MODIFICATION_OF_POSTSYNAPTIC_ACTIN_CYTOSKELETON	11	-0.743134	-1.65431	0.00952381	0.0408223	0.0270721	351	tags=55%, list=2%, signal=53%	CTTNBP2/TIAM1/ITSN1/WASF3/PFN2/MYH10
GO_NOTCH_SIGNALING_INVOLVED_IN_HEART_DEVELOPMENT	11	-0.750309	-1.67028	0.00952381	0.0408223	0.0270721	3070	tags=73%, list=20%, signal=58%	GALNT11/DLL4/HEY2/SNAI1/NOTCH2/HEY1/SNAI2/HEYL
GO_TONIC_SMOOTH_MUSCLE_CONTRACTION	11	-0.749115	-1.66763	0.00952381	0.0408223	0.0270721	1099	tags=45%, list=7%, signal=42%	HTR2A/EDN1/EDNRA/AGT/MYLK
GO_KILLING_OF_CELLS_OF_OTHER_ORGANISM	46	0.42331	1.62716	0.00956938	0.0409455	0.0271538	1869	tags=28%, list=12%, signal=25%	LYZ/KRT6A/HMGN2/CAMP/GAPDH/LTF/FCER2/SEMG1/CCL13/RPS19/REG3G/RPL30/F2RL1
GO_MITOTIC_SPINDLE_ASSEMBLY	46	0.422782	1.62514	0.00956938	0.0409455	0.0271538	2457	tags=37%, list=16%, signal=31%	RACGAP1/NEK2/KIFC1/BIRC5/CDC20/TPX2/KIF11/CHMP4C/AURKB/VPS4B/RAB11A/KIF4A/BCCIP/PLK1/CHMP1A/CHMP2A/HNRNPU
GO_CELL_PROLIFERATION_INVOLVED_IN_METANEPHROS_DEVELOPMENT	10	-0.755763	-1.64681	0.00966184	0.0411962	0.02732	883	tags=60%, list=6%, signal=57%	WT1/EGR1/PTCH1/GPC3/OSR1/PDGFRB
GO_GLOMERULAR_BASEMENT_MEMBRANE_DEVELOPMENT	10	-0.752816	-1.64039	0.00966184	0.0411962	0.02732	2624	tags=70%, list=18%, signal=58%	COL4A4/MYO1E/MPV17/NID1/LAMB2/SULF2/SULF1
GO_INTESTINAL_ABSORPTION	37	0.461941	1.67627	0.00966184	0.0411962	0.02732	3076	tags=43%, list=21%, signal=34%	ABCG5/PLS1/LIMA1/FABP2/LDLR/ABCG8/SLC2A2/MOGAT2/NPC1L1/EPB41/KCNQ1/PNLIP/TJP2/ACO1/AKR1C1/APOA4
GO_NUCLEOTIDE_EXCISION_REPAIR_DNA_INCISION	37	0.480139	1.7423	0.00966184	0.0411962	0.02732	3812	tags=46%, list=25%, signal=34%	PCNA/RFC4/RPA3/RFC3/ERCC5/POLD1/UBB/PARP1/POLD3/RFC2/GTF2H3/CHD1L/CUL4A/UBA52/UBC/XPA/DDB2
GO_REGULATION_OF_REPRODUCTIVE_PROCESS	137	-0.425998	-1.44092	0.00977199	0.0415692	0.0275674	2334	tags=25%, list=16%, signal=21%	PRKAR1A/PRKACB/HDAC4/ARHGDIB/PTAFR/STXBP1/NPR2/EDNRB/WNT5A/SNAI1/AR/LHFPL2/RGN/RETN/SEMA3A/ANXA5/BMP4/PDE5A/SYDE1/OXTR/VIP/INHBB/IGF1/SFRP1/TACR2/NUPR1/NRK/ZFPM2/PDE3A/INHBA/GJA1/SERPINF1/TIMP1/SULF1
GO_MONOCYTE_CHEMOTAXIS	54	-0.518446	-1.56579	0.00980392	0.0415692	0.0275674	1918	tags=41%, list=13%, signal=36%	CCL22/CX3CL1/CCL5/CCL21/CCL26/CCR1/ANXA1/NBL1/SLAMF8/CCL4/CXCL12/IL6/TNFSF11/SERPINE1/PLA2G7/CCL19/CXCL10/AIF1/CCL8/CCL2/SLIT2/GREM1
GO_NEGATIVE_REGULATION_OF_CHROMOSOME_ORGANIZATION	108	0.345267	1.52636	0.00980392	0.0415692	0.0275674	4502	tags=45%, list=30%, signal=32%	PTTG1/MAD2L1/SET/CCNB1/APOBEC1/CDT1/CDC20/BUB1B/TOP2A/TTK/PIH1D1/FBXO5/AICDA/TRIP13/BUB1/CENPF/AURKB/ESPL1/ATAD2/PINX1/HMGA1/PARP1/RAD21/CTBP1/UCN/PLK1/HNRNPC/PAX5/XRCC3/HNRNPU/MCM2/PTTG2/BRCA1/DNMT1/HNRNPA1/NDC80/PIF1/BUB3/NBN/ATG5/RAD50/GEN1/PSMG2/MTF2/NOC2L/ZW10/XRCC1/RTEL1/NAT10
GO_RNA_EXPORT_FROM_NUCLEUS	104	0.374188	1.65027	0.00980392	0.0415692	0.0275674	5863	tags=51%, list=39%, signal=31%	SLBP/EIF5A/EIF4E/NPM1/NXF3/NMD3/SRRM1/GLE1/RAN/POLR2D/CPSF6/ZNF593/NOL6/NUP188/NUP35/SEH1L/NUP50/THOC7/RRS1/EIF4A3/RPS15/NUP54/ABCE1/NUP37/HNRNPA1/U2AF2/SMG7/RAE1/C12orf50/NUP88/NCBP1/IWS1/RBM15B/RBM26/EIF6/NUP85/DHX9/XPOT/SETD2/THOC1/NUP43/CPSF2/NXF5/SDAD1/FIP1L1/XPO1/THOC2/KHDRBS1/PCID2/NUP153/CPSF4/RNPS1/CPSF3
GO_RNA_MODIFICATION	104	0.344905	1.52112	0.00980392	0.0415692	0.0275674	6151	tags=60%, list=41%, signal=35%	APOBEC1/SEPHS2/DUS1L/AICDA/TRMT5/C9orf64/APOBEC2/TFB1M/WDR4/TRMT11/TRUB2/CDK5RAP1/PUSL1/GTPBP3/URM1/ADAT3/THUMPD3/RPUSD3/RPUSD1/TRUB1/FBL/NSUN6/MRM1/TRMT6/RBM15/MTO1/NSUN2/ADAD2/NSUN5/TFB2M/THG1L/MTFMT/RBM15B/ADARB2/TYW3/TRMU/APOBEC3D/A1CF/NAT10/PUS7L/PUS1/ALKBH1/OSGEP/AARS2/DUS4L/PUS10/METTL1/ADAD1/ELP3/NSUN4/ELP4/RPUSD4/TARBP1/RPUSD2/FTSJ1/JMJD6/THUMPD1/PARN/TRIT1/HSD17B10/EMG1/ANKRD16
GO_COLLATERAL_SPROUTING	22	-0.6412	-1.65917	0.00981767	0.0415692	0.0275674	3488	tags=59%, list=23%, signal=45%	IFRD1/NGF/RND2/NIN/EFNA5/ABL1/ULK2/CRABP2/EPHA7/LRP1/ZEB2/FGF13/SPP1
GO_DECIDUALIZATION	22	-0.640809	-1.65816	0.00981767	0.0415692	0.0275674	2171	tags=36%, list=14%, signal=31%	CTSB/STC2/STC1/PTN/PTGS2/SPP1/PTGIS/GJA1
GO_REGULATION_OF_INSULIN_LIKE_GROWTH_FACTOR_RECEPTOR_SIGNALING_PATHWAY	22	-0.639832	-1.65563	0.00981767	0.0415692	0.0275674	1574	tags=36%, list=11%, signal=33%	AR/CDH3/IGFBP5/IGF1/IGFBP4/IGFBP6/CILP/IGFBP3
GO_PHASIC_SMOOTH_MUSCLE_CONTRACTION	20	-0.647251	-1.64795	0.00983146	0.0415914	0.0275821	1812	tags=35%, list=12%, signal=31%	EDNRB/EDN1/DRD1/PTGER3/KIT/TACR2/HTR2B
GO_CARDIAC_MUSCLE_CELL_ACTION_POTENTIAL_INVOLVED_IN_CONTRACTION	48	-0.533131	-1.58619	0.00993789	0.0419686	0.0278323	2153	tags=40%, list=14%, signal=34%	SCN3B/KCND3/CACNA1C/KCNJ2/RYR2/KCNN2/KCNA5/CACNB2/KCNH2/CTNNA3/CACNA2D1/KCNE4/ANK2/GJC1/SCN4B/KCNJ8/CAV1/FLNA/GJA1
GO_POSITIVE_REGULATION_OF_PROTEIN_TYROSINE_KINASE_ACTIVITY	48	-0.533126	-1.58617	0.00993789	0.0419686	0.0278323	3697	tags=44%, list=25%, signal=33%	AFAP1L2/DVL2/PDGFB/DOCK3/EGF/ADRA2A/ADAM17/NCF1/EREG/DLG4/RELN/FYN/EPHA4/CCL5/NTRK2/GAS6/PRNP/CSF1R/NOX4/AGT/GREM1
GO_DNA_PACKAGING	111	0.36233	1.61806	0.01	0.0420121	0.0278611	3233	tags=43%, list=22%, signal=34%	NCAPG/SET/NCAPH/CCNB1/CENPK/NUSAP1/NPM1/CDCA5/ASF1B/NCAPG2/SMC2/TOP2A/HJURP/CENPA/OIP5/CENPM/AIFM1/CENPN/CHAF1B/SMC4/ITGB3BP/HELLS/HMGB2/CENPH/SRPK1/ANP32B/CHAF1A/BRD2/HMGA1/MCPH1/CHMP1A/PIWIL1/SPTY2D1/SOX9/CENPL/NCAPD2/MCM2/BANF2/NCAPD3/POLE3/GRWD1/HAT1/PARP10/PSME4/NASP/UBN1/IPO4/ACIN1
GO_MICROTUBULE_CYTOSKELETON_ORGANIZATION_INVOLVED_IN_MITOSIS	111	0.323292	1.44373	0.01	0.0420121	0.0278611	2171	tags=32%, list=14%, signal=28%	PRC1/RACGAP1/NEK2/MAD2L1/CCNB1/AURKA/SPC25/KIFC1/BIRC5/TACC3/CDC20/NUSAP1/NUF2/TTK/CENPA/TPX2/KIF11/STIL/CHMP4C/AURKB/VPS4B/ESPL1/RAB11A/KIF4A/CENPE/VCP/RAN/TUBG1/BCCIP/PAX6/MCPH1/WDR62/PLK1/DYNLT1/CHMP1A/CHMP2A
GO_MONOCARBOXYLIC_ACID_CATABOLIC_PROCESS	111	0.385147	1.71995	0.01	0.0420121	0.0278611	3051	tags=41%, list=20%, signal=33%	ALDH3A2/CYP4F12/CRYL1/SULT2A1/PEX7/SORD/ECHS1/DECR1/ABCD3/XYLB/AUH/PCK2/SCP2/ACOX3/DCXR/ACADS/ACAA1/FAAH/CPT2/PCCB/ETFDH/LDHD/HADH/MCAT/SLC27A2/AKR1A1/HACL1/ETFA/ACADVL/ACBD5/GLYATL2/ACADM/HSD17B4/DECR2/IVD/ACOX1/GCDH/SLC27A4/ACAT2/AMACR/ACOXL/PEX13/EHHADH/CPT1A/SLC25A17/CYP4F3
GO_POSITIVE_REGULATION_OF_FIBROBLAST_PROLIFERATION	47	-0.529213	-1.56779	0.01	0.0420121	0.0278611	2178	tags=34%, list=15%, signal=29%	EREG/PDGFD/ZMIZ1/WNT5A/SPHK1/WNT2/GAS6/FGF10/PDGFRA/IGF1/AQP1/FN1/PDGFRB/DDR2/PDGFC/AGT
GO_PROTON_TRANSMEMBRANE_TRANSPORT	111	0.338642	1.51228	0.01	0.0420121	0.0278611	2507	tags=31%, list=17%, signal=26%	ATP4A/TESC/SLC9A2/CYC1/COX7A2/SLC9A1/COX8A/STOML2/SLC4A11/COX7C/PPIF/COX6B1/CYB5A/ATP2A3/COX6A1/COX7B/NDUFS7/SLC9A3R1/COX4I1/SLC11A2/PHB2/SLC33A1/MFSD3/COX6C/COX5A/PARK7/COX5B/ATP6V0B/COX8C/C15orf48/COX15/SLC25A3/TCIRG1/CLCN3
GO_RNA_PHOSPHODIESTER_BOND_HYDROLYSIS	111	0.378234	1.68908	0.01	0.0420121	0.0278611	6006	tags=65%, list=40%, signal=39%	ISG20/ANG/PDE12/FEN1/EXOSC8/EXOSC7/TSEN54/ENDOG/POP1/RCL1/EXOSC4/PNPT1/EXOSC3/CNOT7/EXO1/ERN1/ANGEL1/POLR3K/PNLDC1/CPSF6/RNASEH2A/RPS21/PIWIL1/DBR1/ZNRD1/RPP40/ABT1/RRS1/RNASE4/DCPS/RNASE11/SND1/POP5/RNASEH2B/CNOT1/TOE1/PIWIL2/MRPL44/AZGP1/POP7/CSTF2/SLFN13/NCBP1/PAN3/POLR2I/NOB1/DIS3/RPP38/CNOT2/CNOT6/UTP20/EXOSC5/NUDT21/EXOSC2/NUDT16L1/RPP14/PPP1R8/CPSF2/APEX1/FIP1L1/XRN1/RPP25/EXOSC10/EXOSC6/C…
GO_DOPAMINE_RECEPTOR_SIGNALING_PATHWAY	37	-0.552788	-1.59181	0.0100629	0.0422398	0.0280121	2246	tags=35%, list=15%, signal=30%	GNG2/GNA14/GNAO1/PTGER1/GNB5/DRD1/LRRK2/GNAL/ADCY5/PALM/CAV2/FLNA/RGS4
GO_CRANIAL_NERVE_DEVELOPMENT	46	-0.538898	-1.58758	0.0100883	0.0423099	0.0280586	1517	tags=28%, list=10%, signal=25%	HOXB3/ADARB1/GLI3/HOXA1/SEMA3A/HOXA3/NRP2/NRP1/HOXB2/EGR2/SLC1A3/ISL1/MAFB
GO_NEURON_CELL_CELL_ADHESION	16	-0.689791	-1.68798	0.010101	0.0423268	0.0280698	2248	tags=62%, list=15%, signal=53%	NLGN2/ASTN1/NCAM2/NLGN4Y/NLGN1/NLGN4X/NINJ2/CNTN4/NRXN2/NRXN3
GO_RESPONSE_TO_ZINC_ION	48	0.420516	1.62565	0.0101523	0.042505	0.028188	927	tags=25%, list=6%, signal=24%	CA2/CRIP1/OTC/MT1E/CPS1/MT1G/MT1H/MT1F/APOBEC1/MT1X/TSPO/MT2A
GO_LYMPHOCYTE_MIGRATION	93	-0.457453	-1.48987	0.0101695	0.0425405	0.0282115	3361	tags=41%, list=22%, signal=32%	CCR2/CRKL/STK10/S100A7/PIK3CD/CXCL14/MYO1G/ADAM8/ADAM17/DOCK8/PADI2/CD99/CXCL11/CCL22/PIK3CG/ECM1/CX3CL1/ICAM1/WNT5A/CCL5/GATA3/CCL21/ITGA4/CCL26/CD200/CCL4/GAS6/CD99L2/MSN/CXCL12/CCL19/CXCL10/AIF1/JAM2/CCL8/CH25H/CCL2/APOD
GO_DNA_DEPENDENT_DNA_REPLICATION	112	0.472187	2.10795	0.0102041	0.0425753	0.0282346	4563	tags=59%, list=30%, signal=41%	CCNE2/PCNA/GINS2/GMNN/E2F8/POLQ/TIPIN/CDT1/FEN1/DBF4/E2F7/STOML2/GINS1/RFC4/BLM/GINS3/FBXO5/AICDA/MCM4/POLE2/RECQL4/RPA3/LIG1/RFC3/CDC6/POLA2/RAD51/DONSON/POLD1/MCM6/TIMELESS/BRCA2/CHTF18/HMGA1/MCM3/DNA2/POLE/MCM10/POLD3/BAZ1A/DNAJA3/MCM5/RFC2/MCM2/MCM7/CDC7/GINS4/WDHD1/POLE3/RECQL5/WDR18/PNKP/ATAD5/SSBP1/NBN/PRIM1/GEN1/EME1/WRN/DACH1/RFC5/EME2/ZRANB3/RTEL1/RPA4/RFWD3
GO_PROTEIN_LOCALIZATION_TO_ENDOPLASMIC_RETICULUM	112	0.428954	1.91495	0.0102041	0.0425753	0.0282346	4247	tags=58%, list=28%, signal=42%	PDIA2/SPCS1/RPL29/RPL14/RPLP0/RPL7/RPL8/RPL34/RPS7/HSPA5/RPL23A/RPS24/SEC16A/SEC61G/RPS5/RPL9/PMM2/KDELR1/INSIG1/SPCS3/RPL22/RPS19/KDELR2/RPL37A/RPS18/RPL30/RPS28/RPL35/RPS4X/RPL32/RPS21/RPS17/RPS23/SEC61B/SPCS2/RPL12/RPS6/SSR3/RPS15/RER1/SRP68/RPL37/RAB10/RPS16/RPL39/RPL38/RPL24/SGTA/RPS29/RPL27/RPL41/SRP72/UBA52/RPL6/RPL27A/RPS10/RPL11/RPL10A/RPS15A/RPLP2/ZFAND2B/RPS12/RPS27/SRP9/RPS3
GO_TRANSLATIONAL_ELONGATION	112	0.544525	2.43088	0.0102041	0.0425753	0.0282346	4034	tags=66%, list=27%, signal=49%	MRPS35/MRPS25/EIF5A/MRPL16/MRPL3/MRPL23/MRPL52/MRPS18A/MRPL50/MRPL1/MRPL14/AURKAIP1/MRPL4/MRPL35/MRPL27/MRPS34/MRPS33/MRPL37/MRPL15/MRPS30/GFM1/MRPL13/MRPS22/MRPL48/MRPL22/MRPS36/MRPL17/MRPL54/MRPL12/TUFM/RPL30/MRPL39/MRPS17/MRPL38/SECISBP2/MRPL42/MRPL41/MRPL30/MRPL51/MRPS12/ERAL1/SEPSECS/MRPS31/MRPS5/TSFM/MRPL32/MRPL47/MRPL21/MRPL34/EEF1A1/MRPS2/MRPL46/EIF4A3/MRPS28/EEF1D/MRPS7/MRPL49/MRPL2/EEF1…
GO_POSITIVE_REGULATION_OF_LYMPHOCYTE_DIFFERENTIATION	89	-0.465919	-1.50497	0.0102506	0.0427327	0.028339	3453	tags=43%, list=23%, signal=33%	TNFSF9/RARA/IL15/ATP11C/IL4R/MALT1/INPP5D/IFNG/BTK/ADAM8/CD74/CD83/LILRB4/STAT5B/PTPRC/ZMIZ1/RUNX3/NCKAP1L/MMP14/FLT3LG/GATA3/TGFBR2/ZBTB16/IL7R/ANXA1/GLI3/ITPKB/BCL6/GLI2/NLRP3/SOCS5/HLX/LILRB2/GAS6/CD86/CCL19/AXL/TNFSF4
GO_NEGATIVE_REGULATION_OF_SECRETION	192	-0.408779	-1.4176	0.0103199	0.0429849	0.0285063	2188	tags=25%, list=15%, signal=22%	RAB11FIP3/CRHBP/GBP1/BMP8A/TNFAIP3/IL13RA2/SYTL4/CX3CL1/PLA2R1/TNFRSF1B/FRMD4A/CD84/GNAI2/CD300A/TLR8/CD34/TNFRSF4/ANXA1/HMOX1/KLF7/NLRP3/CD200/ANXA5/F2R/C1QTNF3/SRGN/EDN1/GAS6/CARTPT/ANGPT1/PTGER3/RSAD2/FCGR2B/OXTR/MAOB/LILRB1/IRS1/INHBB/SYT11/IL33/FN1/SFRP1/TACR2/FOXF1/APOE/LRRC32/INHBA/GJA1
GO_ESTABLISHMENT_OR_MAINTENANCE_OF_CELL_POLARITY	196	-0.404813	-1.40277	0.0103413	0.043015	0.0285262	2951	tags=31%, list=20%, signal=25%	DCTN1/KANK1/DOCK8/PAFAH1B1/PARVB/SPRY2/PARD6G/PARD3B/MAPKAP1/RHOBTB1/MPP7/MAP4/DLG5/ROCK1/SPRY1/MYO9A/NUMA1/NCKAP1L/MYH9/FRMD4A/ITGB1/RAB11FIP2/WNT5A/TEK/GATA3/ALPK2/CCL21/FAM89B/PARVG/LIN7A/VANGL2/DOCK2/CDH5/RND3/WNT11/DST/GSN/AMOTL2/UST/CCL4/ILK/MSN/RHOJ/FGF10/RHOQ/PARVA/AMOTL1/MAP2/RHOB/CCL19/FEZ1/FSCN1/AQP1/RHOBTB3/CLIC4/FGF13/JAM3/MAP1B/FOXF1/CAP2/GJA1
GO_REGULATION_OF_RESPONSE_TO_DRUG	84	-0.474063	-1.51844	0.0103448	0.043015	0.0285262	2210	tags=26%, list=15%, signal=22%	PINK1/PSAP/SYT1/SYT13/GPR37/RETN/GAL/HGF/HTR2A/DRD1/LRRK2/CXCL12/PALM/CAV2/SYT11/CHRNA3/OSR1/ATP1A2/TACR2/RGS2/RGS4/AGT
GO_REGULATION_OF_PROTEIN_TYROSINE_KINASE_ACTIVITY	80	-0.487851	-1.55426	0.0103687	0.0430773	0.0285675	3747	tags=41%, list=25%, signal=31%	SHC1/NCK2/AFAP1L2/DVL2/PDGFB/DOCK3/GPRC5A/EGF/HYAL2/ADRA2A/ADAM17/NCF1/CBL/EREG/PTPRC/DLG4/RELN/DUSP22/ERRFI1/FYN/EPHA4/CCL5/NTRK2/SH3BP5/SOCS5/GAS6/PRNP/CSF1R/CAV1/THY1/NOX4/AGT/GREM1
GO_LOCOMOTORY_BEHAVIOR	177	-0.400381	-1.38211	0.010395	0.0431132	0.0285913	3129	tags=29%, list=21%, signal=24%	SLITRK6/APBA2/EGR1/MECP2/DDHD2/GAD1/NKX2-1/HTRA2/GAA/PAFAH1B1/SNCA/ID2/SOBP/PPP3CB/APH1B/NOVA1/SNAP25/RASD2/GPR88/DLG4/NAV2/PSAP/NTAN1/LGI4/CHL1/GPR37/GNAO1/EPHA4/DPP4/MYO5A/ARRDC3/FZD4/ANKH/DRD1/LRRK2/ZFHX3/ADCY5/PPT1/KCND2/NPY1R/CXCL12/PENK/PBX3/UCHL1/CHRNA3/NEGR1/TMOD1/GLRB/MEIS1/ATP1A2/APOE/ALDH1A3
GO_NEGATIVE_REGULATION_OF_DEFENSE_RESPONSE	183	-0.405119	-1.40124	0.010395	0.0431132	0.0285913	2403	tags=24%, list=16%, signal=20%	SAMHD1/NR1D2/ADCY7/RORA/PTPRC/GRN/TNFAIP3/ADCYAP1/ACP5/CX3CL1/TNFRSF1B/ETS1/GPX1/TEK/GATA3/LRFN5/CDH5/WFDC1/NLRP3/SOCS5/CD200/SIRPA/SLAMF8/HGF/C1QTNF3/IFI16/HAVCR2/FCGR2B/CALCRL/VSIG4/LILRB1/SYT11/IGF1/TNFAIP6/ISL1/A2M/HTRA1/FOXF1/APOE/FGL2/PTGIS/SERPINF1/SERPING1/APOD
GO_POSITIVE_REGULATION_OF_PLASMA_MEMBRANE_BOUNDED_CELL_PROJECTION_ASSEMBLY	77	-0.478548	-1.52249	0.0104167	0.0431294	0.0286021	2337	tags=27%, list=16%, signal=23%	WASF2/SRF/HDAC4/DNM3/NLGN1/GPM6A/CCL21/P2RX7/TGFBR1/DOCK11/RHOQ/PALM/CCL19/AUTS2/NRP1/FSCN1/DZIP1/KIT/CDC42EP3/TGFB3/DPYSL3
GO_REGULATION_OF_JUN_KINASE_ACTIVITY	77	-0.476635	-1.5164	0.0104167	0.0431294	0.0286021	2848	tags=30%, list=19%, signal=24%	MAP3K6/TIAM1/PKN1/MAP4K5/SPAG9/TAOK1/SASH1/EPHA4/WNT5A/MAP3K12/VANGL2/DVL3/FZD4/EDN1/MDFIC/TNFSF11/CCL19/ZEB2/SFRP1/ROR2/NRK/DKK1/SFRP2
GO_REGULATION_OF_PROTEIN_POLYMERIZATION	175	-0.403847	-1.3922	0.0104712	0.0433184	0.0287274	2951	tags=33%, list=20%, signal=27%	SPTAN1/MECP2/DCTN1/NIN/ARPC4/KANK1/ARPC1B/SNCA/TMOD2/NCK1/PLEKHG2/CLIP1/MYO1C/WAS/ARHGAP28/ADD1/MAPRE3/FER/ABL1/ABI2/PINK1/SPTBN1/FES/NUMA1/NCKAP1L/ICAM1/ARL2/PREX1/FCHSD2/CCL21/GMFG/ESAM/JMY/CCL26/HCK/CDH5/PAK3/GSN/EVL/HCLS1/MAGEL2/NAV3/MYADM/MAP2/DBN1/SPIRE1/WASF1/FHOD3/RDX/TMOD1/CDC42EP3/STMN2/MAP1B/ELN/PFN2/CLIP3/SLIT2/LMOD1
GO_SIGNAL_TRANSDUCTION_INVOLVED_IN_CELLULAR_RESPONSE_TO_AMMONIUM_ION	73	-0.481967	-1.52241	0.0104895	0.0433572	0.0287532	3054	tags=32%, list=20%, signal=25%	RGS10/CHRM2/PLCB1/GNA15/HRH1/GNG2/GNA14/GNAO1/PTGER1/GNB5/GNAI2/LYPD1/HTR2A/DRD1/LRRK2/GNAL/ADCY5/PALM/CAV2/CHRNA3/FLNA/RGS4/HTR2B
GO_REGULATION_OF_MESODERM_DEVELOPMENT	14	-0.712092	-1.69882	0.0105105	0.0434072	0.0287863	122	tags=29%, list=1%, signal=28%	FGFR1/DKK1/GJA1/SFRP2
GO_PROTEIN_LOCALIZATION_TO_MITOCHONDRION	115	0.332962	1.49216	0.0105263	0.0434356	0.0288051	3662	tags=40%, list=24%, signal=30%	SFN/UQCRC2/HSP90AA1/TSPO/FZD5/GRPEL1/TFDP1/TOMM40/HK2/SREBF1/CHCHD4/DNAJC15/MIPEP/E2F1/PPP1R13B/MTCH2/TIMM17A/TIMM9/YWHAZ/HSPD1/PPP3R1/PMPCB/GZMB/TOMM22/TIMM13/HAX1/MICALL2/TOMM34/PMPCA/BAX/YWHAE/TIMM8B/UBE2D3/ARIH2/DNAJA1/PARL/HUWE1/NDUFA13/TIMM44/UBL4B/TIMM10/SREBF2/BAD/PMAIP1/YWHAB/COX18
GO_CARBOHYDRATE_DERIVATIVE_CATABOLIC_PROCESS	166	-0.412998	-1.41583	0.0105485	0.0434903	0.0288414	2205	tags=23%, list=15%, signal=20%	MGAT1/IDS/PDE10A/PSAP/NPL/SDC3/PDE4B/HSPG2/ARSB/PDE2A/NAGK/ADAMTS12/TGFB1/FBXO17/CSPG4/GNPDA2/PDE5A/DPYD/PDE7B/PDE8B/GPC1/KERA/CDA/FMOD/GPC6/FGF2/GPC3/PDE9A/RENBP/NUDT11/PDE1A/SDC2/PRELP/DCN/LUM/BGN/VCAN/OMD/OGN
GO_PROTEIN_KINASE_A_SIGNALING	29	-0.594913	-1.63463	0.010582	0.0435914	0.0289085	3194	tags=48%, list=21%, signal=38%	PDE4A/ADRB2/LCP1/AKAP7/GCG/PRKACB/PDE10A/RAMP3/MYOM1/GAL/PJA2/LRRK2/RDX/AKAP12
GO_HEART_TRABECULA_MORPHOGENESIS	28	-0.587946	-1.60225	0.0106383	0.0437862	0.0290377	2337	tags=50%, list=16%, signal=42%	SRF/FHL2/TEK/HEY2/UBE4B/TGFB2/TGFBR1/HEY1/ADAMTS1/NOG/ENG/TGFBR3/RBP4/HEG1
GO_DIGESTION	116	0.454794	2.03326	0.0107527	0.0439164	0.029124	1453	tags=28%, list=10%, signal=25%	GKN1/TFF2/PGC/VSIG1/TFF1/MUC6/ABCG5/AQP5/SI/PBLD/CAPN9/PRSS3/MGAM/SST/PLS1/LIMA1/PNLIPRP2/GUCA2B/STK39/KCNN4/FABP2/SLC22A5/SERPINA3/LDLR/ABCG8/SLC2A2/CHIA/MOGAT2/HIP1R/CCKBR/NMU/NPC1L1
GO_NUCLEOSIDE_BISPHOSPHATE_METABOLIC_PROCESS	116	0.328828	1.4701	0.0107527	0.0439164	0.029124	3598	tags=43%, list=24%, signal=33%	SULT1C2/SUCLG2/ELOVL6/SULT2A1/BPNT1/ACSM3/SULT1B1/ACOT11/MCCC2/GSTZ1/OXSM/HMGCS1/SLC35B3/HMGCR/DBI/COASY/DGAT1/HMGCL/ACSS2/PDHA1/SUCLG1/HSD17B4/MVK/ACSS1/PANK1/PDK1/ACSF3/PDHA2/HSD17B8/GCDH/PPCS/DLAT/ACSBG2/SULT1A2/ACSL3/PDHX/SCD/DLD/PMVK/ACOT7/PANK3/ABHD14B/SULT1A1/FASN/PPCDC/ACSBG1/DLST/MLYCD/ACSM2B/ACSM1
GO_CELL_MIGRATION_IN_HINDBRAIN	13	-0.718654	-1.6827	0.0107692	0.0439164	0.029124	2594	tags=62%, list=17%, signal=51%	POU4F1/RERE/TTBK2/ITGB1/ARL13B/SEMA4C/LEF1/FLNA
GO_CHONDROCYTE_PROLIFERATION	13	-0.704105	-1.64863	0.0107692	0.0439164	0.029124	2114	tags=62%, list=14%, signal=53%	MMP16/MMP14/STC1/SIX2/BMPR2/BMPR1B/DDR2/COMP
GO_NEGATIVE_REGULATION_OF_NITRIC_OXIDE_METABOLIC_PROCESS	13	-0.713653	-1.67099	0.0107692	0.0439164	0.029124	1987	tags=62%, list=13%, signal=53%	ACP5/WDR35/CD34/RGN/SIRPA/ATP2B4/CAV1/PTGIS
GO_NEGATIVE_REGULATION_OF_PLATELET_DERIVED_GROWTH_FACTOR_RECEPTOR_SIGNALING_PATHWAY	13	-0.704793	-1.65024	0.0107692	0.0439164	0.029124	2823	tags=54%, list=19%, signal=44%	SNCA/PTGIR/PTPN12/NDRG4/LRP1/MYOCD/APOD
GO_NEGATIVE_REGULATION_OF_SMOOTH_MUSCLE_CONTRACTION	13	-0.718953	-1.68339	0.0107692	0.0439164	0.029124	1447	tags=46%, list=10%, signal=42%	DOCK4/PRKG1/CALCRL/PTGS2/RGS2/KCNMA1
GO_REGULATION_OF_EXTRACELLULAR_MATRIX_ASSEMBLY	13	-0.716004	-1.67649	0.0107692	0.0439164	0.029124	1483	tags=46%, list=10%, signal=42%	HAS2/TGFB1/PHLDB2/EMILIN1/ANTXR1/AGT
GO_REGULATION_OF_FIBRINOLYSIS	13	-0.715256	-1.67474	0.0107692	0.0439164	0.029124	829	tags=31%, list=6%, signal=29%	THBD/SERPINE1/THBS1/FAP
GO_REGULATION_OF_HIGH_VOLTAGE_GATED_CALCIUM_CHANNEL_ACTIVITY	13	-0.718456	-1.68223	0.0107692	0.0439164	0.029124	2724	tags=62%, list=18%, signal=50%	REM1/DYSF/CACNB3/PDE4B/CACNB2/CACNA2D1/RRAD/GEM
GO_REGULATION_OF_RESPIRATORY_GASEOUS_EXCHANGE_BY_NERVOUS_SYSTEM_PROCESS	13	-0.709578	-1.66144	0.0107692	0.0439164	0.029124	2050	tags=62%, list=14%, signal=53%	GSX2/NLGN2/MECP2/NLGN1/GLS/PBX3/TSHZ3/ATP1A2
GO_CHROMATIN_REMODELING	122	0.311876	1.441	0.0108696	0.0442514	0.0293462	3102	tags=30%, list=21%, signal=24%	FOXA1/PTMA/MYB/SMARCD2/CENPK/HDAC1/NPM1/TOP1/HJURP/CENPA/OIP5/PIH1D1/CENPM/CENPN/ITGB3BP/HELLS/CENPH/MTA2/RUVBL2/HMGA1/ACTB/PIWIL1/SPTY2D1/SOX9/DR1/HNRNPC/CENPL/BAZ1A/SMARCC1/ZBTB7A/ACTL6A/CHD1L/NPM3/POLE3/SMARCD1/PSME4/NASP
GO_KERATINIZATION	128	0.406293	1.91262	0.0108696	0.0442514	0.0293462	5328	tags=59%, list=36%, signal=39%	SFN/SPRR1B/KRT20/KRT24/SPINK5/KRT6A/KRT16/KRT8/PRSS8/DSG2/DSG4/KRTAP4-4/DSC2/SPINK6/KRT2/SPRR3/KRTAP17-1/DSP/KRT13/KRT19/KRT5/DSG1/SHARPIN/KRT37/CAPN1/KRT36/KRTAP19-3/KRT18/KRTAP13-1/EVPL/KRT4/KRT15/KRTAP9-8/DSG3/PCSK6/KRTAP9-4/ST14/KRTAP1-3/KRT9/KRT75/PKP2/KRTAP4-2/PKP3/KLK5/PERP/KRTAP1-5/CAPNS1/KRT33A/KRTAP5-9/PKP1/KRT82/LCE1E/CSTA/KRT10/KRTAP11-1/KRT32/KRT76/KRT73/KRTAP8-1/KRT85/KRT25/KRTAP9-3…
GO_RESPONSE_TO_CALCIUM_ION	135	-0.4229	-1.42759	0.010917	0.0444075	0.0294497	2488	tags=27%, list=17%, signal=23%	DPEP1/ADD1/GDI1/MEF2A/PTGES/RYR3/CRHBP/SUCNR1/SYT1/SYT13/NLGN1/KCNMB4/SEC31A/WNT5A/RYR2/NEDD4/ITPKB/CPNE2/ANXA5/P2RX7/TXNIP/EDN1/CPNE8/PENK/MEF2C/PRKAA2/ALOX5AP/SYT11/CLIC4/TRPC1/CAV1/THBS1/KCNMB1/PKD2/KCNMA1/SPARC/CASQ2
GO_TELOMERE_ORGANIZATION	124	0.436819	2.02279	0.010989	0.0446629	0.0296191	3525	tags=40%, list=24%, signal=31%	CCNE2/PCNA/NEK2/FEN1/HSP90AA1/MAPK15/RFC4/BLM/POLE2/RECQL4/RPA3/AURKB/RFC3/PTGES3/POLA2/RAD51/CCT5/PINX1/POLD1/CCT6A/EXO1/BRCA2/PARP1/DNA2/POLE/MAPK3/HNRNPC/POLD3/XRCC3/CCT8/RFC2/HNRNPU/CCT2/DCLRE1A/SMC5/USP7/POLE3/DOT1L/PARP3/HNRNPD/HUS1/HNRNPA1/CCT4/HUS1B/CCT7/PNKP/CTNNB1/PIF1/TELO2/SMG7
GO_POSITIVE_REGULATION_OF_CHEMOKINE_PRODUCTION	53	-0.517414	-1.56348	0.0110159	0.0447349	0.0296668	2001	tags=32%, list=13%, signal=28%	ADCYAP1/WNT5A/CLEC7A/TSLP/HMOX1/HAVCR2/POSTN/IL6/TLR4/LRP1/TLR2/LPL/TLR7/CSF1R/IL33/AIF1/TWIST1
GO_RESPONSE_TO_STEROID_HORMONE	343	-0.378058	-1.34912	0.0110331	0.0447673	0.0296883	2382	tags=22%, list=16%, signal=19%	NR1D2/HNMT/BCL2/ACTA1/TAF7/RORA/UFSP2/THRB/PTAFR/GPAM/FHL2/PCK1/ADCYAP1/ERRFI1/S100B/CRY2/ICAM1/CALCOCO1/TGFBR2/AR/NEDD4/TGFB1/ANXA1/ZFP36L1/STC1/PAPPA/RAMP2/PGR/BMP4/TGFB2/CYBB/TXNIP/SLIT3/EDN1/PTN/KLF9/NR3C1/IL6/OXTR/PAM/MAOB/YAP1/TFPI/TLR2/NR2F2/ENG/LEF1/CLDN1/TCF21/COL1A1/PMEPA1/NR2F1/AQP1/DAB2/FIBIN/AIF1/KANK2/LMO3/CDO1/SFRP1/LOX/ATP1A2/PTGS2/TGFB3/ISL1/FBXO32/CAV1/BCHE/LBH/SPP1/THBS1/TGFB1I…
GO_IN_UTERO_EMBRYONIC_DEVELOPMENT	322	-0.378195	-1.34673	0.0110664	0.044865	0.0297531	2526	tags=23%, list=17%, signal=19%	KIDINS220/SMO/ADD1/MDFI/PCDH12/SRF/DSC3/RDH10/MGAT1/GNA12/MYO1E/PELO/TCTN1/FGFR1/ZMIZ1/MYH9/VASH2/ITGB1/SKIL/GATA3/HEY2/SNAI1/PLCG1/MIB1/TGFBR2/AR/TIE1/ACVR1/GLI3/ACVRL1/SOX17/ZFP36L1/ADCY9/ARNT2/VASH1/CHST11/GLI2/RTN4/NOTCH2/EDN1/WNT2/TGFBR1/HEY1/CEBPA/CEBPB/SOX18/ANGPT1/ADAMTS3/PTCH1/SH3PXD2A/PDGFRA/CDKN1C/DBN1/NOG/NR2F2/LEF1/IGF1/CMTM3/HEG1/SALL4/TMEM100/TWIST1/TGFB3/HAND2/NXN/NRK/EDNRA/ZFPM2/…
GO_NEGATIVE_REGULATION_OF_PEPTIDE_SECRETION	111	-0.436074	-1.44559	0.0110865	0.044909	0.0297822	2188	tags=30%, list=15%, signal=26%	RAB11FIP3/CRHBP/GBP1/BMP8A/TNFAIP3/SYTL4/CX3CL1/FRMD4A/TLR8/CD34/TNFRSF4/ANXA1/KLF7/NLRP3/CD200/ANXA5/F2R/C1QTNF3/SRGN/GAS6/CARTPT/ANGPT1/RSAD2/FCGR2B/LILRB1/IRS1/INHBB/SYT11/IL33/FN1/SFRP1/APOE/LRRC32
GO_PROTEIN_TETRAMERIZATION	120	0.31753	1.44287	0.0111111	0.0449713	0.0298236	1933	tags=28%, list=13%, signal=24%	RRM2/AQP5/ACPP/TK1/REG1A/AQP10/DECR1/TRPA1/SHMT2/DCXR/AQP2/MAT1A/AQP4/ALDOA/PPAT/FBP1/HMGCR/GRIN2B/CTH/RRM1/OSBPL2/ALDH9A1/HMGCL/VASP/RPS19/CD79A/GNMT/SHMT1/HPRT1/CPSF6/IMPDH2/B2M/FARSA
GO_REGULATION_OF_EXCRETION	22	-0.632988	-1.63792	0.0112202	0.0453634	0.0300836	2227	tags=41%, list=15%, signal=35%	NPR1/EDNRB/GNAI2/STC1/EDN1/CORIN/AGTR1/TAC1/AGT
GO_MITOCHONDRIAL_TRANSLATION	117	0.63694	2.83991	0.011236	0.0453634	0.0300836	3469	tags=67%, list=23%, signal=52%	MRPS35/MRPS25/MRPL16/GFM2/MRPL3/SHMT2/MTG1/C1QBP/MRPL23/MRPL52/MRPS18A/MRPL50/NDUFA7/MRPL1/MTRF1/MRPL14/AURKAIP1/MRPL4/MRPL35/MRPL27/MRRF/MRPS34/MRPS33/MRPL37/MRPL15/MRPS30/GFM1/MRPL13/MRPS22/IARS2/MRPL48/MTIF3/MTIF2/MRPL22/MRPS36/MRPL17/MRPL54/MRPL12/LRPPRC/YARS2/DARS2/GATC/TUFM/MRPL39/MRPS17/TRUB2/MRPL38/MRPL42/MRPL41/WARS2/LARS2/MRPL30/CDK5RAP1/MRPL51/MRPS12/ERAL1/MRPS31/SARS2/MRPS5/EARS2/TSFM…
GO_TRNA_METABOLIC_PROCESS	126	0.46948	2.17608	0.011236	0.0453634	0.0300836	6038	tags=69%, list=40%, signal=42%	VARS2/EXOSC8/EXOSC7/SEPHS2/DUS1L/PPA2/TSEN54/LSM6/TRMT5/C9orf64/POP1/GRSF1/EEF1E1/ZBTB8OS/EXOSC3/IARS2/WDR4/YARS2/POLR3K/TRMT11/DARS2/GATC/FARSA/WARS2/LARS2/CDK5RAP1/PUSL1/MARS2/SEPSECS/SARS2/GTPBP3/EARS2/HARS2/LAGE3/RPP40/URM1/ADAT3/THUMPD3/FARS2/TRUB1/NSUN6/TRMT6/POP5/MTO1/TRNT1/NSUN2/FARSB/THG1L/DDX1/PPA1/POP7/CSTF2/SLFN13/MTFMT/TYW3/TRPT1/TRMU/QRSL1/NARS2/RPP38/NAT10/PUS1/EXOSC2/ALKBH1/OSGEP/…
GO_UTERUS_DEVELOPMENT	19	-0.657187	-1.66021	0.0112676	0.0454038	0.0301104	2055	tags=47%, list=14%, signal=41%	HOXA11/STRA6/HOXA10/WNT5A/GATA3/TGFB2/CDKN1C/RBP4/MYOCD
GO_CRANIAL_NERVE_STRUCTURAL_ORGANIZATION	10	-0.748472	-1.63093	0.0112721	0.0454038	0.0301104	1333	tags=50%, list=9%, signal=46%	SEMA3A/NRP2/NRP1/HOXB2/EGR2
GO_LEUKOCYTE_APOPTOTIC_PROCESS	98	-0.448839	-1.46914	0.011274	0.0454038	0.0301104	2038	tags=30%, list=14%, signal=26%	GPAM/TSC22D3/KITLG/WNT5A/CCL5/CCL21/NOD2/IL7R/SLC39A10/ANXA1/GLI3/ITPKB/BCL6/MERTK/BMP4/P2RX7/GIMAP8/CCR5/HCLS1/GAS6/CDKN2A/CXCL12/IL6/MEF2C/CCL19/LILRB1/AXL/FCER1G/IRS2
GO_COENZYME_BIOSYNTHETIC_PROCESS	119	0.324276	1.463	0.0113636	0.0456139	0.0302497	3845	tags=52%, list=26%, signal=39%	ELOVL6/IDH2/GSTZ1/RFK/MAT1A/MOCOS/FDXR/COQ2/SPR/COQ3/SLC5A8/NDUFA9/COASY/MTHFD1/PCBD2/AKR1A1/GART/ACSS2/PDHA1/PNPO/DHFR/GCH1/COQ9/NADSYN1/GPHN/ACSS1/PDSS2/TPK1/PANK1/PDK1/COQ7/ACSF3/PDHA2/HSD17B8/GCDH/NUDT12/PPCS/DLAT/NADK/ACSBG2/PDSS1/ACSL3/PDHX/SCD/DLD/ACOT7/PANK3/FASN/PARP10/NFS1/SLC25A16/FPGS/NMNAT1/PPCDC/ACSBG1/MLYCD/MTHFD1L/QDPR/PTS/PDXK/UBIAD1/LIAS
GO_MEMBRANE_REPOLARIZATION	41	-0.54772	-1.59727	0.0113636	0.0456139	0.0302497	2147	tags=37%, list=14%, signal=31%	KCND3/CACNB3/KCNJ2/KCNN2/KCNA5/KCNH2/CACNA2D1/KCNE4/ANK2/SCN4B/ATP1A2/KCNJ8/CAV1/FLNA/CASQ2
GO_MITOTIC_SISTER_CHROMATID_SEGREGATION	127	0.560639	2.60952	0.0113636	0.0456139	0.0302497	2857	tags=46%, list=19%, signal=38%	NCAPG/PTTG1/PRC1/ZWINT/RACGAP1/NEK2/MAD2L1/NCAPH/CCNB1/KIFC1/CDT1/TACC3/CDC20/KIF2C/CENPK/NUSAP1/SPAG5/CDCA5/BUB1B/NUF2/SMC2/TTK/PDS5A/FBXO5/TRIP13/BUB1/SMC4/CDCA8/CHMP4C/KIF18A/CENPF/AURKB/CDC6/VPS4B/KIF14/ESPL1/PINX1/RAB11A/KIF4A/CENPE/RAN/TUBG1/RAD21/KIF18B/PLK1/CHMP1A/CHMP2A/KATNB1/XRCC3/CHMP7/PSRC1/HNRNPU/NCAPD2/SEH1L/PTTG2/RRS1/NCAPD3/SMC5/NEK6
GO_SPINDLE_ORGANIZATION	127	0.307919	1.43322	0.0113636	0.0456139	0.0302497	2171	tags=29%, list=14%, signal=25%	PRC1/RACGAP1/NEK2/CCNB1/AURKA/SPC25/KIFC1/BIRC5/TACC3/CDC20/ASPM/SPAG5/CEP72/NUF2/TTK/MAPK15/TPX2/FBXO5/KIF11/STIL/CHMP4C/AURKB/VPS4B/ESPL1/RAB11A/KIF4A/CENPE/VCP/RAN/TUBG1/BCCIP/TRIM36/WDR62/PLK1/RNF4/CHMP1A/CHMP2A
GO_REGULATION_OF_POSTSYNAPSE_ORGANIZATION	87	-0.469956	-1.51034	0.0114943	0.0461002	0.0305722	2905	tags=38%, list=19%, signal=31%	PDLIM5/PAFAH1B1/TIAM1/IL1RAP/ARHGAP22/LRRTM2/ABI2/DNM3/PTPRD/RELN/NLGN1/CAPRIN2/BHLHB9/FYN/EPHA4/WNT5A/SSH1/SHANK3/PAK3/GAP43/LILRB2/SRGN/HCLS1/PTN/LRRK2/NRCAM/CDH2/EPHA7/NRP2/FCGR2B/PRNP/DBN1/APOE
GO_INTERFERON_GAMMA_BIOSYNTHETIC_PROCESS	17	-0.67944	-1.67755	0.0115108	0.0461285	0.030591	1752	tags=41%, list=12%, signal=36%	CLEC7A/TLR8/CD276/EBI3/LILRB1/TLR7/INHBA
GO_MEMBRANE_DEPOLARIZATION_DURING_ACTION_POTENTIAL	36	-0.559608	-1.59577	0.0115237	0.0461422	0.0306	2915	tags=42%, list=19%, signal=34%	CACNA1H/GJA5/SCN9A/SCN3B/CACNA1C/KCNJ2/SLMAP/SLC8A1/CACNB2/KCNH2/CACNA2D1/ANK2/SCN4B/SCN7A/ATP1A2
GO_RELAXATION_OF_CARDIAC_MUSCLE	16	-0.68553	-1.67756	0.011544	0.0461476	0.0306036	1847	tags=44%, list=12%, signal=38%	PDE4B/KCNJ2/SLC8A1/PDE5A/ATP1A2/RGS2/PLN
GO_VOCALIZATION_BEHAVIOR	16	-0.686476	-1.67987	0.011544	0.0461476	0.0306036	2248	tags=50%, list=15%, signal=43%	NLGN4Y/DLG4/NLGN4X/SHANK3/FOXP2/SRPX2/NRXN2/NRXN3
GO_SULFUR_COMPOUND_BIOSYNTHETIC_PROCESS	169	-0.403826	-1.38637	0.0115911	0.046298	0.0307034	1944	tags=23%, list=13%, signal=20%	ACSL1/CHST6/CHST1/MTR/GSTA4/PAPSS2/ST3GAL4/CHST11/DSEL/CSPG4/UST/CHSY1/ST3GAL1/PDK4/CHST14/CHST13/CHST7/PPT1/ANGPT1/BHMT2/GSTT1/KERA/FMOD/CSGALNACT1/CHSY3/CSGALNACT2/ELOVL5/DSE/CDO1/CHST3/ELOVL4/PRELP/DCN/LUM/GGT5/BGN/VCAN/OMD/OGN
GO_CYTOKINESIS	135	0.28281	1.34298	0.0116279	0.0463307	0.0307251	2354	tags=29%, list=16%, signal=25%	PRC1/RACGAP1/E2F8/SPIRE2/AURKA/ECT2/NUSAP1/E2F7/CENPA/CEP55/PDCD6IP/PLK4/KIF20A/JTB/CHMP4C/AURKB/CDC6/TTC19/VPS4B/KIF14/BIN3/CXCR5/ESPL1/OR1A2/CDC25B/RAB11FIP4/RAB11A/KIF4A/BRCA2/GIPC1/MYO19/PRPF40A/TRIM36/MRGPRX2/PLK1/CHMP1A/CHMP2A/ANLN/CHMP7
GO_DNA_INTEGRITY_CHECKPOINT	132	0.366972	1.72871	0.0116279	0.0463307	0.0307251	3830	tags=39%, list=26%, signal=30%	MUC1/SFN/PCNA/E2F8/CCNB1/AURKA/TIPIN/CDT1/DTL/E2F7/TOP2A/BLM/TFDP1/TOPBP1/CDK5RAP3/WDR76/GTSE1/CRADD/TRIAP1/CDC6/E2F1/DONSON/CHEK1/BRIP1/CNOT7/BRCC3/TIMELESS/INTS7/CDC25C/DNA2/E2F4/PLK1/MDM2/RAD17/BAX/BRCA1/CLSPN/USP28/DOT1L/CUL4A/HUS1/RNASEH2B/CNOT1/HUS1B/ZNF385A/FZR1/TIPRL/CCND1/RINT1/NBN/RPS27L/TAOK3
GO_MITOCHONDRIAL_GENE_EXPRESSION	135	0.604435	2.87029	0.0116279	0.0463307	0.0307251	4034	tags=69%, list=27%, signal=51%	MRPS35/MRPS25/MRPL16/GFM2/MRPL3/SHMT2/MTG1/C1QBP/MRPL23/MRPL52/MRPS18A/MRPL50/NDUFA7/MRPL1/MTRF1/MRPL14/AURKAIP1/MRPL4/TRMT5/PPARGC1B/MRPL35/MRPL27/MRRF/MRPS34/MRPS33/MRPL37/MRPL15/MRPS30/PNPT1/GFM1/MRPL13/SUPV3L1/MRPS22/IARS2/MRPL48/MTIF3/MTIF2/MRPL22/MRPS36/MRPL17/MRPL54/MRPL12/LRPPRC/YARS2/DARS2/GATC/TUFM/MRPL39/MRPS17/TRUB2/MRPL38/MRPL42/MRPL41/WARS2/LARS2/MRPL30/CDK5RAP1/MRPL51/MRPS12/ERAL1/…
GO_NEGATIVE_REGULATION_OF_ESTABLISHMENT_OF_PROTEIN_LOCALIZATION	150	-0.417321	-1.42302	0.0116897	0.0465387	0.030863	2706	tags=30%, list=18%, signal=25%	ITGB1BP1/RAB11FIP5/CORO2B/RHBDF1/HDAC9/GDI1/PPM1F/RAB11FIP3/GBP1/BMP8A/TNFAIP3/SYTL4/CD36/CX3CL1/FRMD4A/TLR8/CD34/TNFRSF4/ANXA1/KLF7/NLRP3/CD200/ANXA5/F2R/C1QTNF3/SRGN/PKIA/MDFIC/LRRK2/GAS6/ANGPT1/RSAD2/FCGR2B/LILRB1/IRS1/INHBB/SYT11/IL33/PKIG/FN1/SFRP1/RAB23/APOE/LRRC32/APOD
GO_CLEAVAGE_INVOLVED_IN_RRNA_PROCESSING	14	0.597141	1.71477	0.0119048	0.0472403	0.0313283	2634	tags=50%, list=18%, signal=41%	EXOSC8/EXOSC7/RCL1/EXOSC3/RPS21/ABT1/RRS1
GO_MATURATION_OF_LSU_RRNA	14	0.604931	1.73714	0.0119048	0.0472403	0.0313283	3936	tags=50%, list=26%, signal=37%	RPL7/MRPL1/RPL7L1/RPL35/RPL10A/PES1/WDR12
GO_NITROGEN_CYCLE_METABOLIC_PROCESS	14	0.601603	1.72758	0.0119048	0.0472403	0.0313283	1704	tags=50%, list=11%, signal=44%	OTC/CPS1/SLC25A15/ASL/CYP2C9/SLC25A2/NMRAL1
GO_POLYAMINE_METABOLIC_PROCESS	14	0.598349	1.71824	0.0119048	0.0472403	0.0313283	2906	tags=36%, list=19%, signal=29%	ODC1/AGMAT/AMD1/OAZ1/PAOX
GO_IMMUNOLOGICAL_SYNAPSE_FORMATION	14	-0.702846	-1.67676	0.012012	0.0475883	0.0315591	1757	tags=57%, list=12%, signal=50%	NCK2/DOCK8/CCL21/DOCK2/CD81/MSN/HAVCR2/CCL19
GO_RESPONSE_TO_INTERLEUKIN_15	14	-0.702095	-1.67497	0.012012	0.0475883	0.0315591	3813	tags=86%, list=25%, signal=64%	JAK3/SHC1/IL2RB/IL15/ACSL4/STAT5A/STAT3/PLCB1/IL2RG/JAK1/STAT5B/CD4
GO_SIGNAL_TRANSDUCTION_INVOLVED_IN_CELL_CYCLE_CHECKPOINT	63	0.418184	1.7041	0.0120482	0.0476928	0.0316284	2196	tags=32%, list=15%, signal=27%	MUC1/SFN/PCNA/E2F8/CCNB1/AURKA/DTL/E2F7/TFDP1/GTSE1/CRADD/TRIAP1/E2F1/CHEK1/CNOT7/BRCC3/CDC25C/E2F4/PLK1/MDM2
GO_GPI_ANCHOR_METABOLIC_PROCESS	27	0.488328	1.69521	0.0121457	0.0480009	0.0318327	3826	tags=48%, list=26%, signal=36%	PIGF/DPM2/PIGG/PIGS/PIGH/PIGX/PIGO/PIGV/PIGN/PIGU/DPM3/PIGL/PIGW
GO_MULTIVESICULAR_BODY_ORGANIZATION	27	0.502758	1.7453	0.0121457	0.0480009	0.0318327	4723	tags=52%, list=32%, signal=36%	RAB27A/PDCD6IP/VPS37B/CHMP4C/VPS4B/RAB11A/CHMP1A/CHMP2A/CHMP7/VTA1/VPS37A/STAM2/CHMP5/VPS25
GO_CAMERA_TYPE_EYE_MORPHOGENESIS	111	-0.43567	-1.44425	0.0121951	0.0481569	0.0319361	2215	tags=25%, list=15%, signal=22%	ABI2/SOX11/THRB/PITX2/SHROOM2/WNT5A/NTRK2/SKI/CDON/GLI3/WNT9A/C12orf57/BMP4/NOTCH2/ZHX2/PTN/WNT2/WNT2B/FJX1/PTPRM/FOXF2/RBP4/MEIS1/TWIST1/THY1/COL8A2/ALDH1A3/COL8A1
GO_REGULATION_OF_RECEPTOR_INTERNALIZATION	51	-0.519682	-1.55908	0.0123305	0.0486518	0.0322644	2820	tags=27%, list=19%, signal=22%	ARRB1/RSPO1/LRRTM2/UBQLN2/FLOT1/DLG4/MTMR2/MAGI2/NTF3/ANGPT1/SELE/DKK1/GREM1/SFRP4
GO_RIBONUCLEOPROTEIN_COMPLEX_SUBUNIT_ORGANIZATION	137	0.431864	2.04937	0.0123457	0.0486724	0.032278	4874	tags=51%, list=33%, signal=35%	HSP90AA1/PIH1D1/RPLP0/RPL23A/SRPK1/PTGES3/RUVBL2/EIF3K/RPS5/TXNL4A/LSM4/DDX23/RPS19/SNRPF/SNRPB/VCP/POLR2D/GEMIN7/PRMT5/EIF2S2/CPSF6/RPS28/DHX30/SNRPD1/MRTO4/ERAL1/WDR77/SNRPG/ABT1/RPL12/RRS1/MRPS7/MCTS1/EIF3D/RPS15/EIF5/SF3B1/PRPF39/EIF3I/RPL38/MRPL11/GEMIN4/RPL24/RPL6/RPS10/EIF3B/DDX1/RPL11/RPS27L/RPL3L/GEMIN6/SHQ1/SNRPD2/EIF3H/NCBP1/PWP2/RPS27/PRPF31/EIF6/PRPF19/TARBP2/RPS14/EIF3M/DHX9/CDC73/R…
GO_EXTRINSIC_APOPTOTIC_SIGNALING_PATHWAY	203	-0.402953	-1.3986	0.0123967	0.0488339	0.0323851	3097	tags=30%, list=21%, signal=24%	RELA/IFNG/BCL2L2/BAG3/HTRA2/NOL3/BCL2A1/UNC5B/NOS3/SORT1/FEM1B/EYA4/PELI3/TNFRSF12A/BCL2/PTPRC/FGFR1/DAPK3/TNFAIP3/DAPK1/CX3CL1/TNFRSF1B/FYN/GPX1/KITLG/ICAM1/PIK3R1/SKIL/ITM2C/AR/RB1CC1/BOK/TGFB1/ACVR1/HMOX1/BMP4/TGFB2/P2RX7/HGF/G0S2/TGFBR1/FGF10/YAP1/SERPINE1/NRP1/ITGAV/PEA15/BMPR1B/IGF1/IL33/SNAI2/SFRP1/SCG2/CAV1/MLLT11/SRPX/TIMP3/THBS1/INHBA/AGT/SFRP2
GO_POSTSYNAPTIC_MEMBRANE_ASSEMBLY	12	-0.726394	-1.66314	0.0124224	0.0488671	0.0324071	2248	tags=75%, list=15%, signal=64%	LRP4/EPHB2/NLGN2/NLGN4Y/NLGN1/NLGN4X/MAGI2/CDH2/NRXN2
GO_REGULATION_OF_NIK_NF_KAPPAB_SIGNALING	93	-0.455553	-1.48368	0.0124294	0.0488671	0.0324071	1964	tags=24%, list=13%, signal=21%	SASH1/TRIP6/NFAT5/NOD1/NOD2/LITAF/NLRP3/SPHK1/ILK/C1QTNF3/EDN1/C1QTNF4/HAVCR2/PTP4A3/TLR4/RASSF2/CCL19/TLR2/TLR7/CD14/TREM2/GREM1
GO_PROTEIN_PROCESSING	182	-0.402651	-1.3929	0.0124352	0.0488671	0.0324071	1458	tags=24%, list=10%, signal=22%	ATP6AP2/IFT52/CPM/TMEM98/PRKACB/MMP16/FKRP/C1RL/MYH9/PCSK1/MMP14/GLI3/DYNC2H1/GSN/PCSK1N/NKD2/P2RX7/PLAU/LDLRAD3/SRGN/ENPEP/LRRK2/IFI16/ADAMTS3/SCG5/ADAMTS2/PTCH1/PRNP/SERPINE1/PCSK5/CPXM1/CORIN/PLAT/SERPINE2/CPA3/THBS1/CPXM2/GAS1/C1R/CPE/SPON1/COMP/AEBP1
GO_DEVELOPMENT_OF_PRIMARY_SEXUAL_CHARACTERISTICS	198	-0.400881	-1.38791	0.0124611	0.048929	0.0324482	3044	tags=32%, list=20%, signal=26%	BCL2L2/ARID4A/ROBO2/NKX2-1/ATM/ARRB1/ZFP42/NOS3/CSDE1/LEP/LRRC6/WDR19/SIX4/CBL/CITED2/MMP19/STAT5B/BCL2/RDH10/EREG/HOXA10/ADCYAP1/MMP14/KITLG/ICAM1/RNF38/PTX3/TFAP2C/WNT5A/GATA3/BASP1/AR/BOK/LHFPL2/RETN/ARID5B/SEMA3A/FGF9/PGR/TGFB2/SLIT3/MAMLD1/FZD4/TGFBR1/CEBPB/WNT2B/ADAMTS1/PDGFRA/BMPR1B/INHBB/TCF21/RHOBTB3/OSR1/KIT/SFRP1/NUPR1/PDGFRB/FSTL3/ZFPM2/FLNA/INHBA/SLIT2/SFRP2
GO_REGULATION_OF_SUBSTRATE_ADHESION_DEPENDENT_CELL_SPREADING	47	-0.516883	-1.53127	0.0125	0.0490423	0.0325233	2894	tags=38%, list=19%, signal=31%	KANK1/EFNA5/LIMS1/ITGB1BP1/ABL1/HAS2/GBP1/DOCK1/PREX1/CORO1C/MYOC/POSTN/MYADM/PDPN/NRP1/LIMS2/FLNA/FBLN1
GO_ASTROCYTE_DEVELOPMENT	38	-0.54365	-1.57309	0.0125786	0.0492598	0.0326676	3105	tags=53%, list=21%, signal=42%	EGFR/IFNG/DLL1/SMO/CDK6/GRN/ROR1/PLP1/S100A8/DRD1/LAMB2/IL6/TLR4/LRP1/C5AR1/VIM/TSPAN2/C1QA/ROR2/TREM2
GO_CEREBRAL_CORTEX_CELL_MIGRATION	38	-0.54629	-1.58073	0.0125786	0.0492598	0.0326676	3394	tags=45%, list=23%, signal=35%	EFHC1/P2RY12/EGFR/LHX6/NKX2-1/PAFAH1B1/RELN/GLI3/SEMA3A/RTN4/NRP2/LAMB1/NRP1/ROBO1/DIXDC1/FGF13/SLIT2
GO_REGULATION_OF_ANION_TRANSPORT	83	-0.474649	-1.51982	0.0125858	0.0492598	0.0326676	2106	tags=28%, list=14%, signal=24%	FGFR1/PTAFR/STXBP1/PLA2R1/CRY2/STC1/P2RX7/EDN1/CEBPB/TNFSF11/PRNP/SV2A/FABP3/ABCB1/OSR1/IRS2/ATP1A2/RGS2/APOE/THBS1/RGS4/AGT/SFRP4
GO_METANEPHRIC_NEPHRON_EPITHELIUM_DEVELOPMENT	22	-0.625739	-1.61916	0.0126227	0.0492755	0.0326779	1041	tags=27%, list=7%, signal=25%	LAMB2/YAP1/FAT4/WWTR1/OSR1/PKD2
GO_ANGIOGENESIS_INVOLVED_IN_WOUND_HEALING	20	-0.63578	-1.61874	0.0126404	0.0492755	0.0326779	2632	tags=65%, list=18%, signal=54%	GPR4/SRF/TNFAIP3/CX3CL1/ETS1/GPX1/PRCP/CD34/FOXC2/SERPINE1/CXCR4/MCAM/SMOC2
GO_NEGATIVE_REGULATION_OF_CAMP_MEDIATED_SIGNALING	20	-0.640201	-1.63	0.0126404	0.0492755	0.0326779	2124	tags=45%, list=14%, signal=39%	PDE3B/LPAR1/PDE10A/PDE2A/GNAI2/ARRDC3/ATP2B4/RGS2/PDE3A
GO_NEGATIVE_REGULATION_OF_INTERLEUKIN_2_PRODUCTION	20	-0.63537	-1.6177	0.0126404	0.0492755	0.0326779	2163	tags=60%, list=14%, signal=51%	NR1H4/LAG3/PTPRC/GBP1/TNFAIP3/GATA3/CD34/HOMER3/HAVCR2/NAV3/PRNP/VSIG4
GO_POSITIVE_REGULATION_OF_COLLAGEN_METABOLIC_PROCESS	20	-0.634915	-1.61654	0.0126404	0.0492755	0.0326779	1483	tags=40%, list=10%, signal=36%	TGFB1/BMP4/F2R/ENG/VIM/LARP6/TGFB3/PDGFRB
GO_GLIAL_CELL_MIGRATION	40	-0.548167	-1.58842	0.0126743	0.0493283	0.032713	3361	tags=52%, list=22%, signal=41%	CCR2/CRKL/P2RY12/PAFAH1B1/TIAM1/CSF1/RELN/APCDD1/MMP14/CX3CL1/EPHA4/GLI3/CSPG4/TGFB2/RTN4/CX3CR1/LRP1/LAMB1/TREM2/CCL2/NDN
GO_T_HELPER_1_TYPE_IMMUNE_RESPONSE	40	-0.547146	-1.58547	0.0126743	0.0493283	0.032713	1659	tags=30%, list=11%, signal=27%	IL18BP/ANXA1/SOCS5/EBI3/HLX/HAVCR2/TLR4/CCL19/LEF1/IL1R1/IL33/TNFSF4
[truncated: 3,615 more rows]
