# Supplementary material for: A nine–consensus–prognostic –gene–based prognostic signature, recognizing the dichotomized subgroups of gastric cancer patients with different clinical outcomes and therapeutic strategies
Source: Front Genet. 2022 Sep 26;13:909175. doi: 10.3389/fgene.2022.909175 (PMC9550166; doi:10.3389/fgene.2022.909175)
Supplement: Supplementary file 4 [file Table4.XLSX]

## Sheet: immune28score enrichment score
	GSM387789	GSM387791	GSM387792	GSM387794	GSM387795	GSM387796	GSM387800	GSM387801	GSM387802	GSM387803	GSM387804	GSM387805	GSM387806	GSM387807	GSM387808	GSM387809	GSM387810	GSM387811	GSM387812	GSM387813	GSM387814	GSM387815	GSM387816	GSM387817	GSM387818	GSM387819	GSM387820	GSM387821	GSM387822	GSM387823	GSM387824	GSM387825	GSM387826	GSM387827	GSM387828	GSM387829	GSM387830	GSM387831	GSM387832	GSM387833	GSM387834	GSM387835	GSM387836	GSM387837	GSM387838	GSM387839	GSM387840	GSM387841	GSM387842
Activated B cell	-0.114587	0.651163	-0.493825	-0.402835	-0.398425	-0.247436	-0.157487	-0.561333	0.477745	-0.366589	-0.307747	-0.424988	0.786803	-0.0430829	-0.513357	-0.526378	0.708494	-0.510232	-0.00347501	-0.570091	0.756735	0.215251	0.432146	0.180794	-0.586189	-0.123383	0.25301	0.370445	-0.71282	-0.402463	0.00209506	0.456979	0.0267377	-0.616979	-0.325232	0.771279	0.0117231	-0.00483667	0.481192	-0.578393	-0.0666802	0.49051	-0.429394	-0.529712	-0.195805	-0.496714	-0.287581	0.504531	-0.503132
Activated CD4 T cell	0.196927	0.563557	-0.00908939	-0.542757	-0.444128	-0.336951	-0.301345	0.262179	0.344698	0.159023	-0.539997	0.437531	0.469288	0.074534	0.0970383	0.197527	0.46632	0.47774	0.416218	0.334111	0.492587	-0.345475	0.566563	-0.16554	-0.00561857	-0.290388	0.252378	-0.358027	-0.218568	0.0100284	-0.373517	-0.244209	-0.577663	-0.483436	0.5025	-0.141674	0.458736	0.392287	-0.503834	-0.385805	-0.136434	0.543127	0.0868485	-0.0149275	-0.547039	0.325209	-0.623229	-0.0104356	0.404079
Activated CD8 T cell	0.373607	0.154425	0.03035	-0.168784	-0.331473	-0.232758	-0.299085	-0.159882	0.0680994	-0.418381	-0.0925837	-0.0798531	0.644554	-0.550697	-0.505532	-0.401808	0.283049	-0.267586	-0.00858128	0.0769136	0.455638	-0.183192	0.596845	-0.324019	-0.156698	-0.279939	0.182856	-0.228177	-0.325468	0.113575	0.283279	0.418557	-0.109108	-0.328823	0.519333	0.00397983	0.617721	0.199129	-0.177785	-0.475512	-0.294887	0.560022	-0.308885	-0.00620527	-0.131039	0.496548	-0.304908	0.0706699	0.221435
Activated dendritic cell	0.196227	0.00671309	-0.0661217	-0.474719	-0.432388	-0.138777	-0.189484	0.0808389	-0.0192303	-0.127943	-0.428809	0.0560547	0.49975	0.0223399	-0.176736	-0.0232798	0.073995	0.287784	0.358611	-0.00130173	0.079948	-0.00707498	-0.102351	-0.222364	0.0333269	-0.108035	0.295673	-0.311781	0.148158	-0.128278	-0.125362	-0.151041	-0.489707	-0.219457	0.575739	0.165679	0.45593	0.256289	-0.47546	-0.237446	-0.292438	0.649611	-0.12888	-0.427711	0.0487829	0.22825	-0.426914	0.223667	-0.053526
CD56bright natural killer cell	-0.126952	-0.180689	0.0946129	-0.0971241	-0.418335	-0.220062	0.276978	-0.0197361	-0.186366	-0.311332	-0.323795	-0.249709	0.237282	-0.443672	-0.29117	-0.268365	0.00976433	0.163289	0.0184031	-0.118276	0.0582525	0.153904	-0.0869214	-0.355586	-0.262232	0.0845125	-0.213677	0.232649	-0.0454918	0.219887	-0.101514	0.0702739	-0.311454	-0.337557	0.0124797	0.0851766	0.00339351	0.213577	0.0640805	0.11449	0.169837	0.323596	0.0615588	0.108536	-0.0756797	0.122081	-0.395436	0.0856265	-0.131123
CD56dim natural killer cell	0.275285	0.0597291	0.125095	0.116497	-0.414006	0.390314	0.265522	0.263957	0.270214	-0.0639182	-0.26901	0.195814	0.441256	0.1605	-0.0783721	0.213699	-0.0926103	0.365042	-0.213923	0.141039	0.0857375	-0.0673252	-0.470327	-0.0031161	-0.029096	0.235156	-0.107012	-0.0741388	0.218402	-0.143906	-0.48899	-0.145283	-0.5454	-0.38057	-0.00435916	0.23556	0.321439	0.0994181	-0.204411	0.499107	-0.0490514	0.112367	-0.46038	-0.278439	-0.472434	0.298051	-0.457029	-0.0123473	0.102242
Central memory CD4 T cell	0.319809	-0.256652	-0.201445	0.175078	0.0795002	-0.218634	-0.142606	-0.323751	-0.108725	-0.526397	0.182124	-0.186871	0.396098	-0.427216	0.0463566	-0.228824	-0.13704	0.0917756	0.135161	-0.167708	0.225475	-0.193004	0.237048	-0.384111	0.22043	0.253546	0.0961834	0.0429603	0.0101163	-0.10873	0.16299	-0.0736986	-0.0259374	0.0120232	0.0748136	0.12148	0.218011	-0.173327	0.201068	-0.0873039	0.303664	0.227417	-0.334082	0.173836	0.129309	-0.0134783	0.0199272	0.227624	-0.279118
Central memory CD8 T cell	0.149778	-0.112566	0.0466038	-0.0262941	-0.271357	0.0153224	-0.0286878	-0.0101608	-0.130636	-0.301502	-0.202819	0.114862	0.359233	-0.20329	0.0425075	0.111029	-0.511438	0.348006	0.252592	0.248732	0.0796766	-0.118886	0.0286473	-0.304358	-0.114705	0.130994	0.0661064	-0.197502	0.306935	0.0921838	0.097803	0.106832	-0.101189	-0.0351909	0.394296	-0.136251	0.199729	-0.192492	0.079412	-0.199047	-0.198458	0.163658	-0.0369966	-0.0707153	0.0904474	0.268168	-0.351297	0.0298647	-0.0118107
Effector memeory CD4 T cell	0.264956	0.107994	-0.164409	0.227101	0.465846	-0.374707	-0.187555	0.121899	-0.191228	-0.336952	0.0812569	-0.184525	-0.0381733	-0.146795	-0.287072	0.0391921	0.103043	-0.0341689	-0.244882	-0.118198	0.0425378	-0.392022	0.456706	-0.276294	-0.243987	-0.2728	-0.0856108	0.199161	0.0191356	0.385351	0.445287	-0.340073	0.347235	0.344992	0.0350717	0.154997	0.0378353	0.0271906	0.24205	-0.306067	0.396927	0.257007	0.0474867	0.400317	0.515727	-0.230711	0.251826	0.126733	0.110953
Effector memeory CD8 T cell	0.559903	0.306301	-0.568969	0.281425	-0.139893	-0.138587	-0.288698	-0.528599	0.32633	-0.419763	0.167674	0.372804	0.37151	-0.367447	-0.562304	-0.38079	-0.150275	-0.28687	0.0486487	-0.385533	0.732994	-0.264089	0.54797	-0.329107	-0.618324	0.350965	-0.219459	0.0846056	-0.505898	-0.171905	0.31977	-0.102025	0.0879318	-0.113337	0.274755	0.439952	0.318008	-0.11183	0.448296	-0.379527	0.159009	0.488645	-0.0939698	-0.0881076	0.314057	-0.244459	-0.121361	0.65524	-0.0277332
Eosinophil	-0.34707	0.134626	-0.248273	-0.349674	-0.310767	-0.298677	-0.214163	-0.184558	0.115563	-0.437934	-0.287242	-0.369313	0.450204	-0.149224	-0.386286	-0.0528844	-0.108471	-0.0882422	-0.00405852	-0.442416	0.232089	0.302658	0.120468	-0.13807	-0.421086	0.57209	0.292479	0.205382	-0.43353	-0.502247	0.00960246	-0.174311	-0.609125	-0.273692	-0.0120986	0.407761	-0.3293	0.24006	0.168525	-0.358382	-0.0897421	0.196555	0.0421207	-0.147775	0.449356	-0.378255	-0.28517	0.331146	0.0661422
Gamma delta T cell	0.274615	-0.235316	-0.132488	-0.204446	-0.210291	-0.45943	-0.310925	-0.234837	-0.317798	-0.241931	-0.258711	-0.281299	0.4598	-0.295118	0.288409	-0.424555	-0.0779078	0.079331	0.427705	-0.102485	0.0387246	-0.204922	0.0951454	-0.324301	-0.0729835	0.119916	0.0873745	0.138059	-0.0593108	-0.0626151	0.315639	-0.0840425	0.16495	0.193907	0.45657	0.361679	-0.108034	-0.243126	0.208335	0.176749	0.0222574	0.280737	-0.351236	-0.0716189	0.42006	0.158129	-0.272687	0.291058	0.110295
Immature B cell	0.43497	0.650609	-0.603724	-0.157632	-0.0131639	-0.181628	0.0874679	-0.36907	0.574998	-0.194363	-0.0340644	0.104441	0.591458	-0.336541	-0.553711	-0.490973	0.582938	-0.130258	0.378714	-0.572358	0.719622	-0.270281	0.262494	-0.473383	-0.505859	-0.0573853	-0.105333	0.205485	-0.334173	-0.299861	0.173204	0.167039	0.427328	-0.206015	-0.0198989	0.734611	-0.148262	-0.297413	0.657608	-0.526785	0.132396	0.456132	-0.153461	-0.42929	0.0892912	-0.295054	-0.0581351	0.628121	-0.149597
Immature dendritic cell	0.147892	-0.345628	-0.287586	0.132331	0.28814	-0.498679	0.418409	0.332964	-0.516641	-0.433538	0.261804	-0.0333253	0.209931	-0.174253	0.159143	-0.0199502	-0.135109	0.0471544	0.225784	-0.0227293	-0.159202	0.268295	-0.166465	0.287185	0.062603	-0.0966577	0.380919	0.0929342	0.220867	-0.187924	0.347825	-0.142654	0.0520521	0.15679	0.274655	-0.0900835	-0.00544467	0.346205	-0.089648	0.0186807	-0.107071	0.0837926	-0.133966	-0.128364	0.211017	-0.0775454	0.166644	0.155441	0.219066
Macrophage	0.36448	0.210385	-0.141379	0.248806	-0.163256	-0.10306	-0.26126	-0.378526	-0.125783	-0.36933	-0.0337374	-0.0891589	0.302526	0.0159097	-0.328095	-0.501443	-0.0128675	-0.214971	0.0936751	-0.43102	0.357648	-0.447837	0.0626025	-0.425343	-0.45129	0.498495	0.0726442	-0.470548	-0.174099	0.220542	0.475944	0.298999	0.0284533	0.148282	-0.049622	0.170997	0.0234893	-0.266722	0.221226	-0.242122	0.312741	0.571854	-0.0803685	-0.116556	0.405431	-0.0577145	0.0954616	0.471062	-0.256691
Mast cell	0.495049	0.128704	-0.351525	0.209431	-0.291942	-0.297592	-0.275177	-0.317399	0.205822	-0.345984	0.294795	-0.547264	0.284692	0.0309391	-0.36111	-0.031909	-0.564018	-0.155071	0.224763	-0.659573	0.521319	-0.578735	-0.0688595	-0.231728	-0.369283	0.589081	-0.210856	0.201655	-0.22928	-0.0122912	0.565646	0.0648989	0.150022	0.436277	-0.253786	0.523002	-0.328834	-0.0875191	0.463132	-0.379773	0.407253	0.329135	0.0106716	-0.109463	0.619687	-0.55894	0.431455	0.5208	-0.391663
MDSC	0.582579	0.145568	-0.294807	-0.27009	-0.40238	-0.4436	-0.357305	-0.644492	0.12725	-0.584177	-0.0971471	-0.464398	0.60024	-0.17968	-0.62009	-0.626825	0.00655786	-0.385728	0.135867	-0.489392	0.579877	-0.518427	0.395744	-0.463896	-0.433621	0.442164	-0.157811	-0.435094	-0.388829	0.0219913	0.628841	0.178715	-0.219779	-0.0529663	0.310844	0.300779	0.400295	-0.124218	-0.22289	-0.13243	-0.367907	0.795234	-0.273873	-0.426199	0.456655	0.269706	-0.148178	0.531055	0.352764
Memory B cell	-0.222505	0.392675	-0.259956	-0.160009	-0.234295	-0.257237	-0.0965563	-0.0744646	0.367342	0.195124	-0.341048	-0.239687	0.239303	0.329936	0.170015	0.221282	0.407725	0.264959	-0.501331	0.0934008	0.505353	-0.12691	0.568883	-0.133556	-0.149197	0.398431	-0.0635867	-0.0218952	-0.287727	0.0938413	-0.0817809	0.145904	-0.225121	0.177805	-0.248574	0.377043	0.127672	0.146482	0.0200347	-0.478159	0.031246	0.642357	-0.237993	-0.116501	-0.0655632	-0.293754	-0.142467	0.284225	0.108074
Monocyte	0.0757189	-0.30514	0.098992	-0.265583	-0.478074	-0.204613	0.172289	-0.0955547	0.0847871	0.0349158	-0.218607	0.192987	0.361777	-0.420107	-0.288083	-0.119035	0.253171	-0.246418	-0.41441	-0.115883	0.279812	0.158311	-0.023804	-0.0755452	-0.0253831	0.0843737	0.190103	-0.374881	0.0509925	-0.492747	-0.21568	-0.0306065	-0.4393	-0.372881	0.0177155	-0.1128	0.0678573	-0.132124	-0.220692	-0.0501098	-0.332099	0.204112	-0.426217	-0.497044	-0.306778	0.359861	-0.375953	0.026495	-0.182904
Natural killer cell	0.497888	-0.0925675	-0.170332	0.292381	0.152892	-0.259918	-0.0363054	-0.14267	0.110706	-0.322952	-0.0850386	-0.198779	0.235444	-0.140724	-0.357985	-0.252086	-0.195362	0.0351448	0.302614	-0.18844	0.408102	-0.41952	0.293562	-0.432962	-0.28595	0.188641	-0.455983	-0.264547	0.0370384	0.0213597	0.236562	0.165657	0.199369	0.160584	-0.0812881	0.139399	0.0433608	-0.197771	0.039404	0.0674466	0.153307	0.233039	0.222305	0.166337	0.201251	-0.114084	0.11433	0.435434	0.0655057
Natural killer T cell	0.207047	-0.0522549	-0.00405789	0.153345	-0.0754051	-0.0631641	-0.175486	-0.110504	0.107664	-0.313978	-0.191492	-0.226175	0.230706	-0.0978452	-0.209251	-0.117517	-0.0760344	0.221601	0.225477	-0.111117	0.186533	-0.208047	0.301882	-0.352062	-0.307196	0.351944	-0.0665821	-0.15953	-0.169099	0.0689582	0.073652	-0.0674393	0.0263171	0.02993	0.107149	-0.0181901	0.0565494	-0.128849	0.160273	-0.167641	-0.180467	0.249359	0.0788374	0.0652342	0.0398248	-0.0862548	-0.0340899	0.439484	0.139519
Neutrophil	-0.0206381	-0.0189853	0.416027	-0.599951	-0.511705	-0.185002	-0.161189	0.121476	0.359285	-0.194862	-0.33993	-0.127088	0.221685	0.353349	-0.0915021	0.0661817	-0.310576	0.326025	-0.159185	-0.314714	-0.369811	-0.348196	-0.659263	0.247091	-0.0651056	0.595648	0.105866	0.0977579	-0.259077	-0.133123	0.296385	0.0318688	-0.417852	0.255604	-0.488568	0.375832	-0.259637	0.141917	0.337999	-0.510827	-0.267793	0.677766	-0.309185	-0.327601	0.589955	-0.362435	-0.372034	-0.0526691	-0.387593
Plasmacytoid dendritic cell	-0.0806408	-0.389373	0.329051	-0.0964987	0.0159814	-0.361778	0.0218518	-0.287898	-0.289471	-0.526736	0.0944087	-0.171602	0.407364	-0.278978	0.0080449	-0.027615	-0.362374	0.0605747	-0.129417	-0.288325	-0.246463	-0.0107597	-0.0322252	-0.273312	-0.221401	0.213723	0.0975286	-0.0301849	0.0497013	-0.105635	0.175414	0.171359	0.167943	0.249794	0.113743	0.129627	0.251016	0.10488	0.198351	-0.241162	0.00232474	0.491467	-0.248449	0.165366	0.404219	-0.176859	-0.122775	0.430243	-0.146817
Regulatory T cell	0.560492	-0.218337	-0.312637	0.206195	-0.0875141	-0.540948	-0.485533	-0.520661	-0.304857	-0.645326	0.0941961	-0.50039	0.36456	-0.238099	-0.477715	-0.576507	-0.393201	0.124459	0.161666	-0.458068	0.282391	-0.596951	0.505526	-0.620894	-0.313942	0.547484	-0.328153	-0.437415	-0.305449	0.307116	0.49522	0.115169	0.267965	0.310809	0.48553	0.284258	0.415681	0.0630953	0.0543501	-0.289377	0.150226	0.574763	-0.315146	-0.0340712	0.517677	0.13764	0.0872774	0.676621	0.212511
T follicular helper cell	0.465749	0.0129436	0.0268621	0.00878771	-0.27667	-0.331428	-0.20422	-0.347805	-0.0782074	-0.346238	-0.159494	-0.311369	0.447468	-0.218455	-0.0520303	-0.369909	0.0913267	-0.16289	0.368997	-0.223802	0.335505	-0.313255	0.0276303	-0.355605	-0.410833	0.380514	-0.0612172	-0.344205	-0.0763771	0.10865	0.0534584	0.0885507	0.0404127	-0.155667	0.339092	0.0482399	0.436451	-0.0242714	0.176918	0.129561	0.213233	0.514865	-0.257983	0.0395443	0.203276	-0.213828	-0.221529	0.419153	0.189873
Type 1 T helper cell	0.313431	0.000163346	-0.272859	0.030372	-0.134776	-0.18434	-0.136245	-0.318087	0.0221608	-0.385235	0.050889	-0.00582477	0.386329	-0.258749	-0.252801	-0.263936	-0.130469	-0.082668	-0.0141973	-0.0913522	0.425878	-0.256642	0.22473	-0.294314	-0.146849	0.241106	-0.152362	0.00661497	-0.114268	0.0510995	0.25981	-0.0311962	0.0233654	-0.237337	0.0416538	0.238424	0.173492	-0.142993	0.107789	-0.315286	0.134121	0.427676	0.0496554	-0.0214403	0.310127	-0.0901643	-0.0685203	0.405433	-0.0509894
Type 17 T helper cell	-0.0692376	0.255886	0.225618	-0.160622	-0.233594	0.180241	0.0266383	-0.092607	0.324393	-0.0459276	-0.12618	0.0251287	0.0993068	0.342966	-0.194311	-0.0528806	-0.0858633	-0.0463263	-0.109364	-0.0782563	0.122329	0.0244655	-0.234914	-0.0206439	-0.0792612	0.0376627	0.0309566	0.0310041	-0.0685514	-0.260235	-0.327348	0.213695	-0.18695	-0.0152446	0.103421	0.0431837	-0.0187853	0.0289779	0.0861537	-0.304039	-0.162606	0.323624	0.0845166	-0.196535	-0.278072	-0.139358	-0.401957	0.188176	-0.300057
Type 2 T helper cell	0.142141	0.0270875	0.321001	0.105517	0.178192	-0.334767	-0.264742	-0.10473	-0.202723	-0.37496	-0.130802	-0.00635352	0.3523	-0.315543	0.0474289	0.210573	-0.132533	0.0707592	-0.229962	-0.104005	0.38062	0.050236	0.108565	-0.194904	-0.25411	-0.0149897	-0.223059	0.179923	-0.40617	-0.243253	0.121184	-0.306135	0.0329896	0.158305	-0.240329	0.0346436	-0.268558	0.224491	-0.00276676	-0.368903	0.400138	-0.0927637	0.0840445	0.325712	0.05702	0.00464933	-0.0589567	0.211423	0.555214
[truncated: 141 more columns]
