# Supplementary material for: A nine–consensus–prognostic –gene–based prognostic signature, recognizing the dichotomized subgroups of gastric cancer patients with different clinical outcomes and therapeutic strategies
Source: Front Genet. 2022 Sep 26;13:909175. doi: 10.3389/fgene.2022.909175 (PMC9550166; doi:10.3389/fgene.2022.909175)
Supplement: Supplementary file 5 [file Table1.XLSX]

## Sheet: HALLMARKERscore enrichment scor
	GSM387789	GSM387791	GSM387792	GSM387794	GSM387795	GSM387796	GSM387800	GSM387801	GSM387802	GSM387803	GSM387804	GSM387805	GSM387806	GSM387807	GSM387808	GSM387809	GSM387810	GSM387811	GSM387812	GSM387813	GSM387814	GSM387815	GSM387816	GSM387817	GSM387818	GSM387819	GSM387820	GSM387821	GSM387822	GSM387823	GSM387824	GSM387825	GSM387826	GSM387827	GSM387828	GSM387829	GSM387830	GSM387831	GSM387832	GSM387833	GSM387834	GSM387835	GSM387836	GSM387837	GSM387838	GSM387839	GSM387840	GSM387841	GSM387842
TNFA_SIGNALING_VIA_NFKB	0.286436	-0.398118	-0.150531	-0.217427	-0.355725	-0.172398	0.0215975	-0.229707	0.326615	-0.516397	-0.438535	0.0775894	0.506977	-0.322618	-0.159004	0.298144	-0.302223	0.380474	0.43176	0.174145	0.438473	-0.43856	0.198728	-0.492181	-0.254197	0.481576	-0.21628	-0.348966	0.193585	-0.259115	0.169512	-0.400356	-0.376333	-0.30848	0.303248	-0.0126687	0.039568	0.357066	-0.254954	-0.429967	0.252377	0.412429	-0.0425151	0.0312487	0.206644	0.0691811	-0.260749	0.472061	0.0339686
HYPOXIA	-0.0819628	-0.413331	0.0425425	-0.0355378	-0.0294959	-0.0111844	-0.223796	-0.0798897	-0.0576851	-0.402278	-0.0793915	-0.211246	0.180909	-0.286986	-0.0977378	0.142178	-0.418717	0.198644	-0.0798761	-0.000429956	-0.0311535	-0.215447	-0.00213964	-0.205941	-0.224942	0.288952	-0.138694	-0.0341336	0.284034	-0.0261422	0.211059	-0.123283	-0.119073	-0.0798364	0.153798	0.218145	0.149846	-0.0277606	-0.0315911	0.0159559	0.233372	0.239543	-0.012561	0.188765	0.226836	0.120386	-0.0841585	0.335985	-0.0551739
CHOLESTEROL_HOMEOSTASIS	-0.0260904	-0.403136	0.304818	-0.326211	-0.409004	0.150921	-0.141328	-0.12383	-0.168923	0.125957	-0.417856	-0.0753588	0.426761	-0.399362	0.206508	0.150806	-0.261018	0.0373968	0.101052	0.322749	-0.375367	-0.0567857	-0.37734	0.0916391	0.275045	0.0745756	0.285342	-0.127007	0.338995	-0.0478193	-0.139978	0.0379188	-0.354417	-0.303732	-0.0817906	-0.0412343	0.0459159	0.066615	-0.339553	0.367225	-0.195184	-0.105767	-0.238757	-0.215118	-0.208707	0.327113	-0.353672	0.00788255	0.0469597
MITOTIC_SPINDLE	0.091896	-0.267928	0.18329	-0.0889941	0.0512685	-0.192954	0.0126979	0.0703731	-0.314971	0.057869	-0.178103	0.0209047	-0.363154	-0.174047	0.227159	0.0237023	0.0660061	0.316823	-0.197486	0.237104	-0.15472	-0.212344	0.392697	-0.171411	0.148895	-0.0525404	-0.264211	0.107608	-0.0968439	0.215167	-0.0733817	-0.180775	-0.18536	-0.0260791	0.17057	-0.345082	-0.139326	0.213919	-0.196246	0.095381	0.0970992	-0.0464752	0.0144086	0.111548	-0.0892181	0.169831	-0.0549258	0.0438779	0.346931
WNT_BETA_CATENIN_SIGNALING	0.0937928	0.0106709	-0.00230786	0.310605	-0.0233148	-0.0504146	-0.169471	-0.274531	-0.029774	-0.171159	0.0136053	-0.179324	-0.321097	-0.087477	-0.0789876	-0.135063	-0.0254019	-0.0664924	-0.409803	0.0260446	0.253324	-0.386943	0.182219	-0.334149	0.101906	0.276237	-0.337096	-0.065193	0.0472693	0.25196	-0.0570219	-0.0917265	0.0240125	0.0465236	-0.258692	-0.128993	-0.103682	-0.0731271	0.261863	0.0194099	0.139179	-0.0691381	-0.288825	0.164885	0.139348	0.027817	0.151396	0.121447	0.0223146
TGF_BETA_SIGNALING	0.352497	-0.592061	0.11058	0.297555	-0.138022	-0.304451	0.0464836	0.122618	-0.203072	-0.472457	0.147018	-0.250532	0.0386131	-0.498523	-0.0245701	0.0908071	-0.486092	0.250371	-0.0115661	0.241024	0.111588	-0.268348	0.479774	-0.485972	-0.0670334	0.364069	-0.479026	0.160748	0.215052	0.0840164	0.243197	-0.426976	-0.0145257	-0.0726617	0.299565	0.0360665	-0.048111	-0.0510788	0.100064	-0.0437654	0.230018	-0.105266	0.206673	0.433924	0.314846	0.208784	-0.0492944	0.477149	0.246574
IL6_JAK_STAT3_SIGNALING	0.470103	-0.0621812	-0.21599	-0.0734642	-0.358918	-0.177441	0.0120844	-0.0982577	0.312548	-0.397976	-0.220639	-0.101638	0.407101	-0.238897	-0.0543847	-0.282844	-0.105503	0.194419	0.290503	-0.0370185	0.340814	-0.343023	0.222768	-0.398327	-0.323358	0.297159	-0.131347	-0.270119	-0.145491	0.0228194	0.303754	-0.0246909	-0.317062	-0.172889	0.213129	0.106049	0.296655	0.210734	-0.155289	-0.198208	-0.0283654	0.491132	-0.187472	-0.155022	0.213755	0.231791	-0.268279	0.376036	0.0180836
DNA_REPAIR	0.0258125	-0.354237	0.209132	-0.252785	-0.247781	-0.27633	0.0826364	0.21575	-0.349396	0.0813722	-0.169448	-0.00252593	0.136591	-0.418739	0.160588	0.311497	0.0555743	0.318154	0.231389	0.472295	-0.156296	-0.287292	0.16242	-0.157906	0.424268	-0.410767	0.0326065	-0.266751	0.320021	0.269411	0.0415129	0.0904584	-0.205264	-0.00181397	0.475051	-0.464232	0.222381	0.126244	-0.354338	-0.0120387	-0.252422	-0.114389	-0.0283187	0.0225344	-0.307286	0.384598	-0.360889	-0.2088	0.198659
G2M_CHECKPOINT	-0.010869	-0.0631221	0.522505	-0.429476	-0.309608	-0.273165	0.0574772	0.466595	-0.224231	0.462453	-0.458865	0.381438	-0.262649	-0.206697	0.469048	0.381025	0.510217	0.472046	0.169895	0.534521	-0.050132	-0.339525	0.37861	-0.10664	0.423655	-0.448589	0.100682	-0.219097	0.321803	0.385558	-0.308584	-0.158995	-0.464549	-0.208962	0.572178	-0.597714	0.351779	0.396509	-0.527449	0.14605	-0.308749	0.101101	-0.0575426	0.138619	-0.474648	0.448646	-0.434353	-0.425068	0.518712
APOPTOSIS	0.235625	-0.371312	0.0543506	-0.0180271	-0.177824	-0.238481	0.0588425	-0.106197	-0.0462454	-0.262214	-0.172242	0.0206772	0.334929	-0.36009	-0.0168161	-0.0138591	-0.243915	0.247067	0.319571	0.227813	0.242575	-0.325676	0.160734	-0.382676	-0.0748768	0.155881	-0.223188	-0.00998198	0.148155	-0.0100178	0.0204986	-0.118876	-0.25256	-0.135138	0.0915329	0.024163	0.055562	0.128039	-0.0965296	-0.197715	0.0224243	0.29924	0.045705	0.184257	0.0909736	0.0529908	-0.153654	0.337218	0.165011
NOTCH_SIGNALING	0.233778	-0.404936	0.145926	0.26739	-0.0752416	-0.307717	0.0716674	-0.360952	-0.252665	-0.261778	0.0617001	-0.3897	-0.195817	-0.339029	0.211703	-0.0126746	-0.166598	0.132469	0.166582	-0.0429484	0.217051	-0.228303	0.26777	-0.464969	0.160123	0.0365818	-0.0852824	0.288687	-0.00842689	-0.080856	-0.0340304	0.0118078	0.00664925	-0.0504999	-0.151893	-0.0144268	0.125347	-0.204714	-0.00555978	0.370431	0.19473	-0.310202	0.0037251	0.423369	0.134125	-0.0395325	-0.0844243	0.282879	-0.124821
ADIPOGENESIS	0.0181884	-0.472997	0.178046	-0.199533	0.0521515	-0.313736	0.251081	0.306262	-0.467824	-0.101873	0.127382	-0.148819	0.24038	-0.361913	0.0665074	0.174545	-0.176191	-0.150694	0.211616	0.297579	-0.245994	0.123985	-0.103255	0.260238	0.237259	-0.0830948	0.193906	0.0527651	0.220048	-0.258281	0.0919431	-0.16344	0.0172708	0.05419	-0.0674697	0.181384	0.226034	-0.0493158	-0.185302	0.167748	-0.0936877	-0.144082	0.112751	-0.0841574	0.0901021	0.129153	-0.074172	0.068411	0.0772485
ESTROGEN_RESPONSE_EARLY	-0.212057	-0.334414	0.0701751	-0.0746348	-0.252622	0.0273416	0.184087	0.0411616	-0.204268	-0.196968	-0.1001	-0.0233499	0.150408	-0.274532	-0.13331	0.0722233	-0.240429	0.106261	0.00473418	0.0845551	-0.185519	0.111353	-0.125634	-0.0165873	-0.00650123	0.165775	-0.0173291	0.175295	0.135132	-0.0991855	-0.103077	-0.0697879	-0.208566	-0.22732	-0.146747	0.0618861	0.0161008	0.123937	-0.0498675	-0.0823783	0.072677	-0.123769	-0.0630813	-0.12486	-0.0559554	-0.0603611	-0.218199	0.0873546	0.184195
ESTROGEN_RESPONSE_LATE	-0.271758	-0.346437	0.155892	-0.266715	-0.256725	-0.0790368	0.0446165	0.165907	-0.25775	-0.129352	-0.140749	0.0124406	0.270723	-0.302521	-0.0901361	0.117501	-0.166157	0.0799887	-0.0388717	0.134092	-0.211799	0.192302	-0.0753414	0.0596084	0.110249	-0.0790404	0.178418	0.214234	0.13437	-0.140438	-0.159048	-0.0737907	-0.217385	-0.141583	-0.0870684	0.0660203	0.138103	0.109763	-0.279366	-0.0715677	-0.156117	-0.0864752	-0.0461459	-0.131513	-0.152101	-0.000166955	-0.245914	-0.0048213	0.254747
ANDROGEN_RESPONSE	0.137332	-0.316524	0.0514196	-0.0290648	-0.179814	-0.0328007	-0.119876	-0.0668057	-0.271501	-0.228035	-0.113494	-0.148703	0.302716	-0.293123	-0.0217417	0.148812	-0.218529	0.174686	-0.0552835	0.108432	-0.108608	0.200953	-0.0344148	0.126866	0.132172	0.0830715	0.258183	0.188325	0.060276	0.0303637	0.0401737	-0.153131	-0.119607	0.000206161	-0.0826619	0.182141	0.088639	0.175772	-0.196671	0.0525566	0.00843073	0.109053	-0.184997	0.026826	-0.072252	0.0342149	-0.145832	0.249302	-0.0701742
MYOGENESIS	0.166335	-0.328224	-0.0719272	0.40156	0.396638	-0.170448	-0.333	-0.229788	-0.236809	-0.359635	0.398189	-0.403632	-0.182883	-0.312213	-0.292398	-0.199136	-0.399413	-0.0486706	-0.235428	-0.306272	-0.0704244	-0.22855	0.346761	-0.0392261	-0.20746	0.392161	-0.250423	-0.0189485	-0.158197	-0.107854	0.339353	-0.170561	0.292625	0.305092	-0.314016	0.155103	0.0384814	-0.357158	0.307714	0.199045	0.353918	-0.119293	0.165264	0.271671	0.422639	-0.296743	0.397384	0.290044	0.0300017
PROTEIN_SECRETION	0.242646	-0.589003	0.0774922	0.0869255	-0.0616357	-0.259527	0.0377566	-0.087922	-0.40763	-0.26382	0.166006	-0.0191619	0.396385	-0.481776	0.311381	0.37693	-0.284102	0.122719	0.245734	0.243787	-0.440184	0.350993	-0.198757	-0.133947	0.177906	-0.342237	0.151481	0.301591	0.240938	-0.0472458	0.0157813	-0.0652742	-0.0875549	-0.0627104	0.217449	-0.00233369	0.240286	0.193224	-0.378023	0.0797247	-0.15585	0.293933	0.287377	0.361418	0.120127	0.282854	-0.220105	0.248919	-0.103888
INTERFERON_ALPHA_RESPONSE	0.448467	0.282867	0.195776	-0.0723577	-0.391197	0.44522	0.559288	-0.298432	0.553988	0.0673976	-0.24973	0.593274	0.312637	-0.462505	-0.436068	-0.425356	0.262573	0.235841	0.441275	0.456789	0.31415	-0.27693	0.338208	-0.501452	-0.634053	-0.444634	-0.275065	-0.31136	-0.141993	0.250567	0.125031	0.647189	-0.349489	-0.27125	0.241126	-0.433186	0.156466	-0.114147	-0.212036	-0.459674	-0.391397	0.480193	0.196531	-0.446319	-0.245955	0.481587	-0.482081	0.00900096	0.543816
INTERFERON_GAMMA_RESPONSE	0.422433	0.262917	0.00543352	-0.140078	-0.405505	0.167486	0.298823	-0.261641	0.494978	-0.334438	-0.306754	0.431667	0.45162	-0.350719	-0.375634	-0.311742	-0.00924414	0.184415	0.397803	0.218434	0.435231	-0.351117	0.337813	-0.491538	-0.538606	-0.0662455	-0.239004	-0.204481	-0.242773	0.0472589	0.261162	0.38044	-0.282376	-0.280838	0.33224	-0.109683	0.251318	-0.0470075	-0.104012	-0.419646	-0.260254	0.518018	-0.00194313	-0.377058	-0.00347159	0.34098	-0.437548	0.304969	0.331226
APICAL_JUNCTION	0.156335	-0.273871	-0.134176	0.324795	0.112088	-0.184819	-0.102278	-0.0837751	-0.205848	-0.358076	0.0666544	-0.230996	0.0355901	-0.270874	-0.197463	-0.241231	-0.342063	0.157261	-0.152278	-0.144763	0.0288799	-0.272854	0.121721	-0.245851	-0.0735582	0.293555	-0.139837	-0.117276	-0.0989399	0.169259	0.107351	-0.198043	0.0185317	0.0311178	-0.0804349	-0.0332999	0.0686315	-0.28266	0.0878304	0.051228	0.216596	0.0710052	-0.0401689	0.189875	0.148983	-0.136058	0.179001	0.268408	0.0726492
APICAL_SURFACE	0.0692339	-0.073691	-0.0426327	0.111598	0.0191561	0.212554	0.0603254	-0.321337	-0.00387803	0.0270481	-0.0905111	-0.0589145	0.170939	-0.0513261	-0.0862568	0.116068	-0.277164	0.273435	-0.070777	0.0325789	0.21405	0.00981374	0.0772994	-0.0369561	-0.0858344	0.126074	0.0600471	0.032886	0.0221817	0.267309	0.00233685	-0.145371	-0.034065	-0.145512	-0.2786	0.054152	0.0492856	-0.108298	0.168258	-0.210876	-0.0774928	0.220572	-0.0968639	-0.228891	0.0237748	-0.12711	0.00321247	0.0140467	0.168195
HEDGEHOG_SIGNALING	0.143511	-0.206891	-0.0193704	0.410226	0.12513	-0.146629	-0.179098	-0.322494	0.110623	-0.255544	0.241499	-0.213328	-0.206119	-0.0896805	-0.124887	-0.223777	-0.339551	-0.0765919	-0.269531	-0.36076	0.190833	-0.200421	0.221426	-0.313717	-0.316785	0.417161	-0.334801	0.13871	-0.198961	-0.0293882	0.0048876	-0.0568896	0.073488	-0.128205	-0.163731	0.0124472	-0.092037	-0.328164	0.306631	0.0176391	0.35325	0.00126049	-0.137	0.416586	0.230423	-0.173864	0.365105	0.444686	-0.139903
COMPLEMENT	0.280506	-0.155719	-0.166159	-0.132371	-0.34411	-0.160274	-0.088843	-0.268762	0.114282	-0.383535	-0.29606	-0.0901885	0.439534	-0.273511	-0.243945	-0.0837323	-0.103695	0.0359841	0.178192	-0.0260154	0.280199	-0.181717	0.142435	-0.327334	-0.206168	0.292755	-0.0752575	-0.153186	-0.0910169	-0.0240673	0.171838	-0.0386456	-0.294909	-0.18008	0.208578	0.18836	0.228464	0.0830974	-0.058134	-0.152794	-0.0277016	0.410381	-0.130194	-0.22228	0.0304293	0.14371	-0.298224	0.38249	-0.0244817
UNFOLDED_PROTEIN_RESPONSE	0.0832255	-0.368354	0.271738	-0.262608	-0.336353	-0.239269	0.100559	0.432601	-0.118745	-0.0676223	-0.21458	0.235379	0.224473	-0.380509	0.152576	0.435999	-0.245495	0.343658	0.0322371	0.384746	-0.248352	0.0167836	-0.0710905	0.0313476	0.416753	-0.389991	0.197436	-0.0822519	0.505289	0.154817	-0.00806494	-0.276815	-0.361263	-0.108474	0.335801	-0.203174	0.271249	0.342025	-0.365059	0.258665	-0.211686	0.272752	-0.062071	0.220435	-0.268015	0.305471	-0.433337	-0.166211	-0.0289257
PI3K_AKT_MTOR_SIGNALING	0.212562	-0.243742	0.211675	0.0404061	0.0238328	-0.101165	-0.144407	0.147167	-0.133754	-0.150074	0.0239605	0.0412171	0.299418	-0.344724	0.0615223	-0.178085	-0.0301381	-0.0197489	0.130373	0.190063	-0.181187	-0.27714	0.337738	-0.0448738	-0.0496838	-0.0793728	-0.129026	-0.117428	-0.0298703	0.127245	0.159291	-0.161232	0.0278604	0.0392403	0.237193	-0.0840276	0.0643495	0.147045	-0.287811	0.0308424	-0.0893224	0.105245	-0.174597	0.135913	0.0989656	0.0947716	-0.104011	0.0911287	0.0658404
MTORC1_SIGNALING	0.041543	-0.407084	0.372207	-0.400498	-0.380271	-0.109822	0.0970906	0.383052	-0.245496	-0.059873	-0.373304	0.087447	0.447308	-0.445229	0.341508	0.3837	-0.171742	0.332317	0.296118	0.506122	-0.367663	-0.097968	-0.171664	0.0360494	0.306511	-0.365591	0.328669	-0.152062	0.464448	0.27821	-0.0560986	-0.28364	-0.36092	-0.161132	0.448384	-0.316956	0.401485	0.417217	-0.555539	0.25478	-0.332255	0.348245	-0.195622	-0.0012641	-0.220206	0.442708	-0.442002	-0.0888497	0.249651
E2F_TARGETS	0.194531	0.0237965	0.568	-0.540373	-0.40649	-0.367406	-0.100812	0.48879	-0.298868	0.546929	-0.542893	0.397307	-0.15265	-0.268073	0.497396	0.524223	0.56373	0.501288	0.189516	0.653034	-0.0677262	-0.39406	0.411988	-0.0626569	0.427659	-0.585739	0.32462	-0.304701	0.33088	0.40322	-0.309432	-0.198512	-0.511011	-0.281191	0.639281	-0.634497	0.379733	0.513712	-0.584768	-0.0539418	-0.37016	0.18499	-0.106274	-0.053947	-0.53345	0.460432	-0.542723	-0.525067	0.435064
MYC_TARGETS_V1	-0.0985323	-0.210743	0.458188	-0.3119	-0.250657	-0.467248	0.293809	0.581755	-0.427997	0.396516	0.00507732	0.275227	0.328622	-0.452466	0.491365	0.505803	0.208471	0.515592	0.308117	0.633429	-0.238962	-0.38115	0.0916626	-0.0161863	0.4323	-0.62908	0.312677	-0.501179	0.54511	0.335715	-0.157381	-0.268872	-0.278587	0.147448	0.691691	-0.639133	0.41263	0.544745	-0.549583	0.183158	-0.312262	0.043885	-0.336287	0.197304	-0.425329	0.50716	-0.486423	-0.559828	0.384839
MYC_TARGETS_V2	-0.259253	-0.0478183	0.304499	-0.462713	-0.486996	-0.321063	0.359026	0.49727	-0.259758	0.393073	-0.356852	0.31017	0.220877	-0.236353	0.432779	0.554857	0.215506	0.529379	0.204153	0.655256	-0.0580531	-0.401149	0.164328	0.0389736	0.409883	-0.394426	0.0722988	-0.616968	0.572476	0.302717	-0.449143	0.281707	-0.625242	-0.142481	0.726262	-0.651493	0.0243845	0.58857	-0.59043	0.419789	-0.392896	-0.0602441	-0.34514	-0.0354174	-0.589025	0.567881	-0.632492	-0.572698	0.570551
EPITHELIAL_MESENCHYMAL_TRANSITION	0.228966	-0.573944	0.086844	0.529517	0.238598	-0.47755	-0.414424	-0.460082	-0.387621	-0.652921	0.183122	-0.602445	0.0466145	-0.479094	-0.225449	0.0907563	-0.582336	0.344067	0.0092179	-0.28047	0.298736	-0.558568	0.299692	-0.514418	-0.121291	0.533655	-0.412024	-0.170436	0.21034	0.34941	0.360282	-0.337218	0.162723	0.165033	-0.105043	0.0271059	0.346082	-0.388534	0.279481	0.250134	0.468238	0.317468	0.0715678	0.387063	0.475443	-0.313054	0.247974	0.541505	-0.0622641
INFLAMMATORY_RESPONSE	0.318185	-0.0621064	-0.0956214	-0.150448	-0.33911	-0.151042	-0.160525	-0.287213	0.274087	-0.422133	-0.363846	-0.061266	0.423795	-0.145588	-0.269171	-0.0712668	-0.0894625	0.249435	0.298464	-0.00458697	0.359807	-0.346824	0.171212	-0.415931	-0.291756	0.380548	-0.115171	-0.267899	0.0119728	-0.0330757	0.192381	0.110193	-0.319117	-0.230169	0.298347	0.126698	0.29174	0.100708	-0.123912	-0.319068	0.074015	0.528466	-0.157171	-0.182728	0.177069	0.0402417	-0.230456	0.379754	0.133857
XENOBIOTIC_METABOLISM	-0.0614819	-0.322235	0.0531303	-0.284102	-0.370966	-0.0713681	0.221316	0.166266	-0.133133	-0.185639	-0.146927	-0.0928724	0.339566	-0.193206	0.105176	0.00946945	-0.103205	-0.223921	0.140078	-0.0220953	-0.149014	0.219489	-0.33464	0.211644	0.0674407	0.053819	0.226784	0.205943	0.0254782	-0.274795	-0.108083	0.10638	-0.287798	-0.20423	-0.127018	0.260564	0.166688	0.146792	-0.163104	-0.00208854	-0.319329	-0.109847	-0.0196681	-0.102849	-0.267226	-0.0663198	-0.330235	0.0764558	-0.173942
FATTY_ACID_METABOLISM	-0.061749	-0.375054	0.145498	-0.243875	-0.0169942	-0.169532	0.0494462	0.165728	-0.424326	0.0501431	0.140019	-0.125257	0.284657	-0.331416	0.0525236	0.137252	-0.072233	-0.267718	0.271589	0.38886	-0.206082	0.309812	-0.321105	0.300519	0.205713	-0.242342	0.330279	0.154374	0.250768	-0.27323	0.147116	-0.0878015	0.15577	0.192466	0.00762603	0.194456	0.154169	0.0246666	-0.287828	0.0953977	-0.230507	-0.173844	0.161404	-0.128018	-0.0187875	0.073558	-0.199081	0.000816876	-0.0339488
OXIDATIVE_PHOSPHORYLATION	0.225874	-0.561437	0.344566	-0.294848	0.256966	-0.500564	0.414883	0.635433	-0.52874	0.241456	0.393454	-0.176483	0.358132	-0.242451	0.253497	0.34409	-0.182889	-0.0404566	0.391183	0.540142	-0.394547	0.149882	-0.218906	0.429	0.401979	-0.606425	0.490517	-0.225231	0.404076	-0.111092	0.125428	-0.391536	0.29661	0.352012	0.396287	-0.268771	0.528609	0.0645591	-0.574593	0.0881136	-0.381924	-0.320494	0.307478	-0.0857686	0.0467997	0.278038	-0.107607	-0.456729	0.0314251
GLYCOLYSIS	-0.0237599	-0.447617	0.196275	-0.23837	-0.298632	-0.105086	0.116299	0.137473	-0.349983	-0.00600508	-0.285609	-0.0386767	0.222058	-0.288995	0.212645	0.415849	-0.27797	0.259717	0.0278896	0.271404	-0.340945	0.173427	-0.140133	0.0379893	0.186209	-0.185378	0.238131	-0.0776278	0.341793	0.0216932	-0.216039	-0.209656	-0.303466	-0.204829	0.224583	-0.221625	0.299444	0.0511357	-0.421443	0.269692	-0.308536	0.0289918	-0.025139	-0.00522236	-0.269105	0.248209	-0.355954	-0.107092	0.00501818
REACTIVE_OXYGEN_SPECIES_PATHWAY	-0.108689	-0.418132	0.0502683	-0.341517	-0.357461	-0.281644	0.149081	0.188697	-0.356528	-0.104095	-0.331702	-0.27033	0.487356	-0.442706	0.301202	0.188448	-0.370044	0.124762	0.204793	0.290354	-0.362018	-0.0496591	-0.0894864	0.215033	0.1455	-0.0255945	0.411825	-0.150906	0.249935	-0.13074	0.00238955	-0.325087	-0.395439	-0.24757	0.31059	-0.199772	0.246329	0.172212	-0.443484	-0.11527	-0.327394	-0.0127878	-0.294461	-0.387896	-0.122662	0.0731119	-0.354304	-0.162734	0.144263
P53_PATHWAY	0.0310159	-0.284422	0.00439031	-0.172699	-0.377854	-0.112067	0.0923306	0.21703	-0.180931	-0.317708	-0.221865	-0.0350443	0.289755	-0.35398	-0.182488	-0.00700105	-0.217182	0.125794	0.132718	0.203815	-0.047879	-0.0718646	-0.0514723	-0.186193	0.0213049	0.0317872	-0.138159	-0.0531778	0.249715	0.0225353	-0.182221	-0.0683057	-0.270246	-0.300339	0.0539686	0.0455409	-0.114316	0.0633986	-0.142827	0.00576438	-0.159288	0.0889107	-0.0840221	0.0995639	-0.166899	0.218542	-0.342812	0.295892	0.0206101
UV_RESPONSE_UP	0.0679876	-0.397982	0.0849662	-0.212325	-0.233522	-0.222907	-0.0332237	0.139972	-0.184627	-0.212259	-0.220238	-0.0836259	0.306731	-0.329884	-0.0308129	0.188889	-0.257153	0.00246933	0.196172	0.279969	-0.160616	-0.231722	0.00109862	-0.0297288	0.130092	0.0213429	0.0145017	-0.158316	0.213099	0.0694357	0.174665	-0.168236	-0.255778	-0.19117	0.20516	-0.131171	0.225534	0.291529	-0.282593	0.0192468	-0.147813	0.233823	-0.0119212	0.0317051	-0.0344966	-0.0481768	-0.228706	0.164015	0.0269739
UV_RESPONSE_DN	0.185542	-0.414563	0.133854	0.478422	0.340845	-0.382263	-0.0677565	-0.411624	-0.42219	-0.455171	0.367243	-0.405873	-0.0243103	-0.427217	-0.227462	-0.0488304	-0.305268	0.0328178	0.158044	-0.184352	0.160825	-0.199979	0.294696	-0.326822	-0.215449	0.362753	-0.318316	0.362371	-0.113248	-0.139816	0.378153	-0.276237	0.387852	0.316267	-0.251346	0.24299	-0.0833983	-0.236532	0.420414	0.0250006	0.399529	-0.216286	0.234576	0.3953	0.440868	-0.264973	0.373987	0.436633	0.133655
ANGIOGENESIS	0.321925	-0.577048	0.108831	0.400757	-0.349866	-0.441467	-0.0897279	-0.355624	-0.222452	-0.596905	-0.160403	-0.610479	0.205751	-0.223648	0.0169517	0.291144	-0.469952	0.359485	-0.176805	-0.00535451	0.144842	-0.416889	-0.276492	-0.493046	0.107324	0.491512	-0.241733	-0.0156372	0.383214	0.21066	0.193351	-0.366656	-0.249048	-0.154413	-0.262449	0.174088	0.32613	-0.0929704	0.337673	0.48145	0.424926	0.306047	-0.160222	0.364352	0.336125	-0.423009	-0.184647	0.397029	-0.285005
HEME_METABOLISM	0.124049	-0.197187	-0.0997259	0.0756817	0.0768041	-0.178953	-0.12179	0.070199	-0.0751554	-0.184334	-0.030488	-0.123858	0.0380395	-0.0972403	0.000908582	-0.0186748	-0.246956	-0.163635	-0.0125491	0.100342	-0.159065	0.082521	-0.0977448	0.0767931	0.0556803	0.0912126	0.081484	0.096491	0.00907458	-0.184589	0.120961	-0.0285056	0.0215705	0.0384689	-0.235083	0.159356	-0.175592	-0.0906063	-0.0704273	0.0406421	-0.158512	-0.0204285	-0.000363082	-0.0862275	0.0974524	-0.0385114	0.0544281	0.125612	-0.026666
COAGULATION	0.120866	-0.358295	-0.0593118	0.182254	-0.206034	-0.182374	-0.0952717	-0.17829	-0.0569177	-0.356273	-0.233925	-0.356683	0.244062	-0.176786	0.0324804	-0.126614	-0.23098	0.0616689	-0.101678	-0.245716	-0.0365014	-0.189092	-0.169693	-0.166368	-0.122499	0.323877	-0.053147	-0.0673845	0.0857714	0.0320575	0.124376	-0.114676	-0.146795	-0.117986	-0.105135	0.237434	0.344303	0.0654394	0.169092	0.216164	0.093604	0.179444	-0.127768	-0.134707	-0.0174317	-0.0919801	-0.153861	0.358355	-0.281218
IL2_STAT5_SIGNALING	0.262954	-0.119401	-0.0836743	-0.0763084	-0.273481	-0.156579	-0.06398	-0.115038	0.0510059	-0.400443	-0.237274	-0.173616	0.352047	-0.350871	-0.0415448	-0.0311791	-0.163226	0.00489244	-0.0169652	-0.0856021	0.239456	-0.246317	0.260548	-0.341504	-0.23173	0.305241	-0.195015	-0.0954314	-0.148311	0.139983	0.0766255	-0.0605839	-0.188993	-0.178084	0.151198	0.14358	0.252699	0.15292	0.044045	-0.0736265	0.18825	0.395706	-0.144618	0.00341098	0.0853213	-0.0342453	-0.208164	0.336109	0.119338
BILE_ACID_METABOLISM	0.0549829	-0.0943515	0.0578754	-0.187737	-0.1094	-0.0695379	0.111347	0.0584082	-0.194291	-0.0114105	-0.0275447	-0.164133	0.237624	-0.161864	-0.104411	-0.126782	0.078012	-0.352615	0.122683	-0.0103655	0.034275	0.302639	-0.330506	0.17872	-0.000691588	-0.0493443	0.103489	0.28765	-0.0300399	-0.28946	0.0928141	0.162179	-0.0874893	-0.0607399	-0.321658	0.391065	0.0334784	-0.0322046	-0.0723601	0.0335989	-0.213534	-0.227018	0.198342	-0.00866823	-0.032633	-0.0119292	-0.200501	0.0198711	-0.181894
PEROXISOME	0.0635508	-0.291736	0.176359	-0.180745	-0.0688994	-0.000775608	0.117849	0.156739	-0.318715	0.158436	-0.0421343	-0.0980311	0.292874	-0.315053	-0.0632464	0.13792	-0.174132	-0.217505	0.0737526	0.259973	-0.230801	0.238542	-0.325828	0.185082	0.131446	-0.204038	0.197536	0.104185	0.307712	-0.267116	-0.238542	0.0737688	-0.0921705	-0.101663	-0.0348722	0.0326975	0.239639	-0.0497233	-0.337266	0.183352	-0.422789	-0.138434	0.0507953	-0.119854	-0.199749	0.0616611	-0.242517	-0.183917	-0.170162
ALLOGRAFT_REJECTION	0.448357	0.347691	-0.256278	-0.207579	-0.359534	-0.0765483	-0.253714	-0.352187	0.319842	-0.324016	-0.231216	0.0319774	0.520639	-0.267391	-0.340043	-0.347998	0.201267	0.0132456	0.284769	-0.12091	0.507957	-0.353233	0.444106	-0.400768	-0.417224	0.0976846	-0.0941062	-0.316161	-0.220256	-0.0671626	0.185409	0.0295601	-0.138334	-0.29142	0.365647	0.119932	0.372254	-0.0841449	-0.0125606	-0.345373	-0.155146	0.541427	-0.288554	-0.105416	0.0572514	0.213162	-0.288078	0.441549	0.1389
SPERMATOGENESIS	-0.231099	0.212851	0.0747894	-0.197414	0.10128	0.185596	0.00692872	0.12557	0.298726	0.279627	-0.13441	0.134035	-0.00108797	0.306591	0.0389475	0.0935395	0.159078	0.0414567	0.023809	-0.0180442	0.00730979	0.125813	-0.0203726	0.169092	0.0286285	0.055499	0.00481259	-0.049624	0.101551	0.0684251	-0.144756	-0.0304156	-0.10625	-0.120699	0.110619	-0.118028	-0.0591861	0.0182035	-0.124694	-0.116798	0.108703	0.171664	-0.0653143	0.0434024	-0.107427	-0.0776838	-0.0364346	-0.252658	0.218567
KRAS_SIGNALING_UP	0.316603	-0.227666	-0.063339	0.0393665	-0.191223	-0.280905	-0.134903	-0.413472	-0.111746	-0.416242	-0.0639933	-0.275655	0.255589	-0.226584	-0.245087	-0.143048	-0.0827126	0.020943	0.214565	-0.17478	0.30206	-0.191029	0.107188	-0.298796	-0.304564	0.26531	-0.179829	0.0194067	-0.165375	-0.0964882	0.174932	-0.0124603	0.00944128	-0.0701519	0.0472316	0.302864	0.0788859	-0.00930634	0.198601	-0.107181	0.296369	0.277202	0.0292607	0.141992	0.161167	-0.112372	-0.0963629	0.442906	0.124823
KRAS_SIGNALING_DN	-0.00634345	0.27624	-0.0566552	-0.00970578	0.0825673	0.286365	-0.111337	-0.139497	0.322339	0.00916019	0.00621291	0.0581079	0.058741	0.270879	-0.142136	-0.148023	0.0479547	-0.163681	0.00574763	-0.319351	0.0149087	-0.0395261	-0.0726455	0.178621	-0.160914	0.252588	0.108249	0.0604422	-0.284837	0.0484235	-0.0695678	0.0315007	-0.0185395	-0.141026	-0.290555	0.197202	0.00729302	0.00658429	0.007674	-0.100551	0.000781781	-0.0101764	-0.0223251	-0.14368	-0.186736	-0.221393	0.0776764	-0.0281721	-0.0394507
PANCREAS_BETA_CELLS	-0.277689	-0.190625	0.0234126	0.042174	-0.00833708	-0.122348	-0.00137336	-0.135284	-0.256019	-0.235769	0.0123525	0.155026	0.0169	0.0509247	-0.251301	-0.192076	-0.178233	-0.319437	0.170944	-0.375323	-0.0971424	0.0148723	-0.399736	0.232194	-0.340181	0.0951288	0.176911	0.215352	-0.193864	-0.351227	-0.150754	0.282362	-0.137236	-0.251489	-0.362973	0.335185	0.0685917	-0.0809684	0.250191	-0.35943	0.38196	-0.425219	-0.0609339	0.0207577	-0.0568341	-0.481583	-0.177255	-0.224339	-0.19412
[truncated: 141 more columns]
